# Supplementary material for: Computational Identification of miRNAs and Temperature-Responsive lncRNAs From Mango (Mangifera indica L.)
Source: Front Genet. 2021 Jun 7;12:607248. doi: 10.3389/fgene.2021.607248 (PMC8216217; doi:10.3389/fgene.2021.607248)
Supplement: Supplementary Table 1 — miRNAs data. [file Table_1.xlsx]

## Sheet: Sheet1
miRNAs Data
miR_Name	Precursor_Length	A+U	(A+U)%	G+C	(G+C)%	MFE	AMFE	MFEI	Loc	Mature_Length	Mismatch	Homologous_miR	Homologous_Plant	Mature_Sequences	Precursor_Sequences
MmiR1653	129	79	61.2403	49	38.7597	61	47.2868	1.22	5'	22	0	csi-miR482d-3p	Citrus sinensis	UCCCUACUCCACCCAUGCCAUA	UUGGGAAGGUUUUGGUGUGGGUGAGUAGGGAAGAUAAAUGGUUUGAAGUUGCUUUUCAUAUAAAAAGUGACAAAAAAUUUGAAGACUUUGUGUAUCUUCCCUACUCCACCCAUGCCAUAGGUUUCCCAU
MmiR2596	72	45	62.5	27	37.5	23.4	32.5	0.866667	5'	18	0	gra-miR8708	Gossypium raimondii	GGAGGAGUUAUGGAUAGU	GUUGAAUUGGUAUUGGAGGAGUUAUGGAUAGUGAGUUGUUGUGCUUUUCCAUGACUUCUGUGCUAAAUUGAA
MmiR4788-4	111	58	52.3	53	47.7	52.3	47.1	0.987421	5'	21	0	fve-miR530	Fragaria vesca	UGCAUUUGCACCUGCACCUCU	UGCAUUUAUCUGCAUUUGCACCUGCACCUCUCCAGUCCAUUUCCAUGUUUCAGAAUUGAGUUAAUCCUAGAUGGGUUUAGAGAGGUGCCGGUGCAGGCGCAGACAAAUGCC
MmiR5408	70	48	68.6	22	31.4	15.7	22.4	0.713376	5'	18	0	bdi-miR2275b	Brachypodium distachyon	AGUUUCUUCUAAUAUCUC	GGAUUCCCUUAGUUUCUUCUAAUAUCUCUGUUUUUUGAUGGAGGUUCUAGUGAGUAAAAAAAUGGAAAAU
MmiR5947	100	64	64	36	36	28	28	0.777778	5'	19	2	gra-miR8691	Gossypium raimondii	AUGAGAAGGGAAAUUCAAG	AUGAGAAGGGAAAUUCAAGAAAGCAAGCAACAUUGAGUGAGGGUACCUUACUUAAAUCAAGGAAGCCAGGACUCUUGUAUUCAUUAUUUCCUAUUCUUAA
MmiR6929	74	48	64.9	26	35.1	19.5	26.4	0.752137	3'	18	1	gma-miR1533	Glycine max	UCAUUAUUCUUUUUAUUA	UUUUCUCAUUAUUCUUUUUAUUAGUUUCUGCUUAUUUCUCCUGCAGGAGGGCUAUAAAGGAAGUGCUGAGAAUG
MmiR7009	143	96	67.1	47	32.9	47	32.9	1	3'	20	2	bdi-miR7765-3p	Brachypodium distachyon	UUUAGUCCAUUUUCUUGUAA	UCUUCGAGGGGUAUGUCUAUCUGUUUGGGAUUUUCAUCUCCAUAAUUUAGUCCAUUUUCUUGUAAUUAUUUUUUUCUUGCAACUUAUUGGAUUGGGUUAUUUCAUAUUGAGAAAACUUAAUGUUUAGAAAUGCCCCUUGGAGC
MmiR7063	100	60	60	40	40	30	30	0.75	5'	18	2	pab-miR11502	Picea abies	AUUGGCUUGAGAAAAGAU	UGGAUGCUUCAUCUAAUUGUCUCAGUUAGUUUGGUAGGUUGGUUGCUGAUUGACUCUGAUGAAAAGAUCAGAUUGGCUUGAGAAAAGAUUUGAAGCUCCC
MmiR7519	74	51	68.9	23	31.1	17.2	23.2	0.745981	5'	20	2	gra-miR8709b	Gossypium raimondii	AUGUAUAAUUGUGUGAUUUG	UGGUAUAGAUGUAUAAUUGUGUGAUUUGAUGUCACCAUUGUUGAUUAAAAAAUACAGGAUUGUUAUCUCUUCCG
MmiR8306	96	62	64.6	34	35.4	26.9	28	0.79096	3'	18	1	stu-miR8030-3p	Solanum tuberosum	UUGGAUUGAUUUGGUUUU	AAUAAAACAAGCUUCUGGUCAGGUAGUUGGAUUGAUUUGGUUUUUGCCUAACCAAAUCAACCCAAUGUUGCAUACACCUAGUUUUUGUUGUUGUAU
MmiR8806	87	61	70.1	26	29.9	19.3	22.2	0.742475	3'	19	2	ghr-miR7509	Gossypium hirsutum	UGUCAAAAUGUGUUUUUGA	AAUUGUCAAAAUGUGUUUUUGAUUGCAAAGUCUAAAAAUAAAACGAUGAUGGACUGUGUGUCAAAAGUGGACAAUAUCUUGAUAAUG
MmiR8946-2	79	52	65.8	27	34.2	26.8	33.9	0.991228	3'	20	2	atr-miR8565a	Amborella trichopoda	AACUUUUCUGUAGAUCUGUG	GUGAACUUUUCUGUAGAUCUGUGGCUAGUAACAAGAAAUUGUUGCAGCAAUGAACACUAGAUCAUAUAUUCAAGUUCAA
MmiR10167	97	60	61.9	37	38.1	28.9	29.8	0.782152	5'	18	1	osa-miR415	Oryza sativa	AACAGAACAGCAGCAGAG	UGCAACAGAACAGCAGCAGAGAAACAAGAGACAGUCAUUCAAACUAUGGAGUUGGUUAUCAGAUUUAACAAUUGUUUCUCUGUGUAUUUCAGUUGCC
MmiR11224	104	63	60.6	41	39.4	33.8	32.5	0.824873	5'	19	2	osa-miR2876-5p	Oryza sativa	UUGCCGGCAACACUGUUUA	UUAGUUCAGUGUUCGGUUUAAUUCGAGCCAAAUUCGAGUUGGAGUUUCAAUUUGACAACUAAUCUUGAGUCUGGCUCAAAUCUCUUGCCGGCAACACUGUUUAU
MmiR11821-2	90	51	56.7	39	43.3	27.5	30.6	0.706697	5'	19	2	aly-miR848-3p	Arabidopsis lyrata	UGACAUGGGAGUUACAGAC	ACCCAGUGACCCUAUUUAUAGCCUGAAGAAGCAUUCUACCAUCAAGAAUGCUACGCAAAUUGUGGAGUUAUGACAUGGGAGUUACAGACC
MmiR13245	106	62	58.5	44	41.5	32.1	30.3	0.73012	3'	18	2	atr-miR8610.1	Amborella trichopoda	UUUUCUGUAGAAACCGAA	ACCUCCCUCUCUCUCUCUCUCUUCUGUCUUUUUCUGUAGAAACCGAACUUUUCAGUUUUCCGUUUGUUCUUUGAGAAGGAAAGUUAGAGAGAGAAAAUGCUGAGGC
MmiR13833	133	90	67.7	43	32.3	55.9	42	1.30031	5'	22	0	vvi-miR828a	Vitis vinifera	UCUUGCUCAAAUGAGUAUUCCA	UCACUUUGUAAUGUUUCUUGCUCAAAUGAGUAUUCCAAAAACAGAUAGCUAUCUACCUUCUCCAUAUAUAUAUAUAUAUUGCUGAUGCUUCUGUUGCUGAGAUGCUCAUUUGAGCGAGAAAUAUUAUAAGUGU
MmiR15558	86	51	59.3	35	40.7	28	32.6	0.800983	5'	20	2	mdm-miR159c	Malus domestica	AAUUCCUUCUCUUCUUCUUU	AGAAUACCAAGGAGGAGGAGGAGAAGAAGAGAAGCCAAAACAAUUCCUUCUCUUCUUCUUUCUCAAAUCCCAUUUCCAUCGAUUCA
MmiR16258	70	48	68.6	22	31.4	18.8	26.9	0.856688	5'	18	1	lja-miR11108m-3p	Lotus japonicus	UUGGAUGAUGAAAUAUUU	UUUUGUGGUGUGAUAUUGCAUCAUUUUGGAACAAUCUGGAUUGGAUGAUGAAAUAUUUUACAUCAUACUC
MmiR16628	89	62	69.7	27	30.3	23	25.8	0.851485	5'	19	2	ppe-miR6271	Prunus persica	AAGAUUGAGAUAUACAAUG	UAAAUGUAUUCUUCUCAUUCUUUUCUGUUAAUAUGUUUGUGACAAUGUAGUGGCCACAUCCGUAUAGAUAAGAUUGAGAUAUACAAUGU
MmiR16854	100	50	50	50	50	41.3	41.3	0.826	3'	20	2	mtr-miR2673a	Medicago truncatula	GGAACAGGAACAGGAAGAGG	AAGAGGAACAGGAACAGGAAGAGGGAGGGGUAGAGGGAGACACAAUUAACCUUUUGGCUCUCGUCUCUACUCUCUGCCACCAUCGUUCCUUGUACCUCAU
MmiR17463	88	61	69.3	27	30.7	19	21.6	0.703583	3'	18	1	stu-miR8002-3p	Solanum tuberosum	CUUUUUUCUUUAUAAUAA	CACAUUAUAACUUACCUAAAGAUCUACGGAGAAGGGAGAAUCAUAAGUCAAUUCUUUUUUCUUUAUAAUAAGAUAGGUUGUGAAAGAG
MmiR17542	93	59	63.4	34	36.6	26.8	28.8	0.786885	5'	19	2	ath-miR836	Arabidopsis thaliana	UCCUGUCUUUUCUUUGAUG	CGUUCACUUUGAAGUUCUCCUGUCUUUUCUUUGAUGAAAUUGUACUAAUGGUUCUAAUUUAUCAAGGUUCUACAGGUGUUUGAAGGGUGGACA
MmiR17964	71	45	63.4	26	36.6	26	36.6	1	3'	19	2	gma-miR9754	Glycine max	UUUCAGUCUCAUUUGGUCA	CUUUUCAGUCUCAUUUGGUCAUCUUCAUCUAUAAAAUGCAUAGAUGAAGGGGAAGAAGACGAGCUGAAAAA
MmiR17965	90	63	70	27	30	29.1	32.3	1.07667	5'	18	1	gma-miR9760	Glycine max	AUGAUGUUGUUUUGAUUG	GGUAGCUUAACUAUAAUCAAUUAAAACAACGUCAUUGUAAUGUGUAUUGGUCAAAAUGAUGUUGUUUUGAUUGAUUCACAUCGAGCUUUU
MmiR18325	102	71	69.6078	31	30.3922	24.2	23.7255	0.780645	5'	19	2	bra-miR6032-5p	Brassica rapa	ACAUGGACCAUCAAUAGAU	CACGAGAGAAGAGACAAUUUGGACAUGGACAUGGACCAUCAAUAGAUACGUGUUUUUUUGAAGGUCCAAUUGUUUAUUAUUAAAAUAAUAUUUUCAUUUGUU
MmiR19206	118	76	64.4	42	35.6	37	31.4	0.882022	3'	18	1	rgl-miR7807b-3p	Rehmannia glutinosa	GUAAAUAUAUGAAAAUCU	GAUAGUGCAAGUUUUUUGUGUAGCACAAGUUUUUUGAUGGUGAUCUGGACCUUGGAAGCUUGAUGCAUAUCUCCAGUGUUGUAAAGAACUUGUAAAUAUAUGAAAAUCUUGUGCUAUG
MmiR20203	100	67	67	33	33	29.2	29.2	0.884848	5'	19	1	gma-miR9751	Glycine max	UUUUAAACCGAAACCCUAA	GAUUUUUAAACCGAAACCCUAACCGAAAAAUAGGUUAUUCGAAAAAUCGGUUCGGAUAUCGGUUCAAAAAUAUAUAAAAACCGAAUUUUCGGUUCGGUUA
MmiR20663	87	47	54	40	46	29.3	33.7	0.732609	3'	20	2	ptc-miR6459a-5p	Populus trichocarpa	GAUCGAACUUGAGCUUGAGC	UUUCAGCCAGGUUGGUUCGUGAUCGAUUGCCAAUUUGGCUUGUUCAAACUUGAAACAAACGGCCAUGGAUCGAACUUGAGCUUGAGC
MmiR22417	102	68	66.7	34	33.3	33.2	32.5	0.975976	5'	19	1	aly-miR397a-3p	Arabidopsis lyrata	GGCGUUGAGCUCAAUUAUG	UCUAGAUUAAGCUCAACCCAGUUAUUGGGGAAAAACCUGAGCUUAGAAAUUUUAAUUUUUAAUUCAAUUUUCCAGCAGAAUUGGCGUUGAGCUCAAUUAUGU
MmiR22757	121	83	68.6	38	31.4	34.9	28.8	0.917197	5'	18	1	lja-miR11115-5p	Lotus japonicus	UAUGUAACUUACAAGUUU	CUUGAUAGACUUUAAGCAGUUUGUGUAUGCAAAUAAAAUGCCGUUUUGUGUCAGUGUUACAUUAUGUAAGUUGCACAAAAAAAUGGUGUUGGUUUGCUAUGUAACUUACAAGUUUAUCAAA
MmiR22910	101	52	51.5	49	48.5	35.3	35	0.721649	5'	20	1	eun-miR530-3p	Eugenia uniflora	AGGUGCAGGUGCAGGUGCAG	AGAGGUGCAGGUGCAGGUGCAGGUGCCCUCCGGUGCUGGUUCGGAAUGUGUUGGUAUAAACCUAUUCAUUCUUUAUUCUGCGUCUCUGCGAUUGCAUUUUA
MmiR23216	74	38	51.4	36	48.6	25.8	34.9	0.718107	3'	18	1	pab-miR159a	Picea abies	GAGCUCCCCUCAAACCAA	AGGCUCGAGUUUAACGAGCUCCCCUCAAACCAACUUUAGCUUACCUUGGCUUGAGGGGAUUUGAACCGAAACCA
MmiR23217	74	38	51.4	36	48.6	25.8	34.9	0.718107	3'	18	1	pde-miR159	Pinus densata	GAGCUCCCCUCAAACCAA	AGGCUCGAGUUUAACGAGCUCCCCUCAAACCAACUUUAGCUUACCUUGGCUUGAGGGGAUUUGAACCGAAACCA
MmiR23777	85	57	67.0588	28	32.9412	21	24.7059	0.75	5'	19	2	aly-miR4246	Arabidopsis lyrata	AAAUCAAAUUUCCAUUGCU	CAAAUCAAAUUUCCAUUGCUCUUACAAUCUGGAGGGAGAGGAUUCCUUCUUUUUCCCUAUUGUAAUAUAAGGUAUUUAAGAUUUC
MmiR26290	85	54	63.5	31	36.5	24.6	28.9	0.791781	5'	20	2	sly-miR9473-5p	Solanum lycopersicum	UGGCUGUUAAUCUUAACUCG	AUAACUUGUUGGCUUGAGAUUAUAAAGUGUCUAAGAGUUGUGUGUUUGACUCUUUGUGGCUGUUAAUCUUAACUCGGAAAGUUGC
MmiR27347	70	38	54.3	32	45.7	29.4	42	0.919037	5'	18	0	pab-miR159a	Picea abies	UUGGUUUGAAGGGAGCUC	UUCAAGCCAAAACUAGAGCUUGGUUUGAAGGGAGCUCAACUCCUUUAGGCCGAGUCUGGUUUGUCUCAAA
MmiR27417	85	48	56.5	37	43.5	32.1	37.8	0.868966	5'	18	1	gma-miR10446	Glycine max	UCAAGUCAAGCUCAAGCC	CCCAAGCUCGUUAAGUUUGAGUUUGAGCUUGAUUCCUAUUCCUACUCCAUCAAGUCAAGCUCAAGCCAUCUAUAAUCGGCUUGGU
MmiR29304	92	58	63	34	37	24	26.1	0.705405	5'	21	1	gra-miR8663a	Gossypium raimondii	UUUGAACUUGGACAACUUUUU	UGGAGUAGUUGUUGAUUCAAGAUUGCAGAUUGAUAGUUAGUUUGCUGCAGAAGCUUGAGAUCUGUGUUCUUUGAACUUGGACAACUUUUUCU
MmiR33597	111	75	67.6	36	32.4	29.3	26.4	0.814815	5'	18	1	osa-miR11343-3p	Oryza sativa	UGAAUGUGGGCAAGGUUA	UGAAUGUGGGCAAGGUUAUUUUGUUGGGUACCACACGCAAGUAGUCAUUUUAAGAUUGCUGUAAUUUAUUCAUAGUUAUGGUUGCCAAUAUAUCAUAUCUUGUUCAUAAAU
MmiR33995	71	49	69	22	31	15.8	22.3	0.719355	3'	18	1	aly-miR829-5p	Arabidopsis lyrata	UCAAAUCAUAGAUUCAAA	UAGCUCAAUCUAUGGUUUUGCCCGUUAUUUAAGUAAAAUGACGUCAUUUUGUCAAAUCAUAGAUUCAAACA
MmiR34729-1	130	82	63.1	48	36.9	57.9	44.5	1.20596	5'	22	0	gma-miR393h	Glycine max	UUCCAAAGGGAUCGCAUUGAUC	AGGUGGAGAGUUCCAAAGGGAUCGCAUUGAUCUAAUGCACUUACUUUGGAGGUAUGCAGGAAAAUAUAUAGAUUAUGUUAAUUUGUUUAUCGAUUAUUAGAUCAUGCGAUCCCUUAGGAAUUCCCCAUCA
MmiR34729-3	129	81	62.8	48	37.2	57.7	44.7	1.20161	5'	21	1	csi-miR393b-3p	Citrus sinensis	UCAUGCGAUCCCUUAGGAAUU	GGUGGAGAGUUCCAAAGGGAUCGCAUUGAUCUAAUGCACUUACUUUGGAGGUAUGCAGGAAAAUAUAUAGAUUAUGUUAAUUUGUUUAUCGAUUAUUAGAUCAUGCGAUCCCUUAGGAAUUCCCCAUCA
MmiR34735	129	81	62.8	48	37.2	57.7	44.7	1.20161	5'	22	0	osa-miR393b-5p	Oryza sativa	UCCAAAGGGAUCGCAUUGAUCU	GGUGGAGAGUUCCAAAGGGAUCGCAUUGAUCUAAUGCACUUACUUUGGAGGUAUGCAGGAAAAUAUAUAGAUUAUGUUAAUUUGUUUAUCGAUUAUUAGAUCAUGCGAUCCCUUAGGAAUUCCCCAUCA
MmiR34878	119	76	63.9	43	36.1	49.2	41.3	1.14404	5'	22	0	cas-miR403	Camelina sativa	UUAGAUUCACGCACAAACUCGU	CGUGAAGAAGAGGCAUAUUUCUAGUUUGUGCGUGAAUUUAAUAUAACCCUCCUUCACCAUUUCUGGAUCGGAUAGUAUUAGAUUCACGCACAAACUCGUGAUAUAUCUUUUCUUUUACA
MmiR34885	119	76	63.9	43	36.1	49.2	41.3	1.14404	5'	21	0	ath-miR403-3p	Arabidopsis thaliana	UUAGAUUCACGCACAAACUCG	CGUGAAGAAGAGGCAUAUUUCUAGUUUGUGCGUGAAUUUAAUAUAACCCUCCUUCACCAUUUCUGGAUCGGAUAGUAUUAGAUUCACGCACAAACUCGUGAUAUAUCUUUUCUUUUACA
MmiR35390	87	59	67.8	28	32.2	24.1	27.7	0.860248	3'	19	1	mdm-miR11004	Malus domestica	UAGUAGAAGAUGAAGGAAU	AUCUCCUUUCUUAUUUAUGCAUUUGAAAUGAGUAUGUGGUUUCUCUGAUCAUGUCUUAUUUCUGUGGUAGUAGAAGAUGAAGGAAUU
MmiR36814	88	57	64.8	31	35.2	23.3	26.5	0.752841	3'	18	1	ptc-miR7814	Populus trichocarpa	CAAAACAUAAAAACAAUC	AGUAAAAGCAAAACAUAAAAACAAUCGUCUUGUGGGGACUGGUCGAAGACCCAAACAAGCGUAUUAGUUUUACAUUUUUGUUGUUACA
MmiR36938	81	54	66.7	27	33.3	18.9	23.3	0.6997	5'	18	1	mtr-miR2661	Medicago truncatula	UAGGUUAGAGAAAAUGGG	UGAUAGGUUAGAGAAAAUGGGGUUUUUCUCUGUUUCACUAUAAAUUGGGAGUCGUUGAACACUUUUUUCUCUUUCUUUUCU
MmiR40164	74	48	64.9	26	35.1	19.8	26.8	0.763533	5'	21	2	sly-miR7981f	Solanum lycopersicum	AGUGUGUUUUUGGAAUUUCGG	CCUGAAAUUCUUAGCACUGCUGAGAGAACUGGGAAAUUAUUUUAACCUAUUUAGUGUGUUUUUGGAAUUUCGGA
MmiR42990	81	52	64.2	29	35.8	20.8	25.7	0.717877	5'	20	2	ghr-miR7502	Gossypium hirsutum	UUUUAGCAGCAGAAAUGAAU	AGAAACAUUUACCUGUUUUAGCAGCAGAAAUGAAUUAAAAUUCAUUCAAGUCUUCUGCAGUUUGUUGGGUUGUGUGGGUCA
MmiR44235	107	71	66.4	36	33.6	27.6	25.8	0.767857	5'	18	1	bdi-miR5176-3p	Brachypodium distachyon	UGAUGAUGUGGGAUAGAA	AUUGAUGAUGUGGGAUAGAAAAUUCCCCAAAAUGUUCUGUCAGGUGUUACAAAUUAACUUGAAGAAUCUUUGGGAUGAGAUUUCUAUGUUUGAAGCAGAUAAUCAGA
MmiR45445-2	128	79	61.7	49	38.3	53	41.4	1.08094	5'	21	0	ptc-miR396g-5p	Populus trichocarpa	UUCCACGGCUUUCUUGAACUU	GCAUGCUUUUCCACGGCUUUCUUGAACUUGGUACUUAUGACUGUAUCUGUUUUCUUAACUAGAUAAUUCAAUAACAUACAAAUCUCAGUAGUCAGUGCGAAGCUCAAGAAAGCCGUGGGAAAACAUGA
MmiR48115	74	47	63.5	27	36.5	20.7	28	0.767123	5'	18	1	stu-miR8005a	Solanum tuberosum	AGAGUUGAAGGUUUAGAG	AAGAGUUGAAGGUUUAGAGAAAGAGGACCAAUUAUUGAUAGUUGAUCCUGCCUUUUCUUCUAAAGUUCACUCAG
MmiR48398	88	54	61.4	34	38.6	25.2	28.6	0.740933	5'	19	2	mtr-miR2600e	Medicago truncatula	GCAUUGUGGUUUUGUGAUU	CUCAAUGCUAUAGGAGAUAAAACUGAUGCAGAUACUUAAAGGGAAUUCUUUUGGUGCAUUGUGGUUUUGUGAUUUCCUGGACAUUGGC
MmiR49802	104	64	61.5	40	38.5	36.3	34.9	0.906494	5'	18	1	ath-miR5632-3p	Arabidopsis thaliana	UUGGAUUUAUAUUUGGAU	AGUGGAUGGCUUGGAUUUAUAUUUGGAUGCAACAGAUGACUUUAGAGAAGAUCUCUAAAGUGCUACAGUAAGGCCAUCUAGAUUACUGAUGCAUUCCAUCUACA
MmiR51876	78	48	61.5	30	38.5	22.7	29.1	0.755844	3'	19	2	osa-miR414	Oryza sativa	ACGAUGAAGAUGAUGAUGA	AAUGUCAUUGUCGUUCUUGCUCCUCUAGUGAGAUUGAAGCAUCAAUCUAACGAUGAAGAUGAUGAUGAGAAUGAUGUG
MmiR53825	90	54	60	36	40	26.6	29.6	0.74	5'	19	1	aly-miR771-3p	Arabidopsis lyrata	GGCUCCUCAGAGGUUCAUG	UGAUGAAUCUGAAAAACACAUUGAGGACAGCGAGAAUGAUACUUCUUUUGAUUUUGAAGAGGUGAUUACUGGCUCCUCAGAGGUUCAUGC
MmiR55287	87	59	67.8	28	32.2	21	24.1	0.748447	3'	18	0	sbi-miR6232b-5p	Sorghum bicolor	AAUUCAAUGUACCAAAAA	AAAUUGUCUAAUUCAAUGUACCAAAAAUGUCUUCAUUGAUUCGAUGAAUGUUUAGUGAAAGCUGGCUGCAUUGUGAUUGUUCAGUUA
MmiR55328	81	53	65.4	28	34.6	19.8	24.4	0.705202	5'	20	2	stu-miR8020	Solanum tuberosum	AUUUCAUUAAUUAUGUUGUU	UUGAAUGGCGGCAGAAGUUGAUGGAAUUGCGGUUAAUGUUCCUCUUGCAUAACUUAUUUCAUUAAUUAUGUUGUUUACCAU
MmiR56865	71	44	62	27	38	23.1	32.5	0.855263	5'	18	1	osa-miR5825	Oryza sativa	CAUCUGAUAACAUGAAAC	AAGCUUGUUCAUCUGAUAACAUGAAACCCAGAAAAAGUCGCAUAUUUAUGUAGUCGGGUGAGGACAAGUAU
MmiR60567	91	60	65.9	31	34.1	21.7	23.8	0.697947	5'	19	2	csi-miR12109-3p	Citrus sinensis	CAGAUUUGUGAUUUAAGCU	GGAUUUGUAAAUGCGGAUUGUGCCGUAGAGUUAUCGCAAGUAACAGAUUUGUGAUUUAAGCUUAAUUUAAUUGCAGAAUCAUUUCAAGUCA
MmiR64584	97	68	70.1031	29	29.8969	21.9	22.5773	0.755172	3'	19	2	gra-miR8639a	Gossypium raimondii	GUUUAAUUCGAAUUAUGUU	AGUUUGACUCAAGAGUUAGAUAGGUGGUUUAAUUCGAAUUAUGUUAAACAAUAUCAUUUGGUUAAUGAGCCACACAUUUAAACUACGAAUUUAAACC
MmiR64788	70	42	60	28	40	20.3	29	0.725	5'	19	2	gma-miR4380a	Glycine max	UGUUGACCCAUAUGUGCAU	AUCGGGUGUUGACCCAUAUGUGCAUAGUGCUGAUGGUUCAAGCUAUGUGAAUUAUGGGAAUUAUAAUGAC
MmiR66261	95	52	54.7	43	45.3	30.9	32.5	0.717439	3'	20	1	tcc-miR169f	Theobroma cacao	AGGCAAUUCAUUCUUGGCUU	GCAAGUGAGAAAUGAGAGUGAAGCUGGAGUCAACUCCAGAGGAACAUUAAUCCAUAUGAUGCUCGGGGUUGAAAGGCAAUUCAUUCUUGGCUUGG
MmiR68471	91	55	60.4	36	39.6	30.3	33.3	0.840909	5'	18	1	osa-miR5156	Oryza sativa	UAAAACUGCAACAAGGAA	GUGUGUCGAUAUAAAACUGCAACAAGGAAGAGGAGCAUUGGUAGAUUUUAGUGUCCUCAUUUAUUCUUUUUGGGGUUUUACAAAGGCGCAG
MmiR68478	88	54	61.4	34	38.6	27.7	31.5	0.816062	5'	18	1	osa-miR5156	Oryza sativa	UAAAACUGCAACAAGGAA	UGUGUCGAUAUAAAACUGCAACAAGGAAGAGGAGCAUUGGUAGAUUUUAGUGUCCUCAUUUAUUCUUUUUGGGGUUUUACAAAGGCGC
MmiR69249	87	54	62.1	33	37.9	23.5	27	0.712401	3'	18	1	cca-miR6105a	Cynara cardunculus	GUGAUACCAACAUGUUUU	AGUCAUGUGAUACCAACAUGUUUUAGUUAUGUGAUGUAACAUGACAGACGAACUGGUCUGAUUUGUUGGUUGAAUUGUGGUGUGAUG
MmiR73030	90	51	56.7	39	43.3	28.5	31.7	0.732102	5'	18	1	ath-miR5021	Arabidopsis thaliana	GAGAGGAAGAAGAAGAAA	GUUUUACGACGAGAGGAAGAAGAAGAAACGGAGAUGGCUUUGUCGUUGUCGUUAUCGAUAUCUUCUGCUUCUGAUCAUUCGUCGGAAAAG
MmiR73037	80	43	53.8	37	46.2	28.2	35.3	0.764069	5'	18	1	ath-miR5021	Arabidopsis thaliana	GAGAGGAAGAAGAAGAAA	ACGACGAGAGGAAGAAGAAGAAACGGAGAUGGCUUUGUCGUUGUCGUUAUCGAUAUCUUCUGCUUCUGAUCAUUCGUCGG
MmiR73991	108	74	68.5185	34	31.4815	24.7	22.8704	0.726471	3'	19	2	hbr-miR6169	Hevea brasiliensis	AGAGAGAAAAAAGATATAC	GUUGGAUUGACAGAGAGAAAAAAGAUAUACAAGUGCAUAACAGUGUAGAUUUGUCUCAUAAACAAUAUCACAUUGCUUGUGUCUUUAUUCAUGUAUUGUGAAUCUGAA
MmiR74824	77	52	67.5	25	32.5	17.4	22.6	0.695385	3'	18	1	bdi-miR5185m-3p	Brachypodium distachyon	UCUACUUCAAUUUUCAAA	UUUGAACGAUUGCAGAGAUUUGAUAGAGGGAGUAAGACUUCUUUACCAUCUACUUCAAUUUUCAAAAGAUGUUCAAU
MmiR78769	67	45	67.2	22	32.8	15.3	22.8	0.695122	3'	18	1	lja-miR11102-3p	Lotus japonicus	UUCAUCAAAUUCUUAUAG	AAUCUGUAAGAUUGAGAAGAGAUUGACAACAAUGGACAGCUUCCCUUUCAUCAAAUUCUUAUAGAUA
MmiR80278	80	46	57.5	34	42.5	25.3	31.6	0.743529	3'	19	1	lja-miR11087-3p	Lotus japonicus	CGGGUUGGUUUCAUAUUUU	UCGGGUCGUCAUUUAUCAGAGAUCAGCUAUGCAGUGCAUGCGUAUUGUCUCGGGUUGGUUUCAUAUUUUGACUUCCAUAA
MmiR80706	128	86	67.2	42	32.8	60.73	47.4	1.44512	5'	19	2	gra-miR8740	Gossypium raimondii	ATGATGTGTCACCATATTA	AGTGTGCGCTTAGAATGAGTATCAATGATGATGTGTCACCATATTAATTCAAAATCACCAAATCACCAAATCACATGGTGATACATCATCATTAGTATCTAAATTGATACTCATTCTAAGTGCACATA
MmiR87081	80	42	52.5	38	47.5	31.1	38.9	0.818947	5'	19	2	gma-miR5783	Glycine max	GACGACGACUGGGAAGACG	CAAACGACGACGACUGGGAAGACGAAGAACUUUGUCUUCCCCAACGAAGUUCUUCGUCUUCCAUGGCUUUUCUAAUGCUG
MmiR88291	78	48	61.5	30	38.5	28.3	36.3	0.942857	3'	19	1	mtr-miR2673a	Medicago truncatula	GGAAGAGGAAGAAGAAGAG	AGAGGAAGAGGAAGAAGAAGAGAGGGUCGGUUCAUUAAAUGCUCUCUCUCUUCUUCAAAUAUAAAACACUCUUUCUUC
MmiR88299	116	70	60.3	46	39.7	44.8	38.6	0.972292	3'	20	2	mtr-miR2673a	Medicago truncatula	GGAAGAAGAAGAGGGAGAGG	CGAAUUGAAGAGCUAAUUGAAAGAGGAAGAAGAAGAGGGAGAGGAGAGGGUCGGUUCGUUAAAUGCUCUCUCUCUUCUUCAAAUAUAAAACACUCUUUCUUCAGCUUUUCAUGUCU
MmiR88301	87	56	64.4	31	35.6	27.4	31.5	0.884831	3'	19	1	mtr-miR2673a	Medicago truncatula	GGAAGAGGAAGAAGAAGAG	AAGAGGAAGAGGAAGAAGAAGAGAGGGUCGGUUCAUUAAAUGCUCUCUCUCUUCUUCAAAUAUAAAACAAUCUUUCUUCAUCUUUUC
MmiR88302	83	50	60.2	33	39.8	29.2	35.2	0.884422	3'	20	2	mtr-miR2673a	Medicago truncatula	GGAAGAAGAAGAGGGAGAGG	UGAAAGAGGAAGAAGAAGAGGGAGAGGAGAGGGUCGGUUCGUUAAAUGCUCUCUCUCUUCUUCAAAUAUAAAACAAUCUUUCU
MmiR89314	97	58	59.8	39	40.2	27.5	28.4	0.706468	5'	18	2	lja-miR7520	Lotus japonicus	GAGGAGGAAGAUGAUGAC	AAUCAAAGAAGAGGAGGAAGAUGAUGACGUGGCAGACGGCAUUUAUGACGGUGAUAUUAAUUCAAAUGGAUCGUCAUCUUCUUCGAAUUCAUUGGUG
MmiR90392	71	49	69	22	31	17	23.9	0.770968	5'	18	1	lja-miR11108q-3p	Lotus japonicus	UCAAAUCACUUAUCUUAA	CAUCAAAUCACUUAUCUUAAGGUUUUAUUUGUGGGGUUUAUCUAAAAUUGAUCUGAUGAUGGGUUUUGGUU
MmiR91196-2	91	63	69.2	28	30.8	19.6	21.5	0.698052	5'	18	1	mtr-miR2657	Medicago truncatula	UUAUUUCAUUGAUUUUGU	AGCUGUCGGGAAUUGGGACUUUGCUGAAUAUGAUAGAAGGAUUGUAAUAGUGAUUCUUUUAUUUCAUUGAUUUUGUAAUUCAUUUUAUGCA
MmiR91212	77	54	70.1	23	29.9	17.5	22.7	0.759197	5'	18	1	mtr-miR2657	Medicago truncatula	UUAUUUCAUUGAUUUUGU	CGGGAAUUGGGACUUUGCUGAAUAUGAUAGAAGGAUUGUAAUAGUGAUUCUUUUAUUUCAUUGAUUUUGUAAUUCAU
MmiR91234	94	57	60.6	37	39.4	29.9	31.8	0.807107	5'	20	2	osa-miR2097-5p	Oryza sativa	AGAUGGGAAGGGGAGGGAAG	AUUCUCUGUUUGAUUUCACUGCUUUCUUUUUUUCUUCCUCUUCACAGAUGGGAAGGGGAGGGAAGAUUAAUUCUAGAGGAGAUGUGAAGAGAAG
MmiR92019	86	55	64	31	36	26.4	30.7	0.852778	5'	18	0	mtr-miR2592bl-3p	Medicago truncatula	GAGUAAUUCAAACUUGUU	GUGUAGCAAGUUUGUCAAUAAUUGACAUGGCGUCUGUUUGAUGCUACUGCAUGUCAUUGUAAUUGAGUAAUUCAAACUUGUUUCAG
MmiR92465	87	58	66.7	29	33.3	21.1	24.3	0.72973	3'	19	2	gma-miR10429	Glycine max	CUUUUCAACAAGUUAUGUC	UUCAUGGAGCUUUUCAACAAGUUAUGUCUUAUUGUUAUUUUCUUGUAAGAGAAAUUCGUACUUGUCAAUGACUUUUAGCUCUGUGGC
MmiR93165	70	49	70	21	30	14.9	21.3	0.71	5'	19	1	ath-miR5653	Arabidopsis thaliana	UUGAGUUGAUUUGAGUUGG	AUGUUUGACAUUUGAGUUGAUUUGAGUUGGUUAUUUCAGAUUUUAUUUCAGCUUGAAUUGUUUCGGAUUG
MmiR94064	100	70	70	30	30	25.7	25.7	0.856667	5'	20	2	gma-miR5373	Glycine max	CUCUUAAUUUUAGAUGAUGU	UCUAAGAGCUAGAUCUGAAGAGAUAGAUCUUAUAAGAUUGAUUAAGGGUAUUAAAAUACUCUUAAUUUUAGAUGAUGUGUGGAAUGAUCUAGAUCUGAGU
MmiR96677	98	59	60.2	39	39.8	28.9	29.5	0.741206	3'	18	0	gra-miR8666	Gossypium raimondii	UUAUGUACUUAUGAUCAC	CUUGUUUAUGUACUUAUGAUCACGUGCGUGUUCGUGCUGUAUCGAUGAAUACGUGGUUGAGACAGUCAUGCUUUUGAUUUAAUGAGUGUGUGAGUGAU
MmiR97043	114	73	64	41	36	38.7	33.9	0.941667	3'	20	2	pab-miR482w	Picea abies	UUUGUCUCAAAGUUUCUCAA	AGCUGAGCUGAAUUUGAAAUUGUCUAAGCCCAAGUUUGUCUCAAAGUUUCUCAAGUUGAUUGGUUUGAGGAAAGUCGAAUUUGAGUUUGGUUCAAGUUCGAAUUCAAUUUGGUA
MmiR100186	100	70	70	30	30	26.1	26.1	0.87	5'	19	2	mtr-miR2657	Medicago truncatula	UGUUAUAUCAUUGAUUUUG	UUUGCAUUCAUCUGUUGUUAAAGCCAUUUGUUAUAUCAUUGAUUUUGACCUCUCAACAUCAAGAUAUUUUGAUUGGUUGAUUAAUUUUGUGAUUUGCAGC
MmiR100391	78	52	66.7	26	33.3	18.1	23.2	0.696697	3'	19	1	tcc-miR172d	Theobroma cacao	AUGCAGCAUCUUCAGGAUU	GGAUGCAGCAUCUUCAGGAUUUGUUGAAACAGUGAGUUAAACACAUUUCUUACUUUGUAUAAAUAAUGAGGUGCAUUA
MmiR100799	84	46	54.8	38	45.2	27.6	32.9	0.727876	3'	18	1	bdi-miR7747-3p	Brachypodium distachyon	AGUUAGUUUUGUUAUAGG	UAGUUAGUUUUGUUAUAGGCAGGAGCUGGAGUCCUCGAAGCUUGUCCAAAUUCAUUAUCUGCCUAUGGCUGUAAAAGCUGGCGG
MmiR101928	68	45	66.2	23	33.8	21.1	31	0.91716	5'	18	1	ath-miR865-5p	Arabidopsis thaliana	AUGAAUUUGGAUCAAAUU	AACUUGGCUCAAUUUAGCUUGGAUCAAGUUCGUUUUUUAUGAAUUUGGAUCAAAUUCGAGCCAUAGUA
MmiR102773	87	37	42.5	50	57.5	35.1	40.3	0.70087	3'	21	2	gma-miR5041-5p	Glycine max	UUGAGCAAGUUGGGGAUGAAA	AUCGCGUCCGCUUCUUUAUCGCCGUCAGUGUCGUCAACGGCUGUGGCUGUGGUUGAGCAAGUUGGGGAUGAAAGUGCGGACUGUGGG
MmiR103589	116	81	69.8	35	30.2	29.1	25.1	0.831126	5'	19	2	mtr-miR2611	Medicago truncatula	AUUUGUGAGUGAUUGAUGA	AUUUGUGAGUGAUUGAUGACAUACAUUAGUGUUUUAAUGCUCCAAUGAGAUUAAAUUUGAUAAAUUUUGGAUGCUCUCUUUCGCUAAACUGUGUUAUAUUUCUUGUCCUCAUGAAA
MmiR103817-2	103	64	62.1	39	37.9	30.2	29.3	0.773087	5'	18	1	stu-miR8035	Solanum tuberosum	UCUUCAACAUCACUUUCU	CCUUCUUCAACAUCACUUUCUGAAAUAAGCACAGCUUUGAGUUAUGCCCUUAAUAGAGGGCAAACUGAUAUGUAUGCAGAAACUGGUGAAAUUUUGAUGAAGC
MmiR103890	100	62	62	38	38	27.3	27.3	0.718421	5'	19	1	nta-miR479b	Nicotiana tabacum	UGAUACUUGUUUGGCUCAU	AGUCGGCUAAACAAGUAUGAAUGCAUAAUAGUACGAGUAAAUAAAAGUCCAGUCAUCUUGGAUUCUUGAGGCCCAUGACAUGAUACUUGUUUGGCUCAUA
MmiR105215	144	91	63.2	53	36.8	60.7	42.2	1.14674	5'	19	1	csi-miR3954b-3p	Citrus sinensis	ACCGUGUUUCUCUGUCCAA	UAUUGGAUGAGUUGAUCCAUUAUAUUUGUUUGGACAGAGAAAUCAGGGUUAUGAGAUGAGUUUGAGAUCAGAGACGAUUUCACCUCUCUUUCUACCGUGUUUCUCUGUCCAACUAGAUAAAUUGGAUCUUGAAUUUUUCCGAUC
MmiR105480	120	70	58.3333	50	41.6667	44.8	37.3333	0.896	3'	22	0	ath-miR162a-5p	Arabidopsis thaliana	UGGAGGCAGCGGUUCAUCGAUC	UAUCAAGGGUUAAUUCACUGGAGGCAGCGGUUCAUCGAUCUCUUCCUGGUUAUUUUCUUGUGAAAAUAAUUCAUGAAUCGAUCGAUAAACCUCUGCAUCCAGCGCUUCCUCUUCUUGGUU
MmiR105772	80	45	56.3	35	43.7	35.3	44.1	1.00915	5'	19	0	gma-miR156g	Glycine max	CAGAAGAUAGAGAGCACAG	CAGAAGAUAGAGAGCACAGAUGAUGAUUUGCAUAUGGAGUUUGCAUCUCACCCCUUUGUGCUCUCUAUGCUUCUGUCAUC
MmiR106008	136	77	56.6	59	43.4	65.7	48.3	1.1129	5'	21	0	bna-miR169g	Brassica napus	UAGCCAAGGAUGACUUGCCUG	UAAGAGCACUGUUUGUUAGCCAAGGAUGACUUGCCUGAGCCUUGAAAAAAGGCACCAAGUUAAGGUGGCUUCAGGUUAAUUUAGAACCUUUUAGUCGGUUUUCAGGCAGUCUCCUUGGCUAAAUUGACAGGCUCUU
MmiR106550	100	67	67	33	33	23.7	23.7	0.718182	5'	20	2	cca-miR6116-3p	Cynara cardunculus	UCAUUUUAUCAGAAGCAUGA	UGUUAUUUGGUUUCUAGUAGAUUUUUUUUCACUUCAUCUGGGAUGUUCUGUGUCAGUGCAAUGGGAGUGGUUAAUCAUUUUAUCAGAAGCAUGAAUAAUU
