# Supplementary material for: Computational Identification of miRNAs and Temperature-Responsive lncRNAs From Mango (Mangifera indica L.)
Source: Front Genet. 2021 Jun 7;12:607248. doi: 10.3389/fgene.2021.607248 (PMC8216217; doi:10.3389/fgene.2021.607248)
Supplement: Supplementary Table 2 — miRNAs targets data. [file Table_2.xlsx]

## Sheet: Sheet1
miRNAs Targets Data
miR_Name	Homologous_miR	miR_Target	Target_Description	Target_GO_ID	Target_GO_Name	Target_Pathway	Target_Pathway_ID	Pathway_Enzyme
MmiR100186	mtr-miR2657	mRNA12540_1	4-diphosphocytidyl-2-C-methyl-D-erythritol kinase, chloroplastic	F:GO:0005524; P:GO:0016114; F:GO:0050515	F:ATP binding; P:terpenoid biosynthetic process; F:4-(cytidine 5'-diphospho)-2-C-methyl-D-erythritol kinase activity	Biosynthesis of antibiotics	map01130	ec:1.1.1.34 - reductase (NADPH), ec:1.3.1.12 - dehydrogeNAse, ec:3.5.1.14 - acid amidohydrolase, ec:4.1.1.32 - carboxykiNAse (GTP), ec:1.2.4.1 - dehydrogeNAse (acetyl-transferring), ec:1.1.1.267 - reductoisomerase, ec:6.4.1.2 - carboxylase, ec:2.3.1.12 - acetyltransferase, ec:2.7.1.148 - 5'-diphospho)-2-C-methyl-D-erythritol kiNAse, ec:1.4.1.14 - synthase (NADH), ec:1.1.1.35 - dehydrogeNAse, ec:2…
MmiR100186	mtr-miR2657	mRNA17673_2	60S ribosomal protein L7-1	F:GO:0003735; C:GO:0005730; C:GO:0022625	F:structural constituent of ribosome; C:nucleolus; C:cytosolic large ribosomal subunit	NA	NA	NA
MmiR100186	mtr-miR2657	mRNA16032_2	ACT domain-containing protein ACR3 isoform X1	NA	NA	NA	NA	NA
MmiR100186	mtr-miR2657	mRNA9231_1	acyl-lipid (9-3)-desaturase-like	P:GO:0006629; C:GO:0016021; F:GO:0016491	P:lipid metabolic process; C:integral component of membrane; F:oxidoreductase activity	NA	NA	NA
MmiR100186	mtr-miR2657	HM022382_1	beta-amylase 3, chloroplastic	P:GO:0000272; F:GO:0016161	P:polysaccharide catabolic process; F:beta-amylase activity	Starch and sucrose metabolism	map00500	ec:3.1.3.24 - phosphatase, ec:3.2.1.4 - endo-1,4-beta-D-glucaNAse, ec:2.4.1.13 - synthase, ec:3.2.1.26 - invertase, ec:2.4.1.34 - synthase, ec:2.4.1.14 - synthase, ec:3.2.1.20 - maltase, ec:2.7.1.1 - hexokiNAse type IV glucokiNAse, ec:2.7.7.9 - uridylyltransferase, ec:2.4.1.1 - phosphorylase, ec:3.2.1.1 - glycogeNAse, ec:3.2.1.28 - trehalase, ec:3.2.1.2 - saccharogen amylase, ec:3.2.1.48 - alpha-…
MmiR100186	mtr-miR2657	mRNA17487_1	beta-fructofuranosidase, insoluble isoenzyme CWINV1	F:GO:0004553; P:GO:0005975	F:hydrolase activity, hydrolyzing O-glycosyl compounds; P:carbohydrate metabolic process	NA	NA	NA
MmiR100186	mtr-miR2657	mRNA17495_1	BTB/POZ domain-containing protein At4g08455	F:GO:0005515	F:protein binding	NA	NA	NA
MmiR100186	mtr-miR2657	mRNA19141_2	calponin homology domain-containing protein DDB_G0272472	C:GO:0016020	C:membrane	NA	NA	NA
MmiR100186	mtr-miR2657	mRNA19029_1	cell division cycle and apoptosis regulator protein 1-like isoform X1	F:GO:0005509; P:GO:0006355	F:calcium ion binding; P:regulation of transcription, DNA-templated	NA	NA	NA
MmiR100186	mtr-miR2657	mRNA19029_2	cell division cycle and apoptosis regulator protein 1-like isoform X1	F:GO:0005509; P:GO:0006355	F:calcium ion binding; P:regulation of transcription, DNA-templated	NA	NA	NA
MmiR100186	mtr-miR2657	mRNA19029_3	cell division cycle and apoptosis regulator protein 1-like isoform X1	F:GO:0005509; P:GO:0006355	F:calcium ion binding; P:regulation of transcription, DNA-templated	NA	NA	NA
MmiR100186	mtr-miR2657	mRNA19029_4	cell division cycle and apoptosis regulator protein 1-like isoform X1	F:GO:0005509; P:GO:0006355	F:calcium ion binding; P:regulation of transcription, DNA-templated	NA	NA	NA
MmiR100186	mtr-miR2657	mRNA12948_1	COP1-interactive protein 1	F:GO:0003779	F:actin binding	NA	NA	NA
MmiR100186	mtr-miR2657	mRNA12948_2	COP1-interactive protein 1	F:GO:0003779	F:actin binding	NA	NA	NA
MmiR100186	mtr-miR2657	mRNA13265_1	DNA annealing helicase and endonuclease ZRANB3 isoform X2	F:GO:0003676; F:GO:0004519	F:nucleic acid binding; F:endonuclease activity	NA	NA	NA
MmiR100186	mtr-miR2657	mRNA11838_1	ERBB-3 BINDING PROTEIN 1	F:GO:0003676; F:GO:0004177; C:GO:0005730; C:GO:0005737; P:GO:0006508	F:nucleic acid binding; F:aminopeptidase activity; C:nucleolus; C:cytoplasm; P:proteolysis	NA	NA	NA
MmiR100186	mtr-miR2657	mRNA6606_1	glutathione S-transferase F9-like	F:GO:0005515	F:protein binding	NA	NA	NA
MmiR100186	mtr-miR2657	mRNA7837_1	glutathione transferase GST 23-like	F:GO:0005515	F:protein binding	NA	NA	NA
MmiR100186	mtr-miR2657	mRNA17125_1	MACPF domain-containing protein NSL1	C:GO:0005579; P:GO:0009626	C:membrane attack complex; P:plant-type hypersensitive response	NA	NA	NA
MmiR100186	mtr-miR2657	mRNA12587_1	methyltransferase-like protein 13	F:GO:0008168; P:GO:0032259	F:methyltransferase activity; P:methylation	NA	NA	NA
MmiR100186	mtr-miR2657	mRNA19209_4	myosin-17 isoform X1	F:GO:0003774; F:GO:0005515; F:GO:0005524; P:GO:0007015; C:GO:0016459	F:motor activity; F:protein binding; F:ATP binding; P:actin filament organization; C:myosin complex	Purine metabolism	map00230	ec:3.6.1.15 - phosphatase, ec:2.7.4.3 - kiNAse, ec:3.5.1.5 - ec:3.5.1.5 urease, ec:3.6.1.3 - adenylpyrophosphatase, ec:6.3.4.4 - synthase, ec:6.3.4.13 - ligase, ec:2.7.4.6 - kiNAse, ec:3.5.2.5 - ec:3.5.2.5 allantoiNAse, ec:6.3.5.2 - synthase (glutamine-hydrolysing), ec:3.5.4.6 - deamiNAse, ec:2.1.2.2 - formyltransferase, ec:2.7.1.40 - kiNAse
MmiR100186	mtr-miR2657	mRNA5176_1	NAD(P)-binding Rossmann-fold superfamily protein isoform 1	NA	NA	NA	NA	NA
MmiR100186	mtr-miR2657	mRNA17582_1	Nucleic acid-binding, OB-fold-like protein, putative isoform 1	F:GO:0003676	F:nucleic acid binding	NA	NA	NA
MmiR100186	mtr-miR2657	mRNA22926_1	O-Glycosyl hydrolases family 17 protein, putative isoform 2	C:GO:0016020	C:membrane	NA	NA	NA
MmiR100186	mtr-miR2657	mRNA23615_1	peptide methionine sulfoxide reductase A5	F:GO:0008113; P:GO:0055114	F:peptide-methionine (S)-S-oxide reductase activity; P:oxidation-reduction process	NA	NA	NA
MmiR100186	mtr-miR2657	JK513138_1	probable folate-biopterin transporter 4	C:GO:0016021	C:integral component of membrane	NA	NA	NA
MmiR100186	mtr-miR2657	JK513446_1	probable folate-biopterin transporter 4	C:GO:0016021	C:integral component of membrane	NA	NA	NA
MmiR100186	mtr-miR2657	JK513706_1	probable folate-biopterin transporter 4	C:GO:0016021	C:integral component of membrane	NA	NA	NA
MmiR100186	mtr-miR2657	mRNA7349_1	probable folate-biopterin transporter 4	C:GO:0016021	C:integral component of membrane	NA	NA	NA
MmiR100186	mtr-miR2657	mRNA7349_2	probable folate-biopterin transporter 4	C:GO:0016021	C:integral component of membrane	NA	NA	NA
MmiR100186	mtr-miR2657	mRNA17763_2	probable serine/threonine-protein kinase PBL17	F:GO:0004672; F:GO:0005524; P:GO:0006468	F:protein kinase activity; F:ATP binding; P:protein phosphorylation	NA	NA	NA
MmiR100186	mtr-miR2657	mRNA17763_1	probable serine/threonine-protein kinase PBL17 isoform X1	F:GO:0004672; F:GO:0005524; P:GO:0006468	F:protein kinase activity; F:ATP binding; P:protein phosphorylation	NA	NA	NA
MmiR100186	mtr-miR2657	mRNA17711_3	probable ubiquitin-conjugating enzyme E2 23	NA	NA	NA	NA	NA
MmiR100186	mtr-miR2657	mRNA17711_2	probable ubiquitin-conjugating enzyme E2 23 isoform X1	NA	NA	NA	NA	NA
MmiR100186	mtr-miR2657	mRNA14029_1	protein DETOXIFICATION 24	P:GO:0006855; F:GO:0015238; F:GO:0015297; C:GO:0016020	P:drug transmembrane transport; F:drug transmembrane transporter activity; F:antiporter activity; C:membrane	NA	NA	NA
MmiR100186	mtr-miR2657	mRNA15961_1	small GTPase LIP1	F:GO:0003924; F:GO:0005525	F:GTPase activity; F:GTP binding	Purine metabolism	map00230	ec:3.6.1.15 - phosphatase, ec:2.7.4.3 - kiNAse, ec:3.5.1.5 - ec:3.5.1.5 urease, ec:3.6.1.3 - adenylpyrophosphatase, ec:6.3.4.4 - synthase, ec:6.3.4.13 - ligase, ec:2.7.4.6 - kiNAse, ec:3.5.2.5 - ec:3.5.2.5 allantoiNAse, ec:6.3.5.2 - synthase (glutamine-hydrolysing), ec:3.5.4.6 - deamiNAse, ec:2.1.2.2 - formyltransferase, ec:2.7.1.40 - kiNAse
MmiR100186	mtr-miR2657	mRNA15961_2	small GTPase LIP1	F:GO:0003924; F:GO:0005525	F:GTPase activity; F:GTP binding	Purine metabolism	map00230	ec:3.6.1.15 - phosphatase, ec:2.7.4.3 - kiNAse, ec:3.5.1.5 - ec:3.5.1.5 urease, ec:3.6.1.3 - adenylpyrophosphatase, ec:6.3.4.4 - synthase, ec:6.3.4.13 - ligase, ec:2.7.4.6 - kiNAse, ec:3.5.2.5 - ec:3.5.2.5 allantoiNAse, ec:6.3.5.2 - synthase (glutamine-hydrolysing), ec:3.5.4.6 - deamiNAse, ec:2.1.2.2 - formyltransferase, ec:2.7.1.40 - kiNAse
MmiR100186	mtr-miR2657	mRNA8509_4	uncharacterized protein At1g21580	F:GO:0046872	F:metal ion binding	NA	NA	NA
MmiR100186	mtr-miR2657	mRNA8509_1	uncharacterized protein LOC18042948	F:GO:0046872	F:metal ion binding	NA	NA	NA
MmiR100186	mtr-miR2657	mRNA8509_2	uncharacterized protein LOC18042948	F:GO:0046872	F:metal ion binding	NA	NA	NA
MmiR100186	mtr-miR2657	mRNA8509_3	uncharacterized protein LOC18042948	F:GO:0046872	F:metal ion binding	NA	NA	NA
MmiR100391	tcc-miR172d	mRNA18852_4	cathepsin B-like protease 2	F:GO:0004197; P:GO:0006508; P:GO:0050790	F:cysteine-type endopeptidase activity; P:proteolysis; P:regulation of catalytic activity	NA	NA	NA
MmiR100391	tcc-miR172d	mRNA4953_1	citrate synthase, glyoxysomal	F:GO:0046912	F:transferase activity, transferring acyl groups, acyl groups converted into alkyl on transfer	NA	NA	NA
MmiR100391	tcc-miR172d	mRNA18412_3	cyclic dof factor 2-like	F:GO:0003677; P:GO:0006355	F:DNA binding; P:regulation of transcription, DNA-templated	NA	NA	NA
MmiR100391	tcc-miR172d	mRNA18412_4	cyclic dof factor 2-like	F:GO:0003677; P:GO:0006355	F:DNA binding; P:regulation of transcription, DNA-templated	NA	NA	NA
MmiR100391	tcc-miR172d	mRNA21284_1	DNA helicase INO80 isoform X1	F:GO:0003677; F:GO:0005524; P:GO:0006281; P:GO:0006338; P:GO:0006351; F:GO:0016887; C:GO:0031011	F:DNA binding; F:ATP binding; P:DNA repair; P:chromatin remodeling; P:transcription, DNA-templated; F:ATPase activity; C:Ino80 complex	Purine metabolism	map00230	ec:3.6.1.15 - phosphatase, ec:2.7.4.3 - kiNAse, ec:3.5.1.5 - ec:3.5.1.5 urease, ec:3.6.1.3 - adenylpyrophosphatase, ec:6.3.4.4 - synthase, ec:6.3.4.13 - ligase, ec:2.7.4.6 - kiNAse, ec:3.5.2.5 - ec:3.5.2.5 allantoiNAse, ec:6.3.5.2 - synthase (glutamine-hydrolysing), ec:3.5.4.6 - deamiNAse, ec:2.1.2.2 - formyltransferase, ec:2.7.1.40 - kiNAse
MmiR100391	tcc-miR172d	mRNA21284_1	DNA helicase INO80 isoform X1	F:GO:0003677; F:GO:0005524; P:GO:0006281; P:GO:0006338; P:GO:0006351; F:GO:0016887; C:GO:0031011	F:DNA binding; F:ATP binding; P:DNA repair; P:chromatin remodeling; P:transcription, DNA-templated; F:ATPase activity; C:Ino80 complex	Purine metabolism	map00230	ec:3.6.1.15 - phosphatase, ec:2.7.4.3 - kiNAse, ec:3.5.1.5 - ec:3.5.1.5 urease, ec:3.6.1.3 - adenylpyrophosphatase, ec:6.3.4.4 - synthase, ec:6.3.4.13 - ligase, ec:2.7.4.6 - kiNAse, ec:3.5.2.5 - ec:3.5.2.5 allantoiNAse, ec:6.3.5.2 - synthase (glutamine-hydrolysing), ec:3.5.4.6 - deamiNAse, ec:2.1.2.2 - formyltransferase, ec:2.7.1.40 - kiNAse
MmiR100391	tcc-miR172d	mRNA8659_3	DNA polymerase I A, chloroplastic/mitochondrial	F:GO:0003677; F:GO:0003887; P:GO:0006139; P:GO:0006261; F:GO:0008408	F:DNA binding; F:DNA-directed DNA polymerase activity; P:nucleobase-containing compound metabolic process; P:DNA-dependent DNA replication; F:3'-5' exonuclease activity	NA	NA	NA
MmiR100391	tcc-miR172d	mRNA8659_1	DNA polymerase I A, chloroplastic/mitochondrial-like	F:GO:0003676; F:GO:0003887; P:GO:0006139; P:GO:0006261; F:GO:0008408	F:nucleic acid binding; F:DNA-directed DNA polymerase activity; P:nucleobase-containing compound metabolic process; P:DNA-dependent DNA replication; F:3'-5' exonuclease activity	NA	NA	NA
MmiR100391	tcc-miR172d	mRNA13830_1	DUF3453 domain-containing protein/Symplekin_C domain-containing protein	NA	NA	NA	NA	NA
MmiR100391	tcc-miR172d	mRNA18467_1	histidinol-phosphate aminotransferase, chloroplastic-like	P:GO:0000105; F:GO:0004400; F:GO:0030170	P:histidine biosynthetic process; F:histidinol-phosphate transaminase activity; F:pyridoxal phosphate binding	Biosynthesis of antibiotics	map01130	ec:1.1.1.34 - reductase (NADPH), ec:1.3.1.12 - dehydrogeNAse, ec:3.5.1.14 - acid amidohydrolase, ec:4.1.1.32 - carboxykiNAse (GTP), ec:1.2.4.1 - dehydrogeNAse (acetyl-transferring), ec:1.1.1.267 - reductoisomerase, ec:6.4.1.2 - carboxylase, ec:2.3.1.12 - acetyltransferase, ec:2.7.1.148 - 5'-diphospho)-2-C-methyl-D-erythritol kiNAse, ec:1.4.1.14 - synthase (NADH), ec:1.1.1.35 - dehydrogeNAse, ec:2…
MmiR100391	tcc-miR172d	mRNA18467_2	histidinol-phosphate aminotransferase, chloroplastic-like	P:GO:0000105; F:GO:0004400; F:GO:0030170	P:histidine biosynthetic process; F:histidinol-phosphate transaminase activity; F:pyridoxal phosphate binding	Biosynthesis of antibiotics	map01130	ec:1.1.1.34 - reductase (NADPH), ec:1.3.1.12 - dehydrogeNAse, ec:3.5.1.14 - acid amidohydrolase, ec:4.1.1.32 - carboxykiNAse (GTP), ec:1.2.4.1 - dehydrogeNAse (acetyl-transferring), ec:1.1.1.267 - reductoisomerase, ec:6.4.1.2 - carboxylase, ec:2.3.1.12 - acetyltransferase, ec:2.7.1.148 - 5'-diphospho)-2-C-methyl-D-erythritol kiNAse, ec:1.4.1.14 - synthase (NADH), ec:1.1.1.35 - dehydrogeNAse, ec:2…
MmiR100391	tcc-miR172d	mRNA17114_1	NA	F:GO:0005515; F:GO:0016702; F:GO:0046872; P:GO:0055114	F:protein binding; F:oxidoreductase activity, acting on single donors with incorporation of molecular oxygen, incorporation of two atoms of oxygen; F:metal ion binding; P:oxidation-reduction process	NA	NA	NA
MmiR100391	tcc-miR172d	mRNA18852_3	NA	F:GO:0004197; P:GO:0006508; P:GO:0050790	F:cysteine-type endopeptidase activity; P:proteolysis; P:regulation of catalytic activity	NA	NA	NA
MmiR100391	tcc-miR172d	mRNA18165_2	NA	F:GO:0003676; F:GO:0005524	F:nucleic acid binding; F:ATP binding	NA	NA	NA
MmiR100391	tcc-miR172d	mRNA18453_1	NA	F:GO:0003852; P:GO:0009098	F:2-isopropylmalate synthase activity; P:leucine biosynthetic process	Pyruvate metabolism	map00620	ec:1.1.1.82 - dehydrogeNAse (NADP+), ec:4.1.1.32 - carboxykiNAse (GTP), ec:1.2.4.1 - dehydrogeNAse (acetyl-transferring), ec:6.4.1.2 - carboxylase, ec:2.3.1.12 - acetyltransferase, ec:6.2.1.1 - ligase, ec:2.3.3.13 - synthase, ec:1.1.1.37 - dehydrogeNAse, ec:1.1.1.38 - dehydrogeNAse (oxaloacetate-decarboxylating), ec:4.4.1.5 - lyase, ec:4.1.1.31 - carboxylase, ec:1.1.1.39 - dehydrogeNAse (decarbox…
MmiR100391	tcc-miR172d	mRNA28259_1	NAC domain-containing protein 100-like	F:GO:0003677; P:GO:0006355	F:DNA binding; P:regulation of transcription, DNA-templated	NA	NA	NA
MmiR100391	tcc-miR172d	mRNA14728_1	patellin-3-like	NA	NA	NA	NA	NA
MmiR100391	tcc-miR172d	mRNA10391_2	phospholipid-transporting ATPase 3	F:GO:0000287; F:GO:0004012; F:GO:0005524; P:GO:0015914; C:GO:0016021	F:magnesium ion binding; F:phospholipid-translocating ATPase activity; F:ATP binding; P:phospholipid transport; C:integral component of membrane	Purine metabolism	map00230	ec:3.6.1.15 - phosphatase, ec:2.7.4.3 - kiNAse, ec:3.5.1.5 - ec:3.5.1.5 urease, ec:3.6.1.3 - adenylpyrophosphatase, ec:6.3.4.4 - synthase, ec:6.3.4.13 - ligase, ec:2.7.4.6 - kiNAse, ec:3.5.2.5 - ec:3.5.2.5 allantoiNAse, ec:6.3.5.2 - synthase (glutamine-hydrolysing), ec:3.5.4.6 - deamiNAse, ec:2.1.2.2 - formyltransferase, ec:2.7.1.40 - kiNAse
MmiR100391	tcc-miR172d	mRNA18568_1	probable glycerol-3-phosphate dehydrogenase [NAD(+)] 1, cytosolic	F:GO:0004367; P:GO:0005975; P:GO:0006072; C:GO:0009331; P:GO:0046168; F:GO:0051287; P:GO:0055114	F:glycerol-3-phosphate dehydrogenase [NAD+] activity; P:carbohydrate metabolic process; P:glycerol-3-phosphate metabolic process; C:glycerol-3-phosphate dehydrogenase complex; P:glycerol-3-phosphate catabolic process; F:NAD binding; P:oxidation-reduction process	Glycerophospholipid metabolism	map00564	ec:3.1.4.4 - D, ec:1.1.1.94 - dehydrogeNAse [NAD(P)+], ec:1.1.1.101 - reductase, ec:1.1.1.8 - dehydrogeNAse (NAD+), ec:4.1.1.65 - decarboxylase, ec:3.1.1.32 - A1
MmiR100391	tcc-miR172d	mRNA18568_2	probable glycerol-3-phosphate dehydrogenase [NAD(+)] 1, cytosolic	F:GO:0004367; P:GO:0005975; P:GO:0006072; C:GO:0009331; P:GO:0046168; F:GO:0051287; P:GO:0055114	F:glycerol-3-phosphate dehydrogenase [NAD+] activity; P:carbohydrate metabolic process; P:glycerol-3-phosphate metabolic process; C:glycerol-3-phosphate dehydrogenase complex; P:glycerol-3-phosphate catabolic process; F:NAD binding; P:oxidation-reduction process	Glycerophospholipid metabolism	map00564	ec:3.1.4.4 - D, ec:1.1.1.94 - dehydrogeNAse [NAD(P)+], ec:1.1.1.101 - reductase, ec:1.1.1.8 - dehydrogeNAse (NAD+), ec:4.1.1.65 - decarboxylase, ec:3.1.1.32 - A1
MmiR100391	tcc-miR172d	mRNA18214_1	probable serine/threonine-protein kinase At1g54610	F:GO:0004672; F:GO:0005524; P:GO:0006468	F:protein kinase activity; F:ATP binding; P:protein phosphorylation	NA	NA	NA
MmiR100391	tcc-miR172d	mRNA18214_2	probable serine/threonine-protein kinase At1g54610	F:GO:0004672; F:GO:0005524; P:GO:0006468	F:protein kinase activity; F:ATP binding; P:protein phosphorylation	NA	NA	NA
MmiR100391	tcc-miR172d	mRNA19405_1	topless-related protein 4	F:GO:0005515; P:GO:0006355	F:protein binding; P:regulation of transcription, DNA-templated	NA	NA	NA
MmiR100391	tcc-miR172d	mRNA589_1	TPR repeat-containing thioredoxin TTL1	F:GO:0005515	F:protein binding	NA	NA	NA
MmiR100799	bdi-miR7747-3p	mRNA13112_1	auxin-responsive protein IAA9	F:GO:0005515; C:GO:0005634; P:GO:0006355	F:protein binding; C:nucleus; P:regulation of transcription, DNA-templated	NA	NA	NA
MmiR100799	bdi-miR7747-3p	mRNA32553_1	beta-galactosidase 10	F:GO:0004553; P:GO:0005975	F:hydrolase activity, hydrolyzing O-glycosyl compounds; P:carbohydrate metabolic process	NA	NA	NA
MmiR100799	bdi-miR7747-3p	mRNA18253_1	BTB/POZ domain-containing protein At2g30600 isoform X1	F:GO:0005515	F:protein binding	NA	NA	NA
MmiR100799	bdi-miR7747-3p	mRNA13231_1	carbamoyl-phosphate synthase large chain, chloroplastic	F:GO:0005524; P:GO:0006807; F:GO:0046872	F:ATP binding; P:nitrogen compound metabolic process; F:metal ion binding	NA	NA	NA
MmiR100799	bdi-miR7747-3p	mRNA19297_2	Disease resistance protein	F:GO:0043531	F:ADP binding	NA	NA	NA
MmiR100799	bdi-miR7747-3p	mRNA16583_1	hexokinase-3-like	P:GO:0001678; F:GO:0004396; F:GO:0005524; F:GO:0005536; P:GO:0005975	P:cellular glucose homeostasis; F:hexokinase activity; F:ATP binding; F:glucose binding; P:carbohydrate metabolic process	Amino sugar and nucleotide sugar metabolism	map00520	ec:5.1.3.2 - 4-epimerase, ec:3.2.1.55 - end alpha-L-arabinofuranosidase, ec:2.7.7.64 - uridylyltransferase, ec:2.4.1.43 - 4-alpha-galacturonosyltransferase, ec:2.7.1.1 - hexokiNAse type IV glucokiNAse, ec:2.7.7.9 - uridylyltransferase, ec:4.1.1.35 - decarboxylase, ec:3.2.1.52 - hexosaminidase, ec:2.7.7.12 - uridylyltransferase, ec:5.1.3.18 - 3,5-epimerase, ec:3.2.1.14 - ChiC, ec:5.3.1.8 - isomera…
MmiR100799	bdi-miR7747-3p	mRNA17371_1	mannosyl-oligosaccharide 1,2-alpha-mannosidase MNS1	F:GO:0004571; F:GO:0005509; C:GO:0016020	F:mannosyl-oligosaccharide 1,2-alpha-mannosidase activity; F:calcium ion binding; C:membrane	N-Glycan biosynthesis	map00510	ec:2.4.1.131 - alpha-1,2-mannosyltransferase, ec:3.2.1.113 - 1,2-alpha-mannosidase, ec:2.4.1.144 - 4-beta-N-acetylglucosaminyltransferase, ec:2.7.1.108 - kiNAse
MmiR100799	bdi-miR7747-3p	mRNA8615_1	pantothenate kinase, putative	F:GO:0016301; P:GO:0016310	F:kinase activity; P:phosphorylation	NA	NA	NA
MmiR100799	bdi-miR7747-3p	mRNA8438_1	phospho-2-dehydro-3-deoxyheptonate aldolase 2, chloroplastic	F:GO:0003849; P:GO:0009073	F:3-deoxy-7-phosphoheptulonate synthase activity; P:aromatic amino acid family biosynthetic process	Biosynthesis of antibiotics	map01130	ec:1.1.1.34 - reductase (NADPH), ec:1.3.1.12 - dehydrogeNAse, ec:3.5.1.14 - acid amidohydrolase, ec:4.1.1.32 - carboxykiNAse (GTP), ec:1.2.4.1 - dehydrogeNAse (acetyl-transferring), ec:1.1.1.267 - reductoisomerase, ec:6.4.1.2 - carboxylase, ec:2.3.1.12 - acetyltransferase, ec:2.7.1.148 - 5'-diphospho)-2-C-methyl-D-erythritol kiNAse, ec:1.4.1.14 - synthase (NADH), ec:1.1.1.35 - dehydrogeNAse, ec:2…
MmiR100799	bdi-miR7747-3p	mRNA16103_1	probable mitochondrial adenine nucleotide transporter BTL1	F:GO:0022857; P:GO:0055085	F:transmembrane transporter activity; P:transmembrane transport	NA	NA	NA
MmiR100799	bdi-miR7747-3p	mRNA28951_1	putative B3 domain-containing protein	F:GO:0003677	F:DNA binding	NA	NA	NA
MmiR100799	bdi-miR7747-3p	JK513697_1	S-adenosylmethionine synthase 2	F:GO:0004478; F:GO:0005524; P:GO:0006556	F:methionine adenosyltransferase activity; F:ATP binding; P:S-adenosylmethionine biosynthetic process	Cysteine and methionine metabolism	map00270	ec:1.2.1.11 - dehydrogeNAse, ec:4.4.1.1 - gamma-lyase, ec:6.3.2.2 - ligase, ec:2.7.2.4 - kiNAse, ec:1.1.1.37 - dehydrogeNAse, ec:2.5.1.47 - synthase, ec:2.5.1.6 - adenosyltransferase, ec:2.7.1.100 - kiNAse, ec:2.5.1.48 - gamma-synthase
MmiR100799	bdi-miR7747-3p	mRNA18950_1	ubiquitin carboxyl-terminal hydrolase 18-like	P:GO:0016579; F:GO:0036459	P:protein deubiquitination; F:thiol-dependent ubiquitinyl hydrolase activity	NA	NA	NA
MmiR100799	bdi-miR7747-3p	mRNA18950_3	ubiquitin carboxyl-terminal hydrolase 18-like	P:GO:0016579; F:GO:0036459	P:protein deubiquitination; F:thiol-dependent ubiquitinyl hydrolase activity	NA	NA	NA
MmiR100799	bdi-miR7747-3p	mRNA18060_2	ubiquitin carboxyl-terminal hydrolase 8-like	P:GO:0016579; F:GO:0036459	P:protein deubiquitination; F:thiol-dependent ubiquitinyl hydrolase activity	NA	NA	NA
MmiR10167	osa-miR415	mRNA17286_1	apoptosis inhibitor 5-like protein API5	F:GO:0003729; C:GO:0005634; P:GO:0043067	F:mRNA binding; C:nucleus; P:regulation of programmed cell death	NA	NA	NA
MmiR10167	osa-miR415	mRNA15560_1	BURP domain protein RD22	NA	NA	NA	NA	NA
MmiR10167	osa-miR415	mRNA14089_2	DEAD-box ATP-dependent RNA helicase 57	F:GO:0003676; F:GO:0005524	F:nucleic acid binding; F:ATP binding	NA	NA	NA
MmiR10167	osa-miR415	mRNA17958_1	flowering locus K homology domain isoform X1	F:GO:0003723	F:RNA binding	NA	NA	NA
MmiR10167	osa-miR415	mRNA17958_2	flowering locus K homology domain isoform X1	F:GO:0003723	F:RNA binding	NA	NA	NA
MmiR10167	osa-miR415	mRNA5408_1	mediator of RNA polymerase II transcription subunit 33A-like isoform X1	C:GO:0016592; P:GO:2000762	C:mediator complex; P:regulation of phenylpropanoid metabolic process	NA	NA	NA
MmiR10167	osa-miR415	mRNA25672_1	metal tolerance protein 2	P:GO:0006812; F:GO:0008324; C:GO:0016021; P:GO:0055085	P:cation transport; F:cation transmembrane transporter activity; C:integral component of membrane; P:transmembrane transport	NA	NA	NA
MmiR10167	osa-miR415	JK512927_1	NA	NA	NA	NA	NA	NA
MmiR10167	osa-miR415	mRNA17958_3	NA	F:GO:0003723	F:RNA binding	NA	NA	NA
MmiR10167	osa-miR415	mRNA14154_1	NADPH-dependent 1-acyldihydroxyacetone phosphate reductase-like	F:GO:0000140; F:GO:0004806; C:GO:0005783; C:GO:0016021; P:GO:0019433; P:GO:0055114	F:acylglycerone-phosphate reductase activity; F:triglyceride lipase activity; C:endoplasmic reticulum; C:integral component of membrane; P:triglyceride catabolic process; P:oxidation-reduction process	Drug metabolism - other enzymes	map00983	ec:2.7.1.48 - kiNAse, ec:3.1.1.1 - ali-esterase, ec:2.7.4.6 - kiNAse, ec:2.5.1.18 - transferase, ec:3.5.4.5 - deamiNAse, ec:6.3.5.2 - synthase (glutamine-hydrolysing), ec:2.3.1.5 - N-acetyltransferase
MmiR10167	osa-miR415	mRNA15042_1	peroxisomal nicotinamide adenine dinucleotide carrier-like	F:GO:0022857	F:transmembrane transporter activity	NA	NA	NA
MmiR10167	osa-miR415	mRNA14770_1	probable fructokinase-4	F:GO:0016301	F:kinase activity	NA	NA	NA
MmiR10167	osa-miR415	mRNA19545_1	probable phospholipid hydroperoxide glutathione peroxidase	F:GO:0004602; P:GO:0006979; P:GO:0055114	F:glutathione peroxidase activity; P:response to oxidative stress; P:oxidation-reduction process	Arachidonic acid metabolism	map00590	ec:1.11.1.9 - peroxidase, ec:5.3.99.3 - synthase
MmiR10167	osa-miR415	mRNA6963_1	probable purine permease 11 isoform X2	F:GO:0005215; C:GO:0016021	F:transporter activity; C:integral component of membrane	NA	NA	NA
MmiR10167	osa-miR415	AJ505603_1	probable sucrose-phosphate synthase 1	C:GO:0005829; C:GO:0005886; P:GO:0005985; C:GO:0009506; F:GO:0016157; F:GO:0046524; P:GO:0071836	C:cytosol; C:plasma membrane; P:sucrose metabolic process; C:plasmodesma; F:sucrose synthase activity; F:sucrose-phosphate synthase activity; P:nectar secretion	Starch and sucrose metabolism	map00500	ec:3.1.3.24 - phosphatase, ec:3.2.1.4 - endo-1,4-beta-D-glucaNAse, ec:2.4.1.13 - synthase, ec:3.2.1.26 - invertase, ec:2.4.1.34 - synthase, ec:2.4.1.14 - synthase, ec:3.2.1.20 - maltase, ec:2.7.1.1 - hexokiNAse type IV glucokiNAse, ec:2.7.7.9 - uridylyltransferase, ec:2.4.1.1 - phosphorylase, ec:3.2.1.1 - glycogeNAse, ec:3.2.1.28 - trehalase, ec:3.2.1.2 - saccharogen amylase, ec:3.2.1.48 - alpha-…
MmiR10167	osa-miR415	mRNA6010_1	putative beta-D-xylosidase	F:GO:0004553; P:GO:0005975	F:hydrolase activity, hydrolyzing O-glycosyl compounds; P:carbohydrate metabolic process	NA	NA	NA
MmiR10167	osa-miR415	mRNA17472_1	putative E3 ubiquitin-protein ligase UBR7	F:GO:0008270; F:GO:0061630	F:zinc ion binding; F:ubiquitin protein ligase activity	NA	NA	NA
MmiR10167	osa-miR415	mRNA35688_1	putative pentatricopeptide repeat-containing protein At1g10330	F:GO:0005515	F:protein binding	NA	NA	NA
MmiR10167	osa-miR415	mRNA7736_1	putative tRNA (guanosine(18)-2'-O)-methyltransferase	F:GO:0003723; P:GO:0006396; F:GO:0008173	F:RNA binding; P:RNA processing; F:RNA methyltransferase activity	NA	NA	NA
MmiR10167	osa-miR415	mRNA18556_3	serine/threonine protein phosphatase 2A 57 kDa regulatory subunit B' kappa isoform	C:GO:0000159; P:GO:0007165; F:GO:0019888	C:protein phosphatase type 2A complex; P:signal transduction; F:protein phosphatase regulator activity	NA	NA	NA
MmiR10167	osa-miR415	mRNA11038_1	sucrose phosphate synthase	P:GO:0005985; F:GO:0016157; F:GO:0046524	P:sucrose metabolic process; F:sucrose synthase activity; F:sucrose-phosphate synthase activity	Starch and sucrose metabolism	map00500	ec:3.1.3.24 - phosphatase, ec:3.2.1.4 - endo-1,4-beta-D-glucaNAse, ec:2.4.1.13 - synthase, ec:3.2.1.26 - invertase, ec:2.4.1.34 - synthase, ec:2.4.1.14 - synthase, ec:3.2.1.20 - maltase, ec:2.7.1.1 - hexokiNAse type IV glucokiNAse, ec:2.7.7.9 - uridylyltransferase, ec:2.4.1.1 - phosphorylase, ec:3.2.1.1 - glycogeNAse, ec:3.2.1.28 - trehalase, ec:3.2.1.2 - saccharogen amylase, ec:3.2.1.48 - alpha-…
MmiR10167	osa-miR415	AJ505604_1	sucrose phosphate synthase	C:GO:0005829; C:GO:0005886; P:GO:0005985; C:GO:0009506; F:GO:0016157; F:GO:0046524; P:GO:0071836	C:cytosol; C:plasma membrane; P:sucrose metabolic process; C:plasmodesma; F:sucrose synthase activity; F:sucrose-phosphate synthase activity; P:nectar secretion	Starch and sucrose metabolism	map00500	ec:3.1.3.24 - phosphatase, ec:3.2.1.4 - endo-1,4-beta-D-glucaNAse, ec:2.4.1.13 - synthase, ec:3.2.1.26 - invertase, ec:2.4.1.34 - synthase, ec:2.4.1.14 - synthase, ec:3.2.1.20 - maltase, ec:2.7.1.1 - hexokiNAse type IV glucokiNAse, ec:2.7.7.9 - uridylyltransferase, ec:2.4.1.1 - phosphorylase, ec:3.2.1.1 - glycogeNAse, ec:3.2.1.28 - trehalase, ec:3.2.1.2 - saccharogen amylase, ec:3.2.1.48 - alpha-…
MmiR10167	osa-miR415	mRNA17469_1	U-box domain-containing protein 44	F:GO:0004842; F:GO:0005515; P:GO:0016567	F:ubiquitin-protein transferase activity; F:protein binding; P:protein ubiquitination	NA	NA	NA
MmiR10167	osa-miR415	mRNA17858_1	WRKY transcription factor 44	F:GO:0003700; P:GO:0006355; F:GO:0043565	F:DNA-binding transcription factor activity; P:regulation of transcription, DNA-templated; F:sequence-specific DNA binding	NA	NA	NA
MmiR101928	ath-miR865-5p	mRNA17599_1	beta-amylase 3, chloroplastic-like	P:GO:0000272; F:GO:0016161	P:polysaccharide catabolic process; F:beta-amylase activity	Starch and sucrose metabolism	map00500	ec:3.1.3.24 - phosphatase, ec:3.2.1.4 - endo-1,4-beta-D-glucaNAse, ec:2.4.1.13 - synthase, ec:3.2.1.26 - invertase, ec:2.4.1.34 - synthase, ec:2.4.1.14 - synthase, ec:3.2.1.20 - maltase, ec:2.7.1.1 - hexokiNAse type IV glucokiNAse, ec:2.7.7.9 - uridylyltransferase, ec:2.4.1.1 - phosphorylase, ec:3.2.1.1 - glycogeNAse, ec:3.2.1.28 - trehalase, ec:3.2.1.2 - saccharogen amylase, ec:3.2.1.48 - alpha-…
MmiR101928	ath-miR865-5p	mRNA17684_1	cell wall protein AWA1	F:GO:0003729; C:GO:0005845	F:mRNA binding; C:mRNA cap binding complex	NA	NA	NA
MmiR101928	ath-miR865-5p	mRNA17684_2	cell wall protein AWA1	F:GO:0003729; C:GO:0005845	F:mRNA binding; C:mRNA cap binding complex	NA	NA	NA
MmiR101928	ath-miR865-5p	mRNA20035_1	chlorophyll a-b binding protein CP29.1, chloroplastic	P:GO:0009765; C:GO:0016020	P:photosynthesis, light harvesting; C:membrane	NA	NA	NA
MmiR101928	ath-miR865-5p	mRNA12948_1	COP1-interactive protein 1	F:GO:0003779	F:actin binding	NA	NA	NA
MmiR101928	ath-miR865-5p	mRNA12948_3	COP1-interactive protein 1-like	F:GO:0003779	F:actin binding	NA	NA	NA
MmiR101928	ath-miR865-5p	mRNA7249_1	E3 ubiquitin-protein ligase BOI-like isoform X2	F:GO:0004842; P:GO:0016567; F:GO:0016874	F:ubiquitin-protein transferase activity; P:protein ubiquitination; F:ligase activity	NA	NA	NA
MmiR101928	ath-miR865-5p	EF608067_1	endoglucanase 6	F:GO:0004553; P:GO:0005975; F:GO:0030246	F:hydrolase activity, hydrolyzing O-glycosyl compounds; P:carbohydrate metabolic process; F:carbohydrate binding	NA	NA	NA
MmiR101928	ath-miR865-5p	KM062062_1	ethylene receptor	F:GO:0000155; P:GO:0000160; F:GO:0005515; C:GO:0005789; P:GO:0009723; P:GO:0016310; F:GO:0038199; F:GO:0051740	F:phosphorelay sensor kinase activity; P:phosphorelay signal transduction system; F:protein binding; C:endoplasmic reticulum membrane; P:response to ethylene; P:phosphorylation; F:ethylene receptor activity; F:ethylene binding	NA	NA	NA
MmiR101928	ath-miR865-5p	KY002681_1	ethylene receptor	F:GO:0000155; P:GO:0000160; F:GO:0005515; C:GO:0005789; P:GO:0009723; P:GO:0016310; F:GO:0038199; F:GO:0051740	F:phosphorelay sensor kinase activity; P:phosphorelay signal transduction system; F:protein binding; C:endoplasmic reticulum membrane; P:response to ethylene; P:phosphorylation; F:ethylene receptor activity; F:ethylene binding	NA	NA	NA
MmiR101928	ath-miR865-5p	mRNA25532_1	GPI ethanolamine phosphate transferase 1	C:GO:0005789; P:GO:0006506; C:GO:0016021; F:GO:0051377	C:endoplasmic reticulum membrane; P:GPI anchor biosynthetic process; C:integral component of membrane; F:mannose-ethanolamine phosphotransferase activity	NA	NA	NA
MmiR101928	ath-miR865-5p	mRNA15870_1	GTP-binding protein YPTM2	F:GO:0003924; F:GO:0005525	F:GTPase activity; F:GTP binding	Purine metabolism	map00230	ec:3.6.1.15 - phosphatase, ec:2.7.4.3 - kiNAse, ec:3.5.1.5 - ec:3.5.1.5 urease, ec:3.6.1.3 - adenylpyrophosphatase, ec:6.3.4.4 - synthase, ec:6.3.4.13 - ligase, ec:2.7.4.6 - kiNAse, ec:3.5.2.5 - ec:3.5.2.5 allantoiNAse, ec:6.3.5.2 - synthase (glutamine-hydrolysing), ec:3.5.4.6 - deamiNAse, ec:2.1.2.2 - formyltransferase, ec:2.7.1.40 - kiNAse
MmiR101928	ath-miR865-5p	JK512868_1	hypothetical protein CUMW_060880	F:GO:0000166; F:GO:0003676; F:GO:0003723; F:GO:0004672; F:GO:0005509; F:GO:0005524; F:GO:0005544; P:GO:0006468; C:GO:0016020; C:GO:0016021	F:nucleotide binding; F:nucleic acid binding; F:RNA binding; F:protein kinase activity; F:calcium ion binding; F:ATP binding; F:calcium-dependent phospholipid binding; P:protein phosphorylation; C:membrane; C:integral component of membrane	NA	NA	NA
MmiR101928	ath-miR865-5p	mRNA16811_1	inositol-pentakisphosphate 2-kinase-like	F:GO:0005524; F:GO:0035299	F:ATP binding; F:inositol pentakisphosphate 2-kinase activity	Inositol phosphate metabolism	map00562	ec:2.7.1.137 - 3-kiNAse, ec:2.7.1.158 - 2-kiNAse, ec:3.1.3.25 - phosphatase, ec:2.7.1.68 - 5-kiNAse, ec:2.7.1.92 - 5-keto-2-deoxygluconokiNAse, ec:2.7.1.64 - 3-kiNAse
MmiR101928	ath-miR865-5p	mRNA16811_2	inositol-pentakisphosphate 2-kinase-like	F:GO:0005524; F:GO:0035299	F:ATP binding; F:inositol pentakisphosphate 2-kinase activity	Inositol phosphate metabolism	map00562	ec:2.7.1.137 - 3-kiNAse, ec:2.7.1.158 - 2-kiNAse, ec:3.1.3.25 - phosphatase, ec:2.7.1.68 - 5-kiNAse, ec:2.7.1.92 - 5-keto-2-deoxygluconokiNAse, ec:2.7.1.64 - 3-kiNAse
MmiR101928	ath-miR865-5p	mRNA14236_1	L-aminoadipate-semialdehyde dehydrogenase-phosphopantetheinyl transferase isoform X2	F:GO:0000287; F:GO:0008897	F:magnesium ion binding; F:holo-[acyl-carrier-protein] synthase activity	PantotheNAte and CoA biosynthesis	map00770	ec:2.7.1.33 - kiNAse, ec:2.7.8.7 - synthase, ec:4.2.1.9 - dehydratase
MmiR101928	ath-miR865-5p	mRNA25703_1	mannan endo-1,4-beta-mannosidase 6-like	F:GO:0004553; P:GO:0005975	F:hydrolase activity, hydrolyzing O-glycosyl compounds; P:carbohydrate metabolic process	NA	NA	NA
MmiR101928	ath-miR865-5p	JK512654_1	NA	NA	NA	NA	NA	NA
MmiR101928	ath-miR865-5p	mRNA17386_4	NA	NA	NA	NA	NA	NA
MmiR101928	ath-miR865-5p	mRNA12155_1	NF-X1-type zinc finger protein NFXL1	F:GO:0003700; C:GO:0005634; P:GO:0006355; F:GO:0008270	F:DNA-binding transcription factor activity; C:nucleus; P:regulation of transcription, DNA-templated; F:zinc ion binding	NA	NA	NA
MmiR101928	ath-miR865-5p	mRNA35308_1	pentatricopeptide repeat-containing protein At2g41080	F:GO:0008270	F:zinc ion binding	NA	NA	NA
MmiR101928	ath-miR865-5p	mRNA6364_1	pheophytinase, chloroplastic	F:GO:0016787	F:hydrolase activity	NA	NA	NA
MmiR101928	ath-miR865-5p	JK513211_1	phosphoglycerate kinase, cytosolic	F:GO:0004618; P:GO:0006096	F:phosphoglycerate kinase activity; P:glycolytic process	Biosynthesis of antibiotics	map01130	ec:1.1.1.34 - reductase (NADPH), ec:1.3.1.12 - dehydrogeNAse, ec:3.5.1.14 - acid amidohydrolase, ec:4.1.1.32 - carboxykiNAse (GTP), ec:1.2.4.1 - dehydrogeNAse (acetyl-transferring), ec:1.1.1.267 - reductoisomerase, ec:6.4.1.2 - carboxylase, ec:2.3.1.12 - acetyltransferase, ec:2.7.1.148 - 5'-diphospho)-2-C-methyl-D-erythritol kiNAse, ec:1.4.1.14 - synthase (NADH), ec:1.1.1.35 - dehydrogeNAse, ec:2…
MmiR101928	ath-miR865-5p	mRNA17158_1	phospholipase D zeta 1-like	F:GO:0004630; P:GO:0006654; P:GO:0048017	F:phospholipase D activity; P:phosphatidic acid biosynthetic process; P:inositol lipid-mediated signaling	Ether lipid metabolism	map00565	ec:3.1.4.4 - D, ec:1.1.1.101 - reductase
MmiR101928	ath-miR865-5p	mRNA17600_1	probable alpha,alpha-trehalose-phosphate synthase [UDP-forming] 11	F:GO:0003824; P:GO:0005992	F:catalytic activity; P:trehalose biosynthetic process	NA	NA	NA
MmiR101928	ath-miR865-5p	mRNA4871_1	probable LRR receptor-like serine/threonine-protein kinase At1g56140	F:GO:0004672; F:GO:0005524; P:GO:0006468	F:protein kinase activity; F:ATP binding; P:protein phosphorylation	NA	NA	NA
MmiR101928	ath-miR865-5p	mRNA4871_1	probable LRR receptor-like serine/threonine-protein kinase At1g56140	F:GO:0004672; F:GO:0005524; P:GO:0006468	F:protein kinase activity; F:ATP binding; P:protein phosphorylation	NA	NA	NA
MmiR101928	ath-miR865-5p	mRNA4871_2	probable LRR receptor-like serine/threonine-protein kinase At1g56140	F:GO:0004672; F:GO:0005524; P:GO:0006468	F:protein kinase activity; F:ATP binding; P:protein phosphorylation	NA	NA	NA
MmiR101928	ath-miR865-5p	mRNA4871_2	probable LRR receptor-like serine/threonine-protein kinase At1g56140	F:GO:0004672; F:GO:0005524; P:GO:0006468	F:protein kinase activity; F:ATP binding; P:protein phosphorylation	NA	NA	NA
MmiR101928	ath-miR865-5p	mRNA13125_1	probable nucleoredoxin 3	P:GO:0045454	P:cell redox homeostasis	NA	NA	NA
MmiR101928	ath-miR865-5p	mRNA15115_1	probable polygalacturonase	F:GO:0004650; P:GO:0005975	F:polygalacturonase activity; P:carbohydrate metabolic process	Pentose and glucuroNAte interconversions	map00040	ec:3.2.1.15 - pectin depolymerase, ec:4.2.2.2 - lyase, ec:2.7.7.64 - uridylyltransferase, ec:5.3.1.5 - isomerase, ec:2.7.7.9 - uridylyltransferase, ec:3.1.1.11 - pectin demethoxylase
MmiR101928	ath-miR865-5p	mRNA19366_2	protein argonaute 1	F:GO:0003676; F:GO:0005515	F:nucleic acid binding; F:protein binding	NA	NA	NA
MmiR101928	ath-miR865-5p	mRNA17386_3	protein TIFY 10A	C:GO:0005634; P:GO:0009611; P:GO:0031347; P:GO:2000022	C:nucleus; P:response to wounding; P:regulation of defense response; P:regulation of jasmonic acid mediated signaling pathway	NA	NA	NA
MmiR101928	ath-miR865-5p	mRNA21165_1	putative DUF21 domain-containing protein At3g13070, chloroplastic	F:GO:0050660	F:flavin adenine dinucleotide binding	NA	NA	NA
MmiR101928	ath-miR865-5p	mRNA13875_2	putative potassium transporter 12	F:GO:0015079; C:GO:0016020; P:GO:0071805	F:potassium ion transmembrane transporter activity; C:membrane; P:potassium ion transmembrane transport	NA	NA	NA
MmiR101928	ath-miR865-5p	mRNA13875_1	putative potassium transporter 12 isoform X1	F:GO:0015079; C:GO:0016020; P:GO:0071805	F:potassium ion transmembrane transporter activity; C:membrane; P:potassium ion transmembrane transport	NA	NA	NA
MmiR101928	ath-miR865-5p	mRNA4753_1	receptor-like protein EIX2	F:GO:0005515	F:protein binding	NA	NA	NA
MmiR101928	ath-miR865-5p	mRNA18066_1	serine hydroxymethyltransferase 7	F:GO:0004372; P:GO:0019264; F:GO:0030170; P:GO:0035999	F:glycine hydroxymethyltransferase activity; P:glycine biosynthetic process from serine; F:pyridoxal phosphate binding; P:tetrahydrofolate interconversion	Biosynthesis of antibiotics	map01130	ec:1.1.1.34 - reductase (NADPH), ec:1.3.1.12 - dehydrogeNAse, ec:3.5.1.14 - acid amidohydrolase, ec:4.1.1.32 - carboxykiNAse (GTP), ec:1.2.4.1 - dehydrogeNAse (acetyl-transferring), ec:1.1.1.267 - reductoisomerase, ec:6.4.1.2 - carboxylase, ec:2.3.1.12 - acetyltransferase, ec:2.7.1.148 - 5'-diphospho)-2-C-methyl-D-erythritol kiNAse, ec:1.4.1.14 - synthase (NADH), ec:1.1.1.35 - dehydrogeNAse, ec:2…
MmiR101928	ath-miR865-5p	mRNA4843_1	structural maintenance of chromosomes protein 1	F:GO:0003682; F:GO:0005524; P:GO:0007064; C:GO:0008278; F:GO:0046982	F:chromatin binding; F:ATP binding; P:mitotic sister chromatid cohesion; C:cohesin complex; F:protein heterodimerization activity	NA	NA	NA
MmiR101928	ath-miR865-5p	mRNA15148_1	Succinate-semialdehyde dehydrogenase (acetylating)	F:GO:0016491; P:GO:0055114	F:oxidoreductase activity; P:oxidation-reduction process	NA	NA	NA
MmiR101928	ath-miR865-5p	mRNA14970_2	sulfate transporter 1.2-like	C:GO:0005886; F:GO:0008271; P:GO:0008272; C:GO:0016021; P:GO:0055085	C:plasma membrane; F:secondary active sulfate transmembrane transporter activity; P:sulfate transport; C:integral component of membrane; P:transmembrane transport	NA	NA	NA
MmiR101928	ath-miR865-5p	mRNA14970_1	sulfate transporter 1.3	C:GO:0005886; F:GO:0008271; P:GO:0008272; C:GO:0016021; P:GO:0055085	C:plasma membrane; F:secondary active sulfate transmembrane transporter activity; P:sulfate transport; C:integral component of membrane; P:transmembrane transport	NA	NA	NA
MmiR101928	ath-miR865-5p	mRNA18384_1	transcription factor TCP20	NA	NA	NA	NA	NA
MmiR101928	ath-miR865-5p	mRNA13444_1	transmembrane 9 superfamily member 11	C:GO:0016021	C:integral component of membrane	NA	NA	NA
MmiR101928	ath-miR865-5p	mRNA19049_1	U3 small nucleolar RNA-associated protein 10 and NUC211 domain-containing protein, putative isoform 1	NA	NA	NA	NA	NA
MmiR102773	gma-miR5041-5p	mRNA74_1	clathrin light chain 1	F:GO:0005198; P:GO:0006886; P:GO:0016192; C:GO:0030130; C:GO:0030132	F:structural molecule activity; P:intracellular protein transport; P:vesicle-mediated transport; C:clathrin coat of trans-Golgi network vesicle; C:clathrin coat of coated pit	NA	NA	NA
MmiR102773	gma-miR5041-5p	mRNA15931_1	galactoside 2-alpha-L-fucosyltransferase-like	F:GO:0008107; C:GO:0016020; P:GO:0042546	F:galactoside 2-alpha-L-fucosyltransferase activity; C:membrane; P:cell wall biogenesis	Glycosphingolipid biosynthesis - globo and isoglobo series	map00603	ec:2.4.1.69 - 1 galactoside alpha-(1,2)-fucosyltransferase, ec:3.2.1.52 - hexosaminidase
MmiR102773	gma-miR5041-5p	mRNA9987_1	methyl-CpG-binding domain-containing protein 5-like	F:GO:0003677; C:GO:0005634	F:DNA binding; C:nucleus	NA	NA	NA
MmiR102773	gma-miR5041-5p	mRNA8347_1	probable amidase At4g34880	C:GO:0016021	C:integral component of membrane	NA	NA	NA
MmiR102773	gma-miR5041-5p	mRNA17352_1	probable WRKY transcription factor 20 isoform X1	F:GO:0003700; P:GO:0006355; F:GO:0043565	F:DNA-binding transcription factor activity; P:regulation of transcription, DNA-templated; F:sequence-specific DNA binding	NA	NA	NA
MmiR102773	gma-miR5041-5p	mRNA19343_1	putative disease resistance RPP13-like protein 1	F:GO:0043531	F:ADP binding	NA	NA	NA
MmiR102773	gma-miR5041-5p	mRNA19343_2	putative disease resistance RPP13-like protein 1	F:GO:0043531	F:ADP binding	NA	NA	NA
MmiR103589	mtr-miR2611	mRNA19052_1	acyl-CoA-binding domain-containing protein 4	F:GO:0000062; F:GO:0005515	F:fatty-acyl-CoA binding; F:protein binding	NA	NA	NA
MmiR103589	mtr-miR2611	mRNA19995_1	alpha-amylase 3, chloroplastic	F:GO:0004556; F:GO:0005509; P:GO:0005975	F:alpha-amylase activity; F:calcium ion binding; P:carbohydrate metabolic process	Starch and sucrose metabolism	map00500	ec:3.1.3.24 - phosphatase, ec:3.2.1.4 - endo-1,4-beta-D-glucaNAse, ec:2.4.1.13 - synthase, ec:3.2.1.26 - invertase, ec:2.4.1.34 - synthase, ec:2.4.1.14 - synthase, ec:3.2.1.20 - maltase, ec:2.7.1.1 - hexokiNAse type IV glucokiNAse, ec:2.7.7.9 - uridylyltransferase, ec:2.4.1.1 - phosphorylase, ec:3.2.1.1 - glycogeNAse, ec:3.2.1.28 - trehalase, ec:3.2.1.2 - saccharogen amylase, ec:3.2.1.48 - alpha-…
MmiR103589	mtr-miR2611	mRNA1027_1	beta-hexosaminidase 3	F:GO:0004563; P:GO:0005975	F:beta-N-acetylhexosaminidase activity; P:carbohydrate metabolic process	Amino sugar and nucleotide sugar metabolism	map00520	ec:5.1.3.2 - 4-epimerase, ec:3.2.1.55 - end alpha-L-arabinofuranosidase, ec:2.7.7.64 - uridylyltransferase, ec:2.4.1.43 - 4-alpha-galacturonosyltransferase, ec:2.7.1.1 - hexokiNAse type IV glucokiNAse, ec:2.7.7.9 - uridylyltransferase, ec:4.1.1.35 - decarboxylase, ec:3.2.1.52 - hexosaminidase, ec:2.7.7.12 - uridylyltransferase, ec:5.1.3.18 - 3,5-epimerase, ec:3.2.1.14 - ChiC, ec:5.3.1.8 - isomera…
MmiR103589	mtr-miR2611	mRNA17684_1	cell wall protein AWA1	F:GO:0003729; C:GO:0005845	F:mRNA binding; C:mRNA cap binding complex	NA	NA	NA
MmiR103589	mtr-miR2611	mRNA17684_2	cell wall protein AWA1	F:GO:0003729; C:GO:0005845	F:mRNA binding; C:mRNA cap binding complex	NA	NA	NA
MmiR103589	mtr-miR2611	mRNA17228_2	chaperone protein dnaJ 49-like	C:GO:0005789; P:GO:0030433; F:GO:0030544; P:GO:0051085; P:GO:0071218	C:endoplasmic reticulum membrane; P:ubiquitin-dependent ERAD pathway; F:Hsp70 protein binding; P:chaperone cofactor-dependent protein refolding; P:cellular response to misfolded protein	NA	NA	NA
MmiR103589	mtr-miR2611	mRNA17228_4	chaperone protein dnaJ 49-like	C:GO:0005789; P:GO:0030433; F:GO:0030544; P:GO:0051085; P:GO:0071218	C:endoplasmic reticulum membrane; P:ubiquitin-dependent ERAD pathway; F:Hsp70 protein binding; P:chaperone cofactor-dependent protein refolding; P:cellular response to misfolded protein	NA	NA	NA
MmiR103589	mtr-miR2611	mRNA19177_1	eukaryotic translation initiation factor 5B-like	F:GO:0003924; F:GO:0005525	F:GTPase activity; F:GTP binding	Purine metabolism	map00230	ec:3.6.1.15 - phosphatase, ec:2.7.4.3 - kiNAse, ec:3.5.1.5 - ec:3.5.1.5 urease, ec:3.6.1.3 - adenylpyrophosphatase, ec:6.3.4.4 - synthase, ec:6.3.4.13 - ligase, ec:2.7.4.6 - kiNAse, ec:3.5.2.5 - ec:3.5.2.5 allantoiNAse, ec:6.3.5.2 - synthase (glutamine-hydrolysing), ec:3.5.4.6 - deamiNAse, ec:2.1.2.2 - formyltransferase, ec:2.7.1.40 - kiNAse
MmiR103589	mtr-miR2611	mRNA19177_2	eukaryotic translation initiation factor 5B-like	F:GO:0003924; F:GO:0005525	F:GTPase activity; F:GTP binding	Purine metabolism	map00230	ec:3.6.1.15 - phosphatase, ec:2.7.4.3 - kiNAse, ec:3.5.1.5 - ec:3.5.1.5 urease, ec:3.6.1.3 - adenylpyrophosphatase, ec:6.3.4.4 - synthase, ec:6.3.4.13 - ligase, ec:2.7.4.6 - kiNAse, ec:3.5.2.5 - ec:3.5.2.5 allantoiNAse, ec:6.3.5.2 - synthase (glutamine-hydrolysing), ec:3.5.4.6 - deamiNAse, ec:2.1.2.2 - formyltransferase, ec:2.7.1.40 - kiNAse
MmiR103589	mtr-miR2611	mRNA19177_3	eukaryotic translation initiation factor 5B-like	F:GO:0003924; F:GO:0005525	F:GTPase activity; F:GTP binding	Purine metabolism	map00230	ec:3.6.1.15 - phosphatase, ec:2.7.4.3 - kiNAse, ec:3.5.1.5 - ec:3.5.1.5 urease, ec:3.6.1.3 - adenylpyrophosphatase, ec:6.3.4.4 - synthase, ec:6.3.4.13 - ligase, ec:2.7.4.6 - kiNAse, ec:3.5.2.5 - ec:3.5.2.5 allantoiNAse, ec:6.3.5.2 - synthase (glutamine-hydrolysing), ec:3.5.4.6 - deamiNAse, ec:2.1.2.2 - formyltransferase, ec:2.7.1.40 - kiNAse
MmiR103589	mtr-miR2611	mRNA19177_4	eukaryotic translation initiation factor 5B-like	F:GO:0003924; F:GO:0005525	F:GTPase activity; F:GTP binding	Purine metabolism	map00230	ec:3.6.1.15 - phosphatase, ec:2.7.4.3 - kiNAse, ec:3.5.1.5 - ec:3.5.1.5 urease, ec:3.6.1.3 - adenylpyrophosphatase, ec:6.3.4.4 - synthase, ec:6.3.4.13 - ligase, ec:2.7.4.6 - kiNAse, ec:3.5.2.5 - ec:3.5.2.5 allantoiNAse, ec:6.3.5.2 - synthase (glutamine-hydrolysing), ec:3.5.4.6 - deamiNAse, ec:2.1.2.2 - formyltransferase, ec:2.7.1.40 - kiNAse
MmiR103589	mtr-miR2611	mRNA19177_5	eukaryotic translation initiation factor 5B-like	F:GO:0003924; F:GO:0005525	F:GTPase activity; F:GTP binding	Purine metabolism	map00230	ec:3.6.1.15 - phosphatase, ec:2.7.4.3 - kiNAse, ec:3.5.1.5 - ec:3.5.1.5 urease, ec:3.6.1.3 - adenylpyrophosphatase, ec:6.3.4.4 - synthase, ec:6.3.4.13 - ligase, ec:2.7.4.6 - kiNAse, ec:3.5.2.5 - ec:3.5.2.5 allantoiNAse, ec:6.3.5.2 - synthase (glutamine-hydrolysing), ec:3.5.4.6 - deamiNAse, ec:2.1.2.2 - formyltransferase, ec:2.7.1.40 - kiNAse
MmiR103589	mtr-miR2611	mRNA19177_6	eukaryotic translation initiation factor 5B-like	F:GO:0003924; F:GO:0005525	F:GTPase activity; F:GTP binding	Purine metabolism	map00230	ec:3.6.1.15 - phosphatase, ec:2.7.4.3 - kiNAse, ec:3.5.1.5 - ec:3.5.1.5 urease, ec:3.6.1.3 - adenylpyrophosphatase, ec:6.3.4.4 - synthase, ec:6.3.4.13 - ligase, ec:2.7.4.6 - kiNAse, ec:3.5.2.5 - ec:3.5.2.5 allantoiNAse, ec:6.3.5.2 - synthase (glutamine-hydrolysing), ec:3.5.4.6 - deamiNAse, ec:2.1.2.2 - formyltransferase, ec:2.7.1.40 - kiNAse
MmiR103589	mtr-miR2611	mRNA23005_1	gamma-glutamyl hydrolase 2	F:GO:0008242	F:omega peptidase activity	NA	NA	NA
MmiR103589	mtr-miR2611	mRNA19250_1	glutamyl-tRNA(Gln) amidotransferase subunit A	F:GO:0004040	F:amidase activity	Aminobenzoate degradation	map00627	ec:3.5.1.4 - acylamidase
MmiR103589	mtr-miR2611	mRNA19250_2	glutamyl-tRNA(Gln) amidotransferase subunit A	F:GO:0004040	F:amidase activity	Aminobenzoate degradation	map00627	ec:3.5.1.4 - acylamidase
MmiR103589	mtr-miR2611	mRNA6606_1	glutathione S-transferase F9-like	F:GO:0005515	F:protein binding	NA	NA	NA
MmiR103589	mtr-miR2611	mRNA30799_1	glycerophosphodiester phosphodiesterase GDPD1, chloroplastic-like	P:GO:0006629; F:GO:0008081	P:lipid metabolic process; F:phosphoric diester hydrolase activity	NA	NA	NA
MmiR103589	mtr-miR2611	JK513200_1	hydrophobic protein RCI2B	C:GO:0016021	C:integral component of membrane	NA	NA	NA
MmiR103589	mtr-miR2611	JK513471_1	hydrophobic protein RCI2B	C:GO:0016021	C:integral component of membrane	NA	NA	NA
MmiR103589	mtr-miR2611	JK513616_1	hydrophobic protein RCI2B	C:GO:0016021	C:integral component of membrane	NA	NA	NA
MmiR103589	mtr-miR2611	mRNA19279_1	mannan endo-1,4-beta-mannosidase 2-like	F:GO:0004553; P:GO:0005975	F:hydrolase activity, hydrolyzing O-glycosyl compounds; P:carbohydrate metabolic process	NA	NA	NA
MmiR103589	mtr-miR2611	mRNA19279_2	mannan endo-1,4-beta-mannosidase 2-like	F:GO:0004553; P:GO:0005975	F:hydrolase activity, hydrolyzing O-glycosyl compounds; P:carbohydrate metabolic process	NA	NA	NA
MmiR103589	mtr-miR2611	JK513160_1	mitochondrial import inner membrane translocase subunit Tim16	C:GO:0005744; P:GO:0030150	C:TIM23 mitochondrial import inner membrane translocase complex; P:protein import into mitochondrial matrix	NA	NA	NA
MmiR103589	mtr-miR2611	mRNA12496_1	NA	NA	NA	NA	NA	NA
MmiR103589	mtr-miR2611	mRNA18668_1	NA	C:GO:0005634; F:GO:0008270	C:nucleus; F:zinc ion binding	NA	NA	NA
MmiR103589	mtr-miR2611	mRNA15627_1	periodic tryptophan protein 2	F:GO:0005515	F:protein binding	NA	NA	NA
MmiR103589	mtr-miR2611	mRNA6923_1	phytosulfokine receptor 1	F:GO:0004672; F:GO:0005515; F:GO:0005524; P:GO:0006468	F:protein kinase activity; F:protein binding; F:ATP binding; P:protein phosphorylation	NA	NA	NA
MmiR103589	mtr-miR2611	mRNA16016_1	probable aminotransferase ACS10	F:GO:0003824; P:GO:0009058; F:GO:0030170	F:catalytic activity; P:biosynthetic process; F:pyridoxal phosphate binding	NA	NA	NA
MmiR103589	mtr-miR2611	mRNA21224_1	probable carboxylesterase 2	F:GO:0016787	F:hydrolase activity	NA	NA	NA
MmiR103589	mtr-miR2611	mRNA19343_1	putative disease resistance RPP13-like protein 1	F:GO:0043531	F:ADP binding	NA	NA	NA
MmiR103589	mtr-miR2611	mRNA18066_1	serine hydroxymethyltransferase 7	F:GO:0004372; P:GO:0019264; F:GO:0030170; P:GO:0035999	F:glycine hydroxymethyltransferase activity; P:glycine biosynthetic process from serine; F:pyridoxal phosphate binding; P:tetrahydrofolate interconversion	Biosynthesis of antibiotics	map01130	ec:1.1.1.34 - reductase (NADPH), ec:1.3.1.12 - dehydrogeNAse, ec:3.5.1.14 - acid amidohydrolase, ec:4.1.1.32 - carboxykiNAse (GTP), ec:1.2.4.1 - dehydrogeNAse (acetyl-transferring), ec:1.1.1.267 - reductoisomerase, ec:6.4.1.2 - carboxylase, ec:2.3.1.12 - acetyltransferase, ec:2.7.1.148 - 5'-diphospho)-2-C-methyl-D-erythritol kiNAse, ec:1.4.1.14 - synthase (NADH), ec:1.1.1.35 - dehydrogeNAse, ec:2…
MmiR103589	mtr-miR2611	mRNA12496_2	topbp1, putative	NA	NA	NA	NA	NA
MmiR103589	mtr-miR2611	mRNA19734_1	trafficking protein particle complex subunit 3	C:GO:0030008; P:GO:0048193	C:TRAPP complex; P:Golgi vesicle transport	NA	NA	NA
MmiR103589	mtr-miR2611	mRNA18944_1	translocase of chloroplast 159, chloroplastic	F:GO:0005525; F:GO:0016817	F:GTP binding; F:hydrolase activity, acting on acid anhydrides	NA	NA	NA
MmiR103589	mtr-miR2611	mRNA18944_2	translocase of chloroplast 159, chloroplastic	F:GO:0005525; F:GO:0016817	F:GTP binding; F:hydrolase activity, acting on acid anhydrides	NA	NA	NA
MmiR103817-2	stu-miR8035	mRNA14567_1	22.0 kDa class IV heat shock protein	C:GO:0005788; P:GO:0006457; P:GO:0009408; P:GO:0009651; P:GO:0042542; F:GO:0043621; F:GO:0051082; P:GO:0051259	C:endoplasmic reticulum lumen; P:protein folding; P:response to heat; P:response to salt stress; P:response to hydrogen peroxide; F:protein self-association; F:unfolded protein binding; P:protein complex oligomerization	NA	NA	NA
MmiR103817-2	stu-miR8035	EU513278_1	23.6 kDa heat shock protein, mitochondrial-like isoform X2	C:GO:0005739	C:mitochondrion	NA	NA	NA
MmiR103817-2	stu-miR8035	mRNA17190_1	2-alkenal reductase (NADP(+)-dependent)-like	P:GO:0055114	P:oxidation-reduction process	NA	NA	NA
MmiR103817-2	stu-miR8035	mRNA9077_1	54S ribosomal protein L24, mitochondrial-like	F:GO:0003735; C:GO:0005840; P:GO:0006412	F:structural constituent of ribosome; C:ribosome; P:translation	NA	NA	NA
MmiR103817-2	stu-miR8035	JK512450_1	60S ribosomal protein L18-2	F:GO:0003735; C:GO:0005840; P:GO:0006412	F:structural constituent of ribosome; C:ribosome; P:translation	NA	NA	NA
MmiR103817-2	stu-miR8035	KM062061_1	ABC transporter B family member 1	F:GO:0005524; C:GO:0016021; F:GO:0042626; P:GO:0055085	F:ATP binding; C:integral component of membrane; F:ATPase activity, coupled to transmembrane movement of substances; P:transmembrane transport	Purine metabolism	map00230	ec:3.6.1.15 - phosphatase, ec:2.7.4.3 - kiNAse, ec:3.5.1.5 - ec:3.5.1.5 urease, ec:3.6.1.3 - adenylpyrophosphatase, ec:6.3.4.4 - synthase, ec:6.3.4.13 - ligase, ec:2.7.4.6 - kiNAse, ec:3.5.2.5 - ec:3.5.2.5 allantoiNAse, ec:6.3.5.2 - synthase (glutamine-hydrolysing), ec:3.5.4.6 - deamiNAse, ec:2.1.2.2 - formyltransferase, ec:2.7.1.40 - kiNAse
MmiR103817-2	stu-miR8035	KM096529_1	ABC transporter B family member 1	F:GO:0005524; C:GO:0016021; F:GO:0042626; P:GO:0055085	F:ATP binding; C:integral component of membrane; F:ATPase activity, coupled to transmembrane movement of substances; P:transmembrane transport	Purine metabolism	map00230	ec:3.6.1.15 - phosphatase, ec:2.7.4.3 - kiNAse, ec:3.5.1.5 - ec:3.5.1.5 urease, ec:3.6.1.3 - adenylpyrophosphatase, ec:6.3.4.4 - synthase, ec:6.3.4.13 - ligase, ec:2.7.4.6 - kiNAse, ec:3.5.2.5 - ec:3.5.2.5 allantoiNAse, ec:6.3.5.2 - synthase (glutamine-hydrolysing), ec:3.5.4.6 - deamiNAse, ec:2.1.2.2 - formyltransferase, ec:2.7.1.40 - kiNAse
MmiR103817-2	stu-miR8035	mRNA19400_1	Acyl-CoA N-acyltransferase with RING/FYVE/PHD-type zinc finger protein, putative	F:GO:0016740; F:GO:0046872	F:transferase activity; F:metal ion binding	NA	NA	NA
MmiR103817-2	stu-miR8035	mRNA6477_1	alpha-galactosidase 1-like	F:GO:0004553; P:GO:0005975	F:hydrolase activity, hydrolyzing O-glycosyl compounds; P:carbohydrate metabolic process	NA	NA	NA
MmiR103817-2	stu-miR8035	mRNA4594_1	BAG family molecular chaperone regulator 6	F:GO:0051087	F:chaperone binding	NA	NA	NA
MmiR103817-2	stu-miR8035	mRNA15715_1	bromodomain-containing protein 2-like	F:GO:0005515	F:protein binding	NA	NA	NA
MmiR103817-2	stu-miR8035	mRNA15715_2	bromodomain-containing protein 2-like	F:GO:0005515	F:protein binding	NA	NA	NA
MmiR103817-2	stu-miR8035	mRNA9756_1	BSD domain-containing protein 1	NA	NA	NA	NA	NA
MmiR103817-2	stu-miR8035	mRNA17922_1	calmodulin-binding transcription activator 3	F:GO:0003677; F:GO:0005515	F:DNA binding; F:protein binding	NA	NA	NA
MmiR103817-2	stu-miR8035	mRNA17055_1	cleavage and polyadenylation specificity factor subunit CG7185-like	F:GO:0003676	F:nucleic acid binding	NA	NA	NA
MmiR103817-2	stu-miR8035	mRNA4476_1	cyclin-dependent kinase B1-2	F:GO:0004672; F:GO:0005524; P:GO:0006468	F:protein kinase activity; F:ATP binding; P:protein phosphorylation	NA	NA	NA
MmiR103817-2	stu-miR8035	mRNA5742_1	cytochrome P450 81D11-like	F:GO:0005506; F:GO:0016705; F:GO:0020037; P:GO:0055114	F:iron ion binding; F:oxidoreductase activity, acting on paired donors, with incorporation or reduction of molecular oxygen; F:heme binding; P:oxidation-reduction process	NA	NA	NA
MmiR103817-2	stu-miR8035	mRNA12456_1	cytosolic sulfotransferase 15	F:GO:0008146	F:sulfotransferase activity	NA	NA	NA
MmiR103817-2	stu-miR8035	HQ586002_1	cytosolic sulfotransferase 15-like	F:GO:0008146	F:sulfotransferase activity	NA	NA	NA
MmiR103817-2	stu-miR8035	mRNA28679_1	disease resistance protein RGA2-like	F:GO:0043531	F:ADP binding	NA	NA	NA
MmiR103817-2	stu-miR8035	mRNA5280_1	EKC/KEOPS complex subunit Tprkb	C:GO:0005634	C:nucleus	NA	NA	NA
MmiR103817-2	stu-miR8035	mRNA13886_1	eukaryotic translation initiation factor 3 subunit B-like	F:GO:0003743; C:GO:0005852; P:GO:0006413; F:GO:0031369	F:translation initiation factor activity; C:eukaryotic translation initiation factor 3 complex; P:translational initiation; F:translation initiation factor binding	NA	NA	NA
MmiR103817-2	stu-miR8035	mRNA22684_1	ferrochelatase-2, chloroplastic	F:GO:0004325; P:GO:0006783	F:ferrochelatase activity; P:heme biosynthetic process	Porphyrin and chlorophyll metabolism	map00860	ec:4.99.1.1 - ferrochelatase, ec:1.14.13.122 - oxygeNAse, ec:1.2.1.70 - reductase, ec:1.3.3.4 - oxidase, ec:4.1.1.37 - decarboxylase, ec:1.1.1.294 - b reductase
MmiR103817-2	stu-miR8035	mRNA23384_1	fructokinase-like 1, chloroplastic	C:GO:0005634; P:GO:0009658; F:GO:0016301; P:GO:0016310; F:GO:0016773; C:GO:0042644; P:GO:0042793; F:GO:0043621	C:nucleus; P:chloroplast organization; F:kinase activity; P:phosphorylation; F:phosphotransferase activity, alcohol group as acceptor; C:chloroplast nucleoid; P:plastid transcription; F:protein self-association	NA	NA	NA
MmiR103817-2	stu-miR8035	mRNA15035_1	gamma-soluble NSF attachment protein	F:GO:0005515; P:GO:0006886	F:protein binding; P:intracellular protein transport	NA	NA	NA
MmiR103817-2	stu-miR8035	mRNA19000_4	germinal center kinase 1 isoform X1	F:GO:0004672; F:GO:0005524; P:GO:0006468	F:protein kinase activity; F:ATP binding; P:protein phosphorylation	NA	NA	NA
MmiR103817-2	stu-miR8035	KJ459859_1	heat shock 22 kDa protein, mitochondrial isoform X2	NA	NA	NA	NA	NA
MmiR103817-2	stu-miR8035	JK512735_1	heat shock protein 83	F:GO:0005524; P:GO:0006457; F:GO:0051082	F:ATP binding; P:protein folding; F:unfolded protein binding	NA	NA	NA
MmiR103817-2	stu-miR8035	mRNA18316_1	heat shock protein 83	F:GO:0005524; P:GO:0006457; F:GO:0051082	F:ATP binding; P:protein folding; F:unfolded protein binding	NA	NA	NA
MmiR103817-2	stu-miR8035	mRNA14924_2	kanadaptin	NA	NA	NA	NA	NA
MmiR103817-2	stu-miR8035	mRNA18422_1	magnesium transporter MRS2-2	C:GO:0016020; P:GO:0030001; F:GO:0046873; P:GO:0055085	C:membrane; P:metal ion transport; F:metal ion transmembrane transporter activity; P:transmembrane transport	NA	NA	NA
MmiR103817-2	stu-miR8035	mRNA18422_3	magnesium transporter MRS2-2	C:GO:0016020; P:GO:0030001; F:GO:0046873; P:GO:0055085	C:membrane; P:metal ion transport; F:metal ion transmembrane transporter activity; P:transmembrane transport	NA	NA	NA
MmiR103817-2	stu-miR8035	mRNA18422_2	magnesium transporter MRS2-2	C:GO:0005886; F:GO:0015095; C:GO:0016021; P:GO:1903830	C:plasma membrane; F:magnesium ion transmembrane transporter activity; C:integral component of membrane; P:magnesium ion transmembrane transport	NA	NA	NA
MmiR103817-2	stu-miR8035	mRNA18422_4	magnesium transporter MRS2-2	C:GO:0005886; F:GO:0015095; C:GO:0016021; P:GO:1903830	C:plasma membrane; F:magnesium ion transmembrane transporter activity; C:integral component of membrane; P:magnesium ion transmembrane transport	NA	NA	NA
MmiR103817-2	stu-miR8035	mRNA18422_6	magnesium transporter MRS2-2	C:GO:0005886; F:GO:0015095; C:GO:0016021; P:GO:1903830	C:plasma membrane; F:magnesium ion transmembrane transporter activity; C:integral component of membrane; P:magnesium ion transmembrane transport	NA	NA	NA
MmiR103817-2	stu-miR8035	mRNA18422_8	magnesium transporter MRS2-2	C:GO:0005886; F:GO:0015095; C:GO:0016021; P:GO:1903830	C:plasma membrane; F:magnesium ion transmembrane transporter activity; C:integral component of membrane; P:magnesium ion transmembrane transport	NA	NA	NA
MmiR103817-2	stu-miR8035	mRNA18422_5	magnesium transporter MRS2-I-like	C:GO:0005886; F:GO:0015095; C:GO:0016021; P:GO:1903830	C:plasma membrane; F:magnesium ion transmembrane transporter activity; C:integral component of membrane; P:magnesium ion transmembrane transport	NA	NA	NA
MmiR103817-2	stu-miR8035	mRNA18422_7	magnesium transporter MRS2-I-like	C:GO:0005886; F:GO:0015095; C:GO:0016021; P:GO:1903830	C:plasma membrane; F:magnesium ion transmembrane transporter activity; C:integral component of membrane; P:magnesium ion transmembrane transport	NA	NA	NA
MmiR103817-2	stu-miR8035	mRNA16848_1	midasin isoform X1	P:GO:0000027; F:GO:0005524; C:GO:0005634; F:GO:0016887	P:ribosomal large subunit assembly; F:ATP binding; C:nucleus; F:ATPase activity	Purine metabolism	map00230	ec:3.6.1.15 - phosphatase, ec:2.7.4.3 - kiNAse, ec:3.5.1.5 - ec:3.5.1.5 urease, ec:3.6.1.3 - adenylpyrophosphatase, ec:6.3.4.4 - synthase, ec:6.3.4.13 - ligase, ec:2.7.4.6 - kiNAse, ec:3.5.2.5 - ec:3.5.2.5 allantoiNAse, ec:6.3.5.2 - synthase (glutamine-hydrolysing), ec:3.5.4.6 - deamiNAse, ec:2.1.2.2 - formyltransferase, ec:2.7.1.40 - kiNAse
MmiR103817-2	stu-miR8035	mRNA18482_1	monodehydroascorbate reductase 4, peroxisomal	F:GO:0016491; F:GO:0050660; P:GO:0055114	F:oxidoreductase activity; F:flavin adenine dinucleotide binding; P:oxidation-reduction process	NA	NA	NA
MmiR103817-2	stu-miR8035	mRNA16242_1	monosaccharide-sensing protein 2	C:GO:0016021; F:GO:0022857; P:GO:0055085	C:integral component of membrane; F:transmembrane transporter activity; P:transmembrane transport	NA	NA	NA
MmiR103817-2	stu-miR8035	mRNA16242_2	monosaccharide-sensing protein 2	C:GO:0016021; F:GO:0022857; P:GO:0055085	C:integral component of membrane; F:transmembrane transporter activity; P:transmembrane transport	NA	NA	NA
MmiR103817-2	stu-miR8035	mRNA18151_1	NAC domain-containing protein 62-like isoform X2	F:GO:0003677; P:GO:0006355	F:DNA binding; P:regulation of transcription, DNA-templated	NA	NA	NA
MmiR103817-2	stu-miR8035	JK513194_1	nucleosome assembly protein 1;2-like	C:GO:0005634; P:GO:0006334	C:nucleus; P:nucleosome assembly	NA	NA	NA
MmiR103817-2	stu-miR8035	mRNA16908_2	paladin isoform X2	NA	NA	NA	NA	NA
MmiR103817-2	stu-miR8035	mRNA16908_3	paladin isoform X2	F:GO:0004725; C:GO:0005829; P:GO:0035335	F:protein tyrosine phosphatase activity; C:cytosol; P:peptidyl-tyrosine dephosphorylation	T cell receptor sigNAling pathway	map04660	ec:3.1.3.16 - phosphatase
MmiR103817-2	stu-miR8035	mRNA13789_1	pentatricopeptide repeat-containing protein At1g05750, chloroplastic	F:GO:0005515	F:protein binding	NA	NA	NA
MmiR103817-2	stu-miR8035	mRNA11444_1	pentatricopeptide repeat-containing protein At1g09820	F:GO:0005515	F:protein binding	NA	NA	NA
MmiR103817-2	stu-miR8035	mRNA12679_1	pentatricopeptide repeat-containing protein At5g14080 isoform X2	F:GO:0005515	F:protein binding	NA	NA	NA
MmiR103817-2	stu-miR8035	mRNA12679_2	pentatricopeptide repeat-containing protein At5g14080 isoform X2	F:GO:0005515	F:protein binding	NA	NA	NA
MmiR103817-2	stu-miR8035	mRNA27698_1	pentatricopeptide repeat-containing protein At5g61990, mitochondrial	F:GO:0005515	F:protein binding	NA	NA	NA
MmiR103817-2	stu-miR8035	mRNA18348_1	peptidyl-prolyl cis-trans isomerase FKBP53	P:GO:0000413; F:GO:0003755	P:protein peptidyl-prolyl isomerization; F:peptidyl-prolyl cis-trans isomerase activity	NA	NA	NA
MmiR103817-2	stu-miR8035	mRNA18348_2	peptidyl-prolyl cis-trans isomerase FKBP53	P:GO:0000413; F:GO:0003755	P:protein peptidyl-prolyl isomerization; F:peptidyl-prolyl cis-trans isomerase activity	NA	NA	NA
MmiR103817-2	stu-miR8035	JK513037_1	photosystem II core complex proteins psbY, chloroplastic-like	C:GO:0009523; P:GO:0015979; C:GO:0016021; F:GO:0030145; P:GO:0045454	C:photosystem II; P:photosynthesis; C:integral component of membrane; F:manganese ion binding; P:cell redox homeostasis	NA	NA	NA
MmiR103817-2	stu-miR8035	mRNA1364_1	P-loop containing nucleoside triphosphate hydrolases superfamily protein	F:GO:0005524	F:ATP binding	NA	NA	NA
MmiR103817-2	stu-miR8035	mRNA22811_1	polyribonucleotide nucleotidyltransferase 1, chloroplastic isoform X1	F:GO:0003723; F:GO:0004654; P:GO:0006402	F:RNA binding; F:polyribonucleotide nucleotidyltransferase activity; P:mRNA catabolic process	NA	NA	NA
MmiR103817-2	stu-miR8035	mRNA18378_1	presequence protease 2, chloroplastic/mitochondrial	F:GO:0003824; P:GO:0006508; F:GO:0046872	F:catalytic activity; P:proteolysis; F:metal ion binding	NA	NA	NA
MmiR103817-2	stu-miR8035	mRNA20944_1	probable linoleate 9S-lipoxygenase 5	F:GO:0005515; F:GO:0016702; F:GO:0046872; P:GO:0055114	F:protein binding; F:oxidoreductase activity, acting on single donors with incorporation of molecular oxygen, incorporation of two atoms of oxygen; F:metal ion binding; P:oxidation-reduction process	NA	NA	NA
MmiR103817-2	stu-miR8035	mRNA23987_1	programmed cell death protein 2-like	C:GO:0005737	C:cytoplasm	NA	NA	NA
MmiR103817-2	stu-miR8035	mRNA17691_1	protein AUXIN SIGNALING F-BOX 2-like	F:GO:0005515	F:protein binding	NA	NA	NA
MmiR103817-2	stu-miR8035	mRNA18433_1	protein CTR9 homolog	F:GO:0005515; P:GO:0006355; P:GO:0016570	F:protein binding; P:regulation of transcription, DNA-templated; P:histone modification	NA	NA	NA
MmiR103817-2	stu-miR8035	mRNA19306_2	protein ETHYLENE INSENSITIVE 3-like	F:GO:0003700; C:GO:0005634	F:DNA-binding transcription factor activity; C:nucleus	NA	NA	NA
MmiR103817-2	stu-miR8035	mRNA14034_1	protein MEI2-like 4 isoform X1	F:GO:0003676	F:nucleic acid binding	NA	NA	NA
MmiR103817-2	stu-miR8035	mRNA30239_1	putative pentatricopeptide repeat-containing protein At3g15930	F:GO:0005515	F:protein binding	NA	NA	NA
MmiR103817-2	stu-miR8035	mRNA8196_1	putative RNA polymerase II subunit B1 CTD phosphatase RPAP2 homolog	F:GO:0008420; F:GO:0043175; P:GO:0070940	F:RNA polymerase II CTD heptapeptide repeat phosphatase activity; F:RNA polymerase core enzyme binding; P:dephosphorylation of RNA polymerase II C-terminal domain	T cell receptor sigNAling pathway	map04660	ec:3.1.3.16 - phosphatase
MmiR103817-2	stu-miR8035	mRNA18331_1	Reticulon-like protein B21	C:GO:0005789; C:GO:0016021	C:endoplasmic reticulum membrane; C:integral component of membrane	NA	NA	NA
MmiR103817-2	stu-miR8035	mRNA18331_1	Reticulon-like protein B21	C:GO:0005789; C:GO:0016021	C:endoplasmic reticulum membrane; C:integral component of membrane	NA	NA	NA
MmiR103817-2	stu-miR8035	mRNA18331_2	reticulon-like protein B21	C:GO:0005789; C:GO:0016021	C:endoplasmic reticulum membrane; C:integral component of membrane	NA	NA	NA
MmiR103817-2	stu-miR8035	mRNA18331_2	reticulon-like protein B21	C:GO:0005789; C:GO:0016021	C:endoplasmic reticulum membrane; C:integral component of membrane	NA	NA	NA
MmiR103817-2	stu-miR8035	mRNA17519_2	ribonuclease E/G-like protein, chloroplastic isoform X1	F:GO:0003723; F:GO:0004540; P:GO:0006396; F:GO:2001070	F:RNA binding; F:ribonuclease activity; P:RNA processing; F:starch binding	NA	NA	NA
MmiR103817-2	stu-miR8035	mRNA17519_1	ribonuclease E/G-like protein, chloroplastic isoform X2	F:GO:0003723; F:GO:0004540; P:GO:0006396	F:RNA binding; F:ribonuclease activity; P:RNA processing	NA	NA	NA
MmiR103817-2	stu-miR8035	mRNA15758_1	RNA-binding protein 34	F:GO:0003676	F:nucleic acid binding	NA	NA	NA
MmiR103817-2	stu-miR8035	mRNA15758_2	RNA-binding protein 34	F:GO:0003676	F:nucleic acid binding	NA	NA	NA
MmiR103817-2	stu-miR8035	mRNA5420_1	serine/arginine-rich splicing factor 4-like	F:GO:0003676	F:nucleic acid binding	NA	NA	NA
MmiR103817-2	stu-miR8035	mRNA18336_1	serine/threonine protein phosphatase 2A regulatory subunit B''beta-like	F:GO:0005509	F:calcium ion binding	NA	NA	NA
MmiR103817-2	stu-miR8035	mRNA17296_1	splicing factor SF3a60 homolog	P:GO:0000398; F:GO:0003723; C:GO:0005681; F:GO:0008270	P:mRNA splicing, via spliceosome; F:RNA binding; C:spliceosomal complex; F:zinc ion binding	NA	NA	NA
MmiR103817-2	stu-miR8035	mRNA18700_2	SPX and EXS domain-containing protein 1 isoform X1	C:GO:0016021	C:integral component of membrane	NA	NA	NA
MmiR103817-2	stu-miR8035	mRNA18700_3	SPX and EXS domain-containing protein 1 isoform X1	C:GO:0016021	C:integral component of membrane	NA	NA	NA
MmiR103817-2	stu-miR8035	mRNA18700_1	SPX and EXS domain-containing protein 1-like isoform X1	C:GO:0016021	C:integral component of membrane	NA	NA	NA
MmiR103817-2	stu-miR8035	mRNA22096_1	staphylococcal-like nuclease CAN2	F:GO:0004812; F:GO:0005524; P:GO:0006418	F:aminoacyl-tRNA ligase activity; F:ATP binding; P:tRNA aminoacylation for protein translation	NA	NA	NA
MmiR103817-2	stu-miR8035	mRNA6297_1	Thioredoxin fold, putative isoform 1	C:GO:0005623; P:GO:0045454	C:cell; P:cell redox homeostasis	NA	NA	NA
MmiR103817-2	stu-miR8035	mRNA22064_1	thioredoxin-like fold domain-containing protein MRL7, chloroplastic	F:GO:0016874	F:ligase activity	NA	NA	NA
MmiR103817-2	stu-miR8035	mRNA21489_1	U3 small nucleolar ribonucleoprotein protein IMP4	P:GO:0006364; F:GO:0030515; C:GO:0032040; C:GO:0034457	P:rRNA processing; F:snoRNA binding; C:small-subunit processome; C:Mpp10 complex	NA	NA	NA
MmiR103817-2	stu-miR8035	mRNA18370_1	ubiquitin carboxyl-terminal hydrolase 5 isoform X1	F:GO:0004843; P:GO:0016579	F:thiol-dependent ubiquitin-specific protease activity; P:protein deubiquitination	NA	NA	NA
MmiR103817-2	stu-miR8035	mRNA8846_2	U-box domain-containing protein 35	F:GO:0016787	F:hydrolase activity	NA	NA	NA
MmiR103817-2	stu-miR8035	mRNA9641_2	uncharacterized CRM domain-containing protein At3g25440, chloroplastic	F:GO:0003723	F:RNA binding	NA	NA	NA
MmiR103817-2	stu-miR8035	mRNA12480_1	WD repeat-containing protein GTS1	F:GO:0005515	F:protein binding	NA	NA	NA
MmiR103817-2	stu-miR8035	mRNA17639_1	zinc finger CCCH domain-containing protein 13 isoform X1	F:GO:0046872	F:metal ion binding	NA	NA	NA
MmiR103817-2	stu-miR8035	mRNA21790_1	zinc finger CCCH domain-containing protein 44	F:GO:0003677; F:GO:0005515	F:DNA binding; F:protein binding	NA	NA	NA
MmiR103890	nta-miR479b	mRNA11573_1	(+)-neomenthol dehydrogenase	F:GO:0016491; P:GO:0055114	F:oxidoreductase activity; P:oxidation-reduction process	NA	NA	NA
MmiR103890	nta-miR479b	mRNA11573_2	(+)-neomenthol dehydrogenase-like	P:GO:0055114	P:oxidation-reduction process	NA	NA	NA
MmiR103890	nta-miR479b	mRNA17419_1	15-cis-zeta-carotene isomerase, chloroplastic	C:GO:0016021; F:GO:0016853	C:integral component of membrane; F:isomerase activity	NA	NA	NA
MmiR103890	nta-miR479b	mRNA16926_1	26S protease regulatory subunit 7	F:GO:0005524; C:GO:0005737; F:GO:0016787; P:GO:0030163	F:ATP binding; C:cytoplasm; F:hydrolase activity; P:protein catabolic process	NA	NA	NA
MmiR103890	nta-miR479b	mRNA14990_2	AFG1-like ATPase isoform X1	F:GO:0005524	F:ATP binding	NA	NA	NA
MmiR103890	nta-miR479b	mRNA17058_2	beta-galactosidase 10	F:GO:0004553; P:GO:0005975; F:GO:0030246	F:hydrolase activity, hydrolyzing O-glycosyl compounds; P:carbohydrate metabolic process; F:carbohydrate binding	NA	NA	NA
MmiR103890	nta-miR479b	mRNA17058_1	beta-galactosidase 10	F:GO:0004553; P:GO:0005975	F:hydrolase activity, hydrolyzing O-glycosyl compounds; P:carbohydrate metabolic process	NA	NA	NA
MmiR103890	nta-miR479b	mRNA19332_1	DExH-box ATP-dependent RNA helicase DExH3	F:GO:0003676; F:GO:0004386; F:GO:0005524	F:nucleic acid binding; F:helicase activity; F:ATP binding	Purine metabolism	map00230	ec:3.6.1.15 - phosphatase, ec:2.7.4.3 - kiNAse, ec:3.5.1.5 - ec:3.5.1.5 urease, ec:3.6.1.3 - adenylpyrophosphatase, ec:6.3.4.4 - synthase, ec:6.3.4.13 - ligase, ec:2.7.4.6 - kiNAse, ec:3.5.2.5 - ec:3.5.2.5 allantoiNAse, ec:6.3.5.2 - synthase (glutamine-hydrolysing), ec:3.5.4.6 - deamiNAse, ec:2.1.2.2 - formyltransferase, ec:2.7.1.40 - kiNAse
MmiR103890	nta-miR479b	mRNA19332_2	DExH-box ATP-dependent RNA helicase DExH3	F:GO:0003676; F:GO:0004386; F:GO:0005524	F:nucleic acid binding; F:helicase activity; F:ATP binding	Purine metabolism	map00230	ec:3.6.1.15 - phosphatase, ec:2.7.4.3 - kiNAse, ec:3.5.1.5 - ec:3.5.1.5 urease, ec:3.6.1.3 - adenylpyrophosphatase, ec:6.3.4.4 - synthase, ec:6.3.4.13 - ligase, ec:2.7.4.6 - kiNAse, ec:3.5.2.5 - ec:3.5.2.5 allantoiNAse, ec:6.3.5.2 - synthase (glutamine-hydrolysing), ec:3.5.4.6 - deamiNAse, ec:2.1.2.2 - formyltransferase, ec:2.7.1.40 - kiNAse
MmiR103890	nta-miR479b	mRNA16008_1	factor of DNA methylation 4-like	P:GO:0031047	P:gene silencing by RNA	NA	NA	NA
MmiR103890	nta-miR479b	mRNA24934_1	NA	NA	NA	NA	NA	NA
MmiR103890	nta-miR479b	mRNA9149_1	NEDD8 ultimate buster 1	F:GO:0005515	F:protein binding	NA	NA	NA
MmiR103890	nta-miR479b	mRNA19871_1	omega-3 fatty acid desaturase, chloroplastic	P:GO:0006629; F:GO:0016717; P:GO:0055114	P:lipid metabolic process; F:oxidoreductase activity, acting on paired donors, with oxidation of a pair of donors resulting in the reduction of molecular oxygen to two molecules of water; P:oxidation-reduction process	NA	NA	NA
MmiR103890	nta-miR479b	mRNA22244_1	probable chlorophyll(ide) b reductase NYC1, chloroplastic	C:GO:0009536; P:GO:0010304; P:GO:0015996; C:GO:0016021; F:GO:0034256; F:GO:0047936; P:GO:0055114	C:plastid; P:PSII associated light-harvesting complex II catabolic process; P:chlorophyll catabolic process; C:integral component of membrane; F:chlorophyll(ide) b reductase activity; F:glucose 1-dehydrogenase [NAD(P)] activity; P:oxidation-reduction process	Pentose phosphate pathway	map00030	ec:1.1.1.44 - dehydrogeNAse (NADP+-dependent, decarboxylating), ec:3.1.3.11 - hexose diphosphatase, ec:1.1.1.47 - 1-dehydrogeNAse [NAD(P)+], ec:3.1.1.31 - phosphogluconolactoNAse, ec:1.1.1.49 - dehydrogeNAse (NADP+), ec:2.7.1.11 - phosphohexokiNAse, ec:2.2.1.2 - dihydroxyacetonetransferase
MmiR103890	nta-miR479b	mRNA9350_1	protein GFS12 isoform X1	F:GO:0004672; F:GO:0005515; F:GO:0005524; P:GO:0006468	F:protein kinase activity; F:protein binding; F:ATP binding; P:protein phosphorylation	NA	NA	NA
MmiR103890	nta-miR479b	mRNA17028_1	UDP-glycosyltransferase 83A1-like	F:GO:0016758	F:transferase activity, transferring hexosyl groups	NA	NA	NA
MmiR105215	csi-miR3954b-3p	mRNA15844_1	calmodulin-like protein 1	F:GO:0005509	F:calcium ion binding	NA	NA	NA
MmiR105215	csi-miR3954b-3p	mRNA36717_1	cytochrome P450 714A1-like	F:GO:0005506; F:GO:0016705; F:GO:0020037; P:GO:0055114	F:iron ion binding; F:oxidoreductase activity, acting on paired donors, with incorporation or reduction of molecular oxygen; F:heme binding; P:oxidation-reduction process	NA	NA	NA
MmiR105215	csi-miR3954b-3p	mRNA18400_1	enhancer of polycomb-like protein 1	P:GO:0006357; C:GO:0032777	P:regulation of transcription by RNA polymerase II; C:Piccolo NuA4 histone acetyltransferase complex	NA	NA	NA
MmiR105215	csi-miR3954b-3p	mRNA16764_1	NA	NA	NA	NA	NA	NA
MmiR105215	csi-miR3954b-3p	mRNA11513_1	pectinesterase-like	F:GO:0004857; F:GO:0030599; P:GO:0042545	F:enzyme inhibitor activity; F:pectinesterase activity; P:cell wall modification	Drug metabolism - other enzymes	map00983	ec:2.7.1.48 - kiNAse, ec:3.1.1.1 - ali-esterase, ec:2.7.4.6 - kiNAse, ec:2.5.1.18 - transferase, ec:3.5.4.5 - deamiNAse, ec:6.3.5.2 - synthase (glutamine-hydrolysing), ec:2.3.1.5 - N-acetyltransferase
MmiR105215	csi-miR3954b-3p	mRNA14580_1	pentatricopeptide repeat-containing protein At1g62350	F:GO:0005515	F:protein binding	NA	NA	NA
MmiR105215	csi-miR3954b-3p	mRNA14580_2	pentatricopeptide repeat-containing protein At1g62350	F:GO:0005515	F:protein binding	NA	NA	NA
MmiR105215	csi-miR3954b-3p	mRNA15842_1	proteinaceous RNase P 2	F:GO:0005515	F:protein binding	NA	NA	NA
MmiR105215	csi-miR3954b-3p	mRNA16900_1	tubulin-folding cofactor D	F:GO:0005096; P:GO:0007021; P:GO:0007023; F:GO:0048487	F:GTPase activator activity; P:tubulin complex assembly; P:post-chaperonin tubulin folding pathway; F:beta-tubulin binding	NA	NA	NA
MmiR105215	csi-miR3954b-3p	mRNA18653_2	uncharacterized CRM domain-containing protein At3g25440, chloroplastic	F:GO:0003723	F:RNA binding	NA	NA	NA
MmiR105215	csi-miR3954b-3p	mRNA19282_1	vacuolar-sorting protein BRO1	F:GO:0005515	F:protein binding	NA	NA	NA
MmiR105215	csi-miR3954b-3p	mRNA19282_2	vacuolar-sorting protein BRO1	F:GO:0005515	F:protein binding	NA	NA	NA
MmiR105215	csi-miR3954b-3p	mRNA19282_3	vacuolar-sorting protein BRO1	F:GO:0005515	F:protein binding	NA	NA	NA
MmiR105215	csi-miR3954b-3p	mRNA19282_4	vacuolar-sorting protein BRO1	F:GO:0005515	F:protein binding	NA	NA	NA
MmiR105480	ath-miR162a-5p	mRNA12667_3	myosin IB heavy chain	F:GO:0003774; C:GO:0016459	F:motor activity; C:myosin complex	Purine metabolism	map00230	ec:3.6.1.15 - phosphatase, ec:2.7.4.3 - kiNAse, ec:3.5.1.5 - ec:3.5.1.5 urease, ec:3.6.1.3 - adenylpyrophosphatase, ec:6.3.4.4 - synthase, ec:6.3.4.13 - ligase, ec:2.7.4.6 - kiNAse, ec:3.5.2.5 - ec:3.5.2.5 allantoiNAse, ec:6.3.5.2 - synthase (glutamine-hydrolysing), ec:3.5.4.6 - deamiNAse, ec:2.1.2.2 - formyltransferase, ec:2.7.1.40 - kiNAse
MmiR105480	ath-miR162a-5p	mRNA14030_1	stem-specific protein TSJT1	F:GO:0016787	F:hydrolase activity	NA	NA	NA
MmiR105772	gma-miR156g	mRNA13600_1	anaphase-promoting complex subunit 8	F:GO:0005515; C:GO:0005680; P:GO:0030071	F:protein binding; C:anaphase-promoting complex; P:regulation of mitotic metaphase/anaphase transition	NA	NA	NA
MmiR105772	gma-miR156g	mRNA13600_2	anaphase-promoting complex subunit 8	F:GO:0005515; C:GO:0005680; P:GO:0030071	F:protein binding; C:anaphase-promoting complex; P:regulation of mitotic metaphase/anaphase transition	NA	NA	NA
MmiR105772	gma-miR156g	mRNA14626_1	calmodulin-7-like isoform X1	F:GO:0005509	F:calcium ion binding	NA	NA	NA
MmiR105772	gma-miR156g	mRNA19435_23	calpain-type cysteine protease DEK1	P:GO:0001708; F:GO:0004198; C:GO:0005783; C:GO:0005886; P:GO:0006508; P:GO:0009793; C:GO:0016021; P:GO:0040014	P:cell fate specification; F:calcium-dependent cysteine-type endopeptidase activity; C:endoplasmic reticulum; C:plasma membrane; P:proteolysis; P:embryo development ending in seed dormancy; C:integral component of membrane; P:regulation of multicellular organism growth	NA	NA	NA
MmiR105772	gma-miR156g	mRNA13139_1	folate transporter 1, chloroplastic isoform X1	F:GO:0022857	F:transmembrane transporter activity	NA	NA	NA
MmiR105772	gma-miR156g	mRNA13139_3	folate transporter 1, chloroplastic isoform X1	F:GO:0022857	F:transmembrane transporter activity	NA	NA	NA
MmiR105772	gma-miR156g	mRNA10053_1	glucan endo-1,3-beta-glucosidase-like	F:GO:0004553; P:GO:0005975	F:hydrolase activity, hydrolyzing O-glycosyl compounds; P:carbohydrate metabolic process	NA	NA	NA
MmiR105772	gma-miR156g	JK513168_1	GTPase-activating protein	F:GO:0004519; P:GO:0090305	F:endonuclease activity; P:nucleic acid phosphodiester bond hydrolysis	NA	NA	NA
MmiR105772	gma-miR156g	mRNA18316_1	heat shock protein 83	F:GO:0005524; P:GO:0006457; F:GO:0051082	F:ATP binding; P:protein folding; F:unfolded protein binding	NA	NA	NA
MmiR105772	gma-miR156g	mRNA19402_c1_seq1	importin subunit beta-1	P:GO:0006606; F:GO:0008536; F:GO:0008565	P:protein import into nucleus; F:Ran GTPase binding; F:protein transporter activity	NA	NA	NA
MmiR105772	gma-miR156g	mRNA19402_c1_seq3	importin subunit beta-1	P:GO:0006606; F:GO:0008536; F:GO:0008565	P:protein import into nucleus; F:Ran GTPase binding; F:protein transporter activity	NA	NA	NA
MmiR105772	gma-miR156g	mRNA18443_2	NA	F:GO:0046983	F:protein dimerization activity	NA	NA	NA
MmiR105772	gma-miR156g	mRNA18385_1	NA	F:GO:0005515	F:protein binding	NA	NA	NA
MmiR105772	gma-miR156g	mRNA16210_1	NA	C:GO:0016020; F:GO:0022857; P:GO:0055085	C:membrane; F:transmembrane transporter activity; P:transmembrane transport	NA	NA	NA
MmiR105772	gma-miR156g	mRNA16343_1	probable E3 ubiquitin-protein ligase RHB1A isoform X1	F:GO:0008270	F:zinc ion binding	NA	NA	NA
MmiR105772	gma-miR156g	mRNA16776_1	probable glycosyltransferase STELLO2	C:GO:0016021; F:GO:0016740	C:integral component of membrane; F:transferase activity	NA	NA	NA
MmiR105772	gma-miR156g	mRNA16314_1	probable mediator of RNA polymerase II transcription subunit 26c isoform X1	C:GO:0005634	C:nucleus	NA	NA	NA
MmiR105772	gma-miR156g	mRNA16314_3	probable mediator of RNA polymerase II transcription subunit 26c isoform X1	C:GO:0005634	C:nucleus	NA	NA	NA
MmiR105772	gma-miR156g	mRNA16314_4	probable mediator of RNA polymerase II transcription subunit 26c isoform X1	C:GO:0005634	C:nucleus	NA	NA	NA
MmiR105772	gma-miR156g	mRNA16314_2	probable mediator of RNA polymerase II transcription subunit 26c isoform X2	C:GO:0005634	C:nucleus	NA	NA	NA
MmiR105772	gma-miR156g	mRNA23533_1	probable mitochondrial saccharopine dehydrogenase-like oxidoreductase At5g39410	F:GO:0016491; P:GO:0055114	F:oxidoreductase activity; P:oxidation-reduction process	NA	NA	NA
MmiR105772	gma-miR156g	mRNA16828_1	probable serine/threonine-protein kinase At4g35230	F:GO:0004672; F:GO:0005515; F:GO:0005524; P:GO:0006468	F:protein kinase activity; F:protein binding; F:ATP binding; P:protein phosphorylation	NA	NA	NA
MmiR105772	gma-miR156g	mRNA16828_2	probable serine/threonine-protein kinase At4g35230	F:GO:0004672; F:GO:0005515; F:GO:0005524; P:GO:0006468	F:protein kinase activity; F:protein binding; F:ATP binding; P:protein phosphorylation	NA	NA	NA
MmiR105772	gma-miR156g	mRNA17291_2	protein SCAI	F:GO:0003714; P:GO:0006351	F:transcription corepressor activity; P:transcription, DNA-templated	NA	NA	NA
MmiR105772	gma-miR156g	HO663486_1	protein TIFY 9-like	C:GO:0005634; P:GO:0009611; P:GO:0031347; P:GO:2000022	C:nucleus; P:response to wounding; P:regulation of defense response; P:regulation of jasmonic acid mediated signaling pathway	NA	NA	NA
MmiR105772	gma-miR156g	mRNA19438_2	serine/threonine-protein kinase TOR isoform X2	F:GO:0004674; F:GO:0005515; F:GO:0044877	F:protein serine/threonine kinase activity; F:protein binding; F:protein-containing complex binding	NA	NA	NA
MmiR105772	gma-miR156g	mRNA19438_4	serine/threonine-protein kinase TOR isoform X2	F:GO:0004674; F:GO:0005515; F:GO:0044877	F:protein serine/threonine kinase activity; F:protein binding; F:protein-containing complex binding	NA	NA	NA
MmiR105772	gma-miR156g	mRNA10252_2	squamosa promoter-binding-like protein 6	F:GO:0005488	F:binding	NA	NA	NA
MmiR105772	gma-miR156g	mRNA12457_1	squamosa promoter-binding-like protein 6	F:GO:0003677; C:GO:0005634	F:DNA binding; C:nucleus	NA	NA	NA
MmiR105772	gma-miR156g	JK513350_1	sucrose synthase 2	P:GO:0005985; F:GO:0016157	P:sucrose metabolic process; F:sucrose synthase activity	Starch and sucrose metabolism	map00500	ec:3.2.1.4 - endo-1,4-beta-D-glucaNAse, ec:2.4.1.13 - synthase
MmiR105772	gma-miR156g	mRNA13788_2	vacuolar protein sorting-associated protein 60.2	P:GO:0007034	P:vacuolar transport	NA	NA	NA
MmiR105772	gma-miR156g	mRNA21439_1	zinc transporter 6, chloroplastic	F:GO:0005385; C:GO:0016021; P:GO:0071577	F:zinc ion transmembrane transporter activity; C:integral component of membrane; P:zinc ion transmembrane transport	NA	NA	NA
MmiR106008	bna-miR169g	mRNA19066_1	callose synthase 9	C:GO:0000148; F:GO:0003843; P:GO:0006075	C:1,3-beta-D-glucan synthase complex; F:1,3-beta-D-glucan synthase activity; P:(1->3)-beta-D-glucan biosynthetic process	Starch and sucrose metabolism	map00500	ec:3.1.3.24 - phosphatase, ec:3.2.1.4 - endo-1,4-beta-D-glucaNAse, ec:2.4.1.13 - synthase, ec:3.2.1.26 - invertase, ec:2.4.1.34 - synthase, ec:2.4.1.14 - synthase, ec:3.2.1.20 - maltase, ec:2.7.1.1 - hexokiNAse type IV glucokiNAse, ec:2.7.7.9 - uridylyltransferase, ec:2.4.1.1 - phosphorylase, ec:3.2.1.1 - glycogeNAse, ec:3.2.1.28 - trehalase, ec:3.2.1.2 - saccharogen amylase, ec:3.2.1.48 - alpha-…
MmiR106008	bna-miR169g	mRNA32268_1	RNA pseudouridine synthase 6, chloroplastic isoform X1	P:GO:0001522; F:GO:0003723; F:GO:0009982	P:pseudouridine synthesis; F:RNA binding; F:pseudouridine synthase activity	NA	NA	NA
MmiR106550	cca-miR6116-3p	mRNA8286_1	alpha-soluble NSF attachment protein 2	F:GO:0005515; P:GO:0006886	F:protein binding; P:intracellular protein transport	NA	NA	NA
MmiR106550	cca-miR6116-3p	mRNA18570_1	cullin-1	P:GO:0006511; F:GO:0031625	P:ubiquitin-dependent protein catabolic process; F:ubiquitin protein ligase binding	NA	NA	NA
MmiR106550	cca-miR6116-3p	mRNA5794_1	elongation factor 1-gamma	F:GO:0003746; F:GO:0005515; P:GO:0006414	F:translation elongation factor activity; F:protein binding; P:translational elongation	NA	NA	NA
MmiR106550	cca-miR6116-3p	mRNA15879_1	inositol transporter 1 isoform X1	C:GO:0016021; F:GO:0022857; P:GO:0055085	C:integral component of membrane; F:transmembrane transporter activity; P:transmembrane transport	NA	NA	NA
MmiR106550	cca-miR6116-3p	mRNA4072_1	L10-interacting MYB domain-containing protein-like	NA	NA	NA	NA	NA
MmiR106550	cca-miR6116-3p	mRNA4072_2	NA	NA	NA	NA	NA	NA
MmiR106550	cca-miR6116-3p	mRNA5156_1	NA	F:GO:0004672; F:GO:0005524; P:GO:0006468	F:protein kinase activity; F:ATP binding; P:protein phosphorylation	NA	NA	NA
MmiR106550	cca-miR6116-3p	mRNA19422_13	NA	F:GO:0003682; P:GO:0010468	F:chromatin binding; P:regulation of gene expression	NA	NA	NA
MmiR106550	cca-miR6116-3p	mRNA35586_1	pentatricopeptide repeat-containing protein At2g45350, chloroplastic	F:GO:0005515	F:protein binding	NA	NA	NA
MmiR106550	cca-miR6116-3p	mRNA18696_2	PI-PLC X domain-containing protein At5g67130	P:GO:0006629; F:GO:0008081	P:lipid metabolic process; F:phosphoric diester hydrolase activity	NA	NA	NA
MmiR106550	cca-miR6116-3p	mRNA16016_1	probable aminotransferase ACS10	F:GO:0003824; P:GO:0009058; F:GO:0030170	F:catalytic activity; P:biosynthetic process; F:pyridoxal phosphate binding	NA	NA	NA
MmiR106550	cca-miR6116-3p	mRNA19322_1	probable serine/threonine protein kinase IREH1 isoform X1	F:GO:0004674; F:GO:0005524; P:GO:0006468	F:protein serine/threonine kinase activity; F:ATP binding; P:protein phosphorylation	NA	NA	NA
MmiR106550	cca-miR6116-3p	mRNA19322_2	probable serine/threonine protein kinase IREH1 isoform X1	F:GO:0004674; F:GO:0005524; P:GO:0006468	F:protein serine/threonine kinase activity; F:ATP binding; P:protein phosphorylation	NA	NA	NA
MmiR106550	cca-miR6116-3p	mRNA19322_3	probable serine/threonine protein kinase IREH1 isoform X1	F:GO:0004674; F:GO:0005524; P:GO:0006468	F:protein serine/threonine kinase activity; F:ATP binding; P:protein phosphorylation	NA	NA	NA
MmiR106550	cca-miR6116-3p	mRNA19322_4	probable serine/threonine protein kinase IREH1 isoform X1	F:GO:0004674; F:GO:0005524; P:GO:0006468	F:protein serine/threonine kinase activity; F:ATP binding; P:protein phosphorylation	NA	NA	NA
MmiR106550	cca-miR6116-3p	mRNA14497_4	protein CURVATURE THYLAKOID 1B, chloroplastic	C:GO:0009579	C:thylakoid	NA	NA	NA
MmiR106550	cca-miR6116-3p	mRNA14404_1	protein indeterminate-domain 5, chloroplastic	F:GO:0003676; F:GO:0003700; C:GO:0005634; P:GO:0006355; F:GO:0046872	F:nucleic acid binding; F:DNA-binding transcription factor activity; C:nucleus; P:regulation of transcription, DNA-templated; F:metal ion binding	NA	NA	NA
MmiR106550	cca-miR6116-3p	mRNA11775_1	protein phosphatase inhibitor 2 isoform X1	F:GO:0004864; P:GO:0009966; P:GO:0043666	F:protein phosphatase inhibitor activity; P:regulation of signal transduction; P:regulation of phosphoprotein phosphatase activity	NA	NA	NA
MmiR106550	cca-miR6116-3p	mRNA31684_1	pyruvate kinase isozyme A, chloroplastic-like	F:GO:0000287; F:GO:0004743; P:GO:0006096; F:GO:0030955	F:magnesium ion binding; F:pyruvate kinase activity; P:glycolytic process; F:potassium ion binding	Biosynthesis of antibiotics	map01130	ec:1.1.1.34 - reductase (NADPH), ec:1.3.1.12 - dehydrogeNAse, ec:3.5.1.14 - acid amidohydrolase, ec:4.1.1.32 - carboxykiNAse (GTP), ec:1.2.4.1 - dehydrogeNAse (acetyl-transferring), ec:1.1.1.267 - reductoisomerase, ec:6.4.1.2 - carboxylase, ec:2.3.1.12 - acetyltransferase, ec:2.7.1.148 - 5'-diphospho)-2-C-methyl-D-erythritol kiNAse, ec:1.4.1.14 - synthase (NADH), ec:1.1.1.35 - dehydrogeNAse, ec:2…
MmiR106550	cca-miR6116-3p	mRNA13914_2	ras-related protein RABE1a	F:GO:0003924; F:GO:0005525	F:GTPase activity; F:GTP binding	Purine metabolism	map00230	ec:3.6.1.15 - phosphatase, ec:2.7.4.3 - kiNAse, ec:3.5.1.5 - ec:3.5.1.5 urease, ec:3.6.1.3 - adenylpyrophosphatase, ec:6.3.4.4 - synthase, ec:6.3.4.13 - ligase, ec:2.7.4.6 - kiNAse, ec:3.5.2.5 - ec:3.5.2.5 allantoiNAse, ec:6.3.5.2 - synthase (glutamine-hydrolysing), ec:3.5.4.6 - deamiNAse, ec:2.1.2.2 - formyltransferase, ec:2.7.1.40 - kiNAse
MmiR106550	cca-miR6116-3p	mRNA13914_3	ras-related protein RABE1a	F:GO:0003924; F:GO:0005525	F:GTPase activity; F:GTP binding	Purine metabolism	map00230	ec:3.6.1.15 - phosphatase, ec:2.7.4.3 - kiNAse, ec:3.5.1.5 - ec:3.5.1.5 urease, ec:3.6.1.3 - adenylpyrophosphatase, ec:6.3.4.4 - synthase, ec:6.3.4.13 - ligase, ec:2.7.4.6 - kiNAse, ec:3.5.2.5 - ec:3.5.2.5 allantoiNAse, ec:6.3.5.2 - synthase (glutamine-hydrolysing), ec:3.5.4.6 - deamiNAse, ec:2.1.2.2 - formyltransferase, ec:2.7.1.40 - kiNAse
MmiR106550	cca-miR6116-3p	mRNA21714_1	SART-1 family protein DOT2	P:GO:0000398	P:mRNA splicing, via spliceosome	NA	NA	NA
MmiR106550	cca-miR6116-3p	mRNA17931_1	signal recognition particle receptor subunit alpha-like	F:GO:0003924; F:GO:0005047; F:GO:0005525; C:GO:0005785; P:GO:0006614	F:GTPase activity; F:signal recognition particle binding; F:GTP binding; C:signal recognition particle receptor complex; P:SRP-dependent cotranslational protein targeting to membrane	Purine metabolism	map00230	ec:3.6.1.15 - phosphatase, ec:2.7.4.3 - kiNAse, ec:3.5.1.5 - ec:3.5.1.5 urease, ec:3.6.1.3 - adenylpyrophosphatase, ec:6.3.4.4 - synthase, ec:6.3.4.13 - ligase, ec:2.7.4.6 - kiNAse, ec:3.5.2.5 - ec:3.5.2.5 allantoiNAse, ec:6.3.5.2 - synthase (glutamine-hydrolysing), ec:3.5.4.6 - deamiNAse, ec:2.1.2.2 - formyltransferase, ec:2.7.1.40 - kiNAse
MmiR106550	cca-miR6116-3p	mRNA19422_1	sister chromatid cohesion protein SCC2 isoform X1	F:GO:0003682; P:GO:0010468	F:chromatin binding; P:regulation of gene expression	NA	NA	NA
MmiR106550	cca-miR6116-3p	mRNA19422_2	sister chromatid cohesion protein SCC2 isoform X1	F:GO:0003682; P:GO:0010468	F:chromatin binding; P:regulation of gene expression	NA	NA	NA
MmiR106550	cca-miR6116-3p	mRNA19422_8	sister chromatid cohesion protein SCC2 isoform X1	F:GO:0003682; P:GO:0010468	F:chromatin binding; P:regulation of gene expression	NA	NA	NA
MmiR106550	cca-miR6116-3p	mRNA11650_1	Trigger_N domain-containing protein	P:GO:0006457; P:GO:0015031	P:protein folding; P:protein transport	NA	NA	NA
MmiR106550	cca-miR6116-3p	mRNA11650_2	Trigger_N domain-containing protein	P:GO:0006457; P:GO:0015031	P:protein folding; P:protein transport	NA	NA	NA
MmiR106550	cca-miR6116-3p	mRNA13638_1	WEB family protein At5g55860	C:GO:0005829; P:GO:0009903; P:GO:0009904	C:cytosol; P:chloroplast avoidance movement; P:chloroplast accumulation movement	NA	NA	NA
MmiR106550	cca-miR6116-3p	mRNA21916_1	YTH domain-containing family protein 2-like isoform X1	F:GO:0003723	F:RNA binding	NA	NA	NA
MmiR11224	osa-miR2876-5p	JK512490_1	aconitate hydratase, cytoplasmic	F:GO:0003994; F:GO:0051539	F:aconitate hydratase activity; F:4 iron, 4 sulfur cluster binding	Biosynthesis of antibiotics	map01130	ec:1.1.1.34 - reductase (NADPH), ec:1.3.1.12 - dehydrogeNAse, ec:3.5.1.14 - acid amidohydrolase, ec:4.1.1.32 - carboxykiNAse (GTP), ec:1.2.4.1 - dehydrogeNAse (acetyl-transferring), ec:1.1.1.267 - reductoisomerase, ec:6.4.1.2 - carboxylase, ec:2.3.1.12 - acetyltransferase, ec:2.7.1.148 - 5'-diphospho)-2-C-methyl-D-erythritol kiNAse, ec:1.4.1.14 - synthase (NADH), ec:1.1.1.35 - dehydrogeNAse, ec:2…
MmiR11224	osa-miR2876-5p	mRNA17526_1	aconitate hydratase, cytoplasmic	F:GO:0003994; F:GO:0051539	F:aconitate hydratase activity; F:4 iron, 4 sulfur cluster binding	Biosynthesis of antibiotics	map01130	ec:1.1.1.34 - reductase (NADPH), ec:1.3.1.12 - dehydrogeNAse, ec:3.5.1.14 - acid amidohydrolase, ec:4.1.1.32 - carboxykiNAse (GTP), ec:1.2.4.1 - dehydrogeNAse (acetyl-transferring), ec:1.1.1.267 - reductoisomerase, ec:6.4.1.2 - carboxylase, ec:2.3.1.12 - acetyltransferase, ec:2.7.1.148 - 5'-diphospho)-2-C-methyl-D-erythritol kiNAse, ec:1.4.1.14 - synthase (NADH), ec:1.1.1.35 - dehydrogeNAse, ec:2…
MmiR11224	osa-miR2876-5p	mRNA17249_1	probable E3 ubiquitin-protein ligase EDA40	F:GO:0004672; F:GO:0005524; C:GO:0005886; P:GO:0006468; C:GO:0016021	F:protein kinase activity; F:ATP binding; C:plasma membrane; P:protein phosphorylation; C:integral component of membrane	NA	NA	NA
MmiR11224	osa-miR2876-5p	mRNA18143_1	protein MOS2	F:GO:0003676	F:nucleic acid binding	NA	NA	NA
MmiR11224	osa-miR2876-5p	mRNA18143_2	protein MOS2	F:GO:0003676	F:nucleic acid binding	NA	NA	NA
MmiR11224	osa-miR2876-5p	mRNA11029_1	RNA-dependent RNA polymerase 2	F:GO:0003676; F:GO:0003968	F:nucleic acid binding; F:RNA-directed 5'-3' RNA polymerase activity	NA	NA	NA
MmiR11224	osa-miR2876-5p	mRNA24769_1	thyroid adenoma-associated protein homolog	NA	NA	NA	NA	NA
MmiR11224	osa-miR2876-5p	mRNA18934_1	uridine-cytidine kinase C	F:GO:0005524; F:GO:0016301	F:ATP binding; F:kinase activity	NA	NA	NA
MmiR11224	osa-miR2876-5p	mRNA18934_2	uridine-cytidine kinase C	F:GO:0005524; F:GO:0016301	F:ATP binding; F:kinase activity	NA	NA	NA
MmiR11224	osa-miR2876-5p	mRNA18934_3	uridine-cytidine kinase C	F:GO:0005524; F:GO:0016301	F:ATP binding; F:kinase activity	NA	NA	NA
MmiR11224	osa-miR2876-5p	mRNA18934_4	uridine-cytidine kinase C	F:GO:0005524; F:GO:0016301	F:ATP binding; F:kinase activity	NA	NA	NA
MmiR11821-2	aly-miR848-3p	mRNA19722_1	argininosuccinate synthase, chloroplastic	F:GO:0004055; F:GO:0005524; P:GO:0006526	F:argininosuccinate synthase activity; F:ATP binding; P:arginine biosynthetic process	Alanine, aspartate and glutamate metabolism	map00250	ec:1.4.1.14 - synthase (NADH), ec:4.3.2.1 - lyase, ec:6.3.4.4 - synthase, ec:6.3.4.5 - synthase, ec:6.3.5.4 - synthase (glutamine-hydrolysing), ec:6.3.1.2 - synthetase
MmiR11821-2	aly-miR848-3p	mRNA17782_1	exosome complex component RRP4 homolog	C:GO:0000178; F:GO:0003723	C:exosome (RNase complex); F:RNA binding	NA	NA	NA
MmiR11821-2	aly-miR848-3p	mRNA18267_2	folate-biopterin transporter 1, chloroplastic	C:GO:0016021	C:integral component of membrane	NA	NA	NA
MmiR11821-2	aly-miR848-3p	mRNA22293_1	FYVE domain-containing protein/DUF500 domain-containing protein	F:GO:0046872	F:metal ion binding	NA	NA	NA
MmiR11821-2	aly-miR848-3p	mRNA16477_1	GABA transporter 1-like	P:GO:0003333; C:GO:0005886; F:GO:0015171; C:GO:0016021	P:amino acid transmembrane transport; C:plasma membrane; F:amino acid transmembrane transporter activity; C:integral component of membrane	NA	NA	NA
MmiR11821-2	aly-miR848-3p	mRNA7784_1	mediator of RNA polymerase II transcription subunit 25 isoform X1	NA	NA	NA	NA	NA
MmiR11821-2	aly-miR848-3p	mRNA17993_1	nuclear pore complex protein NUP205 isoform X1	C:GO:0005643	C:nuclear pore	NA	NA	NA
MmiR11821-2	aly-miR848-3p	mRNA14958_2	probable E3 ubiquitin-protein ligase LUL4	F:GO:0016874	F:ligase activity	NA	NA	NA
MmiR11821-2	aly-miR848-3p	mRNA12761_1	transcription factor bHLH121	F:GO:0046983	F:protein dimerization activity	NA	NA	NA
MmiR11821-2	aly-miR848-3p	mRNA10387_2	zinc finger BED domain-containing protein RICESLEEPER 1-like	F:GO:0003677; F:GO:0046983	F:DNA binding; F:protein dimerization activity	NA	NA	NA
MmiR11821-2	aly-miR848-3p	mRNA10387_3	zinc finger BED domain-containing protein RICESLEEPER 1-like	F:GO:0003677; F:GO:0046983	F:DNA binding; F:protein dimerization activity	NA	NA	NA
MmiR13245	atr-miR8610.1	mRNA7406_1	AP-1 complex subunit mu-2	P:GO:0006886; P:GO:0016192; C:GO:0030131	P:intracellular protein transport; P:vesicle-mediated transport; C:clathrin adaptor complex	NA	NA	NA
MmiR13245	atr-miR8610.1	mRNA14290_1	cytochrome b561, DM13 and DOMON domain-containing protein At5g54830	F:GO:0004497; C:GO:0005768; C:GO:0005802; C:GO:0016021; P:GO:0017004; F:GO:0020037; P:GO:0055114	F:monooxygenase activity; C:endosome; C:trans-Golgi network; C:integral component of membrane; P:cytochrome complex assembly; F:heme binding; P:oxidation-reduction process	NA	NA	NA
MmiR13245	atr-miR8610.1	JK512715_1	cytokinin dehydrogenase 5	P:GO:0009690; F:GO:0019139; F:GO:0050660; P:GO:0055114	P:cytokinin metabolic process; F:cytokinin dehydrogenase activity; F:flavin adenine dinucleotide binding; P:oxidation-reduction process	Zeatin biosynthesis	map00908	ec:1.5.99.12 - dehydrogeNAse
MmiR13245	atr-miR8610.1	mRNA5747_1	E3 ubiquitin-protein ligase RHF2A-like isoform X1	F:GO:0004842; F:GO:0016874	F:ubiquitin-protein transferase activity; F:ligase activity	NA	NA	NA
MmiR13245	atr-miR8610.1	mRNA14712_1	FAR1-RELATED SEQUENCE 10	P:GO:0006355; F:GO:0008270	P:regulation of transcription, DNA-templated; F:zinc ion binding	NA	NA	NA
MmiR13245	atr-miR8610.1	mRNA19000_4	germinal center kinase 1 isoform X1	F:GO:0004672; F:GO:0005524; P:GO:0006468	F:protein kinase activity; F:ATP binding; P:protein phosphorylation	NA	NA	NA
MmiR13245	atr-miR8610.1	mRNA16566_2	graves disease carrier protein-like	C:GO:0005743; F:GO:0022857; P:GO:0055085	C:mitochondrial inner membrane; F:transmembrane transporter activity; P:transmembrane transport	NA	NA	NA
MmiR13245	atr-miR8610.1	mRNA16566_3	graves disease carrier protein-like	C:GO:0005743; F:GO:0022857; P:GO:0055085	C:mitochondrial inner membrane; F:transmembrane transporter activity; P:transmembrane transport	NA	NA	NA
MmiR13245	atr-miR8610.1	mRNA18531_c1_seq1	K(+) efflux antiporter 2, chloroplastic	P:GO:0006813; F:GO:0015299; C:GO:0016021; P:GO:0055085	P:potassium ion transport; F:solute:proton antiporter activity; C:integral component of membrane; P:transmembrane transport	NA	NA	NA
MmiR13245	atr-miR8610.1	mRNA18531_c1_seq2	K(+) efflux antiporter 2, chloroplastic	P:GO:0006813; F:GO:0015299; C:GO:0016021; P:GO:0055085	P:potassium ion transport; F:solute:proton antiporter activity; C:integral component of membrane; P:transmembrane transport	NA	NA	NA
MmiR13245	atr-miR8610.1	mRNA6754_1	mediator of RNA polymerase II transcription subunit 31	F:GO:0003712; P:GO:0006355; C:GO:0016592	F:transcription coregulator activity; P:regulation of transcription, DNA-templated; C:mediator complex	NA	NA	NA
MmiR13245	atr-miR8610.1	mRNA19333_1	NA	F:GO:0005515	F:protein binding	NA	NA	NA
MmiR13245	atr-miR8610.1	mRNA19333_11	NA	F:GO:0005515	F:protein binding	NA	NA	NA
MmiR13245	atr-miR8610.1	mRNA17305_3	NA	F:GO:0004672; F:GO:0005524; P:GO:0006468	F:protein kinase activity; F:ATP binding; P:protein phosphorylation	NA	NA	NA
MmiR13245	atr-miR8610.1	mRNA12337_1	NA	F:GO:0003676; F:GO:0005524	F:nucleic acid binding; F:ATP binding	NA	NA	NA
MmiR13245	atr-miR8610.1	mRNA30885_1	nucleobase-ascorbate transporter 2	C:GO:0016020; F:GO:0022857; P:GO:0055085	C:membrane; F:transmembrane transporter activity; P:transmembrane transport	NA	NA	NA
MmiR13245	atr-miR8610.1	mRNA4026_1	protein disulfide-isomerase 5-3-like	P:GO:0045454	P:cell redox homeostasis	NA	NA	NA
MmiR13245	atr-miR8610.1	mRNA25273_1	ribonuclease p/mrp subunit, putative	F:GO:0004392; P:GO:0006788; C:GO:0016021	F:heme oxygenase (decyclizing) activity; P:heme oxidation; C:integral component of membrane	NA	NA	NA
MmiR13245	atr-miR8610.1	mRNA17305_1	serine/threonine-protein kinase PBL27	F:GO:0004672; F:GO:0005524; P:GO:0006468	F:protein kinase activity; F:ATP binding; P:protein phosphorylation	NA	NA	NA
MmiR13245	atr-miR8610.1	mRNA17305_2	serine/threonine-protein kinase PBL27	F:GO:0004672; F:GO:0005524; P:GO:0006468	F:protein kinase activity; F:ATP binding; P:protein phosphorylation	NA	NA	NA
MmiR13245	atr-miR8610.1	mRNA17305_4	serine/threonine-protein kinase PBL27	F:GO:0004672; F:GO:0005524; P:GO:0006468	F:protein kinase activity; F:ATP binding; P:protein phosphorylation	NA	NA	NA
MmiR13245	atr-miR8610.1	mRNA15217_2	Sporulation RMD1	C:GO:0005739; P:GO:0007005; P:GO:0009738; C:GO:0016021; P:GO:0031930	C:mitochondrion; P:mitochondrion organization; P:abscisic acid-activated signaling pathway; C:integral component of membrane; P:mitochondria-nucleus signaling pathway	NA	NA	NA
MmiR13245	atr-miR8610.1	mRNA19190_4	transmembrane 9 superfamily member 7	C:GO:0016021	C:integral component of membrane	NA	NA	NA
MmiR13245	atr-miR8610.1	mRNA19190_2	transmembrane 9 superfamily member 8	C:GO:0016021	C:integral component of membrane	NA	NA	NA
MmiR13245	atr-miR8610.1	mRNA14915_1	Tudor/PWWP/MBT superfamily protein	NA	NA	NA	NA	NA
MmiR13245	atr-miR8610.1	mRNA14915_2	Tudor/PWWP/MBT superfamily protein	NA	NA	NA	NA	NA
MmiR13245	atr-miR8610.1	mRNA19333_3	zinc finger CCCH domain-containing protein 64	F:GO:0046872	F:metal ion binding	NA	NA	NA
MmiR13245	atr-miR8610.1	mRNA19333_13	zinc finger CCCH domain-containing protein 64	F:GO:0005515	F:protein binding	NA	NA	NA
MmiR13833	vvi-miR828a	JK512656_1	40S ribosomal protein S13-like	F:GO:0003735; C:GO:0005840; P:GO:0006412	F:structural constituent of ribosome; C:ribosome; P:translation	NA	NA	NA
MmiR13833	vvi-miR828a	mRNA10616_1	DEAD-box ATP-dependent RNA helicase 31-like	F:GO:0003676; F:GO:0005524	F:nucleic acid binding; F:ATP binding	NA	NA	NA
MmiR13833	vvi-miR828a	mRNA13386_1	pleiotropic drug resistance protein 3-like	F:GO:0005524; C:GO:0016020; F:GO:0016887	F:ATP binding; C:membrane; F:ATPase activity	Purine metabolism	map00230	ec:3.6.1.15 - phosphatase, ec:2.7.4.3 - kiNAse, ec:3.5.1.5 - ec:3.5.1.5 urease, ec:3.6.1.3 - adenylpyrophosphatase, ec:6.3.4.4 - synthase, ec:6.3.4.13 - ligase, ec:2.7.4.6 - kiNAse, ec:3.5.2.5 - ec:3.5.2.5 allantoiNAse, ec:6.3.5.2 - synthase (glutamine-hydrolysing), ec:3.5.4.6 - deamiNAse, ec:2.1.2.2 - formyltransferase, ec:2.7.1.40 - kiNAse
MmiR13833	vvi-miR828a	mRNA12266_1	rho-N domain-containing protein 1, chloroplastic	P:GO:0006353	P:DNA-templated transcription, termination	NA	NA	NA
MmiR15558	mdm-miR159c	mRNA16032_1	ACT domain-containing protein ACR3 isoform X1	NA	NA	NA	NA	NA
MmiR15558	mdm-miR159c	mRNA16032_2	ACT domain-containing protein ACR3 isoform X1	NA	NA	NA	NA	NA
MmiR15558	mdm-miR159c	mRNA4935_1	alpha-glucan phosphorylase 1 isoform X1	P:GO:0005975; F:GO:0008184; F:GO:0030170	P:carbohydrate metabolic process; F:glycogen phosphorylase activity; F:pyridoxal phosphate binding	Starch and sucrose metabolism	map00500	ec:3.1.3.24 - phosphatase, ec:3.2.1.4 - endo-1,4-beta-D-glucaNAse, ec:2.4.1.13 - synthase, ec:3.2.1.26 - invertase, ec:2.4.1.34 - synthase, ec:2.4.1.14 - synthase, ec:3.2.1.20 - maltase, ec:2.7.1.1 - hexokiNAse type IV glucokiNAse, ec:2.7.7.9 - uridylyltransferase, ec:2.4.1.1 - phosphorylase, ec:3.2.1.1 - glycogeNAse, ec:3.2.1.28 - trehalase, ec:3.2.1.2 - saccharogen amylase, ec:3.2.1.48 - alpha-…
MmiR15558	mdm-miR159c	mRNA16316_1	aspartic proteinase-like	F:GO:0004190; P:GO:0006508; P:GO:0006629	F:aspartic-type endopeptidase activity; P:proteolysis; P:lipid metabolic process	NA	NA	NA
MmiR15558	mdm-miR159c	mRNA22800_1	BSD domain-containing protein 1	NA	NA	NA	NA	NA
MmiR15558	mdm-miR159c	mRNA12120_1	CBBY-like protein	F:GO:0016787	F:hydrolase activity	NA	NA	NA
MmiR15558	mdm-miR159c	JK513172_1	chaperone protein DnaJ-like	C:GO:0005634; C:GO:0005737	C:nucleus; C:cytoplasm	NA	NA	NA
MmiR15558	mdm-miR159c	mRNA19188_1	chromatin structure-remodeling complex protein SYD isoform X1	F:GO:0005524; C:GO:0005634; P:GO:0006355; F:GO:0042393	F:ATP binding; C:nucleus; P:regulation of transcription, DNA-templated; F:histone binding	NA	NA	NA
MmiR15558	mdm-miR159c	mRNA19188_2	chromatin structure-remodeling complex protein SYD isoform X1	F:GO:0005524; C:GO:0005634; P:GO:0006355	F:ATP binding; C:nucleus; P:regulation of transcription, DNA-templated	NA	NA	NA
MmiR15558	mdm-miR159c	mRNA7410_1	coiled-coil domain-containing protein 97	NA	NA	NA	NA	NA
MmiR15558	mdm-miR159c	mRNA10616_1	DEAD-box ATP-dependent RNA helicase 31-like	F:GO:0003676; F:GO:0005524	F:nucleic acid binding; F:ATP binding	NA	NA	NA
MmiR15558	mdm-miR159c	mRNA18450_1	dentin sialophosphoprotein isoform X2	NA	NA	NA	NA	NA
MmiR15558	mdm-miR159c	mRNA18450_2	dentin sialophosphoprotein isoform X2	NA	NA	NA	NA	NA
MmiR15558	mdm-miR159c	mRNA21284_1	DNA helicase INO80 isoform X1	F:GO:0003677; F:GO:0005524; P:GO:0006281; P:GO:0006338; P:GO:0006351; F:GO:0016887; C:GO:0031011	F:DNA binding; F:ATP binding; P:DNA repair; P:chromatin remodeling; P:transcription, DNA-templated; F:ATPase activity; C:Ino80 complex	Purine metabolism	map00230	ec:3.6.1.15 - phosphatase, ec:2.7.4.3 - kiNAse, ec:3.5.1.5 - ec:3.5.1.5 urease, ec:3.6.1.3 - adenylpyrophosphatase, ec:6.3.4.4 - synthase, ec:6.3.4.13 - ligase, ec:2.7.4.6 - kiNAse, ec:3.5.2.5 - ec:3.5.2.5 allantoiNAse, ec:6.3.5.2 - synthase (glutamine-hydrolysing), ec:3.5.4.6 - deamiNAse, ec:2.1.2.2 - formyltransferase, ec:2.7.1.40 - kiNAse
MmiR15558	mdm-miR159c	mRNA5315_1	dnaJ homolog subfamily C member 2	F:GO:0003677	F:DNA binding	NA	NA	NA
MmiR15558	mdm-miR159c	mRNA12175_1	Endoplasmic reticulum [ER]-type calcium ATPase isoform 1	F:GO:0000166; F:GO:0015444; P:GO:0015693; C:GO:0016021	F:nucleotide binding; F:magnesium-importing ATPase activity; P:magnesium ion transport; C:integral component of membrane	Purine metabolism	map00230	ec:3.6.1.15 - phosphatase, ec:2.7.4.3 - kiNAse, ec:3.5.1.5 - ec:3.5.1.5 urease, ec:3.6.1.3 - adenylpyrophosphatase, ec:6.3.4.4 - synthase, ec:6.3.4.13 - ligase, ec:2.7.4.6 - kiNAse, ec:3.5.2.5 - ec:3.5.2.5 allantoiNAse, ec:6.3.5.2 - synthase (glutamine-hydrolysing), ec:3.5.4.6 - deamiNAse, ec:2.1.2.2 - formyltransferase, ec:2.7.1.40 - kiNAse
MmiR15558	mdm-miR159c	mRNA16966_1	F-box protein At2g27310-like	F:GO:0005515	F:protein binding	NA	NA	NA
MmiR15558	mdm-miR159c	mRNA17197_1	F-box/kelch-repeat protein SKIP11-like	F:GO:0005515	F:protein binding	NA	NA	NA
MmiR15558	mdm-miR159c	mRNA12718_1	floral homeotic protein DEFICIENS	F:GO:0000977; F:GO:0003700; C:GO:0005634; P:GO:0045944; F:GO:0046983	F:RNA polymerase II regulatory region sequence-specific DNA binding; F:DNA-binding transcription factor activity; C:nucleus; P:positive regulation of transcription by RNA polymerase II; F:protein dimerization activity	NA	NA	NA
MmiR15558	mdm-miR159c	mRNA7281_1	G patch domain-containing protein 11	F:GO:0003676	F:nucleic acid binding	NA	NA	NA
MmiR15558	mdm-miR159c	mRNA17805_1	Glycosyl transferase, family 3	F:GO:0003921; C:GO:0005829; P:GO:0006177; C:GO:0009570; F:GO:0016757	F:GMP synthase activity; C:cytosol; P:GMP biosynthetic process; C:chloroplast stroma; F:transferase activity, transferring glycosyl groups	Drug metabolism - other enzymes	map00983	ec:2.7.1.48 - kiNAse, ec:3.1.1.1 - ali-esterase, ec:2.7.4.6 - kiNAse, ec:2.5.1.18 - transferase, ec:3.5.4.5 - deamiNAse, ec:6.3.5.2 - synthase (glutamine-hydrolysing), ec:2.3.1.5 - N-acetyltransferase
MmiR15558	mdm-miR159c	mRNA17805_2	Glycosyl transferase, family 3	C:GO:0009570; F:GO:0016757	C:chloroplast stroma; F:transferase activity, transferring glycosyl groups	NA	NA	NA
MmiR15558	mdm-miR159c	mRNA16820_1	GTP-binding protein BRASSINAZOLE INSENSITIVE PALE GREEN 2, chloroplastic	F:GO:0005525	F:GTP binding	NA	NA	NA
MmiR15558	mdm-miR159c	mRNA17034_2	GTP-binding protein OBGC, chloroplastic	F:GO:0005525	F:GTP binding	NA	NA	NA
MmiR15558	mdm-miR159c	mRNA17034_1	GTP-binding protein OBGC, chloroplastic	F:GO:0000287; F:GO:0003924; F:GO:0005525	F:magnesium ion binding; F:GTPase activity; F:GTP binding	Purine metabolism	map00230	ec:3.6.1.15 - phosphatase, ec:2.7.4.3 - kiNAse, ec:3.5.1.5 - ec:3.5.1.5 urease, ec:3.6.1.3 - adenylpyrophosphatase, ec:6.3.4.4 - synthase, ec:6.3.4.13 - ligase, ec:2.7.4.6 - kiNAse, ec:3.5.2.5 - ec:3.5.2.5 allantoiNAse, ec:6.3.5.2 - synthase (glutamine-hydrolysing), ec:3.5.4.6 - deamiNAse, ec:2.1.2.2 - formyltransferase, ec:2.7.1.40 - kiNAse
MmiR15558	mdm-miR159c	JK512832_1	heat shock cognate 70 kDa protein 2	F:GO:0005524	F:ATP binding	NA	NA	NA
MmiR15558	mdm-miR159c	mRNA12455_1	heavy metal-associated isoprenylated plant protein 9	P:GO:0030001; F:GO:0046872	P:metal ion transport; F:metal ion binding	NA	NA	NA
MmiR15558	mdm-miR159c	mRNA4324_1	isochorismate synthase 2, chloroplastic isoform X1	F:GO:0008909; P:GO:0009058	F:isochorismate synthase activity; P:biosynthetic process	Biosynthesis of antibiotics	map01130	ec:1.1.1.34 - reductase (NADPH), ec:1.3.1.12 - dehydrogeNAse, ec:3.5.1.14 - acid amidohydrolase, ec:4.1.1.32 - carboxykiNAse (GTP), ec:1.2.4.1 - dehydrogeNAse (acetyl-transferring), ec:1.1.1.267 - reductoisomerase, ec:6.4.1.2 - carboxylase, ec:2.3.1.12 - acetyltransferase, ec:2.7.1.148 - 5'-diphospho)-2-C-methyl-D-erythritol kiNAse, ec:1.4.1.14 - synthase (NADH), ec:1.1.1.35 - dehydrogeNAse, ec:2…
MmiR15558	mdm-miR159c	mRNA2698_1	kinesin-like protein KIN-13B	F:GO:0003777; P:GO:0007018	F:microtubule motor activity; P:microtubule-based movement	Purine metabolism	map00230	ec:3.6.1.15 - phosphatase, ec:2.7.4.3 - kiNAse, ec:3.5.1.5 - ec:3.5.1.5 urease, ec:3.6.1.3 - adenylpyrophosphatase, ec:6.3.4.4 - synthase, ec:6.3.4.13 - ligase, ec:2.7.4.6 - kiNAse, ec:3.5.2.5 - ec:3.5.2.5 allantoiNAse, ec:6.3.5.2 - synthase (glutamine-hydrolysing), ec:3.5.4.6 - deamiNAse, ec:2.1.2.2 - formyltransferase, ec:2.7.1.40 - kiNAse
MmiR15558	mdm-miR159c	mRNA14131_1	leucine--tRNA ligase, cytoplasmic	F:GO:0002161; F:GO:0004823; F:GO:0005524; P:GO:0006429	F:aminoacyl-tRNA editing activity; F:leucine-tRNA ligase activity; F:ATP binding; P:leucyl-tRNA aminoacylation	Aminoacyl-tRNA biosynthesis	map00970	ec:6.1.1.7 - ligase, ec:6.1.1.22 - ligase, ec:6.1.1.12 - ligase, ec:6.1.1.9 - ligase, ec:6.1.1.3 - ligase, ec:6.1.1.4 - ligase, ec:6.1.1.5 - ligase, ec:6.1.1.20 - ligase, ec:6.1.1.10 - ligase, ec:6.1.1.6 - ligase, ec:6.1.1.21 - ligase, ec:6.1.1.11 - ligase
MmiR15558	mdm-miR159c	mRNA11854_1	metal tolerance protein 4-like	P:GO:0006812; F:GO:0008324; C:GO:0016021; P:GO:0055085	P:cation transport; F:cation transmembrane transporter activity; C:integral component of membrane; P:transmembrane transport	NA	NA	NA
MmiR15558	mdm-miR159c	JQ279702_1	NA	NA	NA	NA	NA	NA
MmiR15558	mdm-miR159c	mRNA2569_1	NA	NA	NA	NA	NA	NA
MmiR15558	mdm-miR159c	mRNA8605_1	NA	NA	NA	NA	NA	NA
MmiR15558	mdm-miR159c	mRNA19212_1	NA	F:GO:0005524; F:GO:0016787	F:ATP binding; F:hydrolase activity	NA	NA	NA
MmiR15558	mdm-miR159c	mRNA18439_1	NA	C:GO:0016021; P:GO:0055085	C:integral component of membrane; P:transmembrane transport	NA	NA	NA
MmiR15558	mdm-miR159c	mRNA21922_1	nuclear-pore anchor isoform X1	P:GO:0006606	P:protein import into nucleus	NA	NA	NA
MmiR15558	mdm-miR159c	mRNA22810_1	pentatricopeptide repeat-containing protein At4g38150-like	F:GO:0005515	F:protein binding	NA	NA	NA
MmiR15558	mdm-miR159c	mRNA5539_1	phosphoserine aminotransferase	F:GO:0004648; P:GO:0006564	F:O-phospho-L-serine:2-oxoglutarate aminotransferase activity; P:L-serine biosynthetic process	Biosynthesis of antibiotics	map01130	ec:1.1.1.34 - reductase (NADPH), ec:1.3.1.12 - dehydrogeNAse, ec:3.5.1.14 - acid amidohydrolase, ec:4.1.1.32 - carboxykiNAse (GTP), ec:1.2.4.1 - dehydrogeNAse (acetyl-transferring), ec:1.1.1.267 - reductoisomerase, ec:6.4.1.2 - carboxylase, ec:2.3.1.12 - acetyltransferase, ec:2.7.1.148 - 5'-diphospho)-2-C-methyl-D-erythritol kiNAse, ec:1.4.1.14 - synthase (NADH), ec:1.1.1.35 - dehydrogeNAse, ec:2…
MmiR15558	mdm-miR159c	mRNA10266_1	potassium channel SKOR	F:GO:0005249; F:GO:0005515; P:GO:0006813; C:GO:0016020; P:GO:0055085	F:voltage-gated potassium channel activity; F:protein binding; P:potassium ion transport; C:membrane; P:transmembrane transport	NA	NA	NA
MmiR15558	mdm-miR159c	mRNA18430_1	probable carboxylesterase 12	F:GO:0016787	F:hydrolase activity	NA	NA	NA
MmiR15558	mdm-miR159c	mRNA18430_2	probable carboxylesterase 12	F:GO:0016787	F:hydrolase activity	NA	NA	NA
MmiR15558	mdm-miR159c	JK512591_1	probable galacturonosyltransferase 4	F:GO:0047262	F:polygalacturonate 4-alpha-galacturonosyltransferase activity	Amino sugar and nucleotide sugar metabolism	map00520	ec:5.1.3.2 - 4-epimerase, ec:3.2.1.55 - end alpha-L-arabinofuranosidase, ec:2.7.7.64 - uridylyltransferase, ec:2.4.1.43 - 4-alpha-galacturonosyltransferase, ec:2.7.1.1 - hexokiNAse type IV glucokiNAse, ec:2.7.7.9 - uridylyltransferase, ec:4.1.1.35 - decarboxylase, ec:3.2.1.52 - hexosaminidase, ec:2.7.7.12 - uridylyltransferase, ec:5.1.3.18 - 3,5-epimerase, ec:3.2.1.14 - ChiC, ec:5.3.1.8 - isomera…
MmiR15558	mdm-miR159c	mRNA15643_1	probable galacturonosyltransferase 4	F:GO:0047262	F:polygalacturonate 4-alpha-galacturonosyltransferase activity	Amino sugar and nucleotide sugar metabolism	map00520	ec:5.1.3.2 - 4-epimerase, ec:3.2.1.55 - end alpha-L-arabinofuranosidase, ec:2.7.7.64 - uridylyltransferase, ec:2.4.1.43 - 4-alpha-galacturonosyltransferase, ec:2.7.1.1 - hexokiNAse type IV glucokiNAse, ec:2.7.7.9 - uridylyltransferase, ec:4.1.1.35 - decarboxylase, ec:3.2.1.52 - hexosaminidase, ec:2.7.7.12 - uridylyltransferase, ec:5.1.3.18 - 3,5-epimerase, ec:3.2.1.14 - ChiC, ec:5.3.1.8 - isomera…
MmiR15558	mdm-miR159c	JK512994_1	probable glutathione S-transferase	F:GO:0004364; F:GO:0004462; C:GO:0005737; P:GO:0006749	F:glutathione transferase activity; F:lactoylglutathione lyase activity; C:cytoplasm; P:glutathione metabolic process	Drug metabolism - cytochrome P450	map00982	ec:2.5.1.18 - transferase
MmiR15558	mdm-miR159c	mRNA15569_1	probable inactive ATP-dependent zinc metalloprotease FTSHI 5, chloroplastic	F:GO:0004222; F:GO:0005524; P:GO:0006508	F:metalloendopeptidase activity; F:ATP binding; P:proteolysis	NA	NA	NA
MmiR15558	mdm-miR159c	mRNA11483_1	probable prefoldin subunit 4	P:GO:0006457; C:GO:0016272; F:GO:0051082	P:protein folding; C:prefoldin complex; F:unfolded protein binding	NA	NA	NA
MmiR15558	mdm-miR159c	mRNA9609_1	probable WRKY transcription factor 32	F:GO:0003700; P:GO:0006355; F:GO:0043565	F:DNA-binding transcription factor activity; P:regulation of transcription, DNA-templated; F:sequence-specific DNA binding	NA	NA	NA
MmiR15558	mdm-miR159c	JK513770_1	proteasome subunit beta type-6	F:GO:0004298; C:GO:0005839; P:GO:0051603	F:threonine-type endopeptidase activity; C:proteasome core complex; P:proteolysis involved in cellular protein catabolic process	NA	NA	NA
MmiR15558	mdm-miR159c	mRNA30692_1	protein OBERON 3	C:GO:0005634; P:GO:0055065	C:nucleus; P:metal ion homeostasis	NA	NA	NA
MmiR15558	mdm-miR159c	mRNA17033_1	protein STRUBBELIG-RECEPTOR FAMILY 3-like	F:GO:0004672; F:GO:0005524; P:GO:0006468; C:GO:0016021	F:protein kinase activity; F:ATP binding; P:protein phosphorylation; C:integral component of membrane	NA	NA	NA
MmiR15558	mdm-miR159c	mRNA17033_2	protein STRUBBELIG-RECEPTOR FAMILY 3-like	F:GO:0004672; F:GO:0005524; P:GO:0006468; C:GO:0016021	F:protein kinase activity; F:ATP binding; P:protein phosphorylation; C:integral component of membrane	NA	NA	NA
MmiR15558	mdm-miR159c	mRNA37803_1	putative pentatricopeptide repeat-containing protein At3g49142	F:GO:0005515; F:GO:0008270	F:protein binding; F:zinc ion binding	NA	NA	NA
MmiR15558	mdm-miR159c	mRNA19312_1	remodeling and spacing factor 1	F:GO:0046872	F:metal ion binding	NA	NA	NA
MmiR15558	mdm-miR159c	mRNA19312_1	remodeling and spacing factor 1	F:GO:0046872	F:metal ion binding	NA	NA	NA
MmiR15558	mdm-miR159c	mRNA19312_1	remodeling and spacing factor 1	F:GO:0046872	F:metal ion binding	NA	NA	NA
MmiR15558	mdm-miR159c	mRNA18331_1	Reticulon-like protein B21	C:GO:0005789; C:GO:0016021	C:endoplasmic reticulum membrane; C:integral component of membrane	NA	NA	NA
MmiR15558	mdm-miR159c	mRNA18331_1	Reticulon-like protein B21	C:GO:0005789; C:GO:0016021	C:endoplasmic reticulum membrane; C:integral component of membrane	NA	NA	NA
MmiR15558	mdm-miR159c	mRNA18331_2	reticulon-like protein B21	C:GO:0005789; C:GO:0016021	C:endoplasmic reticulum membrane; C:integral component of membrane	NA	NA	NA
MmiR15558	mdm-miR159c	mRNA18331_2	reticulon-like protein B21	C:GO:0005789; C:GO:0016021	C:endoplasmic reticulum membrane; C:integral component of membrane	NA	NA	NA
MmiR15558	mdm-miR159c	mRNA18889_1	ribosome-recycling factor, chloroplastic	P:GO:0006412	P:translation	NA	NA	NA
MmiR15558	mdm-miR159c	mRNA17192_1	RNA-binding protein 39 isoform X2	F:GO:0003723; C:GO:0005634; P:GO:0006397	F:RNA binding; C:nucleus; P:mRNA processing	NA	NA	NA
MmiR15558	mdm-miR159c	mRNA17192_3	RNA-binding protein 39-like	F:GO:0003723; C:GO:0005634; P:GO:0006397	F:RNA binding; C:nucleus; P:mRNA processing	NA	NA	NA
MmiR15558	mdm-miR159c	JK513464_1	SKP1-like protein 1B	P:GO:0006511	P:ubiquitin-dependent protein catabolic process	NA	NA	NA
MmiR15558	mdm-miR159c	JK512756_1	target of Myb protein 1-like	C:GO:0005623; P:GO:0006886	C:cell; P:intracellular protein transport	NA	NA	NA
MmiR15558	mdm-miR159c	mRNA10037_1	thioredoxin-like 3-1, chloroplastic	P:GO:0006662; F:GO:0015035; P:GO:0045454	P:glycerol ether metabolic process; F:protein disulfide oxidoreductase activity; P:cell redox homeostasis	NA	NA	NA
MmiR15558	mdm-miR159c	JK512492_1	TOM1-like protein 6 isoform X1	C:GO:0005623; P:GO:0006886	C:cell; P:intracellular protein transport	NA	NA	NA
MmiR15558	mdm-miR159c	mRNA19272_1	transcription factor TFIIIB component B''-like isoform X1	C:GO:0000126; F:GO:0000995; F:GO:0003677; P:GO:0006383	C:transcription factor TFIIIB complex; F:RNA polymerase III general transcription initiation factor activity; F:DNA binding; P:transcription by RNA polymerase III	NA	NA	NA
MmiR15558	mdm-miR159c	mRNA18944_1	translocase of chloroplast 159, chloroplastic	F:GO:0005525; F:GO:0016817	F:GTP binding; F:hydrolase activity, acting on acid anhydrides	NA	NA	NA
MmiR15558	mdm-miR159c	mRNA18944_2	translocase of chloroplast 159, chloroplastic	F:GO:0005525; F:GO:0016817	F:GTP binding; F:hydrolase activity, acting on acid anhydrides	NA	NA	NA
MmiR15558	mdm-miR159c	mRNA22938_1	UDP-glycosyltransferase 92A1-like	F:GO:0016758	F:transferase activity, transferring hexosyl groups	NA	NA	NA
MmiR15558	mdm-miR159c	mRNA16515_1	uncharacterized sugar kinase slr0537	F:GO:0016301	F:kinase activity	NA	NA	NA
MmiR15558	mdm-miR159c	mRNA14864_1	WD repeat-containing protein 44	F:GO:0005515	F:protein binding	NA	NA	NA
MmiR15558	mdm-miR159c	mRNA17858_1	WRKY transcription factor 44	F:GO:0003700; P:GO:0006355; F:GO:0043565	F:DNA-binding transcription factor activity; P:regulation of transcription, DNA-templated; F:sequence-specific DNA binding	NA	NA	NA
MmiR15558	mdm-miR159c	mRNA12010_1	zinc finger protein MAGPIE-like	F:GO:0003676	F:nucleic acid binding	NA	NA	NA
MmiR16258	lja-miR11108m-3p	mRNA15058_1	2-oxoisovalerate dehydrogenase subunit alpha 2, mitochondrial	F:GO:0016624	F:oxidoreductase activity, acting on the aldehyde or oxo group of donors, disulfide as acceptor	NA	NA	NA
MmiR16258	lja-miR11108m-3p	mRNA11930_1	3'-5' ssDNA/RNA exonuclease TatD	F:GO:0016788	F:hydrolase activity, acting on ester bonds	NA	NA	NA
MmiR16258	lja-miR11108m-3p	mRNA14269_1	3-ketoacyl-CoA synthase 6	P:GO:0006633; C:GO:0016020; F:GO:0016747	P:fatty acid biosynthetic process; C:membrane; F:transferase activity, transferring acyl groups other than amino-acyl groups	NA	NA	NA
MmiR16258	lja-miR11108m-3p	mRNA12641_1	ATP-dependent zinc metalloprotease FTSH 12, chloroplastic	F:GO:0004222; F:GO:0005524; P:GO:0006508	F:metalloendopeptidase activity; F:ATP binding; P:proteolysis	NA	NA	NA
MmiR16258	lja-miR11108m-3p	mRNA16011_1	autophagy-related protein 18h	F:GO:0005515	F:protein binding	NA	NA	NA
MmiR16258	lja-miR11108m-3p	mRNA15648_1	callose synthase 12	C:GO:0000148; F:GO:0003843; P:GO:0006075	C:1,3-beta-D-glucan synthase complex; F:1,3-beta-D-glucan synthase activity; P:(1->3)-beta-D-glucan biosynthetic process	Starch and sucrose metabolism	map00500	ec:3.1.3.24 - phosphatase, ec:3.2.1.4 - endo-1,4-beta-D-glucaNAse, ec:2.4.1.13 - synthase, ec:3.2.1.26 - invertase, ec:2.4.1.34 - synthase, ec:2.4.1.14 - synthase, ec:3.2.1.20 - maltase, ec:2.7.1.1 - hexokiNAse type IV glucokiNAse, ec:2.7.7.9 - uridylyltransferase, ec:2.4.1.1 - phosphorylase, ec:3.2.1.1 - glycogeNAse, ec:3.2.1.28 - trehalase, ec:3.2.1.2 - saccharogen amylase, ec:3.2.1.48 - alpha-…
MmiR16258	lja-miR11108m-3p	mRNA18925_2	carbon catabolite repressor protein 4 homolog 1-like	F:GO:0004519; F:GO:0004535; P:GO:0090503	F:endonuclease activity; F:poly(A)-specific ribonuclease activity; P:RNA phosphodiester bond hydrolysis, exonucleolytic	NA	NA	NA
MmiR16258	lja-miR11108m-3p	mRNA18850_2	coatomer subunit gamma-2	F:GO:0005198; P:GO:0006886; P:GO:0016192; C:GO:0030126	F:structural molecule activity; P:intracellular protein transport; P:vesicle-mediated transport; C:COPI vesicle coat	NA	NA	NA
MmiR16258	lja-miR11108m-3p	MG677823_1	CONSTANS-like 7 protein	F:GO:0008270	F:zinc ion binding	NA	NA	NA
MmiR16258	lja-miR11108m-3p	mRNA19367_1	cullin-associated NEDD8-dissociated protein 1	P:GO:0010265	P:SCF complex assembly	NA	NA	NA
MmiR16258	lja-miR11108m-3p	mRNA7327_1	dihydroorotate dehydrogenase (quinone), mitochondrial	F:GO:0004152; C:GO:0005737; P:GO:0006207; C:GO:0016020; P:GO:0055114	F:dihydroorotate dehydrogenase activity; C:cytoplasm; P:'de novo' pyrimidine nucleobase biosynthetic process; C:membrane; P:oxidation-reduction process	Pyrimidine metabolism	map00240	ec:2.7.1.48 - kiNAse, ec:1.3.5.2 - dehydrogeNAse (quinone), ec:6.3.4.2 - synthase (glutamine hydrolysing), ec:2.1.1.45 - synthase, ec:3.5.2.3 - carbamoylaspartic dehydrase, ec:2.7.4.6 - kiNAse, ec:3.5.4.5 - deamiNAse
MmiR16258	lja-miR11108m-3p	mRNA7327_2	dihydroorotate dehydrogenase (quinone), mitochondrial	F:GO:0004152; C:GO:0005737; P:GO:0006207; C:GO:0016020; P:GO:0055114	F:dihydroorotate dehydrogenase activity; C:cytoplasm; P:'de novo' pyrimidine nucleobase biosynthetic process; C:membrane; P:oxidation-reduction process	Pyrimidine metabolism	map00240	ec:2.7.1.48 - kiNAse, ec:1.3.5.2 - dehydrogeNAse (quinone), ec:6.3.4.2 - synthase (glutamine hydrolysing), ec:2.1.1.45 - synthase, ec:3.5.2.3 - carbamoylaspartic dehydrase, ec:2.7.4.6 - kiNAse, ec:3.5.4.5 - deamiNAse
MmiR16258	lja-miR11108m-3p	mRNA17742_1	E3 ubiquitin-protein ligase RHF2A	F:GO:0004842; C:GO:0005886; P:GO:0009561; P:GO:0016567; P:GO:0051603; P:GO:0051726; P:GO:0055046	F:ubiquitin-protein transferase activity; C:plasma membrane; P:megagametogenesis; P:protein ubiquitination; P:proteolysis involved in cellular protein catabolic process; P:regulation of cell cycle; P:microgametogenesis	NA	NA	NA
MmiR16258	lja-miR11108m-3p	mRNA12202_1	endoplasmic reticulum oxidoreductin-1	F:GO:0003756; C:GO:0005783; F:GO:0016671; P:GO:0055114	F:protein disulfide isomerase activity; C:endoplasmic reticulum; F:oxidoreductase activity, acting on a sulfur group of donors, disulfide as acceptor; P:oxidation-reduction process	NA	NA	NA
MmiR16258	lja-miR11108m-3p	mRNA8749_1	enolase	C:GO:0000015; F:GO:0000287; F:GO:0004634; P:GO:0006096	C:phosphopyruvate hydratase complex; F:magnesium ion binding; F:phosphopyruvate hydratase activity; P:glycolytic process	Biosynthesis of antibiotics	map01130	ec:1.1.1.34 - reductase (NADPH), ec:1.3.1.12 - dehydrogeNAse, ec:3.5.1.14 - acid amidohydrolase, ec:4.1.1.32 - carboxykiNAse (GTP), ec:1.2.4.1 - dehydrogeNAse (acetyl-transferring), ec:1.1.1.267 - reductoisomerase, ec:6.4.1.2 - carboxylase, ec:2.3.1.12 - acetyltransferase, ec:2.7.1.148 - 5'-diphospho)-2-C-methyl-D-erythritol kiNAse, ec:1.4.1.14 - synthase (NADH), ec:1.1.1.35 - dehydrogeNAse, ec:2…
MmiR16258	lja-miR11108m-3p	mRNA9096_1	eukaryotic translation initiation factor-like	F:GO:0003729; F:GO:0003743; P:GO:0006413; C:GO:0016281	F:mRNA binding; F:translation initiation factor activity; P:translational initiation; C:eukaryotic translation initiation factor 4F complex	NA	NA	NA
MmiR16258	lja-miR11108m-3p	mRNA16966_1	F-box protein At2g27310-like	F:GO:0005515	F:protein binding	NA	NA	NA
MmiR16258	lja-miR11108m-3p	mRNA18451_3	FRIGIDA-like protein 3	P:GO:0009908; C:GO:0016021; P:GO:0030001; P:GO:0030154; F:GO:0046873	P:flower development; C:integral component of membrane; P:metal ion transport; P:cell differentiation; F:metal ion transmembrane transporter activity	NA	NA	NA
MmiR16258	lja-miR11108m-3p	mRNA18451_4	FRIGIDA-like protein 3	P:GO:0009908; C:GO:0016020; P:GO:0030154	P:flower development; C:membrane; P:cell differentiation	NA	NA	NA
MmiR16258	lja-miR11108m-3p	mRNA14590_1	hypothetical protein CICLE_v10027973mg	F:GO:0003723	F:RNA binding	NA	NA	NA
MmiR16258	lja-miR11108m-3p	mRNA15746_1	mediator of RNA polymerase II transcription subunit 16 isoform X1	P:GO:0006355; C:GO:0016592	P:regulation of transcription, DNA-templated; C:mediator complex	NA	NA	NA
MmiR16258	lja-miR11108m-3p	mRNA18188_2	methylthioribose kinase-like	P:GO:0009086; F:GO:0046522	P:methionine biosynthetic process; F:S-methyl-5-thioribose kinase activity	Cysteine and methionine metabolism	map00270	ec:1.2.1.11 - dehydrogeNAse, ec:4.4.1.1 - gamma-lyase, ec:6.3.2.2 - ligase, ec:2.7.2.4 - kiNAse, ec:1.1.1.37 - dehydrogeNAse, ec:2.5.1.47 - synthase, ec:2.5.1.6 - adenosyltransferase, ec:2.7.1.100 - kiNAse, ec:2.5.1.48 - gamma-synthase
MmiR16258	lja-miR11108m-3p	mRNA18188_3	methylthioribose kinase-like	P:GO:0009086; F:GO:0046522	P:methionine biosynthetic process; F:S-methyl-5-thioribose kinase activity	Cysteine and methionine metabolism	map00270	ec:1.2.1.11 - dehydrogeNAse, ec:4.4.1.1 - gamma-lyase, ec:6.3.2.2 - ligase, ec:2.7.2.4 - kiNAse, ec:1.1.1.37 - dehydrogeNAse, ec:2.5.1.47 - synthase, ec:2.5.1.6 - adenosyltransferase, ec:2.7.1.100 - kiNAse, ec:2.5.1.48 - gamma-synthase
MmiR16258	lja-miR11108m-3p	mRNA18451_2	NA	NA	NA	NA	NA	NA
MmiR16258	lja-miR11108m-3p	mRNA18451_5	NA	NA	NA	NA	NA	NA
MmiR16258	lja-miR11108m-3p	mRNA12641_2	NA	F:GO:0004222; F:GO:0005524; P:GO:0006508	F:metalloendopeptidase activity; F:ATP binding; P:proteolysis	NA	NA	NA
MmiR16258	lja-miR11108m-3p	mRNA16752_2	NA	F:GO:0003980; P:GO:0006486	F:UDP-glucose:glycoprotein glucosyltransferase activity; P:protein glycosylation	NA	NA	NA
MmiR16258	lja-miR11108m-3p	mRNA13202_1	pentatricopeptide repeat-containing protein At5g27270 isoform X1	F:GO:0005515	F:protein binding	NA	NA	NA
MmiR16258	lja-miR11108m-3p	mRNA13202_2	pentatricopeptide repeat-containing protein At5g27270 isoform X1	F:GO:0005515	F:protein binding	NA	NA	NA
MmiR16258	lja-miR11108m-3p	mRNA27840_1	piezo-type mechanosensitive ion channel homolog isoform X1	F:GO:0008381; C:GO:0016021	F:mechanosensitive ion channel activity; C:integral component of membrane	NA	NA	NA
MmiR16258	lja-miR11108m-3p	mRNA13455_1	pre-mRNA-splicing factor ATP-dependent RNA helicase DEAH7	F:GO:0003676; F:GO:0004386; F:GO:0005524	F:nucleic acid binding; F:helicase activity; F:ATP binding	Purine metabolism	map00230	ec:3.6.1.15 - phosphatase, ec:2.7.4.3 - kiNAse, ec:3.5.1.5 - ec:3.5.1.5 urease, ec:3.6.1.3 - adenylpyrophosphatase, ec:6.3.4.4 - synthase, ec:6.3.4.13 - ligase, ec:2.7.4.6 - kiNAse, ec:3.5.2.5 - ec:3.5.2.5 allantoiNAse, ec:6.3.5.2 - synthase (glutamine-hydrolysing), ec:3.5.4.6 - deamiNAse, ec:2.1.2.2 - formyltransferase, ec:2.7.1.40 - kiNAse
MmiR16258	lja-miR11108m-3p	mRNA16343_1	probable E3 ubiquitin-protein ligase RHB1A isoform X1	F:GO:0008270	F:zinc ion binding	NA	NA	NA
MmiR16258	lja-miR11108m-3p	mRNA18912_1	probable glycosyltransferase At5g03795	P:GO:0006486; F:GO:0016757	P:protein glycosylation; F:transferase activity, transferring glycosyl groups	NA	NA	NA
MmiR16258	lja-miR11108m-3p	mRNA26296_1	probable lysine-specific demethylase ELF6	F:GO:0003676	F:nucleic acid binding	NA	NA	NA
MmiR16258	lja-miR11108m-3p	mRNA17730_1	probable methyltransferase PMT26	F:GO:0008168	F:methyltransferase activity	NA	NA	NA
MmiR16258	lja-miR11108m-3p	mRNA17730_2	probable methyltransferase PMT26	F:GO:0008168	F:methyltransferase activity	NA	NA	NA
MmiR16258	lja-miR11108m-3p	mRNA17730_3	probable methyltransferase PMT26	F:GO:0008168	F:methyltransferase activity	NA	NA	NA
MmiR16258	lja-miR11108m-3p	mRNA19464_1	probable ubiquitin-like-specific protease 2A isoform X1	P:GO:0006508; F:GO:0008234	P:proteolysis; F:cysteine-type peptidase activity	NA	NA	NA
MmiR16258	lja-miR11108m-3p	mRNA17157_1	protein LTV1 homolog	NA	NA	NA	NA	NA
MmiR16258	lja-miR11108m-3p	mRNA17157_2	protein LTV1 homolog	NA	NA	NA	NA	NA
MmiR16258	lja-miR11108m-3p	mRNA17157_3	protein LTV1 homolog	NA	NA	NA	NA	NA
MmiR16258	lja-miR11108m-3p	mRNA3988_1	transcription initiation factor TFIID subunit 14b isoform X1	P:GO:0006355	P:regulation of transcription, DNA-templated	NA	NA	NA
MmiR16258	lja-miR11108m-3p	mRNA13543_1	transmembrane protein 64	C:GO:0016021	C:integral component of membrane	NA	NA	NA
MmiR16258	lja-miR11108m-3p	HO663473_1	tropinone reductase homolog At5g06060	C:GO:0016020; F:GO:0016491; P:GO:0055114	C:membrane; F:oxidoreductase activity; P:oxidation-reduction process	NA	NA	NA
MmiR16258	lja-miR11108m-3p	mRNA16752_1	UDP-glucose:glycoprotein glucosyltransferase	F:GO:0003980; P:GO:0006486	F:UDP-glucose:glycoprotein glucosyltransferase activity; P:protein glycosylation	NA	NA	NA
MmiR16258	lja-miR11108m-3p	mRNA11803_3	uncharacterized WD repeat-containing protein C2A9.03 isoform X2	F:GO:0005515	F:protein binding	NA	NA	NA
MmiR16258	lja-miR11108m-3p	mRNA17271_2	zinc finger CCCH domain-containing protein 37 isoform X1	F:GO:0046872	F:metal ion binding	NA	NA	NA
MmiR16258	lja-miR11108m-3p	mRNA17271_4	zinc finger CCCH domain-containing protein 37 isoform X1	F:GO:0046872	F:metal ion binding	NA	NA	NA
MmiR16258	lja-miR11108m-3p	MG677907_1	zinc finger protein CONSTANS-LIKE 5	F:GO:0005515; F:GO:0008270	F:protein binding; F:zinc ion binding	NA	NA	NA
MmiR1653	csi-miR482d-3p	mRNA18482_1	monodehydroascorbate reductase 4, peroxisomal	F:GO:0016491; F:GO:0050660; P:GO:0055114	F:oxidoreductase activity; F:flavin adenine dinucleotide binding; P:oxidation-reduction process	NA	NA	NA
MmiR16628	ppe-miR6271	mRNA11323_1	Acyl-CoA N-acyltransferase with RING/FYVE/PHD-type zinc finger domain, putative isoform 1	F:GO:0016740; F:GO:0046872	F:transferase activity; F:metal ion binding	NA	NA	NA
MmiR16628	ppe-miR6271	mRNA18458_2	copper-transporting ATPase RAN1	F:GO:0000166; F:GO:0005507; C:GO:0016021; F:GO:0019829; P:GO:0030001	F:nucleotide binding; F:copper ion binding; C:integral component of membrane; F:cation-transporting ATPase activity; P:metal ion transport	Purine metabolism	map00230	ec:3.6.1.15 - phosphatase, ec:2.7.4.3 - kiNAse, ec:3.5.1.5 - ec:3.5.1.5 urease, ec:3.6.1.3 - adenylpyrophosphatase, ec:6.3.4.4 - synthase, ec:6.3.4.13 - ligase, ec:2.7.4.6 - kiNAse, ec:3.5.2.5 - ec:3.5.2.5 allantoiNAse, ec:6.3.5.2 - synthase (glutamine-hydrolysing), ec:3.5.4.6 - deamiNAse, ec:2.1.2.2 - formyltransferase, ec:2.7.1.40 - kiNAse
MmiR16628	ppe-miR6271	mRNA25385_1	endonuclease III homolog 1, chloroplastic isoform X1	F:GO:0003677; F:GO:0003906; C:GO:0005634; P:GO:0006285; F:GO:0019104; F:GO:0051539	F:DNA binding; F:DNA-(apurinic or apyrimidinic site) endonuclease activity; C:nucleus; P:base-excision repair, AP site formation; F:DNA N-glycosylase activity; F:4 iron, 4 sulfur cluster binding	NA	NA	NA
MmiR16628	ppe-miR6271	mRNA17197_1	F-box/kelch-repeat protein SKIP11-like	F:GO:0005515	F:protein binding	NA	NA	NA
MmiR16628	ppe-miR6271	mRNA21929_1	IAA-alanine resistance protein 1	C:GO:0016020; P:GO:0030001; F:GO:0046873; P:GO:0055085	C:membrane; P:metal ion transport; F:metal ion transmembrane transporter activity; P:transmembrane transport	NA	NA	NA
MmiR16628	ppe-miR6271	mRNA14508_1	Mono-/di-acylglycerol lipase	P:GO:0006629; P:GO:0016042	P:lipid metabolic process; P:lipid catabolic process	NA	NA	NA
MmiR16628	ppe-miR6271	mRNA14508_2	Mono-/di-acylglycerol lipase	P:GO:0006629; P:GO:0016042	P:lipid metabolic process; P:lipid catabolic process	NA	NA	NA
MmiR16628	ppe-miR6271	mRNA16859_1	NA	F:GO:0003989; P:GO:0006633; C:GO:0009317	F:acetyl-CoA carboxylase activity; P:fatty acid biosynthetic process; C:acetyl-CoA carboxylase complex	Aflatoxin biosynthesis	map00254	ec:6.4.1.2 - carboxylase
MmiR16628	ppe-miR6271	mRNA18458_1	NA	F:GO:0000166; C:GO:0016021	F:nucleotide binding; C:integral component of membrane	NA	NA	NA
MmiR16628	ppe-miR6271	mRNA12155_1	NF-X1-type zinc finger protein NFXL1	F:GO:0003700; C:GO:0005634; P:GO:0006355; F:GO:0008270	F:DNA-binding transcription factor activity; C:nucleus; P:regulation of transcription, DNA-templated; F:zinc ion binding	NA	NA	NA
MmiR16628	ppe-miR6271	mRNA14958_2	probable E3 ubiquitin-protein ligase LUL4	F:GO:0016874	F:ligase activity	NA	NA	NA
MmiR16628	ppe-miR6271	JZ532318_1	probable WRKY transcription factor 33	F:GO:0003677; F:GO:0003700; C:GO:0005634; P:GO:0006355; F:GO:0043565	F:DNA binding; F:DNA-binding transcription factor activity; C:nucleus; P:regulation of transcription, DNA-templated; F:sequence-specific DNA binding	NA	NA	NA
MmiR16628	ppe-miR6271	mRNA13088_1	protein CURVATURE THYLAKOID 1A, chloroplastic	C:GO:0009579	C:thylakoid	NA	NA	NA
MmiR16628	ppe-miR6271	mRNA16177_1	protein DETOXIFICATION 41-like	P:GO:0006855; F:GO:0015238; F:GO:0015297; C:GO:0016020	P:drug transmembrane transport; F:drug transmembrane transporter activity; F:antiporter activity; C:membrane	NA	NA	NA
MmiR16628	ppe-miR6271	mRNA8795_2	protein FAM135B	NA	NA	NA	NA	NA
MmiR16628	ppe-miR6271	mRNA8795_1	protein FAM135B-like	NA	NA	NA	NA	NA
MmiR16628	ppe-miR6271	mRNA21992_1	protein LAZ1 isoform X1	P:GO:0009626	P:plant-type hypersensitive response	NA	NA	NA
MmiR16628	ppe-miR6271	mRNA14143_1	protein TIC 21, chloroplastic-like	C:GO:0016021	C:integral component of membrane	NA	NA	NA
MmiR16628	ppe-miR6271	JK512776_1	Putative chloride channel-like protein CLC-g	F:GO:0005247; P:GO:0006821; C:GO:0016020; P:GO:0055085	F:voltage-gated chloride channel activity; P:chloride transport; C:membrane; P:transmembrane transport	NA	NA	NA
MmiR16628	ppe-miR6271	mRNA18299_1	putative G3BP-like protein	F:GO:0003676	F:nucleic acid binding	NA	NA	NA
MmiR16628	ppe-miR6271	mRNA857_1	putative pentatricopeptide repeat-containing protein At1g19290	F:GO:0005515	F:protein binding	NA	NA	NA
MmiR16628	ppe-miR6271	mRNA11116_2	RAN GTPase-activating protein 2	F:GO:0005515	F:protein binding	NA	NA	NA
MmiR16628	ppe-miR6271	mRNA7987_1	TELO2-interacting protein 1 homolog isoform X1	NA	NA	NA	NA	NA
MmiR16628	ppe-miR6271	mRNA4304_1	tetratricopeptide repeat protein 38	F:GO:0005515	F:protein binding	NA	NA	NA
MmiR16628	ppe-miR6271	mRNA16467_1	transcription initiation factor TFIID subunit 4b isoform X2	C:GO:0005669; P:GO:0006352	C:transcription factor TFIID complex; P:DNA-templated transcription, initiation	NA	NA	NA
MmiR16628	ppe-miR6271	mRNA15728_2	type I inositol polyphosphate 5-phosphatase 2-like isoform X1	P:GO:0046856	P:phosphatidylinositol dephosphorylation	NA	NA	NA
MmiR16628	ppe-miR6271	mRNA17467_1	uridine kinase-like protein 3	F:GO:0005524; P:GO:0009116; F:GO:0016301	F:ATP binding; P:nucleoside metabolic process; F:kinase activity	NA	NA	NA
MmiR16628	ppe-miR6271	mRNA17467_2	uridine kinase-like protein 3	F:GO:0005524; P:GO:0009116; F:GO:0016301	F:ATP binding; P:nucleoside metabolic process; F:kinase activity	NA	NA	NA
MmiR16854	mtr-miR2673a	JK513051_1	17.3 kDa class I heat shock protein-like	NA	NA	NA	NA	NA
MmiR16854	mtr-miR2673a	mRNA13116_1	6-phosphogluconate dehydrogenase, decarboxylating 3	F:GO:0004616; P:GO:0006098; F:GO:0050661; P:GO:0055114	F:phosphogluconate dehydrogenase (decarboxylating) activity; P:pentose-phosphate shunt; F:NADP binding; P:oxidation-reduction process	Biosynthesis of antibiotics	map01130	ec:1.1.1.34 - reductase (NADPH), ec:1.3.1.12 - dehydrogeNAse, ec:3.5.1.14 - acid amidohydrolase, ec:4.1.1.32 - carboxykiNAse (GTP), ec:1.2.4.1 - dehydrogeNAse (acetyl-transferring), ec:1.1.1.267 - reductoisomerase, ec:6.4.1.2 - carboxylase, ec:2.3.1.12 - acetyltransferase, ec:2.7.1.148 - 5'-diphospho)-2-C-methyl-D-erythritol kiNAse, ec:1.4.1.14 - synthase (NADH), ec:1.1.1.35 - dehydrogeNAse, ec:2…
MmiR16854	mtr-miR2673a	mRNA15936_1	BAG family molecular chaperone regulator 8, chloroplastic	C:GO:0005886; F:GO:0051087	C:plasma membrane; F:chaperone binding	NA	NA	NA
MmiR16854	mtr-miR2673a	mRNA4034_1	biotin carboxyl carrier protein of acetyl-CoA carboxylase 2, chloroplastic	F:GO:0003989; P:GO:0006633; C:GO:0009317	F:acetyl-CoA carboxylase activity; P:fatty acid biosynthetic process; C:acetyl-CoA carboxylase complex	Aflatoxin biosynthesis	map00254	ec:6.4.1.2 - carboxylase
MmiR16854	mtr-miR2673a	mRNA13917_1	cellulose synthase-like protein E6 isoform X2	C:GO:0016020; F:GO:0016760; P:GO:0030244	C:membrane; F:cellulose synthase (UDP-forming) activity; P:cellulose biosynthetic process	Starch and sucrose metabolism	map00500	ec:3.1.3.24 - phosphatase, ec:3.2.1.4 - endo-1,4-beta-D-glucaNAse, ec:2.4.1.13 - synthase, ec:3.2.1.26 - invertase, ec:2.4.1.34 - synthase, ec:2.4.1.14 - synthase, ec:3.2.1.20 - maltase, ec:2.7.1.1 - hexokiNAse type IV glucokiNAse, ec:2.7.7.9 - uridylyltransferase, ec:2.4.1.1 - phosphorylase, ec:3.2.1.1 - glycogeNAse, ec:3.2.1.28 - trehalase, ec:3.2.1.2 - saccharogen amylase, ec:3.2.1.48 - alpha-…
MmiR16854	mtr-miR2673a	mRNA13917_2	cellulose synthase-like protein E6 isoform X2	C:GO:0016020; F:GO:0016760; P:GO:0030244	C:membrane; F:cellulose synthase (UDP-forming) activity; P:cellulose biosynthetic process	Starch and sucrose metabolism	map00500	ec:3.1.3.24 - phosphatase, ec:3.2.1.4 - endo-1,4-beta-D-glucaNAse, ec:2.4.1.13 - synthase, ec:3.2.1.26 - invertase, ec:2.4.1.34 - synthase, ec:2.4.1.14 - synthase, ec:3.2.1.20 - maltase, ec:2.7.1.1 - hexokiNAse type IV glucokiNAse, ec:2.7.7.9 - uridylyltransferase, ec:2.4.1.1 - phosphorylase, ec:3.2.1.1 - glycogeNAse, ec:3.2.1.28 - trehalase, ec:3.2.1.2 - saccharogen amylase, ec:3.2.1.48 - alpha-…
MmiR16854	mtr-miR2673a	mRNA14767_1	cysteine proteinase COT44	P:GO:0006508; F:GO:0008234	P:proteolysis; F:cysteine-type peptidase activity	NA	NA	NA
MmiR16854	mtr-miR2673a	mRNA17822_1	DEAD-box ATP-dependent RNA helicase 20-like isoform X1	F:GO:0003676; F:GO:0005524	F:nucleic acid binding; F:ATP binding	NA	NA	NA
MmiR16854	mtr-miR2673a	mRNA18640_1	developmentally-regulated G-protein 2	F:GO:0005525	F:GTP binding	NA	NA	NA
MmiR16854	mtr-miR2673a	mRNA17367_1	FT-interacting protein 1	F:GO:0004609; C:GO:0016021	F:phosphatidylserine decarboxylase activity; C:integral component of membrane	Glycerophospholipid metabolism	map00564	ec:3.1.4.4 - D, ec:1.1.1.94 - dehydrogeNAse [NAD(P)+], ec:1.1.1.101 - reductase, ec:1.1.1.8 - dehydrogeNAse (NAD+), ec:4.1.1.65 - decarboxylase, ec:3.1.1.32 - A1
MmiR16854	mtr-miR2673a	mRNA17367_1	FT-interacting protein 1	F:GO:0004609; C:GO:0016021	F:phosphatidylserine decarboxylase activity; C:integral component of membrane	Glycerophospholipid metabolism	map00564	ec:3.1.4.4 - D, ec:1.1.1.94 - dehydrogeNAse [NAD(P)+], ec:1.1.1.101 - reductase, ec:1.1.1.8 - dehydrogeNAse (NAD+), ec:4.1.1.65 - decarboxylase, ec:3.1.1.32 - A1
MmiR16854	mtr-miR2673a	mRNA17367_2	FT-interacting protein 1	F:GO:0004609; C:GO:0016021	F:phosphatidylserine decarboxylase activity; C:integral component of membrane	Glycerophospholipid metabolism	map00564	ec:3.1.4.4 - D, ec:1.1.1.94 - dehydrogeNAse [NAD(P)+], ec:1.1.1.101 - reductase, ec:1.1.1.8 - dehydrogeNAse (NAD+), ec:4.1.1.65 - decarboxylase, ec:3.1.1.32 - A1
MmiR16854	mtr-miR2673a	mRNA17367_2	FT-interacting protein 1	F:GO:0004609; C:GO:0016021	F:phosphatidylserine decarboxylase activity; C:integral component of membrane	Glycerophospholipid metabolism	map00564	ec:3.1.4.4 - D, ec:1.1.1.94 - dehydrogeNAse [NAD(P)+], ec:1.1.1.101 - reductase, ec:1.1.1.8 - dehydrogeNAse (NAD+), ec:4.1.1.65 - decarboxylase, ec:3.1.1.32 - A1
MmiR16854	mtr-miR2673a	mRNA5628_1	G-type lectin S-receptor-like serine/threonine-protein kinase At1g34300	F:GO:0004674; F:GO:0005524; P:GO:0006468; P:GO:0048544	F:protein serine/threonine kinase activity; F:ATP binding; P:protein phosphorylation; P:recognition of pollen	NA	NA	NA
MmiR16854	mtr-miR2673a	mRNA19040_1	guanine nucleotide-binding protein alpha-1 subunit	F:GO:0003924; F:GO:0005525; P:GO:0007186; F:GO:0031683	F:GTPase activity; F:GTP binding; P:G protein-coupled receptor signaling pathway; F:G-protein beta/gamma-subunit complex binding	Purine metabolism	map00230	ec:3.6.1.15 - phosphatase, ec:2.7.4.3 - kiNAse, ec:3.5.1.5 - ec:3.5.1.5 urease, ec:3.6.1.3 - adenylpyrophosphatase, ec:6.3.4.4 - synthase, ec:6.3.4.13 - ligase, ec:2.7.4.6 - kiNAse, ec:3.5.2.5 - ec:3.5.2.5 allantoiNAse, ec:6.3.5.2 - synthase (glutamine-hydrolysing), ec:3.5.4.6 - deamiNAse, ec:2.1.2.2 - formyltransferase, ec:2.7.1.40 - kiNAse
MmiR16854	mtr-miR2673a	mRNA19040_3	guanine nucleotide-binding protein alpha-1 subunit	F:GO:0003924; F:GO:0005525; P:GO:0007186; F:GO:0031683	F:GTPase activity; F:GTP binding; P:G protein-coupled receptor signaling pathway; F:G-protein beta/gamma-subunit complex binding	Purine metabolism	map00230	ec:3.6.1.15 - phosphatase, ec:2.7.4.3 - kiNAse, ec:3.5.1.5 - ec:3.5.1.5 urease, ec:3.6.1.3 - adenylpyrophosphatase, ec:6.3.4.4 - synthase, ec:6.3.4.13 - ligase, ec:2.7.4.6 - kiNAse, ec:3.5.2.5 - ec:3.5.2.5 allantoiNAse, ec:6.3.5.2 - synthase (glutamine-hydrolysing), ec:3.5.4.6 - deamiNAse, ec:2.1.2.2 - formyltransferase, ec:2.7.1.40 - kiNAse
MmiR16854	mtr-miR2673a	JK512562_1	heat shock protein 70	F:GO:0005524	F:ATP binding	NA	NA	NA
MmiR16854	mtr-miR2673a	mRNA19811_1	isopentenyl-diphosphate Delta-isomerase I	F:GO:0004452; P:GO:0008299; F:GO:0016787	F:isopentenyl-diphosphate delta-isomerase activity; P:isoprenoid biosynthetic process; F:hydrolase activity	Biosynthesis of antibiotics	map01130	ec:1.1.1.34 - reductase (NADPH), ec:1.3.1.12 - dehydrogeNAse, ec:3.5.1.14 - acid amidohydrolase, ec:4.1.1.32 - carboxykiNAse (GTP), ec:1.2.4.1 - dehydrogeNAse (acetyl-transferring), ec:1.1.1.267 - reductoisomerase, ec:6.4.1.2 - carboxylase, ec:2.3.1.12 - acetyltransferase, ec:2.7.1.148 - 5'-diphospho)-2-C-methyl-D-erythritol kiNAse, ec:1.4.1.14 - synthase (NADH), ec:1.1.1.35 - dehydrogeNAse, ec:2…
MmiR16854	mtr-miR2673a	mRNA16507_3	malate dehydrogenase, mitochondrial	P:GO:0005975; P:GO:0006099; P:GO:0019752; F:GO:0030060	P:carbohydrate metabolic process; P:tricarboxylic acid cycle; P:carboxylic acid metabolic process; F:L-malate dehydrogenase activity	Biosynthesis of antibiotics	map01130	ec:1.1.1.34 - reductase (NADPH), ec:1.3.1.12 - dehydrogeNAse, ec:3.5.1.14 - acid amidohydrolase, ec:4.1.1.32 - carboxykiNAse (GTP), ec:1.2.4.1 - dehydrogeNAse (acetyl-transferring), ec:1.1.1.267 - reductoisomerase, ec:6.4.1.2 - carboxylase, ec:2.3.1.12 - acetyltransferase, ec:2.7.1.148 - 5'-diphospho)-2-C-methyl-D-erythritol kiNAse, ec:1.4.1.14 - synthase (NADH), ec:1.1.1.35 - dehydrogeNAse, ec:2…
MmiR16854	mtr-miR2673a	mRNA16507_3	malate dehydrogenase, mitochondrial	P:GO:0005975; P:GO:0006099; P:GO:0019752; F:GO:0030060	P:carbohydrate metabolic process; P:tricarboxylic acid cycle; P:carboxylic acid metabolic process; F:L-malate dehydrogenase activity	Biosynthesis of antibiotics	map01130	ec:1.1.1.34 - reductase (NADPH), ec:1.3.1.12 - dehydrogeNAse, ec:3.5.1.14 - acid amidohydrolase, ec:4.1.1.32 - carboxykiNAse (GTP), ec:1.2.4.1 - dehydrogeNAse (acetyl-transferring), ec:1.1.1.267 - reductoisomerase, ec:6.4.1.2 - carboxylase, ec:2.3.1.12 - acetyltransferase, ec:2.7.1.148 - 5'-diphospho)-2-C-methyl-D-erythritol kiNAse, ec:1.4.1.14 - synthase (NADH), ec:1.1.1.35 - dehydrogeNAse, ec:2…
MmiR16854	mtr-miR2673a	mRNA16290_1	metal-nicotianamine transporter YSL1	P:GO:0055085	P:transmembrane transport	NA	NA	NA
MmiR16854	mtr-miR2673a	mRNA16908_2	paladin isoform X2	NA	NA	NA	NA	NA
MmiR16854	mtr-miR2673a	mRNA16908_3	paladin isoform X2	F:GO:0004725; C:GO:0005829; P:GO:0035335	F:protein tyrosine phosphatase activity; C:cytosol; P:peptidyl-tyrosine dephosphorylation	T cell receptor sigNAling pathway	map04660	ec:3.1.3.16 - phosphatase
MmiR16854	mtr-miR2673a	mRNA12795_1	probable tRNA N6-adenosine threonylcarbamoyltransferase	C:GO:0000408; P:GO:0002949	C:EKC/KEOPS complex; P:tRNA threonylcarbamoyladenosine modification	NA	NA	NA
MmiR16854	mtr-miR2673a	mRNA16269_2	protein BASIC PENTACYSTEINE6	F:GO:0003700; C:GO:0005634; P:GO:0006355; P:GO:0009723; C:GO:0016021; F:GO:0043565	F:DNA-binding transcription factor activity; C:nucleus; P:regulation of transcription, DNA-templated; P:response to ethylene; C:integral component of membrane; F:sequence-specific DNA binding	NA	NA	NA
MmiR16854	mtr-miR2673a	mRNA16269_3	protein BASIC PENTACYSTEINE6	F:GO:0003700; C:GO:0005634; P:GO:0006355; P:GO:0009723; C:GO:0016021; F:GO:0043565	F:DNA-binding transcription factor activity; C:nucleus; P:regulation of transcription, DNA-templated; P:response to ethylene; C:integral component of membrane; F:sequence-specific DNA binding	NA	NA	NA
MmiR16854	mtr-miR2673a	mRNA13687_1	protein COBRA-like	P:GO:0010215; P:GO:0016049; C:GO:0031225	P:cellulose microfibril organization; P:cell growth; C:anchored component of membrane	NA	NA	NA
MmiR16854	mtr-miR2673a	mRNA15553_1	proton pump-interactor 1-like	C:GO:0005783; C:GO:0005886; P:GO:0010155	C:endoplasmic reticulum; C:plasma membrane; P:regulation of proton transport	NA	NA	NA
MmiR16854	mtr-miR2673a	mRNA16120_1	receptor-like protein kinase HSL1	F:GO:0004672; F:GO:0005515; F:GO:0005524; P:GO:0006468	F:protein kinase activity; F:protein binding; F:ATP binding; P:protein phosphorylation	NA	NA	NA
MmiR16854	mtr-miR2673a	mRNA18066_1	serine hydroxymethyltransferase 7	F:GO:0004372; P:GO:0019264; F:GO:0030170; P:GO:0035999	F:glycine hydroxymethyltransferase activity; P:glycine biosynthetic process from serine; F:pyridoxal phosphate binding; P:tetrahydrofolate interconversion	Biosynthesis of antibiotics	map01130	ec:1.1.1.34 - reductase (NADPH), ec:1.3.1.12 - dehydrogeNAse, ec:3.5.1.14 - acid amidohydrolase, ec:4.1.1.32 - carboxykiNAse (GTP), ec:1.2.4.1 - dehydrogeNAse (acetyl-transferring), ec:1.1.1.267 - reductoisomerase, ec:6.4.1.2 - carboxylase, ec:2.3.1.12 - acetyltransferase, ec:2.7.1.148 - 5'-diphospho)-2-C-methyl-D-erythritol kiNAse, ec:1.4.1.14 - synthase (NADH), ec:1.1.1.35 - dehydrogeNAse, ec:2…
MmiR16854	mtr-miR2673a	mRNA19010_1	serine/threonine protein phosphatase 2A 55 kDa regulatory subunit B beta isoform isoform X2	C:GO:0000159; F:GO:0005515; F:GO:0019888	C:protein phosphatase type 2A complex; F:protein binding; F:protein phosphatase regulator activity	NA	NA	NA
MmiR16854	mtr-miR2673a	mRNA13871_1	transcription factor bHLH128	F:GO:0046983	F:protein dimerization activity	NA	NA	NA
MmiR16854	mtr-miR2673a	mRNA16507_1	transcription factor GTE10	F:GO:0005515	F:protein binding	NA	NA	NA
MmiR16854	mtr-miR2673a	mRNA16507_1	transcription factor GTE10	F:GO:0005515	F:protein binding	NA	NA	NA
MmiR16854	mtr-miR2673a	mRNA16507_2	transcription factor GTE10	F:GO:0005515	F:protein binding	NA	NA	NA
MmiR16854	mtr-miR2673a	mRNA16507_2	transcription factor GTE10	F:GO:0005515	F:protein binding	NA	NA	NA
MmiR16854	mtr-miR2673a	mRNA24199_1	UDP-glycosyltransferase 76F1-like	F:GO:0016758	F:transferase activity, transferring hexosyl groups	NA	NA	NA
MmiR16854	mtr-miR2673a	mRNA17829_2	UDP-rhamnose/UDP-galactose transporter 2	F:GO:0005459; C:GO:0005794; F:GO:0015297; C:GO:0016021; P:GO:0072334	F:UDP-galactose transmembrane transporter activity; C:Golgi apparatus; F:antiporter activity; C:integral component of membrane; P:UDP-galactose transmembrane transport	NA	NA	NA
MmiR16854	mtr-miR2673a	mRNA18960_1	WEB family protein At3g02930, chloroplastic-like	NA	NA	NA	NA	NA
MmiR16854	mtr-miR2673a	mRNA7064_1	zinc finger protein WIP3	F:GO:0003676	F:nucleic acid binding	NA	NA	NA
MmiR17463	stu-miR8002-3p	AJ297435_1	1-aminocyclopropane-1-carboxylate oxidase	F:GO:0016491; P:GO:0055114	F:oxidoreductase activity; P:oxidation-reduction process	NA	NA	NA
MmiR17463	stu-miR8002-3p	mRNA4125_1	acetyl-coenzyme A carboxylase carboxyl transferase subunit alpha, chloroplastic-like	F:GO:0003989; P:GO:0006633; C:GO:0009317	F:acetyl-CoA carboxylase activity; P:fatty acid biosynthetic process; C:acetyl-CoA carboxylase complex	Aflatoxin biosynthesis	map00254	ec:6.4.1.2 - carboxylase
MmiR17463	stu-miR8002-3p	mRNA4125_2	acetyl-coenzyme A carboxylase carboxyl transferase subunit alpha, chloroplastic-like	F:GO:0003989; P:GO:0006633; C:GO:0009317	F:acetyl-CoA carboxylase activity; P:fatty acid biosynthetic process; C:acetyl-CoA carboxylase complex	Aflatoxin biosynthesis	map00254	ec:6.4.1.2 - carboxylase
MmiR17463	stu-miR8002-3p	mRNA14647_1	asparagine--tRNA ligase, cytoplasmic 1	F:GO:0003676; F:GO:0004816; F:GO:0005524; P:GO:0006421	F:nucleic acid binding; F:asparagine-tRNA ligase activity; F:ATP binding; P:asparaginyl-tRNA aminoacylation	Aminoacyl-tRNA biosynthesis	map00970	ec:6.1.1.7 - ligase, ec:6.1.1.22 - ligase, ec:6.1.1.12 - ligase, ec:6.1.1.9 - ligase, ec:6.1.1.3 - ligase, ec:6.1.1.4 - ligase, ec:6.1.1.5 - ligase, ec:6.1.1.20 - ligase, ec:6.1.1.10 - ligase, ec:6.1.1.6 - ligase, ec:6.1.1.21 - ligase, ec:6.1.1.11 - ligase
MmiR17463	stu-miR8002-3p	mRNA17226_1	ATPase family AAA domain-containing protein 3-B	F:GO:0005524; C:GO:0005739; P:GO:0007005	F:ATP binding; C:mitochondrion; P:mitochondrion organization	NA	NA	NA
MmiR17463	stu-miR8002-3p	mRNA6259_1	beta-amyrin 28-oxidase-like	F:GO:0005506; F:GO:0016705; F:GO:0020037; P:GO:0055114	F:iron ion binding; F:oxidoreductase activity, acting on paired donors, with incorporation or reduction of molecular oxygen; F:heme binding; P:oxidation-reduction process	NA	NA	NA
MmiR17463	stu-miR8002-3p	mRNA11233_1	calmodulin-like protein 3	F:GO:0005509	F:calcium ion binding	NA	NA	NA
MmiR17463	stu-miR8002-3p	mRNA16287_1	chaperone protein dnaJ 1, mitochondrial isoform X2	F:GO:0005524; P:GO:0006457; P:GO:0009408; F:GO:0031072; F:GO:0051082	F:ATP binding; P:protein folding; P:response to heat; F:heat shock protein binding; F:unfolded protein binding	NA	NA	NA
MmiR17463	stu-miR8002-3p	mRNA22662_1	cytochrome P450 76A1-like	F:GO:0005506; F:GO:0016705; F:GO:0020037; P:GO:0055114	F:iron ion binding; F:oxidoreductase activity, acting on paired donors, with incorporation or reduction of molecular oxygen; F:heme binding; P:oxidation-reduction process	NA	NA	NA
MmiR17463	stu-miR8002-3p	mRNA17822_1	DEAD-box ATP-dependent RNA helicase 20-like isoform X1	F:GO:0003676; F:GO:0005524	F:nucleic acid binding; F:ATP binding	NA	NA	NA
MmiR17463	stu-miR8002-3p	mRNA18156_1	DUF21 domain-containing protein At4g14240-like	F:GO:0003723; C:GO:0016021	F:RNA binding; C:integral component of membrane	NA	NA	NA
MmiR17463	stu-miR8002-3p	mRNA18156_3	DUF21 domain-containing protein At4g14240-like	F:GO:0003723; C:GO:0016021	F:RNA binding; C:integral component of membrane	NA	NA	NA
MmiR17463	stu-miR8002-3p	mRNA13928_1	eukaryotic peptide chain release factor subunit 1-3	F:GO:0003747; C:GO:0005737; P:GO:0006415	F:translation release factor activity; C:cytoplasm; P:translational termination	NA	NA	NA
MmiR17463	stu-miR8002-3p	KP271044_1	eukaryotic translation initiation factor 1A	F:GO:0003743; P:GO:0006413	F:translation initiation factor activity; P:translational initiation	NA	NA	NA
MmiR17463	stu-miR8002-3p	mRNA10548_2	GDSL esterase/lipase 1-like	F:GO:0016788	F:hydrolase activity, acting on ester bonds	NA	NA	NA
MmiR17463	stu-miR8002-3p	mRNA17329_1	GID1b	F:GO:0016787	F:hydrolase activity	NA	NA	NA
MmiR17463	stu-miR8002-3p	mRNA17263_1	glutamate--cysteine ligase, chloroplastic	F:GO:0004357; P:GO:0006750	F:glutamate-cysteine ligase activity; P:glutathione biosynthetic process	Cysteine and methionine metabolism	map00270	ec:1.2.1.11 - dehydrogeNAse, ec:4.4.1.1 - gamma-lyase, ec:6.3.2.2 - ligase, ec:2.7.2.4 - kiNAse, ec:1.1.1.37 - dehydrogeNAse, ec:2.5.1.47 - synthase, ec:2.5.1.6 - adenosyltransferase, ec:2.7.1.100 - kiNAse, ec:2.5.1.48 - gamma-synthase
MmiR17463	stu-miR8002-3p	mRNA13505_1	golgin candidate 4	NA	NA	NA	NA	NA
MmiR17463	stu-miR8002-3p	mRNA16997_1	GTP-binding protein At3g49725, chloroplastic	F:GO:0005525	F:GTP binding	NA	NA	NA
MmiR17463	stu-miR8002-3p	mRNA2535_1	G-type lectin S-receptor-like serine/threonine-protein kinase SD3-1	F:GO:0004674; F:GO:0005524; P:GO:0006468; P:GO:0048544	F:protein serine/threonine kinase activity; F:ATP binding; P:protein phosphorylation; P:recognition of pollen	NA	NA	NA
MmiR17463	stu-miR8002-3p	mRNA1466_1	heptahelical transmembrane protein 2 isoform X2	C:GO:0016021	C:integral component of membrane	NA	NA	NA
MmiR17463	stu-miR8002-3p	mRNA158_1	hydroxyproline O-galactosyltransferase GALT3	P:GO:0006486; F:GO:0008378; C:GO:0016020; F:GO:0030246	P:protein glycosylation; F:galactosyltransferase activity; C:membrane; F:carbohydrate binding	NA	NA	NA
MmiR17463	stu-miR8002-3p	mRNA18910_4	hypothetical protein CISIN_1g002590mg	C:GO:0016021	C:integral component of membrane	NA	NA	NA
MmiR17463	stu-miR8002-3p	mRNA18910_4	hypothetical protein CISIN_1g002590mg	C:GO:0016021	C:integral component of membrane	NA	NA	NA
MmiR17463	stu-miR8002-3p	mRNA18910_6	hypothetical protein CISIN_1g002590mg	C:GO:0016021	C:integral component of membrane	NA	NA	NA
MmiR17463	stu-miR8002-3p	mRNA18910_6	hypothetical protein CISIN_1g002590mg	C:GO:0016021	C:integral component of membrane	NA	NA	NA
MmiR17463	stu-miR8002-3p	mRNA4813_1	KRR1 small subunit processome component homolog	F:GO:0003723	F:RNA binding	NA	NA	NA
MmiR17463	stu-miR8002-3p	JK513921_1	la-related protein 6A	F:GO:0003723; C:GO:0005634; P:GO:0006396; C:GO:1990904	F:RNA binding; C:nucleus; P:RNA processing; C:ribonucleoprotein complex	NA	NA	NA
MmiR17463	stu-miR8002-3p	mRNA12454_1	L-galactose dehydrogenase	C:GO:0005829; F:GO:0010349; P:GO:0019853; F:GO:0050235; P:GO:0055114	C:cytosol; F:L-galactose dehydrogenase activity; P:L-ascorbic acid biosynthetic process; F:pyridoxal 4-dehydrogenase activity; P:oxidation-reduction process	Vitamin B6 metabolism	map00750	ec:1.4.3.5 - 5'-phosphate synthase, ec:1.1.1.107 - 4-dehydrogeNAse, ec:2.7.1.35 - kiNAse, ec:2.6.1.52 - transamiNAse
MmiR17463	stu-miR8002-3p	mRNA11486_1	lipoyl synthase, mitochondrial	C:GO:0005739; P:GO:0009107; F:GO:0016992; F:GO:0051539	C:mitochondrion; P:lipoate biosynthetic process; F:lipoate synthase activity; F:4 iron, 4 sulfur cluster binding	Lipoic acid metabolism	map00785	ec:2.8.1.8 - synthase
MmiR17463	stu-miR8002-3p	mRNA8784_1	myosin-binding protein 7	P:GO:0006508; F:GO:0008233; C:GO:0016020; C:GO:0016021	P:proteolysis; F:peptidase activity; C:membrane; C:integral component of membrane	NA	NA	NA
MmiR17463	stu-miR8002-3p	GU233766_1	NA	P:GO:0055114	P:oxidation-reduction process	NA	NA	NA
MmiR17463	stu-miR8002-3p	mRNA16969_1	NA	P:GO:0009902	P:chloroplast relocation	NA	NA	NA
MmiR17463	stu-miR8002-3p	JK513376_1	NA	NA	NA	NA	NA	NA
MmiR17463	stu-miR8002-3p	JZ532300_1	NA	NA	NA	NA	NA	NA
MmiR17463	stu-miR8002-3p	mRNA17212_1	NA	NA	NA	NA	NA	NA
MmiR17463	stu-miR8002-3p	mRNA18588_2	NA	NA	NA	NA	NA	NA
MmiR17463	stu-miR8002-3p	mRNA2344_1	NA	NA	NA	NA	NA	NA
MmiR17463	stu-miR8002-3p	mRNA24804_1	NA	NA	NA	NA	NA	NA
MmiR17463	stu-miR8002-3p	mRNA29583_1	NA	NA	NA	NA	NA	NA
MmiR17463	stu-miR8002-3p	mRNA18633_1	NA	F:GO:0035091	F:phosphatidylinositol binding	NA	NA	NA
MmiR17463	stu-miR8002-3p	mRNA18633_4	NA	F:GO:0035091	F:phosphatidylinositol binding	NA	NA	NA
MmiR17463	stu-miR8002-3p	mRNA16610_1	NA	F:GO:0005515	F:protein binding	NA	NA	NA
MmiR17463	stu-miR8002-3p	mRNA16958_1	NA	F:GO:0005515	F:protein binding	NA	NA	NA
MmiR17463	stu-miR8002-3p	mRNA17971_2	NA	C:GO:0016021; F:GO:0022857; P:GO:0055085	C:integral component of membrane; F:transmembrane transporter activity; P:transmembrane transport	NA	NA	NA
MmiR17463	stu-miR8002-3p	mRNA18588_1	nuclear pore complex protein NUP160 isoform X1	NA	NA	NA	NA	NA
MmiR17463	stu-miR8002-3p	mRNA13787_1	nucleobase-ascorbate transporter 3	C:GO:0016020; F:GO:0022857; P:GO:0055085	C:membrane; F:transmembrane transporter activity; P:transmembrane transport	NA	NA	NA
MmiR17463	stu-miR8002-3p	mRNA13991_1	pantothenate kinase 1	F:GO:0004594; F:GO:0005524; P:GO:0015937	F:pantothenate kinase activity; F:ATP binding; P:coenzyme A biosynthetic process	PantotheNAte and CoA biosynthesis	map00770	ec:2.7.1.33 - kiNAse, ec:2.7.8.7 - synthase, ec:4.2.1.9 - dehydratase
MmiR17463	stu-miR8002-3p	mRNA14063_1	pentatricopeptide repeat-containing protein At3g47530	F:GO:0005515; F:GO:0008270	F:protein binding; F:zinc ion binding	NA	NA	NA
MmiR17463	stu-miR8002-3p	mRNA22810_1	pentatricopeptide repeat-containing protein At4g38150-like	F:GO:0005515	F:protein binding	NA	NA	NA
MmiR17463	stu-miR8002-3p	mRNA26574_1	probable protein phosphatase 2C 25	F:GO:0004722; P:GO:0006470	F:protein serine/threonine phosphatase activity; P:protein dephosphorylation	T cell receptor sigNAling pathway	map04660	ec:3.1.3.16 - phosphatase
MmiR17463	stu-miR8002-3p	mRNA19416_1	probable serine/threonine-protein kinase SIS8 isoform X1	F:GO:0004672; F:GO:0005524; P:GO:0006468	F:protein kinase activity; F:ATP binding; P:protein phosphorylation	NA	NA	NA
MmiR17463	stu-miR8002-3p	mRNA13870_1	protein ANTHESIS POMOTING FACTOR 1 isoform X1	F:GO:0005515	F:protein binding	NA	NA	NA
MmiR17463	stu-miR8002-3p	mRNA19032_1	protein CHROMATIN REMODELING 8	F:GO:0005524	F:ATP binding	NA	NA	NA
MmiR17463	stu-miR8002-3p	mRNA18769_1	protein CROWDED NUCLEI 4 isoform X2	C:GO:0005634; P:GO:0006997	C:nucleus; P:nucleus organization	NA	NA	NA
MmiR17463	stu-miR8002-3p	mRNA19072_1	protein PAF1 homolog isoform X1	P:GO:0006368; P:GO:0016570; C:GO:0016593	P:transcription elongation from RNA polymerase II promoter; P:histone modification; C:Cdc73/Paf1 complex	NA	NA	NA
MmiR17463	stu-miR8002-3p	mRNA11468_1	protein PAT1 homolog isoform X2	P:GO:0000290	P:deadenylation-dependent decapping of nuclear-transcribed mRNA	NA	NA	NA
MmiR17463	stu-miR8002-3p	mRNA11468_2	protein PAT1 homolog isoform X2	P:GO:0000290	P:deadenylation-dependent decapping of nuclear-transcribed mRNA	NA	NA	NA
MmiR17463	stu-miR8002-3p	mRNA16969_2	protein PLASTID MOVEMENT IMPAIRED 1	P:GO:0009902	P:chloroplast relocation	NA	NA	NA
MmiR17463	stu-miR8002-3p	mRNA16969_3	protein PLASTID MOVEMENT IMPAIRED 1	P:GO:0009902	P:chloroplast relocation	NA	NA	NA
MmiR17463	stu-miR8002-3p	mRNA16969_4	protein PLASTID MOVEMENT IMPAIRED 1	P:GO:0009902	P:chloroplast relocation	NA	NA	NA
MmiR17463	stu-miR8002-3p	mRNA1153_1	protein ROS1-like isoform X1	F:GO:0003824; P:GO:0006284; F:GO:0051539	F:catalytic activity; P:base-excision repair; F:4 iron, 4 sulfur cluster binding	NA	NA	NA
MmiR17463	stu-miR8002-3p	mRNA6585_1	protein TAB2 homolog, chloroplastic	F:GO:0003723	F:RNA binding	NA	NA	NA
MmiR17463	stu-miR8002-3p	mRNA16374_1	putative E3 ubiquitin-protein ligase RING1a	F:GO:0016874	F:ligase activity	NA	NA	NA
MmiR17463	stu-miR8002-3p	mRNA18633_2	PX domain-containing protein EREL1 isoform X1	F:GO:0035091	F:phosphatidylinositol binding	NA	NA	NA
MmiR17463	stu-miR8002-3p	mRNA18633_3	PX domain-containing protein EREL1 isoform X1	F:GO:0035091	F:phosphatidylinositol binding	NA	NA	NA
MmiR17463	stu-miR8002-3p	mRNA7065_1	receptor-like serine/threonine-protein kinase NCRK	F:GO:0004672; F:GO:0005524; P:GO:0006468	F:protein kinase activity; F:ATP binding; P:protein phosphorylation	NA	NA	NA
MmiR17463	stu-miR8002-3p	JK513792_1	replication factor C subunit 3	F:GO:0003677; P:GO:0006260	F:DNA binding; P:DNA replication	NA	NA	NA
MmiR17463	stu-miR8002-3p	mRNA10208_1	reticulon-like protein B8	C:GO:0005789; C:GO:0016021	C:endoplasmic reticulum membrane; C:integral component of membrane	NA	NA	NA
MmiR17463	stu-miR8002-3p	mRNA15758_1	RNA-binding protein 34	F:GO:0003676	F:nucleic acid binding	NA	NA	NA
MmiR17463	stu-miR8002-3p	mRNA15758_2	RNA-binding protein 34	F:GO:0003676	F:nucleic acid binding	NA	NA	NA
MmiR17463	stu-miR8002-3p	mRNA16980_1	senescence-associated protein AAF, chlorolplastic isoform X1	C:GO:0009507; P:GO:0010150; P:GO:0034599	C:chloroplast; P:leaf senescence; P:cellular response to oxidative stress	NA	NA	NA
MmiR17463	stu-miR8002-3p	mRNA21731_1	SH2 domain-containing protein A isoform X2	F:GO:0003700; C:GO:0005634; P:GO:0006355; P:GO:0007165	F:DNA-binding transcription factor activity; C:nucleus; P:regulation of transcription, DNA-templated; P:signal transduction	NA	NA	NA
MmiR17463	stu-miR8002-3p	mRNA13358_1	solute carrier family 35 member F1-like	C:GO:0016021; F:GO:0022857; P:GO:0055085	C:integral component of membrane; F:transmembrane transporter activity; P:transmembrane transport	NA	NA	NA
MmiR17463	stu-miR8002-3p	mRNA12143_1	sphingosine kinase 1 isoform X1	F:GO:0003951	F:NAD+ kinase activity	NicotiNAte and nicotiNAmide metabolism	map00760	ec:2.7.1.23 - kiNAse, ec:6.3.5.1 - synthase (glutamine-hydrolysing)
MmiR17463	stu-miR8002-3p	mRNA15757_1	squalene epoxidase 3-like	F:GO:0004506; C:GO:0016021; P:GO:0016126; F:GO:0050660; P:GO:0055114	F:squalene monooxygenase activity; C:integral component of membrane; P:sterol biosynthetic process; F:flavin adenine dinucleotide binding; P:oxidation-reduction process	NA	NA	NA
MmiR17463	stu-miR8002-3p	JZ532304_1	Squalene monooxygenase	F:GO:0004506; P:GO:0016126; F:GO:0071949	F:squalene monooxygenase activity; P:sterol biosynthetic process; F:FAD binding	NA	NA	NA
MmiR17463	stu-miR8002-3p	mRNA12761_1	transcription factor bHLH121	F:GO:0046983	F:protein dimerization activity	NA	NA	NA
MmiR17463	stu-miR8002-3p	mRNA19270_1	transcription factor GTE8	F:GO:0005515	F:protein binding	NA	NA	NA
MmiR17463	stu-miR8002-3p	mRNA19270_10	transcription factor GTE8	F:GO:0005515	F:protein binding	NA	NA	NA
MmiR17463	stu-miR8002-3p	mRNA19270_14	transcription factor GTE8	F:GO:0005515	F:protein binding	NA	NA	NA
MmiR17463	stu-miR8002-3p	mRNA19270_15	transcription factor GTE8	F:GO:0005515	F:protein binding	NA	NA	NA
MmiR17463	stu-miR8002-3p	mRNA19270_18	transcription factor GTE8	F:GO:0005515	F:protein binding	NA	NA	NA
MmiR17463	stu-miR8002-3p	mRNA19270_4	transcription factor GTE8	F:GO:0005515	F:protein binding	NA	NA	NA
MmiR17463	stu-miR8002-3p	mRNA19270_7	transcription factor GTE8	F:GO:0005515	F:protein binding	NA	NA	NA
MmiR17463	stu-miR8002-3p	mRNA19270_9	transcription factor GTE8	F:GO:0005515	F:protein binding	NA	NA	NA
MmiR17463	stu-miR8002-3p	mRNA23330_1	transmembrane protein 64	C:GO:0016021	C:integral component of membrane	NA	NA	NA
MmiR17463	stu-miR8002-3p	mRNA16474_1	tRNA-dihydrouridine(47) synthase [NAD(P)(+)]-like	P:GO:0008033; F:GO:0017150; F:GO:0046872; F:GO:0050660; P:GO:0055114	P:tRNA processing; F:tRNA dihydrouridine synthase activity; F:metal ion binding; F:flavin adenine dinucleotide binding; P:oxidation-reduction process	NA	NA	NA
MmiR17463	stu-miR8002-3p	mRNA15713_1	WAT1-related protein At5g07050	C:GO:0016021; F:GO:0022857	C:integral component of membrane; F:transmembrane transporter activity	NA	NA	NA
MmiR17463	stu-miR8002-3p	mRNA21790_1	zinc finger CCCH domain-containing protein 44	F:GO:0003677; F:GO:0005515	F:DNA binding; F:protein binding	NA	NA	NA
MmiR17542	ath-miR836	KM096529_1	ABC transporter B family member 1	F:GO:0005524; C:GO:0016021; F:GO:0042626; P:GO:0055085	F:ATP binding; C:integral component of membrane; F:ATPase activity, coupled to transmembrane movement of substances; P:transmembrane transport	Purine metabolism	map00230	ec:3.6.1.15 - phosphatase, ec:2.7.4.3 - kiNAse, ec:3.5.1.5 - ec:3.5.1.5 urease, ec:3.6.1.3 - adenylpyrophosphatase, ec:6.3.4.4 - synthase, ec:6.3.4.13 - ligase, ec:2.7.4.6 - kiNAse, ec:3.5.2.5 - ec:3.5.2.5 allantoiNAse, ec:6.3.5.2 - synthase (glutamine-hydrolysing), ec:3.5.4.6 - deamiNAse, ec:2.1.2.2 - formyltransferase, ec:2.7.1.40 - kiNAse
MmiR17542	ath-miR836	mRNA4935_1	alpha-glucan phosphorylase 1 isoform X1	P:GO:0005975; F:GO:0008184; F:GO:0030170	P:carbohydrate metabolic process; F:glycogen phosphorylase activity; F:pyridoxal phosphate binding	Starch and sucrose metabolism	map00500	ec:3.1.3.24 - phosphatase, ec:3.2.1.4 - endo-1,4-beta-D-glucaNAse, ec:2.4.1.13 - synthase, ec:3.2.1.26 - invertase, ec:2.4.1.34 - synthase, ec:2.4.1.14 - synthase, ec:3.2.1.20 - maltase, ec:2.7.1.1 - hexokiNAse type IV glucokiNAse, ec:2.7.7.9 - uridylyltransferase, ec:2.4.1.1 - phosphorylase, ec:3.2.1.1 - glycogeNAse, ec:3.2.1.28 - trehalase, ec:3.2.1.2 - saccharogen amylase, ec:3.2.1.48 - alpha-…
MmiR17542	ath-miR836	mRNA6553_1	Arginine biosynthesis bifunctional ArgJ	NA	NA	NA	NA	NA
MmiR17542	ath-miR836	mRNA12948_1	COP1-interactive protein 1	F:GO:0003779	F:actin binding	NA	NA	NA
MmiR17542	ath-miR836	mRNA12948_2	COP1-interactive protein 1	F:GO:0003779	F:actin binding	NA	NA	NA
MmiR17542	ath-miR836	mRNA19332_1	DExH-box ATP-dependent RNA helicase DExH3	F:GO:0003676; F:GO:0004386; F:GO:0005524	F:nucleic acid binding; F:helicase activity; F:ATP binding	Purine metabolism	map00230	ec:3.6.1.15 - phosphatase, ec:2.7.4.3 - kiNAse, ec:3.5.1.5 - ec:3.5.1.5 urease, ec:3.6.1.3 - adenylpyrophosphatase, ec:6.3.4.4 - synthase, ec:6.3.4.13 - ligase, ec:2.7.4.6 - kiNAse, ec:3.5.2.5 - ec:3.5.2.5 allantoiNAse, ec:6.3.5.2 - synthase (glutamine-hydrolysing), ec:3.5.4.6 - deamiNAse, ec:2.1.2.2 - formyltransferase, ec:2.7.1.40 - kiNAse
MmiR17542	ath-miR836	mRNA19332_2	DExH-box ATP-dependent RNA helicase DExH3	F:GO:0003676; F:GO:0004386; F:GO:0005524	F:nucleic acid binding; F:helicase activity; F:ATP binding	Purine metabolism	map00230	ec:3.6.1.15 - phosphatase, ec:2.7.4.3 - kiNAse, ec:3.5.1.5 - ec:3.5.1.5 urease, ec:3.6.1.3 - adenylpyrophosphatase, ec:6.3.4.4 - synthase, ec:6.3.4.13 - ligase, ec:2.7.4.6 - kiNAse, ec:3.5.2.5 - ec:3.5.2.5 allantoiNAse, ec:6.3.5.2 - synthase (glutamine-hydrolysing), ec:3.5.4.6 - deamiNAse, ec:2.1.2.2 - formyltransferase, ec:2.7.1.40 - kiNAse
MmiR17542	ath-miR836	mRNA15689_1	DNA repair protein RAD4 isoform X1	F:GO:0003684; C:GO:0005634; P:GO:0006289	F:damaged DNA binding; C:nucleus; P:nucleotide-excision repair	NA	NA	NA
MmiR17542	ath-miR836	mRNA37337_1	DNA-(apurinic or apyrimidinic site) lyase 2 isoform X1	F:GO:0004518; P:GO:0006281	F:nuclease activity; P:DNA repair	NA	NA	NA
MmiR17542	ath-miR836	mRNA16966_1	F-box protein At2g27310-like	F:GO:0005515	F:protein binding	NA	NA	NA
MmiR17542	ath-miR836	mRNA16491_1	formin-like protein 14	NA	NA	NA	NA	NA
MmiR17542	ath-miR836	JK512475_1	hsp70-Hsp90 organizing protein 3-like	F:GO:0005515	F:protein binding	NA	NA	NA
MmiR17542	ath-miR836	mRNA18126_1	hsp70-Hsp90 organizing protein 3-like	F:GO:0005515	F:protein binding	NA	NA	NA
MmiR17542	ath-miR836	mRNA18126_2	hsp70-Hsp90 organizing protein 3-like	F:GO:0005515	F:protein binding	NA	NA	NA
MmiR17542	ath-miR836	mRNA18270_1	hypothetical protein CISIN_1g010205mg	F:GO:0003723	F:RNA binding	NA	NA	NA
MmiR17542	ath-miR836	mRNA18270_2	hypothetical protein CISIN_1g010205mg	F:GO:0003723	F:RNA binding	NA	NA	NA
MmiR17542	ath-miR836	mRNA4324_1	isochorismate synthase 2, chloroplastic isoform X1	F:GO:0008909; P:GO:0009058	F:isochorismate synthase activity; P:biosynthetic process	Biosynthesis of antibiotics	map01130	ec:1.1.1.34 - reductase (NADPH), ec:1.3.1.12 - dehydrogeNAse, ec:3.5.1.14 - acid amidohydrolase, ec:4.1.1.32 - carboxykiNAse (GTP), ec:1.2.4.1 - dehydrogeNAse (acetyl-transferring), ec:1.1.1.267 - reductoisomerase, ec:6.4.1.2 - carboxylase, ec:2.3.1.12 - acetyltransferase, ec:2.7.1.148 - 5'-diphospho)-2-C-methyl-D-erythritol kiNAse, ec:1.4.1.14 - synthase (NADH), ec:1.1.1.35 - dehydrogeNAse, ec:2…
MmiR17542	ath-miR836	mRNA19773_1	mRNA cap guanine-N7 methyltransferase 1	F:GO:0004482; C:GO:0005634; P:GO:0006370	F:mRNA (guanine-N7-)-methyltransferase activity; C:nucleus; P:7-methylguanosine mRNA capping	NA	NA	NA
MmiR17542	ath-miR836	JK513865_1	NA	NA	NA	NA	NA	NA
MmiR17542	ath-miR836	mRNA17386_4	NA	NA	NA	NA	NA	NA
MmiR17542	ath-miR836	mRNA5996_1	NA	F:GO:0046983	F:protein dimerization activity	NA	NA	NA
MmiR17542	ath-miR836	mRNA17172_1	NA	F:GO:0005525; C:GO:0005634; P:GO:0042254	F:GTP binding; C:nucleus; P:ribosome biogenesis	NA	NA	NA
MmiR17542	ath-miR836	mRNA5140_1	NAD(P)H-quinone oxidoreductase subunit S, chloroplastic	P:GO:0009767	P:photosynthetic electron transport chain	NA	NA	NA
MmiR17542	ath-miR836	mRNA20652_1	nudix hydrolase 2-like	F:GO:0016787	F:hydrolase activity	NA	NA	NA
MmiR17542	ath-miR836	mRNA34495_1	omega-hydroxypalmitate O-feruloyl transferase-like	F:GO:0016747	F:transferase activity, transferring acyl groups other than amino-acyl groups	NA	NA	NA
MmiR17542	ath-miR836	mRNA34451_1	pentatricopeptide repeat-containing protein At1g26900, mitochondrial	F:GO:0005515	F:protein binding	NA	NA	NA
MmiR17542	ath-miR836	mRNA18334_1	probable disease resistance protein At5g63020	F:GO:0005515; F:GO:0043531	F:protein binding; F:ADP binding	NA	NA	NA
MmiR17542	ath-miR836	mRNA18539_2	probable galactinol--sucrose galactosyltransferase 2	F:GO:0003824	F:catalytic activity	NA	NA	NA
MmiR17542	ath-miR836	mRNA16490_1	probable serine/threonine-protein kinase PBL5	F:GO:0004672; F:GO:0005524; P:GO:0006468	F:protein kinase activity; F:ATP binding; P:protein phosphorylation	NA	NA	NA
MmiR17542	ath-miR836	mRNA16648_1	protein BASIC PENTACYSTEINE2-like	C:GO:0016021	C:integral component of membrane	NA	NA	NA
MmiR17542	ath-miR836	mRNA18769_1	protein CROWDED NUCLEI 4 isoform X2	C:GO:0005634; P:GO:0006997	C:nucleus; P:nucleus organization	NA	NA	NA
MmiR17542	ath-miR836	mRNA14132_1	protein FRA10AC1 isoform X1	NA	NA	NA	NA	NA
MmiR17542	ath-miR836	mRNA12152_1	protein NEN1-like	F:GO:0003676	F:nucleic acid binding	NA	NA	NA
MmiR17542	ath-miR836	mRNA12152_2	protein NEN1-like	F:GO:0003676	F:nucleic acid binding	NA	NA	NA
MmiR17542	ath-miR836	mRNA14349_1	protein tesmin/TSO1-like CXC 5	NA	NA	NA	NA	NA
MmiR17542	ath-miR836	mRNA17386_3	protein TIFY 10A	C:GO:0005634; P:GO:0009611; P:GO:0031347; P:GO:2000022	C:nucleus; P:response to wounding; P:regulation of defense response; P:regulation of jasmonic acid mediated signaling pathway	NA	NA	NA
MmiR17542	ath-miR836	mRNA16400_1	protein trichome birefringence-like 13	C:GO:0005794; C:GO:0016021; F:GO:0016413	C:Golgi apparatus; C:integral component of membrane; F:O-acetyltransferase activity	NA	NA	NA
MmiR17542	ath-miR836	mRNA16400_2	protein trichome birefringence-like 13	C:GO:0005794; C:GO:0016021; F:GO:0016413	C:Golgi apparatus; C:integral component of membrane; F:O-acetyltransferase activity	NA	NA	NA
MmiR17542	ath-miR836	mRNA16400_3	protein trichome birefringence-like 13	C:GO:0005794; C:GO:0016021; F:GO:0016413	C:Golgi apparatus; C:integral component of membrane; F:O-acetyltransferase activity	NA	NA	NA
MmiR17542	ath-miR836	mRNA16400_4	protein trichome birefringence-like 13	C:GO:0005794; C:GO:0016021; F:GO:0016413	C:Golgi apparatus; C:integral component of membrane; F:O-acetyltransferase activity	NA	NA	NA
MmiR17542	ath-miR836	mRNA13069_1	remorin-3 protein	NA	NA	NA	NA	NA
MmiR17542	ath-miR836	mRNA11029_1	RNA-dependent RNA polymerase 2	F:GO:0003676; F:GO:0003968	F:nucleic acid binding; F:RNA-directed 5'-3' RNA polymerase activity	NA	NA	NA
MmiR17542	ath-miR836	mRNA21714_1	SART-1 family protein DOT2	P:GO:0000398	P:mRNA splicing, via spliceosome	NA	NA	NA
MmiR17542	ath-miR836	mRNA5487_1	sphingoid long-chain bases kinase 1	F:GO:0003951	F:NAD+ kinase activity	NicotiNAte and nicotiNAmide metabolism	map00760	ec:2.7.1.23 - kiNAse, ec:6.3.5.1 - synthase (glutamine-hydrolysing)
MmiR17542	ath-miR836	mRNA14483_1	UDP-glucose:flavonoid 3-O-glucosyltransferase	F:GO:0016758	F:transferase activity, transferring hexosyl groups	NA	NA	NA
MmiR17542	ath-miR836	mRNA19246_1	vacuolar protein-sorting-associated protein 11 homolog	F:GO:0005515; P:GO:0006886; P:GO:0016192	F:protein binding; P:intracellular protein transport; P:vesicle-mediated transport	NA	NA	NA
MmiR17542	ath-miR836	mRNA19246_2	vacuolar protein-sorting-associated protein 11 homolog	F:GO:0005515; P:GO:0006886; P:GO:0016192	F:protein binding; P:intracellular protein transport; P:vesicle-mediated transport	NA	NA	NA
MmiR17964	gma-miR9754	mRNA756_1	AAA+ ATPase domain containing protein	F:GO:0005524	F:ATP binding	NA	NA	NA
MmiR17964	gma-miR9754	mRNA17143_1	ABC transporter B family member 28	F:GO:0005524; C:GO:0016021; F:GO:0042626; P:GO:0055085	F:ATP binding; C:integral component of membrane; F:ATPase activity, coupled to transmembrane movement of substances; P:transmembrane transport	Purine metabolism	map00230	ec:3.6.1.15 - phosphatase, ec:2.7.4.3 - kiNAse, ec:3.5.1.5 - ec:3.5.1.5 urease, ec:3.6.1.3 - adenylpyrophosphatase, ec:6.3.4.4 - synthase, ec:6.3.4.13 - ligase, ec:2.7.4.6 - kiNAse, ec:3.5.2.5 - ec:3.5.2.5 allantoiNAse, ec:6.3.5.2 - synthase (glutamine-hydrolysing), ec:3.5.4.6 - deamiNAse, ec:2.1.2.2 - formyltransferase, ec:2.7.1.40 - kiNAse
MmiR17964	gma-miR9754	mRNA18881_1	ABC transporter F family member 4-like	F:GO:0005524; F:GO:0016887	F:ATP binding; F:ATPase activity	Purine metabolism	map00230	ec:3.6.1.15 - phosphatase, ec:2.7.4.3 - kiNAse, ec:3.5.1.5 - ec:3.5.1.5 urease, ec:3.6.1.3 - adenylpyrophosphatase, ec:6.3.4.4 - synthase, ec:6.3.4.13 - ligase, ec:2.7.4.6 - kiNAse, ec:3.5.2.5 - ec:3.5.2.5 allantoiNAse, ec:6.3.5.2 - synthase (glutamine-hydrolysing), ec:3.5.4.6 - deamiNAse, ec:2.1.2.2 - formyltransferase, ec:2.7.1.40 - kiNAse
MmiR17964	gma-miR9754	mRNA19254_1	acyl-coenzyme A oxidase 3, peroxisomal-like	F:GO:0003997; C:GO:0005777; P:GO:0006635; F:GO:0071949	F:acyl-CoA oxidase activity; C:peroxisome; P:fatty acid beta-oxidation; F:FAD binding	alpha-Linolenic acid metabolism	map00592	ec:1.3.3.6 - oxidase, ec:3.1.1.32 - A1
MmiR17964	gma-miR9754	mRNA18325_2	apoptotic chromatin condensation inducer in the nucleus	F:GO:0003676	F:nucleic acid binding	NA	NA	NA
MmiR17964	gma-miR9754	mRNA22174_1	argininosuccinate lyase, chloroplastic	F:GO:0004056; P:GO:0042450	F:argininosuccinate lyase activity; P:arginine biosynthetic process via ornithine	Alanine, aspartate and glutamate metabolism	map00250	ec:1.4.1.14 - synthase (NADH), ec:4.3.2.1 - lyase, ec:6.3.4.4 - synthase, ec:6.3.4.5 - synthase, ec:6.3.5.4 - synthase (glutamine-hydrolysing), ec:6.3.1.2 - synthetase
MmiR17964	gma-miR9754	mRNA11403_1	ATP-dependent RNA helicase DEAH13	F:GO:0003676; F:GO:0004386; F:GO:0005524	F:nucleic acid binding; F:helicase activity; F:ATP binding	Purine metabolism	map00230	ec:3.6.1.15 - phosphatase, ec:2.7.4.3 - kiNAse, ec:3.5.1.5 - ec:3.5.1.5 urease, ec:3.6.1.3 - adenylpyrophosphatase, ec:6.3.4.4 - synthase, ec:6.3.4.13 - ligase, ec:2.7.4.6 - kiNAse, ec:3.5.2.5 - ec:3.5.2.5 allantoiNAse, ec:6.3.5.2 - synthase (glutamine-hydrolysing), ec:3.5.4.6 - deamiNAse, ec:2.1.2.2 - formyltransferase, ec:2.7.1.40 - kiNAse
MmiR17964	gma-miR9754	mRNA16114_1	B3 domain-containing transcription repressor VAL2 isoform X1	F:GO:0003677; F:GO:0008270	F:DNA binding; F:zinc ion binding	NA	NA	NA
MmiR17964	gma-miR9754	mRNA16114_2	B3 domain-containing transcription repressor VAL2 isoform X1	F:GO:0003677; F:GO:0008270	F:DNA binding; F:zinc ion binding	NA	NA	NA
MmiR17964	gma-miR9754	mRNA16114_3	B3 domain-containing transcription repressor VAL2 isoform X1	F:GO:0003677; F:GO:0008270	F:DNA binding; F:zinc ion binding	NA	NA	NA
MmiR17964	gma-miR9754	mRNA16114_4	B3 domain-containing transcription repressor VAL2 isoform X1	F:GO:0003677; F:GO:0008270	F:DNA binding; F:zinc ion binding	NA	NA	NA
MmiR17964	gma-miR9754	mRNA13478_1	CDPK-related kinase 1	F:GO:0004672; F:GO:0005509; F:GO:0005524; P:GO:0006468	F:protein kinase activity; F:calcium ion binding; F:ATP binding; P:protein phosphorylation	NA	NA	NA
MmiR17964	gma-miR9754	mRNA19243_1	exportin-T isoform X1	F:GO:0000049; F:GO:0008536; P:GO:0071528	F:tRNA binding; F:Ran GTPase binding; P:tRNA re-export from nucleus	NA	NA	NA
MmiR17964	gma-miR9754	mRNA5580_1	FACT complex subunit SPT16-like	C:GO:0035101	C:FACT complex	NA	NA	NA
MmiR17964	gma-miR9754	mRNA1333_1	F-box/LRR-repeat protein At4g14103-like	F:GO:0005515	F:protein binding	NA	NA	NA
MmiR17964	gma-miR9754	mRNA14286_1	G2484-1 protein, putative isoform 1	NA	NA	NA	NA	NA
MmiR17964	gma-miR9754	mRNA27790_1	interaptin-like isoform X1	NA	NA	NA	NA	NA
MmiR17964	gma-miR9754	mRNA11805_1	MACPF domain-containing protein CAD1-like	NA	NA	NA	NA	NA
MmiR17964	gma-miR9754	mRNA10714_1	mitochondrial substrate carrier family protein C	F:GO:0005509; F:GO:0022857	F:calcium ion binding; F:transmembrane transporter activity	NA	NA	NA
MmiR17964	gma-miR9754	mRNA19209_4	myosin-17 isoform X1	F:GO:0003774; F:GO:0005515; F:GO:0005524; P:GO:0007015; C:GO:0016459	F:motor activity; F:protein binding; F:ATP binding; P:actin filament organization; C:myosin complex	Purine metabolism	map00230	ec:3.6.1.15 - phosphatase, ec:2.7.4.3 - kiNAse, ec:3.5.1.5 - ec:3.5.1.5 urease, ec:3.6.1.3 - adenylpyrophosphatase, ec:6.3.4.4 - synthase, ec:6.3.4.13 - ligase, ec:2.7.4.6 - kiNAse, ec:3.5.2.5 - ec:3.5.2.5 allantoiNAse, ec:6.3.5.2 - synthase (glutamine-hydrolysing), ec:3.5.4.6 - deamiNAse, ec:2.1.2.2 - formyltransferase, ec:2.7.1.40 - kiNAse
MmiR17964	gma-miR9754	mRNA19209_2	myosin-17 isoform X2	F:GO:0003774; F:GO:0005515; F:GO:0005524; P:GO:0007015; C:GO:0016459	F:motor activity; F:protein binding; F:ATP binding; P:actin filament organization; C:myosin complex	Purine metabolism	map00230	ec:3.6.1.15 - phosphatase, ec:2.7.4.3 - kiNAse, ec:3.5.1.5 - ec:3.5.1.5 urease, ec:3.6.1.3 - adenylpyrophosphatase, ec:6.3.4.4 - synthase, ec:6.3.4.13 - ligase, ec:2.7.4.6 - kiNAse, ec:3.5.2.5 - ec:3.5.2.5 allantoiNAse, ec:6.3.5.2 - synthase (glutamine-hydrolysing), ec:3.5.4.6 - deamiNAse, ec:2.1.2.2 - formyltransferase, ec:2.7.1.40 - kiNAse
MmiR17964	gma-miR9754	mRNA19209_3	myosin-17 isoform X2	F:GO:0003774; F:GO:0005515; F:GO:0005524; P:GO:0007015; C:GO:0016459	F:motor activity; F:protein binding; F:ATP binding; P:actin filament organization; C:myosin complex	Purine metabolism	map00230	ec:3.6.1.15 - phosphatase, ec:2.7.4.3 - kiNAse, ec:3.5.1.5 - ec:3.5.1.5 urease, ec:3.6.1.3 - adenylpyrophosphatase, ec:6.3.4.4 - synthase, ec:6.3.4.13 - ligase, ec:2.7.4.6 - kiNAse, ec:3.5.2.5 - ec:3.5.2.5 allantoiNAse, ec:6.3.5.2 - synthase (glutamine-hydrolysing), ec:3.5.4.6 - deamiNAse, ec:2.1.2.2 - formyltransferase, ec:2.7.1.40 - kiNAse
MmiR17964	gma-miR9754	mRNA18132_1	NA	NA	NA	NA	NA	NA
MmiR17964	gma-miR9754	mRNA19431_7	NA	F:GO:0043531	F:ADP binding	NA	NA	NA
MmiR17964	gma-miR9754	mRNA21922_1	nuclear-pore anchor isoform X1	P:GO:0006606	P:protein import into nucleus	NA	NA	NA
MmiR17964	gma-miR9754	mRNA17063_1	probable Xaa-Pro aminopeptidase P	F:GO:0070006	F:metalloaminopeptidase activity	NA	NA	NA
MmiR17964	gma-miR9754	mRNA19032_1	protein CHROMATIN REMODELING 8	F:GO:0005524	F:ATP binding	NA	NA	NA
MmiR17964	gma-miR9754	mRNA11888_1	protein NPGR1	F:GO:0005515	F:protein binding	NA	NA	NA
MmiR17964	gma-miR9754	mRNA11888_2	protein NPGR1	F:GO:0005515	F:protein binding	NA	NA	NA
MmiR17964	gma-miR9754	mRNA11979_1	protein OVEREXPRESSOR OF CATIONIC PEROXIDASE 3	P:GO:0001101; F:GO:0003677; C:GO:0005634; P:GO:0048583; P:GO:0050794; P:GO:0098542; P:GO:1901700	P:response to acid chemical; F:DNA binding; C:nucleus; P:regulation of response to stimulus; P:regulation of cellular process; P:defense response to other organism; P:response to oxygen-containing compound	NA	NA	NA
MmiR17964	gma-miR9754	mRNA11979_2	protein OVEREXPRESSOR OF CATIONIC PEROXIDASE 3	F:GO:0003677	F:DNA binding	NA	NA	NA
MmiR17964	gma-miR9754	mRNA14879_1	protein XRI1-like isoform X2	P:GO:0007140; P:GO:0007143	P:male meiotic nuclear division; P:female meiotic nuclear division	NA	NA	NA
MmiR17964	gma-miR9754	mRNA19431_11	putative disease resistance protein RGA3	F:GO:0043531	F:ADP binding	NA	NA	NA
MmiR17964	gma-miR9754	mRNA19431_6	putative disease resistance protein RGA3	F:GO:0043531	F:ADP binding	NA	NA	NA
MmiR17964	gma-miR9754	mRNA19431_9	putative disease resistance protein RGA3	F:GO:0043531	F:ADP binding	NA	NA	NA
MmiR17964	gma-miR9754	mRNA17865_1	putative leucine-rich repeat receptor-like serine/threonine-protein kinase At2g14440	C:GO:0005768; C:GO:0005773; C:GO:0005802; C:GO:0005886; C:GO:0016021; F:GO:0016301; P:GO:0016310	C:endosome; C:vacuole; C:trans-Golgi network; C:plasma membrane; C:integral component of membrane; F:kinase activity; P:phosphorylation	NA	NA	NA
MmiR17964	gma-miR9754	mRNA8281_1	serine/arginine repetitive matrix protein 1 isoform X1	P:GO:0006397	P:mRNA processing	NA	NA	NA
MmiR17964	gma-miR9754	mRNA18132_2	SUN domain-containing protein 4-like	C:GO:0016020	C:membrane	NA	NA	NA
MmiR17964	gma-miR9754	mRNA9097_1	SWI/SNF-related matrix-associated actin-dependent regulator of chromatin subfamily A-like protein 1 isoform X1	F:GO:0005524	F:ATP binding	NA	NA	NA
MmiR17964	gma-miR9754	mRNA11717_1	UPF0503 protein At3g09070, chloroplastic-like	NA	NA	NA	NA	NA
MmiR17965	gma-miR9760	mRNA17737_6	18S pre-ribosomal assembly protein gar2-related, putative isoform 1	P:GO:0009786	P:regulation of asymmetric cell division	NA	NA	NA
MmiR17965	gma-miR9760	JK513475_1	60S ribosomal protein L27a-3	F:GO:0003735; P:GO:0006412; C:GO:0015934	F:structural constituent of ribosome; P:translation; C:large ribosomal subunit	NA	NA	NA
MmiR17965	gma-miR9760	JK512914_1	60S ribosomal protein L32-1	F:GO:0003735; C:GO:0005840; P:GO:0006412	F:structural constituent of ribosome; C:ribosome; P:translation	NA	NA	NA
MmiR17965	gma-miR9760	mRNA16011_1	autophagy-related protein 18h	F:GO:0005515	F:protein binding	NA	NA	NA
MmiR17965	gma-miR9760	mRNA19315_1	autophagy-related protein 2	P:GO:0030242	P:autophagy of peroxisome	NA	NA	NA
MmiR17965	gma-miR9760	mRNA16791_1	basic leucine zipper 9	F:GO:0003700; P:GO:0006355	F:DNA-binding transcription factor activity; P:regulation of transcription, DNA-templated	NA	NA	NA
MmiR17965	gma-miR9760	mRNA17222_1	beta-ureidopropionase	P:GO:0006807	P:nitrogen compound metabolic process	NA	NA	NA
MmiR17965	gma-miR9760	mRNA18623_1	calcium-dependent protein kinase 26	F:GO:0004672; F:GO:0005509; F:GO:0005524; P:GO:0006468	F:protein kinase activity; F:calcium ion binding; F:ATP binding; P:protein phosphorylation	NA	NA	NA
MmiR17965	gma-miR9760	mRNA18623_3	calcium-dependent protein kinase 26	F:GO:0004672; F:GO:0005509; F:GO:0005524; P:GO:0006468	F:protein kinase activity; F:calcium ion binding; F:ATP binding; P:protein phosphorylation	NA	NA	NA
MmiR17965	gma-miR9760	mRNA26048_1	cationic amino acid transporter 5	C:GO:0016020; F:GO:0022857; P:GO:0055085	C:membrane; F:transmembrane transporter activity; P:transmembrane transport	NA	NA	NA
MmiR17965	gma-miR9760	mRNA19712_1	cellulose synthase-like protein E6	C:GO:0016020; F:GO:0016760; P:GO:0030244	C:membrane; F:cellulose synthase (UDP-forming) activity; P:cellulose biosynthetic process	Starch and sucrose metabolism	map00500	ec:3.1.3.24 - phosphatase, ec:3.2.1.4 - endo-1,4-beta-D-glucaNAse, ec:2.4.1.13 - synthase, ec:3.2.1.26 - invertase, ec:2.4.1.34 - synthase, ec:2.4.1.14 - synthase, ec:3.2.1.20 - maltase, ec:2.7.1.1 - hexokiNAse type IV glucokiNAse, ec:2.7.7.9 - uridylyltransferase, ec:2.4.1.1 - phosphorylase, ec:3.2.1.1 - glycogeNAse, ec:3.2.1.28 - trehalase, ec:3.2.1.2 - saccharogen amylase, ec:3.2.1.48 - alpha-…
MmiR17965	gma-miR9760	mRNA22820_1	cycloartenol synthase 2	F:GO:0016866	F:intramolecular transferase activity	NA	NA	NA
MmiR17965	gma-miR9760	mRNA4080_1	dentin sialophosphoprotein-like	C:GO:0016020	C:membrane	NA	NA	NA
MmiR17965	gma-miR9760	mRNA11838_1	ERBB-3 BINDING PROTEIN 1	F:GO:0003676; F:GO:0004177; C:GO:0005730; C:GO:0005737; P:GO:0006508	F:nucleic acid binding; F:aminopeptidase activity; C:nucleolus; C:cytoplasm; P:proteolysis	NA	NA	NA
MmiR17965	gma-miR9760	mRNA18447_2	glutamate receptor 3.7	F:GO:0004970; C:GO:0016020	F:ionotropic glutamate receptor activity; C:membrane	NA	NA	NA
MmiR17965	gma-miR9760	mRNA15712_1	glutathione hydrolase 3	P:GO:0006751; F:GO:0036374	P:glutathione catabolic process; F:glutathione hydrolase activity	Glutathione metabolism	map00480	ec:3.4.19.13 - hydrolase, ec:1.1.1.44 - dehydrogeNAse (NADP+-dependent, decarboxylating), ec:1.11.1.9 - peroxidase, ec:6.3.2.2 - ligase, ec:2.5.1.18 - transferase, ec:1.8.5.1 - dehydrogeNAse (ascorbate), ec:1.1.1.49 - dehydrogeNAse (NADP+)
MmiR17965	gma-miR9760	JK513495_1	Glyceraldehyde-3-phosphate dehydrogenase, cytosolic	F:GO:0016620; P:GO:0055114	F:oxidoreductase activity, acting on the aldehyde or oxo group of donors, NAD or NADP as acceptor; P:oxidation-reduction process	NA	NA	NA
MmiR17965	gma-miR9760	mRNA9127_1	high mobility group B protein 3-like	F:GO:0003677; C:GO:0005634	F:DNA binding; C:nucleus	NA	NA	NA
MmiR17965	gma-miR9760	mRNA15954_1	malonyl CoA-acyl carrier protein transacylase	F:GO:0004314	F:[acyl-carrier-protein] S-malonyltransferase activity	Fatty acid biosynthesis	map00061	ec:2.3.1.85 - synthase, ec:6.4.1.2 - carboxylase, ec:1.1.1.100 - reductase, ec:2.3.1.39 - S-malonyltransferase, ec:1.3.1.9 - reductase (NADH)
MmiR17965	gma-miR9760	JK513738_1	NA	NA	NA	NA	NA	NA
MmiR17965	gma-miR9760	mRNA29583_1	NA	NA	NA	NA	NA	NA
MmiR17965	gma-miR9760	mRNA5156_1	NA	F:GO:0004672; F:GO:0005524; P:GO:0006468	F:protein kinase activity; F:ATP binding; P:protein phosphorylation	NA	NA	NA
MmiR17965	gma-miR9760	mRNA18623_2	NA	F:GO:0004672; F:GO:0005509; F:GO:0005524; P:GO:0006468	F:protein kinase activity; F:calcium ion binding; F:ATP binding; P:protein phosphorylation	NA	NA	NA
MmiR17965	gma-miR9760	mRNA13053_2	NAC domain-containing protein 78 isoform X1	F:GO:0003677; P:GO:0006355	F:DNA binding; P:regulation of transcription, DNA-templated	NA	NA	NA
MmiR17965	gma-miR9760	mRNA13053_1	NAC domain-containing protein 78 isoform X1	C:GO:0016020	C:membrane	NA	NA	NA
MmiR17965	gma-miR9760	mRNA19299_2	nuclear valosin-containing protein-like	F:GO:0005524	F:ATP binding	NA	NA	NA
MmiR17965	gma-miR9760	mRNA21455_1	phenolic glucoside malonyltransferase 1-like	F:GO:0016747	F:transferase activity, transferring acyl groups other than amino-acyl groups	NA	NA	NA
MmiR17965	gma-miR9760	mRNA16128_1	phenylalanine--tRNA ligase alpha subunit, cytoplasmic	F:GO:0000049; F:GO:0004826; F:GO:0005524; C:GO:0005737; P:GO:0006432	F:tRNA binding; F:phenylalanine-tRNA ligase activity; F:ATP binding; C:cytoplasm; P:phenylalanyl-tRNA aminoacylation	Aminoacyl-tRNA biosynthesis	map00970	ec:6.1.1.7 - ligase, ec:6.1.1.22 - ligase, ec:6.1.1.12 - ligase, ec:6.1.1.9 - ligase, ec:6.1.1.3 - ligase, ec:6.1.1.4 - ligase, ec:6.1.1.5 - ligase, ec:6.1.1.20 - ligase, ec:6.1.1.10 - ligase, ec:6.1.1.6 - ligase, ec:6.1.1.21 - ligase, ec:6.1.1.11 - ligase
MmiR17965	gma-miR9760	mRNA17579_1	probable WRKY transcription factor 2 isoform X1	F:GO:0003700; P:GO:0006355; F:GO:0043565	F:DNA-binding transcription factor activity; P:regulation of transcription, DNA-templated; F:sequence-specific DNA binding	NA	NA	NA
MmiR17965	gma-miR9760	mRNA6783_1	protein argonaute 2	F:GO:0003676; F:GO:0005515	F:nucleic acid binding; F:protein binding	NA	NA	NA
MmiR17965	gma-miR9760	mRNA11672_1	protein LYK5	F:GO:0004672; F:GO:0005524; P:GO:0006468	F:protein kinase activity; F:ATP binding; P:protein phosphorylation	NA	NA	NA
MmiR17965	gma-miR9760	mRNA18514_1	protein transport protein Sec24-like At3g07100	P:GO:0006886; P:GO:0006888; F:GO:0008270; C:GO:0030127	P:intracellular protein transport; P:endoplasmic reticulum to Golgi vesicle-mediated transport; F:zinc ion binding; C:COPII vesicle coat	NA	NA	NA
MmiR17965	gma-miR9760	JK513140_1	stress-associated endoplasmic reticulum protein 2-like	C:GO:0005783	C:endoplasmic reticulum	NA	NA	NA
MmiR17965	gma-miR9760	JK513403_1	stress-associated endoplasmic reticulum protein 2-like	C:GO:0005783	C:endoplasmic reticulum	NA	NA	NA
MmiR17965	gma-miR9760	mRNA17678_3	sucrose nonfermenting 4-like protein isoform X1	C:GO:0016021; F:GO:0016301; P:GO:0016310	C:integral component of membrane; F:kinase activity; P:phosphorylation	NA	NA	NA
MmiR17965	gma-miR9760	mRNA17678_5	sucrose nonfermenting 4-like protein isoform X1	C:GO:0016021; F:GO:0016301; P:GO:0016310	C:integral component of membrane; F:kinase activity; P:phosphorylation	NA	NA	NA
MmiR17965	gma-miR9760	mRNA251_1	sulfite exporter TauE/SafE family protein 3-like	C:GO:0016021	C:integral component of membrane	NA	NA	NA
MmiR17965	gma-miR9760	mRNA18747_1	Tudor/PWWP/MBT superfamily protein, putative isoform 1	C:GO:0005634; C:GO:0009506; P:GO:0010228; F:GO:0042393; P:GO:0090351	C:nucleus; C:plasmodesma; P:vegetative to reproductive phase transition of meristem; F:histone binding; P:seedling development	NA	NA	NA
MmiR17965	gma-miR9760	mRNA18747_3	Tudor/PWWP/MBT superfamily protein, putative isoform 1	C:GO:0005634; C:GO:0009506; P:GO:0010228; F:GO:0042393; P:GO:0090351	C:nucleus; C:plasmodesma; P:vegetative to reproductive phase transition of meristem; F:histone binding; P:seedling development	NA	NA	NA
MmiR18325	bra-miR6032-5p	mRNA28138_1	Nucleotidyltransferase family protein isoform 4	F:GO:0016779	F:nucleotidyltransferase activity	NA	NA	NA
MmiR18325	bra-miR6032-5p	mRNA18283_1	probable ADP-ribosylation factor GTPase-activating protein AGD5	F:GO:0005096	F:GTPase activator activity	NA	NA	NA
MmiR18325	bra-miR6032-5p	mRNA4838_1	protein TPR2-like isoform X1	F:GO:0005515; P:GO:0006355	F:protein binding; P:regulation of transcription, DNA-templated	NA	NA	NA
MmiR18325	bra-miR6032-5p	mRNA29650_1	putative callose synthase 8 isoform X2	C:GO:0000148; F:GO:0003843; P:GO:0006075	C:1,3-beta-D-glucan synthase complex; F:1,3-beta-D-glucan synthase activity; P:(1->3)-beta-D-glucan biosynthetic process	NA	NA	NA
MmiR18325	bra-miR6032-5p	mRNA14920_2	serine/threonine-protein kinase ATG1t isoform X1	F:GO:0004672; F:GO:0005524; P:GO:0006468	F:protein kinase activity; F:ATP binding; P:protein phosphorylation	NA	NA	NA
MmiR18325	bra-miR6032-5p	mRNA14920_1	serine/threonine-protein kinase ATG1t isoform X2	F:GO:0004672; F:GO:0005524; P:GO:0006468	F:protein kinase activity; F:ATP binding; P:protein phosphorylation	NA	NA	NA
MmiR18325	bra-miR6032-5p	mRNA7987_1	TELO2-interacting protein 1 homolog isoform X1	NA	NA	NA	NA	NA
MmiR19206	rgl-miR7807b-3p	mRNA13499_1	beta-galactosidase 5 isoform X2	F:GO:0004553; P:GO:0005975	F:hydrolase activity, hydrolyzing O-glycosyl compounds; P:carbohydrate metabolic process	NA	NA	NA
MmiR19206	rgl-miR7807b-3p	mRNA4967_1	developmental protein SEPALLATA 1	F:GO:0000977; F:GO:0003700; C:GO:0005634; P:GO:0045944; F:GO:0046983	F:RNA polymerase II regulatory region sequence-specific DNA binding; F:DNA-binding transcription factor activity; C:nucleus; P:positive regulation of transcription by RNA polymerase II; F:protein dimerization activity	NA	NA	NA
MmiR19206	rgl-miR7807b-3p	mRNA14836_2	GBF-interacting protein 1 isoform X2	F:GO:0005515	F:protein binding	NA	NA	NA
MmiR19206	rgl-miR7807b-3p	mRNA18610_3	lysM and putative peptidoglycan-binding domain-containing protein 4	NA	NA	NA	NA	NA
MmiR19206	rgl-miR7807b-3p	mRNA19326_1	mitogen-activated protein kinase kinase kinase YODA	F:GO:0004672; F:GO:0005524; P:GO:0006468	F:protein kinase activity; F:ATP binding; P:protein phosphorylation	NA	NA	NA
MmiR19206	rgl-miR7807b-3p	mRNA19326_4	mitogen-activated protein kinase kinase kinase YODA	F:GO:0004672; F:GO:0005524; P:GO:0006468	F:protein kinase activity; F:ATP binding; P:protein phosphorylation	NA	NA	NA
MmiR19206	rgl-miR7807b-3p	mRNA19326_7	mitogen-activated protein kinase kinase kinase YODA	F:GO:0004672; F:GO:0005524; P:GO:0006468	F:protein kinase activity; F:ATP binding; P:protein phosphorylation	NA	NA	NA
MmiR19206	rgl-miR7807b-3p	mRNA19326_8	mitogen-activated protein kinase kinase kinase YODA	F:GO:0004672; F:GO:0005524; P:GO:0006468	F:protein kinase activity; F:ATP binding; P:protein phosphorylation	NA	NA	NA
MmiR19206	rgl-miR7807b-3p	mRNA19326_2	mitogen-activated protein kinase kinase kinase YODA-like	F:GO:0004672; F:GO:0005524; P:GO:0006468	F:protein kinase activity; F:ATP binding; P:protein phosphorylation	NA	NA	NA
MmiR19206	rgl-miR7807b-3p	mRNA19326_3	mitogen-activated protein kinase kinase kinase YODA-like	F:GO:0004672; F:GO:0005524; P:GO:0006468	F:protein kinase activity; F:ATP binding; P:protein phosphorylation	NA	NA	NA
MmiR19206	rgl-miR7807b-3p	mRNA19326_5	mitogen-activated protein kinase kinase kinase YODA-like	F:GO:0004672; F:GO:0005524; P:GO:0006468	F:protein kinase activity; F:ATP binding; P:protein phosphorylation	NA	NA	NA
MmiR19206	rgl-miR7807b-3p	mRNA19326_6	mitogen-activated protein kinase kinase kinase YODA-like	F:GO:0004672; F:GO:0005524; P:GO:0006468	F:protein kinase activity; F:ATP binding; P:protein phosphorylation	NA	NA	NA
MmiR19206	rgl-miR7807b-3p	JK512918_1	NA	NA	NA	NA	NA	NA
MmiR19206	rgl-miR7807b-3p	JK513398_1	NA	NA	NA	NA	NA	NA
MmiR19206	rgl-miR7807b-3p	JK513672_1	NA	NA	NA	NA	NA	NA
MmiR19206	rgl-miR7807b-3p	JK513911_1	NA	NA	NA	NA	NA	NA
MmiR19206	rgl-miR7807b-3p	mRNA17241_1	NA	F:GO:0005515; P:GO:0006396	F:protein binding; P:RNA processing	NA	NA	NA
MmiR19206	rgl-miR7807b-3p	mRNA17939_1	NA	F:GO:0004722; P:GO:0006470	F:protein serine/threonine phosphatase activity; P:protein dephosphorylation	T cell receptor sigNAling pathway	map04660	ec:3.1.3.16 - phosphatase
MmiR19206	rgl-miR7807b-3p	mRNA14839_1	omega-amidase, chloroplastic-like isoform X2	P:GO:0006807	P:nitrogen compound metabolic process	NA	NA	NA
MmiR19206	rgl-miR7807b-3p	mRNA16128_1	phenylalanine--tRNA ligase alpha subunit, cytoplasmic	F:GO:0000049; F:GO:0004826; F:GO:0005524; C:GO:0005737; P:GO:0006432	F:tRNA binding; F:phenylalanine-tRNA ligase activity; F:ATP binding; C:cytoplasm; P:phenylalanyl-tRNA aminoacylation	Aminoacyl-tRNA biosynthesis	map00970	ec:6.1.1.7 - ligase, ec:6.1.1.22 - ligase, ec:6.1.1.12 - ligase, ec:6.1.1.9 - ligase, ec:6.1.1.3 - ligase, ec:6.1.1.4 - ligase, ec:6.1.1.5 - ligase, ec:6.1.1.20 - ligase, ec:6.1.1.10 - ligase, ec:6.1.1.6 - ligase, ec:6.1.1.21 - ligase, ec:6.1.1.11 - ligase
MmiR19206	rgl-miR7807b-3p	KM082988_1	probable auxin efflux carrier component 1c	C:GO:0016021; P:GO:0055085	C:integral component of membrane; P:transmembrane transport	NA	NA	NA
MmiR19206	rgl-miR7807b-3p	mRNA29035_1	probable auxin efflux carrier component 1c	C:GO:0016021; P:GO:0055085	C:integral component of membrane; P:transmembrane transport	NA	NA	NA
MmiR19206	rgl-miR7807b-3p	mRNA28565_1	putative receptor-like protein kinase At1g72540	F:GO:0004672; F:GO:0005524; P:GO:0006468	F:protein kinase activity; F:ATP binding; P:protein phosphorylation	NA	NA	NA
MmiR19206	rgl-miR7807b-3p	mRNA19049_1	U3 small nucleolar RNA-associated protein 10 and NUC211 domain-containing protein, putative isoform 1	NA	NA	NA	NA	NA
MmiR19206	rgl-miR7807b-3p	mRNA17040_1	valine--tRNA ligase, chloroplastic/mitochondrial 2 isoform X4	F:GO:0002161; F:GO:0004832; F:GO:0005524; C:GO:0005737; P:GO:0006438	F:aminoacyl-tRNA editing activity; F:valine-tRNA ligase activity; F:ATP binding; C:cytoplasm; P:valyl-tRNA aminoacylation	Aminoacyl-tRNA biosynthesis	map00970	ec:6.1.1.7 - ligase, ec:6.1.1.22 - ligase, ec:6.1.1.12 - ligase, ec:6.1.1.9 - ligase, ec:6.1.1.3 - ligase, ec:6.1.1.4 - ligase, ec:6.1.1.5 - ligase, ec:6.1.1.20 - ligase, ec:6.1.1.10 - ligase, ec:6.1.1.6 - ligase, ec:6.1.1.21 - ligase, ec:6.1.1.11 - ligase
MmiR19206	rgl-miR7807b-3p	mRNA31965_1	zinc finger BED domain-containing protein RICESLEEPER 2-like	F:GO:0003677; F:GO:0046983	F:DNA binding; F:protein dimerization activity	NA	NA	NA
MmiR20203	gma-miR9751	mRNA17058_2	beta-galactosidase 10	F:GO:0004553; P:GO:0005975; F:GO:0030246	F:hydrolase activity, hydrolyzing O-glycosyl compounds; P:carbohydrate metabolic process; F:carbohydrate binding	NA	NA	NA
MmiR20203	gma-miR9751	mRNA18926_1	CLK4-associating serine/arginine rich protein isoform X2	NA	NA	NA	NA	NA
MmiR20203	gma-miR9751	mRNA17529_1	dihydroxy-acid dehydratase, chloroplastic	F:GO:0004160; P:GO:0009082	F:dihydroxy-acid dehydratase activity; P:branched-chain amino acid biosynthetic process	Biosynthesis of antibiotics	map01130	ec:1.1.1.34 - reductase (NADPH), ec:1.3.1.12 - dehydrogeNAse, ec:3.5.1.14 - acid amidohydrolase, ec:4.1.1.32 - carboxykiNAse (GTP), ec:1.2.4.1 - dehydrogeNAse (acetyl-transferring), ec:1.1.1.267 - reductoisomerase, ec:6.4.1.2 - carboxylase, ec:2.3.1.12 - acetyltransferase, ec:2.7.1.148 - 5'-diphospho)-2-C-methyl-D-erythritol kiNAse, ec:1.4.1.14 - synthase (NADH), ec:1.1.1.35 - dehydrogeNAse, ec:2…
MmiR20203	gma-miR9751	HO663472_1	diphthamide biosynthesis protein 3	F:GO:0046872	F:metal ion binding	NA	NA	NA
MmiR20203	gma-miR9751	mRNA18210_4	Enhancer of polycomb-like	NA	NA	NA	NA	NA
MmiR20203	gma-miR9751	mRNA18210_2	Enhancer of polycomb-like transcription factor protein, putative isoform 1	P:GO:0006342; C:GO:0016020; C:GO:0016021; P:GO:0016575; C:GO:0032991	P:chromatin silencing; C:membrane; C:integral component of membrane; P:histone deacetylation; C:protein-containing complex	NA	NA	NA
MmiR20203	gma-miR9751	mRNA8243_1	H/ACA ribonucleoprotein complex subunit 4-like	P:GO:0001522; F:GO:0003723; P:GO:0006396; F:GO:0009982	P:pseudouridine synthesis; F:RNA binding; P:RNA processing; F:pseudouridine synthase activity	NA	NA	NA
MmiR20203	gma-miR9751	mRNA14819_1	histone-lysine N-methyltransferase ASHH3 isoform X1	F:GO:0005515; C:GO:0005634; F:GO:0018024	F:protein binding; C:nucleus; F:histone-lysine N-methyltransferase activity	Lysine degradation	map00310	ec:1.1.1.35 - dehydrogeNAse, ec:2.3.1.32 - N-acetyltransferase, ec:2.1.1.43 - N-methyltransferase
MmiR20203	gma-miR9751	mRNA8898_1	lon protease homolog 2, peroxisomal	F:GO:0004176; F:GO:0004252; F:GO:0005524; P:GO:0006515	F:ATP-dependent peptidase activity; F:serine-type endopeptidase activity; F:ATP binding; P:protein quality control for misfolded or incompletely synthesized proteins	Purine metabolism	map00230	ec:3.6.1.15 - phosphatase, ec:2.7.4.3 - kiNAse, ec:3.5.1.5 - ec:3.5.1.5 urease, ec:3.6.1.3 - adenylpyrophosphatase, ec:6.3.4.4 - synthase, ec:6.3.4.13 - ligase, ec:2.7.4.6 - kiNAse, ec:3.5.2.5 - ec:3.5.2.5 allantoiNAse, ec:6.3.5.2 - synthase (glutamine-hydrolysing), ec:3.5.4.6 - deamiNAse, ec:2.1.2.2 - formyltransferase, ec:2.7.1.40 - kiNAse
MmiR20203	gma-miR9751	mRNA8898_2	lon protease homolog 2, peroxisomal	F:GO:0004176; F:GO:0004252; F:GO:0005524; P:GO:0006515	F:ATP-dependent peptidase activity; F:serine-type endopeptidase activity; F:ATP binding; P:protein quality control for misfolded or incompletely synthesized proteins	Purine metabolism	map00230	ec:3.6.1.15 - phosphatase, ec:2.7.4.3 - kiNAse, ec:3.5.1.5 - ec:3.5.1.5 urease, ec:3.6.1.3 - adenylpyrophosphatase, ec:6.3.4.4 - synthase, ec:6.3.4.13 - ligase, ec:2.7.4.6 - kiNAse, ec:3.5.2.5 - ec:3.5.2.5 allantoiNAse, ec:6.3.5.2 - synthase (glutamine-hydrolysing), ec:3.5.4.6 - deamiNAse, ec:2.1.2.2 - formyltransferase, ec:2.7.1.40 - kiNAse
MmiR20203	gma-miR9751	mRNA19219_c1_seq1	NA	P:GO:0006904	P:vesicle docking involved in exocytosis	NA	NA	NA
MmiR20203	gma-miR9751	mRNA19219_c1_seq5	NA	P:GO:0006904	P:vesicle docking involved in exocytosis	NA	NA	NA
MmiR20203	gma-miR9751	mRNA18926_2	NA	NA	NA	NA	NA	NA
MmiR20203	gma-miR9751	mRNA20115_1	protein EMBRYO DEFECTIVE 514	C:GO:0005634; P:GO:0017126	C:nucleus; P:nucleologenesis	NA	NA	NA
MmiR20203	gma-miR9751	mRNA23841_1	protein KRI1 homolog	P:GO:0000447; C:GO:0005730; C:GO:0030686	P:endonucleolytic cleavage in ITS1 to separate SSU-rRNA from 5.8S rRNA and LSU-rRNA from tricistronic rRNA transcript (SSU-rRNA, 5.8S rRNA, LSU-rRNA); C:nucleolus; C:90S preribosome	NA	NA	NA
MmiR20203	gma-miR9751	mRNA5465_1	purple acid phosphatase 8	F:GO:0003993	F:acid phosphatase activity	Riboflavin metabolism	map00740	ec:2.5.1.78 - synthase, ec:3.5.4.26 - deamiNAse, ec:2.7.7.2 - synthetase, ec:3.1.3.2 - phosphatase
MmiR20203	gma-miR9751	mRNA13013_1	Rad7, putative isoform 1	F:GO:0005515	F:protein binding	NA	NA	NA
MmiR20203	gma-miR9751	mRNA17743_1	scarecrow-like protein 6	NA	NA	NA	NA	NA
MmiR20203	gma-miR9751	mRNA17743_2	scarecrow-like protein 6	NA	NA	NA	NA	NA
MmiR20203	gma-miR9751	mRNA16469_2	transcription initiation factor TFIID subunit 8	C:GO:0005669; F:GO:0046982	C:transcription factor TFIID complex; F:protein heterodimerization activity	NA	NA	NA
MmiR20203	gma-miR9751	mRNA15812_1	tRNA (guanine-N(7)-)-methyltransferase non-catalytic subunit wdr4	F:GO:0005515; P:GO:0036265	F:protein binding; P:RNA (guanine-N7)-methylation	NA	NA	NA
MmiR20203	gma-miR9751	mRNA15387_1	UPF0496 protein At3g19330 isoform X1	C:GO:0016020	C:membrane	NA	NA	NA
MmiR20203	gma-miR9751	mRNA19219_c1_seq2	vacuolar protein-sorting-associated protein 33 homolog	P:GO:0006904	P:vesicle docking involved in exocytosis	NA	NA	NA
MmiR20203	gma-miR9751	mRNA19219_c1_seq4	vacuolar protein-sorting-associated protein 33 homolog	P:GO:0006904	P:vesicle docking involved in exocytosis	NA	NA	NA
MmiR20203	gma-miR9751	mRNA12480_1	WD repeat-containing protein GTS1	F:GO:0005515	F:protein binding	NA	NA	NA
MmiR20663	ptc-miR6459a-5p	mRNA18195_1	ABC transporter B family member 25, mitochondrial isoform X1	F:GO:0005524; C:GO:0016021; F:GO:0042626; P:GO:0055085	F:ATP binding; C:integral component of membrane; F:ATPase activity, coupled to transmembrane movement of substances; P:transmembrane transport	Purine metabolism	map00230	ec:3.6.1.15 - phosphatase, ec:2.7.4.3 - kiNAse, ec:3.5.1.5 - ec:3.5.1.5 urease, ec:3.6.1.3 - adenylpyrophosphatase, ec:6.3.4.4 - synthase, ec:6.3.4.13 - ligase, ec:2.7.4.6 - kiNAse, ec:3.5.2.5 - ec:3.5.2.5 allantoiNAse, ec:6.3.5.2 - synthase (glutamine-hydrolysing), ec:3.5.4.6 - deamiNAse, ec:2.1.2.2 - formyltransferase, ec:2.7.1.40 - kiNAse
MmiR20663	ptc-miR6459a-5p	mRNA12381_1	dentin sialophosphoprotein-like	NA	NA	NA	NA	NA
MmiR20663	ptc-miR6459a-5p	mRNA18164_1	F-box/LRR-repeat protein At4g29420	F:GO:0005515	F:protein binding	NA	NA	NA
MmiR20663	ptc-miR6459a-5p	mRNA18447_2	glutamate receptor 3.7	F:GO:0004970; C:GO:0016020	F:ionotropic glutamate receptor activity; C:membrane	NA	NA	NA
MmiR20663	ptc-miR6459a-5p	mRNA30774_1	pentatricopeptide repeat-containing protein At4g30825, chloroplastic	F:GO:0005515	F:protein binding	NA	NA	NA
MmiR20663	ptc-miR6459a-5p	mRNA15776_1	peptidyl-prolyl cis-trans isomerase FKBP62-like	F:GO:0005515	F:protein binding	NA	NA	NA
MmiR20663	ptc-miR6459a-5p	mRNA13362_1	probable LRR receptor-like serine/threonine-protein kinase At2g16250	F:GO:0004672; F:GO:0005515; F:GO:0005524; P:GO:0006468	F:protein kinase activity; F:protein binding; F:ATP binding; P:protein phosphorylation	NA	NA	NA
MmiR22417	aly-miR397a-3p	JK512665_1	12-oxophytodienoate reductase 2	F:GO:0003824	F:catalytic activity	NA	NA	NA
MmiR22417	aly-miR397a-3p	mRNA7395_1	AP-3 complex subunit delta	P:GO:0006886; P:GO:0016192; C:GO:0030123	P:intracellular protein transport; P:vesicle-mediated transport; C:AP-3 adaptor complex	NA	NA	NA
MmiR22417	aly-miR397a-3p	mRNA18464_1	beta-adaptin-like protein A	P:GO:0006886; P:GO:0016192; C:GO:0030131; F:GO:0030276	P:intracellular protein transport; P:vesicle-mediated transport; C:clathrin adaptor complex; F:clathrin binding	NA	NA	NA
MmiR22417	aly-miR397a-3p	JK513162_1	mitochondrial acidic protein mam33	C:GO:0005759	C:mitochondrial matrix	NA	NA	NA
MmiR22417	aly-miR397a-3p	mRNA16136_1	probable histone H2B.3	C:GO:0000786; F:GO:0003677; F:GO:0046982	C:nucleosome; F:DNA binding; F:protein heterodimerization activity	NA	NA	NA
MmiR22757	lja-miR11115-5p	mRNA11966_1	DEAD-box ATP-dependent RNA helicase 18	F:GO:0003676; F:GO:0005524	F:nucleic acid binding; F:ATP binding	NA	NA	NA
MmiR22757	lja-miR11115-5p	mRNA12233_1	GTP-binding protein BRASSINAZOLE INSENSITIVE PALE GREEN 2, chloroplastic	F:GO:0005525	F:GTP binding	NA	NA	NA
MmiR22757	lja-miR11115-5p	mRNA12566_1	mannan endo-1,4-beta-mannosidase 7-like	F:GO:0004553; P:GO:0005975	F:hydrolase activity, hydrolyzing O-glycosyl compounds; P:carbohydrate metabolic process	NA	NA	NA
MmiR22757	lja-miR11115-5p	mRNA17959_4	NA	F:GO:0003677; C:GO:0005634	F:DNA binding; C:nucleus	NA	NA	NA
MmiR22757	lja-miR11115-5p	mRNA12935_1	Zinc ion binding, putative isoform 5	F:GO:0004672; F:GO:0005515; F:GO:0005524; P:GO:0006468	F:protein kinase activity; F:protein binding; F:ATP binding; P:protein phosphorylation	NA	NA	NA
MmiR22910	eun-miR530-3p	mRNA4034_1	biotin carboxyl carrier protein of acetyl-CoA carboxylase 2, chloroplastic	F:GO:0003989; P:GO:0006633; C:GO:0009317	F:acetyl-CoA carboxylase activity; P:fatty acid biosynthetic process; C:acetyl-CoA carboxylase complex	Aflatoxin biosynthesis	map00254	ec:6.4.1.2 - carboxylase
MmiR22910	eun-miR530-3p	mRNA18752_2	BRASSINOSTEROID INSENSITIVE 1-associated receptor kinase 1-like	F:GO:0004672; F:GO:0005102; F:GO:0005524; P:GO:0006468; P:GO:0007165	F:protein kinase activity; F:signaling receptor binding; F:ATP binding; P:protein phosphorylation; P:signal transduction	NA	NA	NA
MmiR22910	eun-miR530-3p	JK513522_1	coiled-coil-helix-coiled-coil-helix domain-containing protein 10, mitochondrial	NA	NA	NA	NA	NA
MmiR22910	eun-miR530-3p	mRNA16556_1	eukaryotic translation initiation factor 3 subunit J-like	F:GO:0003743; C:GO:0005852	F:translation initiation factor activity; C:eukaryotic translation initiation factor 3 complex	NA	NA	NA
MmiR22910	eun-miR530-3p	mRNA18140_1	L-galactono-1,4-lactone dehydrogenase, mitochondrial	F:GO:0003885; C:GO:0016020; F:GO:0016633; P:GO:0055114; F:GO:0071949	F:D-arabinono-1,4-lactone oxidase activity; C:membrane; F:galactonolactone dehydrogenase activity; P:oxidation-reduction process; F:FAD binding	Ascorbate and aldarate metabolism	map00053	ec:1.3.2.3 - dehydrogeNAse, ec:2.7.7.64 - uridylyltransferase, ec:1.8.5.1 - dehydrogeNAse (ascorbate), ec:5.1.3.18 - 3,5-epimerase
MmiR22910	eun-miR530-3p	mRNA17277_2	NA	NA	NA	NA	NA	NA
MmiR22910	eun-miR530-3p	mRNA17962_1	NA	F:GO:0016787	F:hydrolase activity	NA	NA	NA
MmiR22910	eun-miR530-3p	mRNA18752_1	NA	F:GO:0004672; F:GO:0005102; F:GO:0005524; P:GO:0006468; P:GO:0007165	F:protein kinase activity; F:signaling receptor binding; F:ATP binding; P:protein phosphorylation; P:signal transduction	NA	NA	NA
MmiR22910	eun-miR530-3p	mRNA17139_1	OBERON-like protein	NA	NA	NA	NA	NA
MmiR22910	eun-miR530-3p	mRNA15831_1	serine hydroxymethyltransferase 3, chloroplastic	F:GO:0004372; P:GO:0019264; F:GO:0030170; P:GO:0035999	F:glycine hydroxymethyltransferase activity; P:glycine biosynthetic process from serine; F:pyridoxal phosphate binding; P:tetrahydrofolate interconversion	Biosynthesis of antibiotics	map01130	ec:1.1.1.34 - reductase (NADPH), ec:1.3.1.12 - dehydrogeNAse, ec:3.5.1.14 - acid amidohydrolase, ec:4.1.1.32 - carboxykiNAse (GTP), ec:1.2.4.1 - dehydrogeNAse (acetyl-transferring), ec:1.1.1.267 - reductoisomerase, ec:6.4.1.2 - carboxylase, ec:2.3.1.12 - acetyltransferase, ec:2.7.1.148 - 5'-diphospho)-2-C-methyl-D-erythritol kiNAse, ec:1.4.1.14 - synthase (NADH), ec:1.1.1.35 - dehydrogeNAse, ec:2…
MmiR22910	eun-miR530-3p	mRNA11188_1	S-formylglutathione hydrolase	F:GO:0018738; P:GO:0046294	F:S-formylglutathione hydrolase activity; P:formaldehyde catabolic process	Methane metabolism	map00680	ec:6.2.1.1 - ligase, ec:4.2.1.11 - hydratase, ec:3.1.3.11 - hexose diphosphatase, ec:1.1.1.37 - dehydrogeNAse, ec:2.6.1.52 - transamiNAse, ec:2.1.2.1 - hydroxymethyltransferase, ec:3.1.2.12 - hydrolase, ec:4.1.1.31 - carboxylase, ec:2.7.1.11 - phosphohexokiNAse
MmiR23216	pab-miR159a	mRNA14255_1	cytochrome P450 85A	F:GO:0005506; F:GO:0016705; F:GO:0020037; P:GO:0055114	F:iron ion binding; F:oxidoreductase activity, acting on paired donors, with incorporation or reduction of molecular oxygen; F:heme binding; P:oxidation-reduction process	NA	NA	NA
MmiR23216	pab-miR159a	mRNA14255_2	cytochrome P450 85A	F:GO:0004497; F:GO:0005506; F:GO:0016705; F:GO:0020037; P:GO:0055114	F:monooxygenase activity; F:iron ion binding; F:oxidoreductase activity, acting on paired donors, with incorporation or reduction of molecular oxygen; F:heme binding; P:oxidation-reduction process	NA	NA	NA
MmiR23216	pab-miR159a	mRNA23100_1	electron transfer flavoprotein subunit alpha, mitochondrial	F:GO:0009055; F:GO:0050660	F:electron transfer activity; F:flavin adenine dinucleotide binding	NA	NA	NA
MmiR23216	pab-miR159a	mRNA15595_2	methylsterol monooxygenase 1-1-like	F:GO:0005506; P:GO:0008610; F:GO:0016491; P:GO:0055114	F:iron ion binding; P:lipid biosynthetic process; F:oxidoreductase activity; P:oxidation-reduction process	NA	NA	NA
MmiR23216	pab-miR159a	mRNA16786_1	phospholipid:diacylglycerol acyltransferase 1-like	P:GO:0006629; F:GO:0008374	P:lipid metabolic process; F:O-acyltransferase activity	NA	NA	NA
MmiR23216	pab-miR159a	mRNA8007_1	probable receptor-like protein kinase At1g11050	F:GO:0004672; F:GO:0005524; P:GO:0006468	F:protein kinase activity; F:ATP binding; P:protein phosphorylation	NA	NA	NA
MmiR23216	pab-miR159a	mRNA12041_1	protein DETOXIFICATION 18-like	P:GO:0006855; F:GO:0015238; F:GO:0015297; C:GO:0016020	P:drug transmembrane transport; F:drug transmembrane transporter activity; F:antiporter activity; C:membrane	NA	NA	NA
MmiR23216	pab-miR159a	mRNA12041_2	protein DETOXIFICATION 18-like	P:GO:0006855; F:GO:0015238; F:GO:0015297; C:GO:0016020	P:drug transmembrane transport; F:drug transmembrane transporter activity; F:antiporter activity; C:membrane	NA	NA	NA
MmiR23216	pab-miR159a	mRNA12041_3	protein DETOXIFICATION 19-like	P:GO:0006855; F:GO:0015238; F:GO:0015297; C:GO:0016020	P:drug transmembrane transport; F:drug transmembrane transporter activity; F:antiporter activity; C:membrane	NA	NA	NA
MmiR23216	pab-miR159a	mRNA8497_1	subtilisin-like protease SBT1.4	F:GO:0004252; P:GO:0006508	F:serine-type endopeptidase activity; P:proteolysis	NA	NA	NA
MmiR23216	pab-miR159a	mRNA19346_1	TMV resistance protein N-like	F:GO:0005515; P:GO:0007165; F:GO:0043531	F:protein binding; P:signal transduction; F:ADP binding	NA	NA	NA
MmiR23216	pab-miR159a	mRNA19346_2	TMV resistance protein N-like	F:GO:0005515; P:GO:0007165; F:GO:0043531	F:protein binding; P:signal transduction; F:ADP binding	NA	NA	NA
MmiR23216	pab-miR159a	mRNA16108_1	transcription factor bHLH145	F:GO:0046983	F:protein dimerization activity	NA	NA	NA
MmiR23216	pab-miR159a	mRNA16108_2	transcription factor bHLH145	F:GO:0046983	F:protein dimerization activity	NA	NA	NA
MmiR23216	pab-miR159a	mRNA16108_6	transcription factor bHLH145	F:GO:0046983	F:protein dimerization activity	NA	NA	NA
MmiR23216	pab-miR159a	mRNA16108_8	transcription factor bHLH145	F:GO:0046983	F:protein dimerization activity	NA	NA	NA
MmiR23217	pde-miR159	mRNA14255_1	cytochrome P450 85A	F:GO:0005506; F:GO:0016705; F:GO:0020037; P:GO:0055114	F:iron ion binding; F:oxidoreductase activity, acting on paired donors, with incorporation or reduction of molecular oxygen; F:heme binding; P:oxidation-reduction process	NA	NA	NA
MmiR23217	pde-miR159	mRNA14255_2	cytochrome P450 85A	F:GO:0004497; F:GO:0005506; F:GO:0016705; F:GO:0020037; P:GO:0055114	F:monooxygenase activity; F:iron ion binding; F:oxidoreductase activity, acting on paired donors, with incorporation or reduction of molecular oxygen; F:heme binding; P:oxidation-reduction process	NA	NA	NA
MmiR23217	pde-miR159	mRNA23100_1	electron transfer flavoprotein subunit alpha, mitochondrial	F:GO:0009055; F:GO:0050660	F:electron transfer activity; F:flavin adenine dinucleotide binding	NA	NA	NA
MmiR23217	pde-miR159	mRNA15595_2	methylsterol monooxygenase 1-1-like	F:GO:0005506; P:GO:0008610; F:GO:0016491; P:GO:0055114	F:iron ion binding; P:lipid biosynthetic process; F:oxidoreductase activity; P:oxidation-reduction process	NA	NA	NA
MmiR23217	pde-miR159	mRNA16786_1	phospholipid:diacylglycerol acyltransferase 1-like	P:GO:0006629; F:GO:0008374	P:lipid metabolic process; F:O-acyltransferase activity	NA	NA	NA
MmiR23217	pde-miR159	mRNA8007_1	probable receptor-like protein kinase At1g11050	F:GO:0004672; F:GO:0005524; P:GO:0006468	F:protein kinase activity; F:ATP binding; P:protein phosphorylation	NA	NA	NA
MmiR23217	pde-miR159	mRNA12041_1	protein DETOXIFICATION 18-like	P:GO:0006855; F:GO:0015238; F:GO:0015297; C:GO:0016020	P:drug transmembrane transport; F:drug transmembrane transporter activity; F:antiporter activity; C:membrane	NA	NA	NA
MmiR23217	pde-miR159	mRNA12041_2	protein DETOXIFICATION 18-like	P:GO:0006855; F:GO:0015238; F:GO:0015297; C:GO:0016020	P:drug transmembrane transport; F:drug transmembrane transporter activity; F:antiporter activity; C:membrane	NA	NA	NA
MmiR23217	pde-miR159	mRNA12041_3	protein DETOXIFICATION 19-like	P:GO:0006855; F:GO:0015238; F:GO:0015297; C:GO:0016020	P:drug transmembrane transport; F:drug transmembrane transporter activity; F:antiporter activity; C:membrane	NA	NA	NA
MmiR23217	pde-miR159	mRNA8497_1	subtilisin-like protease SBT1.4	F:GO:0004252; P:GO:0006508	F:serine-type endopeptidase activity; P:proteolysis	NA	NA	NA
MmiR23217	pde-miR159	mRNA19346_1	TMV resistance protein N-like	F:GO:0005515; P:GO:0007165; F:GO:0043531	F:protein binding; P:signal transduction; F:ADP binding	NA	NA	NA
MmiR23217	pde-miR159	mRNA19346_2	TMV resistance protein N-like	F:GO:0005515; P:GO:0007165; F:GO:0043531	F:protein binding; P:signal transduction; F:ADP binding	NA	NA	NA
MmiR23217	pde-miR159	mRNA16108_1	transcription factor bHLH145	F:GO:0046983	F:protein dimerization activity	NA	NA	NA
MmiR23217	pde-miR159	mRNA16108_2	transcription factor bHLH145	F:GO:0046983	F:protein dimerization activity	NA	NA	NA
MmiR23217	pde-miR159	mRNA16108_6	transcription factor bHLH145	F:GO:0046983	F:protein dimerization activity	NA	NA	NA
MmiR23217	pde-miR159	mRNA16108_8	transcription factor bHLH145	F:GO:0046983	F:protein dimerization activity	NA	NA	NA
MmiR23777	aly-miR4246	mRNA13968_3	26S proteasome non-ATPase regulatory subunit 9	F:GO:0005515; P:GO:0070682	F:protein binding; P:proteasome regulatory particle assembly	NA	NA	NA
MmiR23777	aly-miR4246	mRNA8598_1	4-hydroxy-tetrahydrodipicolinate reductase 2, chloroplastic-like	F:GO:0008839; P:GO:0009089; P:GO:0055114; F:GO:0070402	F:4-hydroxy-tetrahydrodipicolinate reductase; P:lysine biosynthetic process via diaminopimelate; P:oxidation-reduction process; F:NADPH binding	Biosynthesis of antibiotics	map01130	ec:1.1.1.34 - reductase (NADPH), ec:1.3.1.12 - dehydrogeNAse, ec:3.5.1.14 - acid amidohydrolase, ec:4.1.1.32 - carboxykiNAse (GTP), ec:1.2.4.1 - dehydrogeNAse (acetyl-transferring), ec:1.1.1.267 - reductoisomerase, ec:6.4.1.2 - carboxylase, ec:2.3.1.12 - acetyltransferase, ec:2.7.1.148 - 5'-diphospho)-2-C-methyl-D-erythritol kiNAse, ec:1.4.1.14 - synthase (NADH), ec:1.1.1.35 - dehydrogeNAse, ec:2…
MmiR23777	aly-miR4246	mRNA8598_2	4-hydroxy-tetrahydrodipicolinate reductase 2, chloroplastic-like	F:GO:0008839; P:GO:0009089; P:GO:0055114; F:GO:0070402	F:4-hydroxy-tetrahydrodipicolinate reductase; P:lysine biosynthetic process via diaminopimelate; P:oxidation-reduction process; F:NADPH binding	Biosynthesis of antibiotics	map01130	ec:1.1.1.34 - reductase (NADPH), ec:1.3.1.12 - dehydrogeNAse, ec:3.5.1.14 - acid amidohydrolase, ec:4.1.1.32 - carboxykiNAse (GTP), ec:1.2.4.1 - dehydrogeNAse (acetyl-transferring), ec:1.1.1.267 - reductoisomerase, ec:6.4.1.2 - carboxylase, ec:2.3.1.12 - acetyltransferase, ec:2.7.1.148 - 5'-diphospho)-2-C-methyl-D-erythritol kiNAse, ec:1.4.1.14 - synthase (NADH), ec:1.1.1.35 - dehydrogeNAse, ec:2…
MmiR23777	aly-miR4246	mRNA13626_2	50S ribosomal protein L7/L12	F:GO:0003735; C:GO:0005840; P:GO:0006412; F:GO:0022857	F:structural constituent of ribosome; C:ribosome; P:translation; F:transmembrane transporter activity	NA	NA	NA
MmiR23777	aly-miR4246	mRNA13626_3	50S ribosomal protein L7/L12	F:GO:0003735; C:GO:0005840; P:GO:0006412; F:GO:0022857	F:structural constituent of ribosome; C:ribosome; P:translation; F:transmembrane transporter activity	NA	NA	NA
MmiR23777	aly-miR4246	KM082987_1	auxin efflux carrier component 3-like isoform X1	C:GO:0016021; P:GO:0055085	C:integral component of membrane; P:transmembrane transport	NA	NA	NA
MmiR23777	aly-miR4246	mRNA18701_1	DNA polymerase delta catalytic subunit	F:GO:0000166; F:GO:0003677; F:GO:0003887	F:nucleotide binding; F:DNA binding; F:DNA-directed DNA polymerase activity	NA	NA	NA
MmiR23777	aly-miR4246	mRNA24611_1	DNA topoisomerase 3-beta isoform X1	F:GO:0003677; F:GO:0003917; P:GO:0006265	F:DNA binding; F:DNA topoisomerase type I activity; P:DNA topological change	NA	NA	NA
MmiR23777	aly-miR4246	mRNA18014_1	filament-like plant protein 4	NA	NA	NA	NA	NA
MmiR23777	aly-miR4246	mRNA17860_1	glucan endo-1,3-beta-glucosidase 7	F:GO:0004553; P:GO:0005975	F:hydrolase activity, hydrolyzing O-glycosyl compounds; P:carbohydrate metabolic process	NA	NA	NA
MmiR23777	aly-miR4246	mRNA28986_1	G-type lectin S-receptor-like serine/threonine-protein kinase SD2-2	F:GO:0004674; F:GO:0005524; P:GO:0006468; P:GO:0048544	F:protein serine/threonine kinase activity; F:ATP binding; P:protein phosphorylation; P:recognition of pollen	NA	NA	NA
MmiR23777	aly-miR4246	mRNA17421_1	MAG2-interacting protein 2 isoform X1	C:GO:0005737; P:GO:0006888; P:GO:0006890; P:GO:0032527	C:cytoplasm; P:endoplasmic reticulum to Golgi vesicle-mediated transport; P:retrograde vesicle-mediated transport, Golgi to endoplasmic reticulum; P:protein exit from endoplasmic reticulum	NA	NA	NA
MmiR23777	aly-miR4246	mRNA15700_1	Methyl-CPG-binding domain 8, putative isoform 1	F:GO:0003677; C:GO:0005634	F:DNA binding; C:nucleus	NA	NA	NA
MmiR23777	aly-miR4246	mRNA15700_2	Methyl-CPG-binding domain 8, putative isoform 1	F:GO:0003677; C:GO:0005634	F:DNA binding; C:nucleus	NA	NA	NA
MmiR23777	aly-miR4246	mRNA13911_1	pentatricopeptide repeat-containing protein At2g17210	F:GO:0005515	F:protein binding	NA	NA	NA
MmiR23777	aly-miR4246	mRNA13911_3	pentatricopeptide repeat-containing protein At2g17210	F:GO:0005515	F:protein binding	NA	NA	NA
MmiR23777	aly-miR4246	mRNA8438_1	phospho-2-dehydro-3-deoxyheptonate aldolase 2, chloroplastic	F:GO:0003849; P:GO:0009073	F:3-deoxy-7-phosphoheptulonate synthase activity; P:aromatic amino acid family biosynthetic process	Biosynthesis of antibiotics	map01130	ec:1.1.1.34 - reductase (NADPH), ec:1.3.1.12 - dehydrogeNAse, ec:3.5.1.14 - acid amidohydrolase, ec:4.1.1.32 - carboxykiNAse (GTP), ec:1.2.4.1 - dehydrogeNAse (acetyl-transferring), ec:1.1.1.267 - reductoisomerase, ec:6.4.1.2 - carboxylase, ec:2.3.1.12 - acetyltransferase, ec:2.7.1.148 - 5'-diphospho)-2-C-methyl-D-erythritol kiNAse, ec:1.4.1.14 - synthase (NADH), ec:1.1.1.35 - dehydrogeNAse, ec:2…
MmiR23777	aly-miR4246	mRNA17619_1	plant intracellular Ras-group-related LRR protein 6 isoform X1	F:GO:0005515	F:protein binding	NA	NA	NA
MmiR23777	aly-miR4246	mRNA17619_2	plant intracellular Ras-group-related LRR protein 6 isoform X1	F:GO:0005515	F:protein binding	NA	NA	NA
MmiR23777	aly-miR4246	DQ631803_1	probable 6-phosphogluconolactonase 1	P:GO:0005975; P:GO:0006098; F:GO:0017057	P:carbohydrate metabolic process; P:pentose-phosphate shunt; F:6-phosphogluconolactonase activity	NA	NA	NA
MmiR23777	aly-miR4246	mRNA18841_1	protein CROWDED NUCLEI 2 isoform X1	C:GO:0005634; P:GO:0006997	C:nucleus; P:nucleus organization	NA	NA	NA
MmiR23777	aly-miR4246	mRNA17855_1	protein TPLATE	P:GO:0006897	P:endocytosis	NA	NA	NA
MmiR23777	aly-miR4246	mRNA17855_2	protein TPLATE	P:GO:0006897	P:endocytosis	NA	NA	NA
MmiR23777	aly-miR4246	mRNA15653_1	putative methylesterase 14, chloroplastic	P:GO:0009694; P:GO:0009696; F:GO:0080030; F:GO:0080031; F:GO:0080032	P:jasmonic acid metabolic process; P:salicylic acid metabolic process; F:methyl indole-3-acetate esterase activity; F:methyl salicylate esterase activity; F:methyl jasmonate esterase activity	NA	NA	NA
MmiR23777	aly-miR4246	mRNA26599_1	thermospermine synthase ACAULIS5	F:GO:0003824	F:catalytic activity	NA	NA	NA
MmiR23777	aly-miR4246	mRNA9083_1	translation initiation factor eIF-2B subunit delta	P:GO:0044237	P:cellular metabolic process	NA	NA	NA
MmiR23777	aly-miR4246	JK512620_1	unnamed protein product, partial	NA	NA	NA	NA	NA
MmiR2596	gra-miR8708	mRNA23081_1	28 kDa ribonucleoprotein, chloroplastic	F:GO:0003676	F:nucleic acid binding	NA	NA	NA
MmiR2596	gra-miR8708	mRNA1185_1	ABC transporter B family member 19	F:GO:0005524; C:GO:0016021; F:GO:0042626; P:GO:0055085	F:ATP binding; C:integral component of membrane; F:ATPase activity, coupled to transmembrane movement of substances; P:transmembrane transport	Purine metabolism	map00230	ec:3.6.1.15 - phosphatase, ec:2.7.4.3 - kiNAse, ec:3.5.1.5 - ec:3.5.1.5 urease, ec:3.6.1.3 - adenylpyrophosphatase, ec:6.3.4.4 - synthase, ec:6.3.4.13 - ligase, ec:2.7.4.6 - kiNAse, ec:3.5.2.5 - ec:3.5.2.5 allantoiNAse, ec:6.3.5.2 - synthase (glutamine-hydrolysing), ec:3.5.4.6 - deamiNAse, ec:2.1.2.2 - formyltransferase, ec:2.7.1.40 - kiNAse
MmiR2596	gra-miR8708	mRNA8878_1	acyltransferase-like protein At3g26840, chloroplastic isoform X1	F:GO:0016747	F:transferase activity, transferring acyl groups other than amino-acyl groups	NA	NA	NA
MmiR2596	gra-miR8708	mRNA15285_1	alpha-L-arabinofuranosidase 1	P:GO:0046373; F:GO:0046556	P:L-arabinose metabolic process; F:alpha-L-arabinofuranosidase activity	Amino sugar and nucleotide sugar metabolism	map00520	ec:5.1.3.2 - 4-epimerase, ec:3.2.1.55 - end alpha-L-arabinofuranosidase, ec:2.7.7.64 - uridylyltransferase, ec:2.4.1.43 - 4-alpha-galacturonosyltransferase, ec:2.7.1.1 - hexokiNAse type IV glucokiNAse, ec:2.7.7.9 - uridylyltransferase, ec:4.1.1.35 - decarboxylase, ec:3.2.1.52 - hexosaminidase, ec:2.7.7.12 - uridylyltransferase, ec:5.1.3.18 - 3,5-epimerase, ec:3.2.1.14 - ChiC, ec:5.3.1.8 - isomera…
MmiR2596	gra-miR8708	mRNA4951_1	chlorophyll a-b binding protein CP24 10A, chloroplastic-like	P:GO:0009765; C:GO:0016020	P:photosynthesis, light harvesting; C:membrane	NA	NA	NA
MmiR2596	gra-miR8708	mRNA18593_1	dnaJ homolog subfamily C member 2	F:GO:0003677	F:DNA binding	NA	NA	NA
MmiR2596	gra-miR8708	mRNA18210_2	Enhancer of polycomb-like transcription factor protein, putative isoform 1	P:GO:0006342; C:GO:0016020; C:GO:0016021; P:GO:0016575; C:GO:0032991	P:chromatin silencing; C:membrane; C:integral component of membrane; P:histone deacetylation; C:protein-containing complex	NA	NA	NA
MmiR2596	gra-miR8708	mRNA18316_1	heat shock protein 83	F:GO:0005524; P:GO:0006457; F:GO:0051082	F:ATP binding; P:protein folding; F:unfolded protein binding	NA	NA	NA
MmiR2596	gra-miR8708	mRNA14508_1	Mono-/di-acylglycerol lipase	P:GO:0006629; P:GO:0016042	P:lipid metabolic process; P:lipid catabolic process	NA	NA	NA
MmiR2596	gra-miR8708	mRNA14508_2	Mono-/di-acylglycerol lipase	P:GO:0006629; P:GO:0016042	P:lipid metabolic process; P:lipid catabolic process	NA	NA	NA
MmiR2596	gra-miR8708	mRNA16651_1	NA	P:GO:0009228; F:GO:0016830; F:GO:0051536	P:thiamine biosynthetic process; F:carbon-carbon lyase activity; F:iron-sulfur cluster binding	NA	NA	NA
MmiR2596	gra-miR8708	mRNA18385_1	NA	F:GO:0005515	F:protein binding	NA	NA	NA
MmiR2596	gra-miR8708	mRNA18593_2	NA	F:GO:0003677	F:DNA binding	NA	NA	NA
MmiR2596	gra-miR8708	mRNA11_2	photosystem II 44 kDa protein (chloroplast)	C:GO:0009523; P:GO:0009772; F:GO:0016168; F:GO:0045156	C:photosystem II; P:photosynthetic electron transport in photosystem II; F:chlorophyll binding; F:electron transporter, transferring electrons within the cyclic electron transport pathway of photosynthesis activity	NA	NA	NA
MmiR2596	gra-miR8708	mRNA17249_1	probable E3 ubiquitin-protein ligase EDA40	F:GO:0004672; F:GO:0005524; C:GO:0005886; P:GO:0006468; C:GO:0016021	F:protein kinase activity; F:ATP binding; C:plasma membrane; P:protein phosphorylation; C:integral component of membrane	NA	NA	NA
MmiR2596	gra-miR8708	mRNA8356_1	protein COFACTOR ASSEMBLY OF COMPLEX C SUBUNIT B CCB2, chloroplastic	NA	NA	NA	NA	NA
MmiR2596	gra-miR8708	mRNA8356_2	protein COFACTOR ASSEMBLY OF COMPLEX C SUBUNIT B CCB2, chloroplastic	NA	NA	NA	NA	NA
MmiR2596	gra-miR8708	mRNA8356_3	protein COFACTOR ASSEMBLY OF COMPLEX C SUBUNIT B CCB2, chloroplastic	NA	NA	NA	NA	NA
MmiR2596	gra-miR8708	mRNA8356_4	protein COFACTOR ASSEMBLY OF COMPLEX C SUBUNIT B CCB2, chloroplastic	NA	NA	NA	NA	NA
MmiR2596	gra-miR8708	mRNA17201_1	protein Dr1 homolog isoform X2	F:GO:0046982	F:protein heterodimerization activity	NA	NA	NA
MmiR2596	gra-miR8708	mRNA15642_1	protein EMSY-LIKE 1-like isoform X1	P:GO:0050832	P:defense response to fungus	NA	NA	NA
MmiR2596	gra-miR8708	mRNA15642_2	protein EMSY-LIKE 1-like isoform X1	P:GO:0050832	P:defense response to fungus	NA	NA	NA
MmiR2596	gra-miR8708	mRNA15642_3	protein EMSY-LIKE 1-like isoform X1	P:GO:0050832	P:defense response to fungus	NA	NA	NA
MmiR2596	gra-miR8708	mRNA15642_4	protein EMSY-LIKE 1-like isoform X1	P:GO:0050832	P:defense response to fungus	NA	NA	NA
MmiR2596	gra-miR8708	mRNA12973_1	protein NRT1/ PTR FAMILY 4.3	C:GO:0016020; F:GO:0022857; P:GO:0055085	C:membrane; F:transmembrane transporter activity; P:transmembrane transport	NA	NA	NA
MmiR2596	gra-miR8708	mRNA16969_2	protein PLASTID MOVEMENT IMPAIRED 1	P:GO:0009902	P:chloroplast relocation	NA	NA	NA
MmiR2596	gra-miR8708	mRNA16969_4	protein PLASTID MOVEMENT IMPAIRED 1	P:GO:0009902	P:chloroplast relocation	NA	NA	NA
MmiR26290	sly-miR9473-5p	mRNA16738_1	ATP-dependent DNA helicase Q-like 4A isoform X1	F:GO:0003676; F:GO:0005524; C:GO:0005622; P:GO:0006260; P:GO:0006281; P:GO:0006310; F:GO:0043140	F:nucleic acid binding; F:ATP binding; C:intracellular; P:DNA replication; P:DNA repair; P:DNA recombination; F:ATP-dependent 3'-5' DNA helicase activity	Purine metabolism	map00230	ec:3.6.1.15 - phosphatase, ec:2.7.4.3 - kiNAse, ec:3.5.1.5 - ec:3.5.1.5 urease, ec:3.6.1.3 - adenylpyrophosphatase, ec:6.3.4.4 - synthase, ec:6.3.4.13 - ligase, ec:2.7.4.6 - kiNAse, ec:3.5.2.5 - ec:3.5.2.5 allantoiNAse, ec:6.3.5.2 - synthase (glutamine-hydrolysing), ec:3.5.4.6 - deamiNAse, ec:2.1.2.2 - formyltransferase, ec:2.7.1.40 - kiNAse
MmiR26290	sly-miR9473-5p	mRNA16738_2	ATP-dependent DNA helicase Q-like 4A isoform X1	F:GO:0003676; F:GO:0005524; C:GO:0005622; P:GO:0006260; P:GO:0006281; P:GO:0006310; F:GO:0043140	F:nucleic acid binding; F:ATP binding; C:intracellular; P:DNA replication; P:DNA repair; P:DNA recombination; F:ATP-dependent 3'-5' DNA helicase activity	Purine metabolism	map00230	ec:3.6.1.15 - phosphatase, ec:2.7.4.3 - kiNAse, ec:3.5.1.5 - ec:3.5.1.5 urease, ec:3.6.1.3 - adenylpyrophosphatase, ec:6.3.4.4 - synthase, ec:6.3.4.13 - ligase, ec:2.7.4.6 - kiNAse, ec:3.5.2.5 - ec:3.5.2.5 allantoiNAse, ec:6.3.5.2 - synthase (glutamine-hydrolysing), ec:3.5.4.6 - deamiNAse, ec:2.1.2.2 - formyltransferase, ec:2.7.1.40 - kiNAse
MmiR26290	sly-miR9473-5p	mRNA10387_2	zinc finger BED domain-containing protein RICESLEEPER 1-like	F:GO:0003677; F:GO:0046983	F:DNA binding; F:protein dimerization activity	NA	NA	NA
MmiR26290	sly-miR9473-5p	mRNA10387_3	zinc finger BED domain-containing protein RICESLEEPER 1-like	F:GO:0003677; F:GO:0046983	F:DNA binding; F:protein dimerization activity	NA	NA	NA
MmiR27347	pab-miR159a	mRNA17189_1	ABC transporter C family member 2-like	F:GO:0005524; C:GO:0016021; F:GO:0042626; P:GO:0055085	F:ATP binding; C:integral component of membrane; F:ATPase activity, coupled to transmembrane movement of substances; P:transmembrane transport	Purine metabolism	map00230	ec:3.6.1.15 - phosphatase, ec:2.7.4.3 - kiNAse, ec:3.5.1.5 - ec:3.5.1.5 urease, ec:3.6.1.3 - adenylpyrophosphatase, ec:6.3.4.4 - synthase, ec:6.3.4.13 - ligase, ec:2.7.4.6 - kiNAse, ec:3.5.2.5 - ec:3.5.2.5 allantoiNAse, ec:6.3.5.2 - synthase (glutamine-hydrolysing), ec:3.5.4.6 - deamiNAse, ec:2.1.2.2 - formyltransferase, ec:2.7.1.40 - kiNAse
MmiR27347	pab-miR159a	mRNA17100_2	APO protein 2, chloroplastic	F:GO:0003723	F:RNA binding	NA	NA	NA
MmiR27347	pab-miR159a	mRNA12641_1	ATP-dependent zinc metalloprotease FTSH 12, chloroplastic	F:GO:0004222; F:GO:0005524; P:GO:0006508	F:metalloendopeptidase activity; F:ATP binding; P:proteolysis	NA	NA	NA
MmiR27347	pab-miR159a	mRNA11140_1	beta-carotene hydroxylase	F:GO:0005506; P:GO:0008610; F:GO:0016491; P:GO:0055114	F:iron ion binding; P:lipid biosynthetic process; F:oxidoreductase activity; P:oxidation-reduction process	NA	NA	NA
MmiR27347	pab-miR159a	mRNA18623_1	calcium-dependent protein kinase 26	F:GO:0004672; F:GO:0005509; F:GO:0005524; P:GO:0006468	F:protein kinase activity; F:calcium ion binding; F:ATP binding; P:protein phosphorylation	NA	NA	NA
MmiR27347	pab-miR159a	mRNA18623_3	calcium-dependent protein kinase 26	F:GO:0004672; F:GO:0005509; F:GO:0005524; P:GO:0006468	F:protein kinase activity; F:calcium ion binding; F:ATP binding; P:protein phosphorylation	NA	NA	NA
MmiR27347	pab-miR159a	mRNA9194_1	chlorophyll a-b binding protein P4, chloroplastic	P:GO:0009765; C:GO:0016020	P:photosynthesis, light harvesting; C:membrane	NA	NA	NA
MmiR27347	pab-miR159a	mRNA18552_1	coiled-coil domain-containing protein 136 isoform X1	C:GO:0016021	C:integral component of membrane	NA	NA	NA
MmiR27347	pab-miR159a	mRNA8749_1	enolase	C:GO:0000015; F:GO:0000287; F:GO:0004634; P:GO:0006096	C:phosphopyruvate hydratase complex; F:magnesium ion binding; F:phosphopyruvate hydratase activity; P:glycolytic process	Biosynthesis of antibiotics	map01130	ec:1.1.1.34 - reductase (NADPH), ec:1.3.1.12 - dehydrogeNAse, ec:3.5.1.14 - acid amidohydrolase, ec:4.1.1.32 - carboxykiNAse (GTP), ec:1.2.4.1 - dehydrogeNAse (acetyl-transferring), ec:1.1.1.267 - reductoisomerase, ec:6.4.1.2 - carboxylase, ec:2.3.1.12 - acetyltransferase, ec:2.7.1.148 - 5'-diphospho)-2-C-methyl-D-erythritol kiNAse, ec:1.4.1.14 - synthase (NADH), ec:1.1.1.35 - dehydrogeNAse, ec:2…
MmiR27347	pab-miR159a	mRNA18623_2	NA	F:GO:0004672; F:GO:0005509; F:GO:0005524; P:GO:0006468	F:protein kinase activity; F:calcium ion binding; F:ATP binding; P:protein phosphorylation	NA	NA	NA
MmiR27347	pab-miR159a	mRNA10730_1	NA	F:GO:0004334; P:GO:0009072	F:fumarylacetoacetase activity; P:aromatic amino acid family metabolic process	NA	NA	NA
MmiR27347	pab-miR159a	mRNA12641_2	NA	F:GO:0004222; F:GO:0005524; P:GO:0006508	F:metalloendopeptidase activity; F:ATP binding; P:proteolysis	NA	NA	NA
MmiR27347	pab-miR159a	mRNA18165_2	NA	F:GO:0003676; F:GO:0005524	F:nucleic acid binding; F:ATP binding	NA	NA	NA
MmiR27347	pab-miR159a	mRNA22582_1	nuclear pore complex protein NUP1	NA	NA	NA	NA	NA
MmiR27347	pab-miR159a	mRNA13789_1	pentatricopeptide repeat-containing protein At1g05750, chloroplastic	F:GO:0005515	F:protein binding	NA	NA	NA
MmiR27347	pab-miR159a	mRNA15897_1	plant intracellular Ras-group-related LRR protein 5-like	F:GO:0005515	F:protein binding	NA	NA	NA
MmiR27347	pab-miR159a	mRNA17619_1	plant intracellular Ras-group-related LRR protein 6 isoform X1	F:GO:0005515	F:protein binding	NA	NA	NA
MmiR27347	pab-miR159a	mRNA17619_2	plant intracellular Ras-group-related LRR protein 6 isoform X1	F:GO:0005515	F:protein binding	NA	NA	NA
MmiR27347	pab-miR159a	mRNA16317_2	probable protein phosphatase 2C 35	F:GO:0003824	F:catalytic activity	NA	NA	NA
MmiR27347	pab-miR159a	mRNA16317_1	probable protein phosphatase 2C 35 isoform X2	F:GO:0003824	F:catalytic activity	NA	NA	NA
MmiR27347	pab-miR159a	mRNA6002_1	probable protein phosphatase 2C 6	F:GO:0004722; P:GO:0006470	F:protein serine/threonine phosphatase activity; P:protein dephosphorylation	T cell receptor sigNAling pathway	map04660	ec:3.1.3.16 - phosphatase
MmiR27347	pab-miR159a	mRNA11509_1	syntaxin-132	C:GO:0016020; P:GO:0016192	C:membrane; P:vesicle-mediated transport	NA	NA	NA
MmiR27347	pab-miR159a	mRNA14731_1	transcription initiation factor IIB-2	P:GO:0006355; F:GO:0017025; P:GO:0070897	P:regulation of transcription, DNA-templated; F:TBP-class protein binding; P:transcription preinitiation complex assembly	NA	NA	NA
MmiR27347	pab-miR159a	mRNA14731_2	transcription initiation factor IIB-2	P:GO:0006355; F:GO:0017025; P:GO:0070897	P:regulation of transcription, DNA-templated; F:TBP-class protein binding; P:transcription preinitiation complex assembly	NA	NA	NA
MmiR27347	pab-miR159a	mRNA18274_1	ubiquitin carboxyl-terminal hydrolase 2	F:GO:0008270; P:GO:0016579; F:GO:0036459	F:zinc ion binding; P:protein deubiquitination; F:thiol-dependent ubiquitinyl hydrolase activity	NA	NA	NA
MmiR27347	pab-miR159a	mRNA11835_1	U-box domain-containing protein 14	F:GO:0004842; F:GO:0005515; P:GO:0016567	F:ubiquitin-protein transferase activity; F:protein binding; P:protein ubiquitination	NA	NA	NA
MmiR27347	pab-miR159a	mRNA5340_1	Zinc finger, LSD1-type	NA	NA	NA	NA	NA
MmiR27417	gma-miR10446	mRNA19831_1	BAHD acyltransferase DCR	F:GO:0016747	F:transferase activity, transferring acyl groups other than amino-acyl groups	NA	NA	NA
MmiR27417	gma-miR10446	mRNA24995_1	cation/H(+) antiporter 20	P:GO:0006812; F:GO:0015299; C:GO:0016021; P:GO:0055085	P:cation transport; F:solute:proton antiporter activity; C:integral component of membrane; P:transmembrane transport	NA	NA	NA
MmiR27417	gma-miR10446	mRNA9229_1	cellulose synthase-like protein E6 isoform X2	C:GO:0016020; F:GO:0016760; P:GO:0030244	C:membrane; F:cellulose synthase (UDP-forming) activity; P:cellulose biosynthetic process	Starch and sucrose metabolism	map00500	ec:3.1.3.24 - phosphatase, ec:3.2.1.4 - endo-1,4-beta-D-glucaNAse, ec:2.4.1.13 - synthase, ec:3.2.1.26 - invertase, ec:2.4.1.34 - synthase, ec:2.4.1.14 - synthase, ec:3.2.1.20 - maltase, ec:2.7.1.1 - hexokiNAse type IV glucokiNAse, ec:2.7.7.9 - uridylyltransferase, ec:2.4.1.1 - phosphorylase, ec:3.2.1.1 - glycogeNAse, ec:3.2.1.28 - trehalase, ec:3.2.1.2 - saccharogen amylase, ec:3.2.1.48 - alpha-…
MmiR27417	gma-miR10446	mRNA9229_2	cellulose synthase-like protein E6 isoform X2	C:GO:0016020; F:GO:0016760; P:GO:0030244	C:membrane; F:cellulose synthase (UDP-forming) activity; P:cellulose biosynthetic process	Starch and sucrose metabolism	map00500	ec:3.1.3.24 - phosphatase, ec:3.2.1.4 - endo-1,4-beta-D-glucaNAse, ec:2.4.1.13 - synthase, ec:3.2.1.26 - invertase, ec:2.4.1.34 - synthase, ec:2.4.1.14 - synthase, ec:3.2.1.20 - maltase, ec:2.7.1.1 - hexokiNAse type IV glucokiNAse, ec:2.7.7.9 - uridylyltransferase, ec:2.4.1.1 - phosphorylase, ec:3.2.1.1 - glycogeNAse, ec:3.2.1.28 - trehalase, ec:3.2.1.2 - saccharogen amylase, ec:3.2.1.48 - alpha-…
MmiR27417	gma-miR10446	mRNA1867_1	CSC1-like protein At1g32090	C:GO:0016020	C:membrane	NA	NA	NA
MmiR27417	gma-miR10446	mRNA19661_1	inositol-phosphate phosphatase	F:GO:0008934; P:GO:0046854; P:GO:0046855	F:inositol monophosphate 1-phosphatase activity; P:phosphatidylinositol phosphorylation; P:inositol phosphate dephosphorylation	Biosynthesis of antibiotics	map01130	ec:1.1.1.34 - reductase (NADPH), ec:1.3.1.12 - dehydrogeNAse, ec:3.5.1.14 - acid amidohydrolase, ec:4.1.1.32 - carboxykiNAse (GTP), ec:1.2.4.1 - dehydrogeNAse (acetyl-transferring), ec:1.1.1.267 - reductoisomerase, ec:6.4.1.2 - carboxylase, ec:2.3.1.12 - acetyltransferase, ec:2.7.1.148 - 5'-diphospho)-2-C-methyl-D-erythritol kiNAse, ec:1.4.1.14 - synthase (NADH), ec:1.1.1.35 - dehydrogeNAse, ec:2…
MmiR27417	gma-miR10446	mRNA4097_1	NA	F:GO:0008168	F:methyltransferase activity	NA	NA	NA
MmiR27417	gma-miR10446	mRNA23277_1	NA	F:GO:0003743; P:GO:0006413	F:translation initiation factor activity; P:translational initiation	NA	NA	NA
MmiR27417	gma-miR10446	mRNA23679_1	probable tRNA N6-adenosine threonylcarbamoyltransferase, mitochondrial	P:GO:0002949; F:GO:0004222	P:tRNA threonylcarbamoyladenosine modification; F:metalloendopeptidase activity	NA	NA	NA
MmiR27417	gma-miR10446	mRNA21298_1	probably inactive leucine-rich repeat receptor-like protein kinase At5g48380	F:GO:0004672; F:GO:0005524; P:GO:0006468	F:protein kinase activity; F:ATP binding; P:protein phosphorylation	NA	NA	NA
MmiR27417	gma-miR10446	mRNA10317_1	regulator of nonsense transcripts UPF2	P:GO:0000184; F:GO:0003723; F:GO:0005515	P:nuclear-transcribed mRNA catabolic process, nonsense-mediated decay; F:RNA binding; F:protein binding	NA	NA	NA
MmiR27417	gma-miR10446	mRNA22754_1	TMV resistance protein N-like isoform X1	F:GO:0005515; P:GO:0007165; F:GO:0043531	F:protein binding; P:signal transduction; F:ADP binding	NA	NA	NA
MmiR29304	gra-miR8663a	mRNA15839_1	alpha,alpha-trehalose-phosphate synthase [UDP-forming] 5	F:GO:0003824; P:GO:0005992	F:catalytic activity; P:trehalose biosynthetic process	NA	NA	NA
MmiR29304	gra-miR8663a	JK512848_1	anthocyanidin 3-O-glucosyltransferase 2	F:GO:0008194; C:GO:0043231	F:UDP-glycosyltransferase activity; C:intracellular membrane-bounded organelle	NA	NA	NA
MmiR29304	gra-miR8663a	mRNA17973_2	casein kinase 1-like protein 2	F:GO:0004672; F:GO:0005524; P:GO:0006468	F:protein kinase activity; F:ATP binding; P:protein phosphorylation	NA	NA	NA
MmiR29304	gra-miR8663a	mRNA14351_1	cinnamoyl-CoA reductase-like SNL6	F:GO:0003824; F:GO:0050662	F:catalytic activity; F:coenzyme binding	NA	NA	NA
MmiR29304	gra-miR8663a	mRNA21823_1	cytochrome P450 84A1-like	F:GO:0005506; F:GO:0016705; F:GO:0020037; P:GO:0055114	F:iron ion binding; F:oxidoreductase activity, acting on paired donors, with incorporation or reduction of molecular oxygen; F:heme binding; P:oxidation-reduction process	NA	NA	NA
MmiR29304	gra-miR8663a	mRNA19374_3	Dentin sialophosphoprotein-related, putative isoform 1	NA	NA	NA	NA	NA
MmiR29304	gra-miR8663a	mRNA19374_5	Dentin sialophosphoprotein-related, putative isoform 1	NA	NA	NA	NA	NA
MmiR29304	gra-miR8663a	mRNA18156_1	DUF21 domain-containing protein At4g14240-like	F:GO:0003723; C:GO:0016021	F:RNA binding; C:integral component of membrane	NA	NA	NA
MmiR29304	gra-miR8663a	mRNA18156_3	DUF21 domain-containing protein At4g14240-like	F:GO:0003723; C:GO:0016021	F:RNA binding; C:integral component of membrane	NA	NA	NA
MmiR29304	gra-miR8663a	JK512662_1	F-box/kelch-repeat protein At5g42350-like	F:GO:0005515	F:protein binding	NA	NA	NA
MmiR29304	gra-miR8663a	mRNA34356_1	NHL repeat-containing protein 2	F:GO:0005515	F:protein binding	NA	NA	NA
MmiR29304	gra-miR8663a	mRNA18905_1	nuclear pore complex protein NUP155	C:GO:0005643; P:GO:0006913; F:GO:0017056	C:nuclear pore; P:nucleocytoplasmic transport; F:structural constituent of nuclear pore	NA	NA	NA
MmiR29304	gra-miR8663a	mRNA8805_1	probable disease resistance protein At4g27220	C:GO:0016020; C:GO:0016021; F:GO:0043531	C:membrane; C:integral component of membrane; F:ADP binding	NA	NA	NA
MmiR29304	gra-miR8663a	mRNA9609_1	probable WRKY transcription factor 32	F:GO:0003700; P:GO:0006355; F:GO:0043565	F:DNA-binding transcription factor activity; P:regulation of transcription, DNA-templated; F:sequence-specific DNA binding	NA	NA	NA
MmiR29304	gra-miR8663a	mRNA20186_1	protein ACTIVITY OF BC1 COMPLEX KINASE 7, chloroplastic	C:GO:0016021; F:GO:0016301; P:GO:0016310	C:integral component of membrane; F:kinase activity; P:phosphorylation	NA	NA	NA
MmiR29304	gra-miR8663a	mRNA15469_1	TNF receptor-associated factor homolog 1b isoform X1	NA	NA	NA	NA	NA
MmiR29304	gra-miR8663a	mRNA15469_2	TNF receptor-associated factor homolog 1b isoform X1	NA	NA	NA	NA	NA
MmiR29304	gra-miR8663a	MG677821_1	zinc finger protein CONSTANS-LIKE 5	F:GO:0005515; F:GO:0008270	F:protein binding; F:zinc ion binding	NA	NA	NA
MmiR33597	osa-miR11343-3p	mRNA15314_1	ATP-dependent RNA helicase DEAH11, chloroplastic-like	F:GO:0003723; F:GO:0004386	F:RNA binding; F:helicase activity	Purine metabolism	map00230	ec:3.6.1.15 - phosphatase, ec:2.7.4.3 - kiNAse, ec:3.5.1.5 - ec:3.5.1.5 urease, ec:3.6.1.3 - adenylpyrophosphatase, ec:6.3.4.4 - synthase, ec:6.3.4.13 - ligase, ec:2.7.4.6 - kiNAse, ec:3.5.2.5 - ec:3.5.2.5 allantoiNAse, ec:6.3.5.2 - synthase (glutamine-hydrolysing), ec:3.5.4.6 - deamiNAse, ec:2.1.2.2 - formyltransferase, ec:2.7.1.40 - kiNAse
MmiR33597	osa-miR11343-3p	mRNA17542_3	cytochrome P450 704C1-like	F:GO:0005506; F:GO:0016705; F:GO:0020037; P:GO:0055114	F:iron ion binding; F:oxidoreductase activity, acting on paired donors, with incorporation or reduction of molecular oxygen; F:heme binding; P:oxidation-reduction process	NA	NA	NA
MmiR33597	osa-miR11343-3p	mRNA17542_1	cytochrome P450 704C1-like isoform X1	F:GO:0005506; F:GO:0016705; F:GO:0020037; P:GO:0055114	F:iron ion binding; F:oxidoreductase activity, acting on paired donors, with incorporation or reduction of molecular oxygen; F:heme binding; P:oxidation-reduction process	NA	NA	NA
MmiR33597	osa-miR11343-3p	mRNA19121_1	FT-interacting protein 1	C:GO:0005829; C:GO:0009506; C:GO:0009507; C:GO:0016021; F:GO:0016757	C:cytosol; C:plasmodesma; C:chloroplast; C:integral component of membrane; F:transferase activity, transferring glycosyl groups	NA	NA	NA
MmiR33597	osa-miR11343-3p	mRNA16752_2	NA	F:GO:0003980; P:GO:0006486	F:UDP-glucose:glycoprotein glucosyltransferase activity; P:protein glycosylation	NA	NA	NA
MmiR33597	osa-miR11343-3p	mRNA17885_2	NT-C2 domain-containing protein	NA	NA	NA	NA	NA
MmiR33597	osa-miR11343-3p	mRNA17885_3	NT-C2 domain-containing protein	NA	NA	NA	NA	NA
MmiR33597	osa-miR11343-3p	mRNA15455_1	pentatricopeptide repeat-containing protein At2g15630, mitochondrial-like isoform X1	F:GO:0005515	F:protein binding	NA	NA	NA
MmiR33597	osa-miR11343-3p	mRNA17732_1	pre-rRNA-processing protein esf2	F:GO:0003676	F:nucleic acid binding	NA	NA	NA
MmiR33597	osa-miR11343-3p	mRNA4047_2	probable boron transporter 2 isoform X1	F:GO:0005452; P:GO:0006820; C:GO:0016021	F:inorganic anion exchanger activity; P:anion transport; C:integral component of membrane	NA	NA	NA
MmiR33597	osa-miR11343-3p	mRNA11835_1	U-box domain-containing protein 14	F:GO:0004842; F:GO:0005515; P:GO:0016567	F:ubiquitin-protein transferase activity; F:protein binding; P:protein ubiquitination	NA	NA	NA
MmiR33597	osa-miR11343-3p	mRNA16752_1	UDP-glucose:glycoprotein glucosyltransferase	F:GO:0003980; P:GO:0006486	F:UDP-glucose:glycoprotein glucosyltransferase activity; P:protein glycosylation	NA	NA	NA
MmiR33995	aly-miR829-5p	mRNA10659_3	ATP-dependent 6-phosphofructokinase 4, chloroplastic	F:GO:0003872; P:GO:0006002; P:GO:0006096	F:6-phosphofructokinase activity; P:fructose 6-phosphate metabolic process; P:glycolytic process	NA	NA	NA
MmiR33995	aly-miR829-5p	mRNA10659_4	ATP-dependent 6-phosphofructokinase 4, chloroplastic	F:GO:0003872; F:GO:0005524; P:GO:0006002; P:GO:0006096	F:6-phosphofructokinase activity; F:ATP binding; P:fructose 6-phosphate metabolic process; P:glycolytic process	NA	NA	NA
MmiR33995	aly-miR829-5p	mRNA17058_2	beta-galactosidase 10	F:GO:0004553; P:GO:0005975; F:GO:0030246	F:hydrolase activity, hydrolyzing O-glycosyl compounds; P:carbohydrate metabolic process; F:carbohydrate binding	NA	NA	NA
MmiR33995	aly-miR829-5p	mRNA14785_1	caldesmon isoform X1	C:GO:0005743; C:GO:0016021	C:mitochondrial inner membrane; C:integral component of membrane	NA	NA	NA
MmiR33995	aly-miR829-5p	mRNA10277_3	CBBY-like protein	F:GO:0016787	F:hydrolase activity	NA	NA	NA
MmiR33995	aly-miR829-5p	mRNA16898_1	CBL-interacting serine/threonine-protein kinase 8	F:GO:0004672; F:GO:0005524; P:GO:0006468	F:protein kinase activity; F:ATP binding; P:protein phosphorylation	NA	NA	NA
MmiR33995	aly-miR829-5p	mRNA5098_1	cytochrome b561 and DOMON domain-containing protein At5g47530-like	C:GO:0016021; P:GO:0055114	C:integral component of membrane; P:oxidation-reduction process	NA	NA	NA
MmiR33995	aly-miR829-5p	mRNA18302_1	golgin candidate 5	C:GO:0005634; C:GO:0005794	C:nucleus; C:Golgi apparatus	NA	NA	NA
MmiR33995	aly-miR829-5p	mRNA18302_2	golgin candidate 5	C:GO:0005634; C:GO:0005794	C:nucleus; C:Golgi apparatus	NA	NA	NA
MmiR33995	aly-miR829-5p	mRNA21229_1	KH domain-containing protein At4g18375	F:GO:0003723	F:RNA binding	NA	NA	NA
MmiR33995	aly-miR829-5p	mRNA12060_1	phosphatidylserine decarboxylase proenzyme 3-like	F:GO:0004609; F:GO:0005509; P:GO:0008654	F:phosphatidylserine decarboxylase activity; F:calcium ion binding; P:phospholipid biosynthetic process	Glycerophospholipid metabolism	map00564	ec:3.1.4.4 - D, ec:1.1.1.94 - dehydrogeNAse [NAD(P)+], ec:1.1.1.101 - reductase, ec:1.1.1.8 - dehydrogeNAse (NAD+), ec:4.1.1.65 - decarboxylase, ec:3.1.1.32 - A1
MmiR33995	aly-miR829-5p	mRNA12148_1	prostaglandin E synthase 2-like	F:GO:0005515; F:GO:0009055; F:GO:0015035; P:GO:0045454; F:GO:0050220	F:protein binding; F:electron transfer activity; F:protein disulfide oxidoreductase activity; P:cell redox homeostasis; F:prostaglandin-E synthase activity	Arachidonic acid metabolism	map00590	ec:1.11.1.9 - peroxidase, ec:5.3.99.3 - synthase
MmiR33995	aly-miR829-5p	mRNA17719_1	pyruvate dehydrogenase E1 component subunit alpha-1, mitochondrial	F:GO:0004739; P:GO:0006086; C:GO:0043231	F:pyruvate dehydrogenase (acetyl-transferring) activity; P:acetyl-CoA biosynthetic process from pyruvate; C:intracellular membrane-bounded organelle	Biosynthesis of antibiotics	map01130	ec:1.1.1.34 - reductase (NADPH), ec:1.3.1.12 - dehydrogeNAse, ec:3.5.1.14 - acid amidohydrolase, ec:4.1.1.32 - carboxykiNAse (GTP), ec:1.2.4.1 - dehydrogeNAse (acetyl-transferring), ec:1.1.1.267 - reductoisomerase, ec:6.4.1.2 - carboxylase, ec:2.3.1.12 - acetyltransferase, ec:2.7.1.148 - 5'-diphospho)-2-C-methyl-D-erythritol kiNAse, ec:1.4.1.14 - synthase (NADH), ec:1.1.1.35 - dehydrogeNAse, ec:2…
MmiR33995	aly-miR829-5p	mRNA17719_2	pyruvate dehydrogenase E1 component subunit alpha-1, mitochondrial	F:GO:0004739; P:GO:0006086; C:GO:0043231	F:pyruvate dehydrogenase (acetyl-transferring) activity; P:acetyl-CoA biosynthetic process from pyruvate; C:intracellular membrane-bounded organelle	Biosynthesis of antibiotics	map01130	ec:1.1.1.34 - reductase (NADPH), ec:1.3.1.12 - dehydrogeNAse, ec:3.5.1.14 - acid amidohydrolase, ec:4.1.1.32 - carboxykiNAse (GTP), ec:1.2.4.1 - dehydrogeNAse (acetyl-transferring), ec:1.1.1.267 - reductoisomerase, ec:6.4.1.2 - carboxylase, ec:2.3.1.12 - acetyltransferase, ec:2.7.1.148 - 5'-diphospho)-2-C-methyl-D-erythritol kiNAse, ec:1.4.1.14 - synthase (NADH), ec:1.1.1.35 - dehydrogeNAse, ec:2…
MmiR33995	aly-miR829-5p	mRNA23417_1	sulfite exporter TauE/SafE family protein 4 isoform X1	C:GO:0016021	C:integral component of membrane	NA	NA	NA
MmiR33995	aly-miR829-5p	mRNA15578_1	transcription factor TCP13-like	F:GO:0003700; C:GO:0005634; F:GO:0043565	F:DNA-binding transcription factor activity; C:nucleus; F:sequence-specific DNA binding	NA	NA	NA
MmiR33995	aly-miR829-5p	mRNA15578_2	transcription factor TCP13-like	F:GO:0003700; C:GO:0005634; F:GO:0043565	F:DNA-binding transcription factor activity; C:nucleus; F:sequence-specific DNA binding	NA	NA	NA
MmiR33995	aly-miR829-5p	mRNA20298_1	tubulin beta-1 chain-like	F:GO:0005200; F:GO:0005525; C:GO:0005874; P:GO:0007017	F:structural constituent of cytoskeleton; F:GTP binding; C:microtubule; P:microtubule-based process	NA	NA	NA
MmiR33995	aly-miR829-5p	mRNA18287_1	type IV inositol polyphosphate 5-phosphatase 3 isoform X6	P:GO:0046856	P:phosphatidylinositol dephosphorylation	NA	NA	NA
MmiR34729-1	gma-miR393h	mRNA2544_1	acid phosphatase 1-like	F:GO:0003993; P:GO:0016311	F:acid phosphatase activity; P:dephosphorylation	Riboflavin metabolism	map00740	ec:2.5.1.78 - synthase, ec:3.5.4.26 - deamiNAse, ec:2.7.7.2 - synthetase, ec:3.1.3.2 - phosphatase
MmiR34729-1	gma-miR393h	mRNA17691_1	protein AUXIN SIGNALING F-BOX 2-like	F:GO:0005515	F:protein binding	NA	NA	NA
MmiR34729-3	csi-miR393b-3p	mRNA18284_1	alpha-mannosidase 2	F:GO:0004559; P:GO:0006013; F:GO:0030246	F:alpha-mannosidase activity; P:mannose metabolic process; F:carbohydrate binding	Other glycan degradation	map00511	ec:3.2.1.45 - psychosine hydrolase, ec:3.2.1.51 - alpha-fucosidase, ec:3.2.1.23 - lactase (ambiguous), ec:3.2.1.52 - hexosaminidase, ec:3.2.1.24 - alpha-D-mannosidase
MmiR34729-3	csi-miR393b-3p	mRNA18284_2	alpha-mannosidase 2	F:GO:0004559; P:GO:0006013	F:alpha-mannosidase activity; P:mannose metabolic process	Other glycan degradation	map00511	ec:3.2.1.45 - psychosine hydrolase, ec:3.2.1.51 - alpha-fucosidase, ec:3.2.1.23 - lactase (ambiguous), ec:3.2.1.52 - hexosaminidase, ec:3.2.1.24 - alpha-D-mannosidase
MmiR34729-3	csi-miR393b-3p	mRNA349_2	probable inactive purple acid phosphatase 28	F:GO:0016787	F:hydrolase activity	NA	NA	NA
MmiR34729-3	csi-miR393b-3p	JK512611_1	remorin isoform X1	NA	NA	NA	NA	NA
MmiR34735	osa-miR393b-5p	mRNA13947_1	26S proteasome non-ATPase regulatory subunit 2 homolog A	C:GO:0000502; F:GO:0030234; P:GO:0042176	C:proteasome complex; F:enzyme regulator activity; P:regulation of protein catabolic process	NA	NA	NA
MmiR34735	osa-miR393b-5p	mRNA17691_1	protein AUXIN SIGNALING F-BOX 2-like	F:GO:0005515	F:protein binding	NA	NA	NA
MmiR34735	osa-miR393b-5p	mRNA19346_1	TMV resistance protein N-like	F:GO:0005515; P:GO:0007165; F:GO:0043531	F:protein binding; P:signal transduction; F:ADP binding	NA	NA	NA
MmiR34735	osa-miR393b-5p	mRNA19346_2	TMV resistance protein N-like	F:GO:0005515; P:GO:0007165; F:GO:0043531	F:protein binding; P:signal transduction; F:ADP binding	NA	NA	NA
MmiR34735	osa-miR393b-5p	mRNA17028_1	UDP-glycosyltransferase 83A1-like	F:GO:0016758	F:transferase activity, transferring hexosyl groups	NA	NA	NA
MmiR34878	cas-miR403	mRNA6783_1	protein argonaute 2	F:GO:0003676; F:GO:0005515	F:nucleic acid binding; F:protein binding	NA	NA	NA
MmiR34878	cas-miR403	mRNA19353_2	squamosa promoter-binding-like protein 1	F:GO:0003677; C:GO:0005634	F:DNA binding; C:nucleus	NA	NA	NA
MmiR34878	cas-miR403	mRNA19353_3	squamosa promoter-binding-like protein 1 isoform X1	F:GO:0003677; C:GO:0005634	F:DNA binding; C:nucleus	NA	NA	NA
MmiR34878	cas-miR403	mRNA19261_4	WD repeat-containing protein 44-like	F:GO:0005515	F:protein binding	NA	NA	NA
MmiR34878	cas-miR403	mRNA19261_5	WD repeat-containing protein 44-like	F:GO:0005515	F:protein binding	NA	NA	NA
MmiR34878	cas-miR403	mRNA19261_7	WD repeat-containing protein 44-like	F:GO:0005515	F:protein binding	NA	NA	NA
MmiR34878	cas-miR403	mRNA19261_8	WD repeat-containing protein 44-like	F:GO:0005515	F:protein binding	NA	NA	NA
MmiR34885	ath-miR403-3p	mRNA6783_1	protein argonaute 2	F:GO:0003676; F:GO:0005515	F:nucleic acid binding; F:protein binding	NA	NA	NA
MmiR34885	ath-miR403-3p	mRNA17166_1	putative ABC transporter B family member 8	F:GO:0005524; C:GO:0016021; F:GO:0042626; P:GO:0055085	F:ATP binding; C:integral component of membrane; F:ATPase activity, coupled to transmembrane movement of substances; P:transmembrane transport	Purine metabolism	map00230	ec:3.6.1.15 - phosphatase, ec:2.7.4.3 - kiNAse, ec:3.5.1.5 - ec:3.5.1.5 urease, ec:3.6.1.3 - adenylpyrophosphatase, ec:6.3.4.4 - synthase, ec:6.3.4.13 - ligase, ec:2.7.4.6 - kiNAse, ec:3.5.2.5 - ec:3.5.2.5 allantoiNAse, ec:6.3.5.2 - synthase (glutamine-hydrolysing), ec:3.5.4.6 - deamiNAse, ec:2.1.2.2 - formyltransferase, ec:2.7.1.40 - kiNAse
MmiR34885	ath-miR403-3p	mRNA19353_2	squamosa promoter-binding-like protein 1	F:GO:0003677; C:GO:0005634	F:DNA binding; C:nucleus	NA	NA	NA
MmiR34885	ath-miR403-3p	mRNA19353_3	squamosa promoter-binding-like protein 1 isoform X1	F:GO:0003677; C:GO:0005634	F:DNA binding; C:nucleus	NA	NA	NA
MmiR34885	ath-miR403-3p	mRNA19261_4	WD repeat-containing protein 44-like	F:GO:0005515	F:protein binding	NA	NA	NA
MmiR34885	ath-miR403-3p	mRNA19261_5	WD repeat-containing protein 44-like	F:GO:0005515	F:protein binding	NA	NA	NA
MmiR34885	ath-miR403-3p	mRNA19261_7	WD repeat-containing protein 44-like	F:GO:0005515	F:protein binding	NA	NA	NA
MmiR34885	ath-miR403-3p	mRNA19261_8	WD repeat-containing protein 44-like	F:GO:0005515	F:protein binding	NA	NA	NA
MmiR35390	mdm-miR11004	mRNA21923_1	26S proteasome non-ATPase regulatory subunit 5	P:GO:0043248	P:proteasome assembly	NA	NA	NA
MmiR35390	mdm-miR11004	JK513717_1	60S ribosomal protein L38	F:GO:0003735; C:GO:0005840; P:GO:0006412	F:structural constituent of ribosome; C:ribosome; P:translation	NA	NA	NA
MmiR35390	mdm-miR11004	JK513797_1	60S ribosomal protein L38	F:GO:0003735; C:GO:0005840; P:GO:0006412	F:structural constituent of ribosome; C:ribosome; P:translation	NA	NA	NA
MmiR35390	mdm-miR11004	mRNA18544_1	AAA-ATPase At3g50940-like	F:GO:0005524	F:ATP binding	NA	NA	NA
MmiR35390	mdm-miR11004	mRNA15550_1	alpha-(1,4)-fucosyltransferase	P:GO:0006486; F:GO:0008417; C:GO:0016020	P:protein glycosylation; F:fucosyltransferase activity; C:membrane	NA	NA	NA
MmiR35390	mdm-miR11004	JK512445_1	alpha-1,4-glucan-protein synthase [UDP-forming] 2	F:GO:0008466; F:GO:0016866; P:GO:0071669; P:GO:0090376; F:GO:0102751	F:glycogenin glucosyltransferase activity; F:intramolecular transferase activity; P:plant-type cell wall organization or biogenesis; P:seed trichome differentiation; F:UDP-alpha-D-glucose:glucosyl-glycogenin alpha-D-glucosyltransferase activity	NA	NA	NA
MmiR35390	mdm-miR11004	mRNA18562_1	bZIP transcription factor 17	F:GO:0003700; P:GO:0006355	F:DNA-binding transcription factor activity; P:regulation of transcription, DNA-templated	NA	NA	NA
MmiR35390	mdm-miR11004	mRNA18562_2	bZIP transcription factor 17-like	F:GO:0003700; P:GO:0006355	F:DNA-binding transcription factor activity; P:regulation of transcription, DNA-templated	NA	NA	NA
MmiR35390	mdm-miR11004	mRNA24823_1	calcium sensing receptor, chloroplastic isoform X1	C:GO:0005634; C:GO:0009534	C:nucleus; C:chloroplast thylakoid	NA	NA	NA
MmiR35390	mdm-miR11004	mRNA19435_23	calpain-type cysteine protease DEK1	P:GO:0001708; F:GO:0004198; C:GO:0005783; C:GO:0005886; P:GO:0006508; P:GO:0009793; C:GO:0016021; P:GO:0040014	P:cell fate specification; F:calcium-dependent cysteine-type endopeptidase activity; C:endoplasmic reticulum; C:plasma membrane; P:proteolysis; P:embryo development ending in seed dormancy; C:integral component of membrane; P:regulation of multicellular organism growth	NA	NA	NA
MmiR35390	mdm-miR11004	mRNA9546_2	DUF246 domain-containing protein	P:GO:0006004; C:GO:0016021; F:GO:0016757	P:fucose metabolic process; C:integral component of membrane; F:transferase activity, transferring glycosyl groups	NA	NA	NA
MmiR35390	mdm-miR11004	mRNA18481_1	E3 ubiquitin-protein ligase UPL7 isoform X1	F:GO:0004842	F:ubiquitin-protein transferase activity	NA	NA	NA
MmiR35390	mdm-miR11004	mRNA18481_2	E3 ubiquitin-protein ligase UPL7 isoform X1	F:GO:0004842	F:ubiquitin-protein transferase activity	NA	NA	NA
MmiR35390	mdm-miR11004	mRNA15316_1	GPI ethanolamine phosphate transferase 2 isoform X2	P:GO:0006506; F:GO:0051377	P:GPI anchor biosynthetic process; F:mannose-ethanolamine phosphotransferase activity	NA	NA	NA
MmiR35390	mdm-miR11004	JK513168_1	GTPase-activating protein	F:GO:0004519; P:GO:0090305	F:endonuclease activity; P:nucleic acid phosphodiester bond hydrolysis	NA	NA	NA
MmiR35390	mdm-miR11004	mRNA28986_1	G-type lectin S-receptor-like serine/threonine-protein kinase SD2-2	F:GO:0004674; F:GO:0005524; P:GO:0006468; P:GO:0048544	F:protein serine/threonine kinase activity; F:ATP binding; P:protein phosphorylation; P:recognition of pollen	NA	NA	NA
MmiR35390	mdm-miR11004	mRNA17336_1	lysine--tRNA ligase, cytoplasmic isoform X2	F:GO:0003676; F:GO:0004824; F:GO:0005524; C:GO:0005737; P:GO:0006430	F:nucleic acid binding; F:lysine-tRNA ligase activity; F:ATP binding; C:cytoplasm; P:lysyl-tRNA aminoacylation	Aminoacyl-tRNA biosynthesis	map00970	ec:6.1.1.7 - ligase, ec:6.1.1.22 - ligase, ec:6.1.1.12 - ligase, ec:6.1.1.9 - ligase, ec:6.1.1.3 - ligase, ec:6.1.1.4 - ligase, ec:6.1.1.5 - ligase, ec:6.1.1.20 - ligase, ec:6.1.1.10 - ligase, ec:6.1.1.6 - ligase, ec:6.1.1.21 - ligase, ec:6.1.1.11 - ligase
MmiR35390	mdm-miR11004	mRNA17371_1	mannosyl-oligosaccharide 1,2-alpha-mannosidase MNS1	F:GO:0004571; F:GO:0005509; C:GO:0016020	F:mannosyl-oligosaccharide 1,2-alpha-mannosidase activity; F:calcium ion binding; C:membrane	N-Glycan biosynthesis	map00510	ec:2.4.1.131 - alpha-1,2-mannosyltransferase, ec:3.2.1.113 - 1,2-alpha-mannosidase, ec:2.4.1.144 - 4-beta-N-acetylglucosaminyltransferase, ec:2.7.1.108 - kiNAse
MmiR35390	mdm-miR11004	mRNA17393_1	NA	P:GO:0006355; F:GO:0008270	P:regulation of transcription, DNA-templated; F:zinc ion binding	NA	NA	NA
MmiR35390	mdm-miR11004	mRNA18481_3	NA	NA	NA	NA	NA	NA
MmiR35390	mdm-miR11004	mRNA5996_1	NA	F:GO:0046983	F:protein dimerization activity	NA	NA	NA
MmiR35390	mdm-miR11004	mRNA18403_1	NA	F:GO:0004252; P:GO:0006508	F:serine-type endopeptidase activity; P:proteolysis	NA	NA	NA
MmiR35390	mdm-miR11004	mRNA9826_2	NAD(P)H-quinone oxidoreductase subunit M, chloroplastic	F:GO:0016655; P:GO:0055114	F:oxidoreductase activity, acting on NAD(P)H, quinone or similar compound as acceptor; P:oxidation-reduction process	NA	NA	NA
MmiR35390	mdm-miR11004	mRNA9826_1	NAD(P)H-quinone oxidoreductase subunit M, chloroplastic	F:GO:0003676; C:GO:0009535; F:GO:0016655; F:GO:0048038; P:GO:0055114	F:nucleic acid binding; C:chloroplast thylakoid membrane; F:oxidoreductase activity, acting on NAD(P)H, quinone or similar compound as acceptor; F:quinone binding; P:oxidation-reduction process	NA	NA	NA
MmiR35390	mdm-miR11004	mRNA18682_1	N-terminal acetyltransferase A complex auxiliary subunit NAA15	F:GO:0005515	F:protein binding	NA	NA	NA
MmiR35390	mdm-miR11004	mRNA18682_3	N-terminal acetyltransferase A complex auxiliary subunit NAA15	F:GO:0005515	F:protein binding	NA	NA	NA
MmiR35390	mdm-miR11004	mRNA9546_1	O-fucosyltransferase 15 isoform X1	P:GO:0006004; C:GO:0016021; F:GO:0016757	P:fucose metabolic process; C:integral component of membrane; F:transferase activity, transferring glycosyl groups	NA	NA	NA
MmiR35390	mdm-miR11004	mRNA15455_1	pentatricopeptide repeat-containing protein At2g15630, mitochondrial-like isoform X1	F:GO:0005515	F:protein binding	NA	NA	NA
MmiR35390	mdm-miR11004	mRNA12111_1	peter Pan-like protein	NA	NA	NA	NA	NA
MmiR35390	mdm-miR11004	mRNA12111_2	peter Pan-like protein	NA	NA	NA	NA	NA
MmiR35390	mdm-miR11004	mRNA615_1	phytochrome E isoform X1	F:GO:0000155; F:GO:0005515; P:GO:0006355; P:GO:0007165; P:GO:0009584; P:GO:0018298	F:phosphorelay sensor kinase activity; F:protein binding; P:regulation of transcription, DNA-templated; P:signal transduction; P:detection of visible light; P:protein-chromophore linkage	NA	NA	NA
MmiR35390	mdm-miR11004	mRNA4423_1	plant intracellular Ras-group-related LRR protein 4-like	F:GO:0005515	F:protein binding	NA	NA	NA
MmiR35390	mdm-miR11004	mRNA4423_2	plant intracellular Ras-group-related LRR protein 4-like	F:GO:0005515	F:protein binding	NA	NA	NA
MmiR35390	mdm-miR11004	mRNA13911_2	polygalacturonate 4-alpha-galacturonosyltransferase-like isoform X1	F:GO:0047262	F:polygalacturonate 4-alpha-galacturonosyltransferase activity	Amino sugar and nucleotide sugar metabolism	map00520	ec:5.1.3.2 - 4-epimerase, ec:3.2.1.55 - end alpha-L-arabinofuranosidase, ec:2.7.7.64 - uridylyltransferase, ec:2.4.1.43 - 4-alpha-galacturonosyltransferase, ec:2.7.1.1 - hexokiNAse type IV glucokiNAse, ec:2.7.7.9 - uridylyltransferase, ec:4.1.1.35 - decarboxylase, ec:3.2.1.52 - hexosaminidase, ec:2.7.7.12 - uridylyltransferase, ec:5.1.3.18 - 3,5-epimerase, ec:3.2.1.14 - ChiC, ec:5.3.1.8 - isomera…
MmiR35390	mdm-miR11004	mRNA11897_1	preprotein translocase subunit SCY1, chloroplastic	P:GO:0015031; C:GO:0016020	P:protein transport; C:membrane	NA	NA	NA
MmiR35390	mdm-miR11004	mRNA17393_2	protein FAR1-RELATED SEQUENCE 3-like	P:GO:0006355; F:GO:0008270	P:regulation of transcription, DNA-templated; F:zinc ion binding	NA	NA	NA
MmiR35390	mdm-miR11004	mRNA22457_1	protein S-acyltransferase 21	C:GO:0005783; C:GO:0005794; P:GO:0006612; C:GO:0016021; P:GO:0018230; F:GO:0019706	C:endoplasmic reticulum; C:Golgi apparatus; P:protein targeting to membrane; C:integral component of membrane; P:peptidyl-L-cysteine S-palmitoylation; F:protein-cysteine S-palmitoyltransferase activity	NA	NA	NA
MmiR35390	mdm-miR11004	JK513014_1	receptor homology region, transmembrane domain- and RING domain-containing protein 1	C:GO:0016020; C:GO:0016021; F:GO:0016740	C:membrane; C:integral component of membrane; F:transferase activity	NA	NA	NA
MmiR35390	mdm-miR11004	mRNA16877_1	receptor protein kinase TMK1	F:GO:0004672; F:GO:0005524; P:GO:0006468	F:protein kinase activity; F:ATP binding; P:protein phosphorylation	NA	NA	NA
MmiR35390	mdm-miR11004	mRNA14920_2	serine/threonine-protein kinase ATG1t isoform X1	F:GO:0004672; F:GO:0005524; P:GO:0006468	F:protein kinase activity; F:ATP binding; P:protein phosphorylation	NA	NA	NA
MmiR35390	mdm-miR11004	mRNA14920_1	serine/threonine-protein kinase ATG1t isoform X2	F:GO:0004672; F:GO:0005524; P:GO:0006468	F:protein kinase activity; F:ATP binding; P:protein phosphorylation	NA	NA	NA
MmiR35390	mdm-miR11004	mRNA17931_1	signal recognition particle receptor subunit alpha-like	F:GO:0003924; F:GO:0005047; F:GO:0005525; C:GO:0005785; P:GO:0006614	F:GTPase activity; F:signal recognition particle binding; F:GTP binding; C:signal recognition particle receptor complex; P:SRP-dependent cotranslational protein targeting to membrane	Purine metabolism	map00230	ec:3.6.1.15 - phosphatase, ec:2.7.4.3 - kiNAse, ec:3.5.1.5 - ec:3.5.1.5 urease, ec:3.6.1.3 - adenylpyrophosphatase, ec:6.3.4.4 - synthase, ec:6.3.4.13 - ligase, ec:2.7.4.6 - kiNAse, ec:3.5.2.5 - ec:3.5.2.5 allantoiNAse, ec:6.3.5.2 - synthase (glutamine-hydrolysing), ec:3.5.4.6 - deamiNAse, ec:2.1.2.2 - formyltransferase, ec:2.7.1.40 - kiNAse
MmiR35390	mdm-miR11004	JK512975_1	stress-associated endoplasmic reticulum protein 2-like	C:GO:0005783	C:endoplasmic reticulum	NA	NA	NA
MmiR35390	mdm-miR11004	mRNA24918_1	transcription factor TCP14-like	NA	NA	NA	NA	NA
MmiR35390	mdm-miR11004	mRNA17634_1	Transducin family protein / WD-40 repeat family protein isoform 1	F:GO:0005515	F:protein binding	NA	NA	NA
MmiR35390	mdm-miR11004	mRNA13782_2	Tudor/PWWP/MBT superfamily protein, putative isoform 1	F:GO:0003676	F:nucleic acid binding	NA	NA	NA
MmiR36814	ptc-miR7814	mRNA10355_1	17.4 kDa class I heat shock protein	NA	NA	NA	NA	NA
MmiR36814	ptc-miR7814	mRNA5018_1	40S ribosomal protein S5	F:GO:0003735; P:GO:0006412; C:GO:0015935	F:structural constituent of ribosome; P:translation; C:small ribosomal subunit	NA	NA	NA
MmiR36814	ptc-miR7814	mRNA18452_1	alternative NAD(P)H-ubiquinone oxidoreductase C1, chloroplastic/mitochondrial	F:GO:0016491; P:GO:0055114	F:oxidoreductase activity; P:oxidation-reduction process	NA	NA	NA
MmiR36814	ptc-miR7814	mRNA13794_2	autophagy-related protein 18f-like isoform X1	F:GO:0005515	F:protein binding	NA	NA	NA
MmiR36814	ptc-miR7814	KM082987_1	auxin efflux carrier component 3-like isoform X1	C:GO:0016021; P:GO:0055085	C:integral component of membrane; P:transmembrane transport	NA	NA	NA
MmiR36814	ptc-miR7814	mRNA1008_1	beta-amyrin 28-oxidase-like	F:GO:0005506; F:GO:0016705; F:GO:0020037; P:GO:0055114	F:iron ion binding; F:oxidoreductase activity, acting on paired donors, with incorporation or reduction of molecular oxygen; F:heme binding; P:oxidation-reduction process	NA	NA	NA
MmiR36814	ptc-miR7814	mRNA32054_1	cytochrome P450 CYP73A100-like	F:GO:0005506; F:GO:0016705; F:GO:0020037; P:GO:0055114	F:iron ion binding; F:oxidoreductase activity, acting on paired donors, with incorporation or reduction of molecular oxygen; F:heme binding; P:oxidation-reduction process	NA	NA	NA
MmiR36814	ptc-miR7814	mRNA16699_1	heat shock 70 kDa protein 15-like	F:GO:0005524; F:GO:0032440; P:GO:0055114	F:ATP binding; F:2-alkenal reductase [NAD(P)] activity; P:oxidation-reduction process	NA	NA	NA
MmiR36814	ptc-miR7814	mRNA19262_c1_seq1	NA	F:GO:0005515; P:GO:0006888	F:protein binding; P:endoplasmic reticulum to Golgi vesicle-mediated transport	NA	NA	NA
MmiR36814	ptc-miR7814	mRNA19118_1	pentatricopeptide repeat-containing protein At2g15690	F:GO:0005515; F:GO:0008270	F:protein binding; F:zinc ion binding	NA	NA	NA
MmiR36814	ptc-miR7814	mRNA19118_2	pentatricopeptide repeat-containing protein At2g15690	F:GO:0005515; F:GO:0008270	F:protein binding; F:zinc ion binding	NA	NA	NA
MmiR36814	ptc-miR7814	mRNA19118_3	pentatricopeptide repeat-containing protein At2g15690	F:GO:0005515; F:GO:0008270	F:protein binding; F:zinc ion binding	NA	NA	NA
MmiR36814	ptc-miR7814	mRNA19118_4	pentatricopeptide repeat-containing protein At2g15690	F:GO:0005515; F:GO:0008270	F:protein binding; F:zinc ion binding	NA	NA	NA
MmiR36814	ptc-miR7814	mRNA9264_2	peptide chain release factor, putative	P:GO:0006415; F:GO:0016149	P:translational termination; F:translation release factor activity, codon specific	NA	NA	NA
MmiR36814	ptc-miR7814	mRNA21142_1	probable prolyl 4-hydroxylase 4	F:GO:0005506; F:GO:0016705; F:GO:0031418; P:GO:0055114	F:iron ion binding; F:oxidoreductase activity, acting on paired donors, with incorporation or reduction of molecular oxygen; F:L-ascorbic acid binding; P:oxidation-reduction process	NA	NA	NA
MmiR36814	ptc-miR7814	mRNA24536_1	protein SIEL	C:GO:0005768; P:GO:0010496	C:endosome; P:intercellular transport	NA	NA	NA
MmiR36814	ptc-miR7814	mRNA19262_c1_seq3	protein transport protein SEC31 homolog B	F:GO:0005515; P:GO:0006888	F:protein binding; P:endoplasmic reticulum to Golgi vesicle-mediated transport	NA	NA	NA
MmiR36814	ptc-miR7814	mRNA19262_c1_seq2	protein transport protein SEC31 homolog B isoform X1	P:GO:0006888	P:endoplasmic reticulum to Golgi vesicle-mediated transport	NA	NA	NA
MmiR36814	ptc-miR7814	mRNA19262_c1_seq4	protein transport protein SEC31 homolog B isoform X1	P:GO:0006888	P:endoplasmic reticulum to Golgi vesicle-mediated transport	NA	NA	NA
MmiR36814	ptc-miR7814	mRNA18938_1	putative disease resistance RPP13-like protein 1	F:GO:0043531	F:ADP binding	NA	NA	NA
MmiR36814	ptc-miR7814	mRNA18938_2	putative disease resistance RPP13-like protein 1	F:GO:0043531	F:ADP binding	NA	NA	NA
MmiR36814	ptc-miR7814	mRNA18938_4	putative disease resistance RPP13-like protein 1	F:GO:0043531	F:ADP binding	NA	NA	NA
MmiR36814	ptc-miR7814	mRNA18938_9	putative disease resistance RPP13-like protein 1	F:GO:0043531	F:ADP binding	NA	NA	NA
MmiR36814	ptc-miR7814	mRNA17719_1	pyruvate dehydrogenase E1 component subunit alpha-1, mitochondrial	F:GO:0004739; P:GO:0006086; C:GO:0043231	F:pyruvate dehydrogenase (acetyl-transferring) activity; P:acetyl-CoA biosynthetic process from pyruvate; C:intracellular membrane-bounded organelle	Biosynthesis of antibiotics	map01130	ec:1.1.1.34 - reductase (NADPH), ec:1.3.1.12 - dehydrogeNAse, ec:3.5.1.14 - acid amidohydrolase, ec:4.1.1.32 - carboxykiNAse (GTP), ec:1.2.4.1 - dehydrogeNAse (acetyl-transferring), ec:1.1.1.267 - reductoisomerase, ec:6.4.1.2 - carboxylase, ec:2.3.1.12 - acetyltransferase, ec:2.7.1.148 - 5'-diphospho)-2-C-methyl-D-erythritol kiNAse, ec:1.4.1.14 - synthase (NADH), ec:1.1.1.35 - dehydrogeNAse, ec:2…
MmiR36814	ptc-miR7814	mRNA17719_2	pyruvate dehydrogenase E1 component subunit alpha-1, mitochondrial	F:GO:0004739; P:GO:0006086; C:GO:0043231	F:pyruvate dehydrogenase (acetyl-transferring) activity; P:acetyl-CoA biosynthetic process from pyruvate; C:intracellular membrane-bounded organelle	Biosynthesis of antibiotics	map01130	ec:1.1.1.34 - reductase (NADPH), ec:1.3.1.12 - dehydrogeNAse, ec:3.5.1.14 - acid amidohydrolase, ec:4.1.1.32 - carboxykiNAse (GTP), ec:1.2.4.1 - dehydrogeNAse (acetyl-transferring), ec:1.1.1.267 - reductoisomerase, ec:6.4.1.2 - carboxylase, ec:2.3.1.12 - acetyltransferase, ec:2.7.1.148 - 5'-diphospho)-2-C-methyl-D-erythritol kiNAse, ec:1.4.1.14 - synthase (NADH), ec:1.1.1.35 - dehydrogeNAse, ec:2…
MmiR36814	ptc-miR7814	mRNA15221_1	serine/threonine-protein kinase STY13-like isoform X2	F:GO:0004672; F:GO:0005524; P:GO:0006468	F:protein kinase activity; F:ATP binding; P:protein phosphorylation	NA	NA	NA
MmiR36814	ptc-miR7814	mRNA14273_3	two-pore potassium channel 1-like	F:GO:0005267; F:GO:0005509; C:GO:0016020; P:GO:0071805	F:potassium channel activity; F:calcium ion binding; C:membrane; P:potassium ion transmembrane transport	NA	NA	NA
MmiR36814	ptc-miR7814	mRNA1827_1	UDP-glycosyltransferase 71K1-like	F:GO:0016758	F:transferase activity, transferring hexosyl groups	NA	NA	NA
MmiR36814	ptc-miR7814	mRNA17737_3	uncharacterized protein LOC112028740 isoform X2	P:GO:0009786	P:regulation of asymmetric cell division	NA	NA	NA
MmiR36814	ptc-miR7814	JK512620_1	unnamed protein product, partial	NA	NA	NA	NA	NA
MmiR36814	ptc-miR7814	mRNA18398_1	xylulose 5-phosphate/phosphate translocator, chloroplastic	C:GO:0016021; F:GO:0022857; P:GO:0055085	C:integral component of membrane; F:transmembrane transporter activity; P:transmembrane transport	NA	NA	NA
MmiR36814	ptc-miR7814	mRNA18227_2	zinc finger CCCH domain-containing protein 1	F:GO:0046872	F:metal ion binding	NA	NA	NA
MmiR36938	mtr-miR2661	mRNA15745_1	dual specificity protein phosphatase PHS1 isoform X1	P:GO:0006470; F:GO:0008138; P:GO:0009737; F:GO:0016301; P:GO:0043622	P:protein dephosphorylation; F:protein tyrosine/serine/threonine phosphatase activity; P:response to abscisic acid; F:kinase activity; P:cortical microtubule organization	T cell receptor sigNAling pathway	map04660	ec:3.1.3.16 - phosphatase
MmiR36938	mtr-miR2661	mRNA15745_2	dual specificity protein phosphatase PHS1 isoform X1	P:GO:0006470; F:GO:0008138; P:GO:0009737; F:GO:0016301; P:GO:0043622	P:protein dephosphorylation; F:protein tyrosine/serine/threonine phosphatase activity; P:response to abscisic acid; F:kinase activity; P:cortical microtubule organization	T cell receptor sigNAling pathway	map04660	ec:3.1.3.16 - phosphatase
MmiR36938	mtr-miR2661	mRNA15236_3	fatty acid amide hydrolase-like	F:GO:0004040	F:amidase activity	Aminobenzoate degradation	map00627	ec:3.5.1.4 - acylamidase
MmiR36938	mtr-miR2661	mRNA13167_1	HVA22-like protein	F:GO:0003676; F:GO:0008270	F:nucleic acid binding; F:zinc ion binding	NA	NA	NA
MmiR36938	mtr-miR2661	mRNA29863_1	Kinase superfamily protein isoform 2	F:GO:0004672; F:GO:0005524; P:GO:0006468; C:GO:0016021	F:protein kinase activity; F:ATP binding; P:protein phosphorylation; C:integral component of membrane	NA	NA	NA
MmiR36938	mtr-miR2661	mRNA18318_17	NA	F:GO:0005509; F:GO:0005515; P:GO:0007165	F:calcium ion binding; F:protein binding; P:signal transduction	NA	NA	NA
MmiR36938	mtr-miR2661	mRNA17959_4	NA	F:GO:0003677; C:GO:0005634	F:DNA binding; C:nucleus	NA	NA	NA
MmiR36938	mtr-miR2661	mRNA10402_1	pentatricopeptide repeat-containing protein At4g04790, mitochondrial	F:GO:0005515	F:protein binding	NA	NA	NA
MmiR36938	mtr-miR2661	mRNA6008_1	protein YIPF1 homolog isoform X1	C:GO:0005794; C:GO:0016020; P:GO:0016192	C:Golgi apparatus; C:membrane; P:vesicle-mediated transport	NA	NA	NA
MmiR36938	mtr-miR2661	mRNA19129_1	RNA polymerase II C-terminal domain phosphatase-like 4 isoform X2	C:GO:0005634; F:GO:0008420; P:GO:0070940	C:nucleus; F:RNA polymerase II CTD heptapeptide repeat phosphatase activity; P:dephosphorylation of RNA polymerase II C-terminal domain	T cell receptor sigNAling pathway	map04660	ec:3.1.3.16 - phosphatase
MmiR36938	mtr-miR2661	mRNA19129_2	RNA polymerase II C-terminal domain phosphatase-like 4 isoform X2	C:GO:0005634; F:GO:0008420; P:GO:0070940	C:nucleus; F:RNA polymerase II CTD heptapeptide repeat phosphatase activity; P:dephosphorylation of RNA polymerase II C-terminal domain	T cell receptor sigNAling pathway	map04660	ec:3.1.3.16 - phosphatase
MmiR36938	mtr-miR2661	mRNA17959_2	squamosa promoter-binding-like protein 14	F:GO:0003677; C:GO:0005634; C:GO:0016021; F:GO:0046872	F:DNA binding; C:nucleus; C:integral component of membrane; F:metal ion binding	NA	NA	NA
MmiR36938	mtr-miR2661	mRNA17959_3	squamosa promoter-binding-like protein 14 isoform X2	F:GO:0003677; C:GO:0005634; C:GO:0016021; F:GO:0046872	F:DNA binding; C:nucleus; C:integral component of membrane; F:metal ion binding	NA	NA	NA
MmiR36938	mtr-miR2661	mRNA19883_1	structural maintenance of chromosomes protein 1A-like isoform X2	NA	NA	NA	NA	NA
MmiR36938	mtr-miR2661	mRNA18318_1	TMV resistance protein N-like	F:GO:0005515; P:GO:0007165	F:protein binding; P:signal transduction	NA	NA	NA
MmiR36938	mtr-miR2661	mRNA18318_31	TMV resistance protein N-like	F:GO:0005515; P:GO:0007165	F:protein binding; P:signal transduction	NA	NA	NA
MmiR36938	mtr-miR2661	mRNA18318_5	TMV resistance protein N-like	F:GO:0005515; P:GO:0007165	F:protein binding; P:signal transduction	NA	NA	NA
MmiR36938	mtr-miR2661	mRNA18318_6	TMV resistance protein N-like	F:GO:0005515; P:GO:0007165	F:protein binding; P:signal transduction	NA	NA	NA
MmiR36938	mtr-miR2661	mRNA18318_10	TMV resistance protein N-like	F:GO:0005509; F:GO:0005515; P:GO:0007165	F:calcium ion binding; F:protein binding; P:signal transduction	NA	NA	NA
MmiR36938	mtr-miR2661	mRNA18318_11	TMV resistance protein N-like	F:GO:0005509; F:GO:0005515; P:GO:0007165	F:calcium ion binding; F:protein binding; P:signal transduction	NA	NA	NA
MmiR36938	mtr-miR2661	mRNA18318_14	TMV resistance protein N-like	F:GO:0005509; F:GO:0005515; P:GO:0007165	F:calcium ion binding; F:protein binding; P:signal transduction	NA	NA	NA
MmiR36938	mtr-miR2661	mRNA18318_16	TMV resistance protein N-like	F:GO:0005509; F:GO:0005515; P:GO:0007165	F:calcium ion binding; F:protein binding; P:signal transduction	NA	NA	NA
MmiR36938	mtr-miR2661	mRNA18318_19	TMV resistance protein N-like	F:GO:0005509; F:GO:0005515; P:GO:0007165	F:calcium ion binding; F:protein binding; P:signal transduction	NA	NA	NA
MmiR36938	mtr-miR2661	mRNA18318_21	TMV resistance protein N-like	F:GO:0005509; F:GO:0005515; P:GO:0007165	F:calcium ion binding; F:protein binding; P:signal transduction	NA	NA	NA
MmiR36938	mtr-miR2661	mRNA18318_26	TMV resistance protein N-like	F:GO:0005509; F:GO:0005515; P:GO:0007165	F:calcium ion binding; F:protein binding; P:signal transduction	NA	NA	NA
MmiR36938	mtr-miR2661	mRNA18318_28	TMV resistance protein N-like	F:GO:0005509; F:GO:0005515; P:GO:0007165	F:calcium ion binding; F:protein binding; P:signal transduction	NA	NA	NA
MmiR36938	mtr-miR2661	mRNA18318_4	TMV resistance protein N-like	F:GO:0005509; F:GO:0005515; P:GO:0007165	F:calcium ion binding; F:protein binding; P:signal transduction	NA	NA	NA
MmiR36938	mtr-miR2661	mRNA18318_7	TMV resistance protein N-like	F:GO:0005509; F:GO:0005515; P:GO:0007165	F:calcium ion binding; F:protein binding; P:signal transduction	NA	NA	NA
MmiR36938	mtr-miR2661	mRNA18318_8	TMV resistance protein N-like	F:GO:0005509; F:GO:0005515; P:GO:0007165	F:calcium ion binding; F:protein binding; P:signal transduction	NA	NA	NA
MmiR36938	mtr-miR2661	mRNA19325_3	ubiquitin-activating enzyme E1 1-like isoform X2	P:GO:0006464; F:GO:0008641	P:cellular protein modification process; F:ubiquitin-like modifier activating enzyme activity	NA	NA	NA
MmiR40164	sly-miR7981f	mRNA19107_2	28 kDa ribonucleoprotein, chloroplastic	F:GO:0003676	F:nucleic acid binding	NA	NA	NA
MmiR40164	sly-miR7981f	mRNA15267_1	acetylornithine deacetylase	F:GO:0016787	F:hydrolase activity	NA	NA	NA
MmiR40164	sly-miR7981f	mRNA15267_2	acetylornithine deacetylase	F:GO:0016787	F:hydrolase activity	NA	NA	NA
MmiR40164	sly-miR7981f	mRNA13600_1	anaphase-promoting complex subunit 8	F:GO:0005515; C:GO:0005680; P:GO:0030071	F:protein binding; C:anaphase-promoting complex; P:regulation of mitotic metaphase/anaphase transition	NA	NA	NA
MmiR40164	sly-miR7981f	mRNA13600_2	anaphase-promoting complex subunit 8	F:GO:0005515; C:GO:0005680; P:GO:0030071	F:protein binding; C:anaphase-promoting complex; P:regulation of mitotic metaphase/anaphase transition	NA	NA	NA
MmiR40164	sly-miR7981f	mRNA18847_2	conserved oligomeric Golgi complex subunit 1	P:GO:0006891; C:GO:0017119	P:intra-Golgi vesicle-mediated transport; C:Golgi transport complex	NA	NA	NA
MmiR40164	sly-miR7981f	mRNA20526_1	Golgi to ER traffic protein 4 homolog	F:GO:0005515	F:protein binding	NA	NA	NA
MmiR40164	sly-miR7981f	mRNA18847_1	NA	P:GO:0006891; C:GO:0017119	P:intra-Golgi vesicle-mediated transport; C:Golgi transport complex	NA	NA	NA
MmiR40164	sly-miR7981f	mRNA24334_1	nucleolar GTP-binding protein 1 isoform X1	F:GO:0005525	F:GTP binding	NA	NA	NA
MmiR40164	sly-miR7981f	mRNA19162_2	phosphatase IMPL1, chloroplastic	F:GO:0008934; P:GO:0046854; P:GO:0046855	F:inositol monophosphate 1-phosphatase activity; P:phosphatidylinositol phosphorylation; P:inositol phosphate dephosphorylation	Biosynthesis of antibiotics	map01130	ec:1.1.1.34 - reductase (NADPH), ec:1.3.1.12 - dehydrogeNAse, ec:3.5.1.14 - acid amidohydrolase, ec:4.1.1.32 - carboxykiNAse (GTP), ec:1.2.4.1 - dehydrogeNAse (acetyl-transferring), ec:1.1.1.267 - reductoisomerase, ec:6.4.1.2 - carboxylase, ec:2.3.1.12 - acetyltransferase, ec:2.7.1.148 - 5'-diphospho)-2-C-methyl-D-erythritol kiNAse, ec:1.4.1.14 - synthase (NADH), ec:1.1.1.35 - dehydrogeNAse, ec:2…
MmiR40164	sly-miR7981f	mRNA18912_1	probable glycosyltransferase At5g03795	P:GO:0006486; F:GO:0016757	P:protein glycosylation; F:transferase activity, transferring glycosyl groups	NA	NA	NA
MmiR40164	sly-miR7981f	mRNA18433_1	protein CTR9 homolog	F:GO:0005515; P:GO:0006355; P:GO:0016570	F:protein binding; P:regulation of transcription, DNA-templated; P:histone modification	NA	NA	NA
MmiR40164	sly-miR7981f	mRNA19107_3	sugar transporter ERD6-like 5	C:GO:0016021; F:GO:0022857; P:GO:0055085	C:integral component of membrane; F:transmembrane transporter activity; P:transmembrane transport	NA	NA	NA
MmiR40164	sly-miR7981f	mRNA19107_8	sugar transporter ERD6-like 5	C:GO:0016021; F:GO:0022857; P:GO:0055085	C:integral component of membrane; F:transmembrane transporter activity; P:transmembrane transport	NA	NA	NA
MmiR40164	sly-miR7981f	mRNA19107_6	sugar transporter ERD6-like 5 isoform X1	C:GO:0016021; F:GO:0022857; P:GO:0055085	C:integral component of membrane; F:transmembrane transporter activity; P:transmembrane transport	NA	NA	NA
MmiR40164	sly-miR7981f	mRNA17321_1	tRNA (cytosine(34)-C(5))-methyltransferase	F:GO:0016428	F:tRNA (cytosine-5-)-methyltransferase activity	NA	NA	NA
MmiR40164	sly-miR7981f	mRNA18247_3	ubiquitin carboxyl-terminal hydrolase 6-like	F:GO:0005515; P:GO:0016579; F:GO:0036459	F:protein binding; P:protein deubiquitination; F:thiol-dependent ubiquitinyl hydrolase activity	NA	NA	NA
MmiR42990	ghr-miR7502	mRNA16706_1	Abhydrolase_6 domain-containing protein	C:GO:0016021; F:GO:0018786	C:integral component of membrane; F:haloalkane dehalogenase activity	Chloroalkane and chloroalkene degradation	map00625	ec:3.8.1.5 - dehalogeNAse
MmiR42990	ghr-miR7502	mRNA14880_1	BEACH domain-containing protein B isoform X1	F:GO:0005515	F:protein binding	NA	NA	NA
MmiR42990	ghr-miR7502	mRNA14880_2	BEACH domain-containing protein B isoform X1	F:GO:0005515	F:protein binding	NA	NA	NA
MmiR42990	ghr-miR7502	mRNA9907_1	beta-amylase 8	P:GO:0000272; F:GO:0016161	P:polysaccharide catabolic process; F:beta-amylase activity	Starch and sucrose metabolism	map00500	ec:3.1.3.24 - phosphatase, ec:3.2.1.4 - endo-1,4-beta-D-glucaNAse, ec:2.4.1.13 - synthase, ec:3.2.1.26 - invertase, ec:2.4.1.34 - synthase, ec:2.4.1.14 - synthase, ec:3.2.1.20 - maltase, ec:2.7.1.1 - hexokiNAse type IV glucokiNAse, ec:2.7.7.9 - uridylyltransferase, ec:2.4.1.1 - phosphorylase, ec:3.2.1.1 - glycogeNAse, ec:3.2.1.28 - trehalase, ec:3.2.1.2 - saccharogen amylase, ec:3.2.1.48 - alpha-…
MmiR42990	ghr-miR7502	HO663462_1	calmodulin	F:GO:0005509	F:calcium ion binding	NA	NA	NA
MmiR42990	ghr-miR7502	mRNA14626_1	calmodulin-7-like isoform X1	F:GO:0005509	F:calcium ion binding	NA	NA	NA
MmiR42990	ghr-miR7502	JK512765_1	calmodulin-7-like isoform X2	F:GO:0005509	F:calcium ion binding	NA	NA	NA
MmiR42990	ghr-miR7502	mRNA12174_1	calmodulin-7-like isoform X2	F:GO:0005509	F:calcium ion binding	NA	NA	NA
MmiR42990	ghr-miR7502	mRNA18011_1	E3 ubiquitin-protein ligase RNF14	F:GO:0004842; F:GO:0005515; P:GO:0016567	F:ubiquitin-protein transferase activity; F:protein binding; P:protein ubiquitination	NA	NA	NA
MmiR42990	ghr-miR7502	mRNA17225_2	ENHANCER OF AG-4 protein 2	NA	NA	NA	NA	NA
MmiR42990	ghr-miR7502	mRNA17452_1	Ketose-bisphosphate aldolase, class-II	P:GO:0005975; F:GO:0008270; F:GO:0016491; F:GO:0016832; F:GO:0050661; F:GO:0051287; P:GO:0055114	P:carbohydrate metabolic process; F:zinc ion binding; F:oxidoreductase activity; F:aldehyde-lyase activity; F:NADP binding; F:NAD binding; P:oxidation-reduction process	NA	NA	NA
MmiR42990	ghr-miR7502	mRNA17225_1	NA	NA	NA	NA	NA	NA
MmiR42990	ghr-miR7502	mRNA18366_1	NA	NA	NA	NA	NA	NA
MmiR42990	ghr-miR7502	mRNA4835_1	NA	F:GO:0004672; F:GO:0005524; P:GO:0006468	F:protein kinase activity; F:ATP binding; P:protein phosphorylation	NA	NA	NA
MmiR42990	ghr-miR7502	mRNA10665_1	NAC domain-containing protein 89-like	F:GO:0003677; P:GO:0006355	F:DNA binding; P:regulation of transcription, DNA-templated	NA	NA	NA
MmiR42990	ghr-miR7502	mRNA18581_1	N-terminal acetyltransferase B complex auxiliary subunit NAA25 isoform X1	F:GO:0005515	F:protein binding	NA	NA	NA
MmiR42990	ghr-miR7502	mRNA17777_2	obg-like ATPase 1	F:GO:0005525	F:GTP binding	NA	NA	NA
MmiR42990	ghr-miR7502	mRNA12702_1	probable arabinose 5-phosphate isomerase	P:GO:0005975; F:GO:0016853; F:GO:0097367; P:GO:1901135	P:carbohydrate metabolic process; F:isomerase activity; F:carbohydrate derivative binding; P:carbohydrate derivative metabolic process	NA	NA	NA
MmiR42990	ghr-miR7502	mRNA18912_1	probable glycosyltransferase At5g03795	P:GO:0006486; F:GO:0016757	P:protein glycosylation; F:transferase activity, transferring glycosyl groups	NA	NA	NA
MmiR42990	ghr-miR7502	mRNA7009_1	probable prolyl 4-hydroxylase 9	F:GO:0005506; F:GO:0016705; F:GO:0031418; P:GO:0055114	F:iron ion binding; F:oxidoreductase activity, acting on paired donors, with incorporation or reduction of molecular oxygen; F:L-ascorbic acid binding; P:oxidation-reduction process	NA	NA	NA
MmiR42990	ghr-miR7502	mRNA8446_1	probable transcriptional regulatory protein At2g25830 isoform X1	C:GO:0009507	C:chloroplast	NA	NA	NA
MmiR42990	ghr-miR7502	mRNA23679_1	probable tRNA N6-adenosine threonylcarbamoyltransferase, mitochondrial	P:GO:0002949; F:GO:0004222	P:tRNA threonylcarbamoyladenosine modification; F:metalloendopeptidase activity	NA	NA	NA
MmiR42990	ghr-miR7502	mRNA9179_1	probable WRKY transcription factor 21	F:GO:0003700; P:GO:0006355; F:GO:0043565	F:DNA-binding transcription factor activity; P:regulation of transcription, DNA-templated; F:sequence-specific DNA binding	NA	NA	NA
MmiR42990	ghr-miR7502	mRNA18897_2	protease Do-like 9	F:GO:0005515	F:protein binding	NA	NA	NA
MmiR42990	ghr-miR7502	mRNA18114_2	protein DETOXIFICATION 16-like	P:GO:0006855; F:GO:0015238; F:GO:0015297; C:GO:0016020	P:drug transmembrane transport; F:drug transmembrane transporter activity; F:antiporter activity; C:membrane	NA	NA	NA
MmiR42990	ghr-miR7502	mRNA29188_1	sphingolipid delta(4)-desaturase DES1-like	C:GO:0016021; P:GO:0030148; F:GO:0042284	C:integral component of membrane; P:sphingolipid biosynthetic process; F:sphingolipid delta-4 desaturase activity	NA	NA	NA
MmiR42990	ghr-miR7502	mRNA20065_1	U2 small nuclear ribonucleoprotein A'	F:GO:0005515	F:protein binding	NA	NA	NA
MmiR42990	ghr-miR7502	JK513029_1	ubiquitin-conjugating enzyme E2 27	F:GO:0005524; C:GO:0005634; C:GO:0005829; P:GO:0006511; P:GO:0016567; F:GO:0016874; F:GO:0061631	F:ATP binding; C:nucleus; C:cytosol; P:ubiquitin-dependent protein catabolic process; P:protein ubiquitination; F:ligase activity; F:ubiquitin conjugating enzyme activity	NA	NA	NA
MmiR44235	bdi-miR5176-3p	mRNA13112_1	auxin-responsive protein IAA9	F:GO:0005515; C:GO:0005634; P:GO:0006355	F:protein binding; C:nucleus; P:regulation of transcription, DNA-templated	NA	NA	NA
MmiR44235	bdi-miR5176-3p	JK513052_1	auxin-responsive protein IAA9	C:GO:0005634; P:GO:0006355	C:nucleus; P:regulation of transcription, DNA-templated	NA	NA	NA
MmiR44235	bdi-miR5176-3p	mRNA15427_1	BTB/POZ domain-containing protein At1g04390 isoform X1	F:GO:0005515	F:protein binding	NA	NA	NA
MmiR44235	bdi-miR5176-3p	mRNA14446_1	F-box protein At1g10780	C:GO:0016021	C:integral component of membrane	NA	NA	NA
MmiR44235	bdi-miR5176-3p	mRNA15090_1	GDSL esterase/lipase At5g03610-like	F:GO:0016788	F:hydrolase activity, acting on ester bonds	NA	NA	NA
MmiR44235	bdi-miR5176-3p	mRNA14582_2	malignant T-cell-amplified sequence 1 homolog	F:GO:0003723	F:RNA binding	NA	NA	NA
MmiR44235	bdi-miR5176-3p	mRNA19326_1	mitogen-activated protein kinase kinase kinase YODA	F:GO:0004672; F:GO:0005524; P:GO:0006468	F:protein kinase activity; F:ATP binding; P:protein phosphorylation	NA	NA	NA
MmiR44235	bdi-miR5176-3p	mRNA19326_4	mitogen-activated protein kinase kinase kinase YODA	F:GO:0004672; F:GO:0005524; P:GO:0006468	F:protein kinase activity; F:ATP binding; P:protein phosphorylation	NA	NA	NA
MmiR44235	bdi-miR5176-3p	mRNA19326_7	mitogen-activated protein kinase kinase kinase YODA	F:GO:0004672; F:GO:0005524; P:GO:0006468	F:protein kinase activity; F:ATP binding; P:protein phosphorylation	NA	NA	NA
MmiR44235	bdi-miR5176-3p	mRNA19326_8	mitogen-activated protein kinase kinase kinase YODA	F:GO:0004672; F:GO:0005524; P:GO:0006468	F:protein kinase activity; F:ATP binding; P:protein phosphorylation	NA	NA	NA
MmiR44235	bdi-miR5176-3p	mRNA18746_1	NA	NA	NA	NA	NA	NA
MmiR44235	bdi-miR5176-3p	mRNA30160_1	pentatricopeptide repeat-containing protein At4g01400, mitochondrial-like	F:GO:0005515	F:protein binding	NA	NA	NA
MmiR44235	bdi-miR5176-3p	mRNA22457_1	protein S-acyltransferase 21	C:GO:0005783; C:GO:0005794; P:GO:0006612; C:GO:0016021; P:GO:0018230; F:GO:0019706	C:endoplasmic reticulum; C:Golgi apparatus; P:protein targeting to membrane; C:integral component of membrane; P:peptidyl-L-cysteine S-palmitoylation; F:protein-cysteine S-palmitoyltransferase activity	NA	NA	NA
MmiR44235	bdi-miR5176-3p	mRNA17581_1	puromycin-sensitive aminopeptidase isoform X1	P:GO:0006508; F:GO:0008237; F:GO:0008270	P:proteolysis; F:metallopeptidase activity; F:zinc ion binding	NA	NA	NA
MmiR44235	bdi-miR5176-3p	mRNA18746_2	serine/threonine-protein phosphatase 4 regulatory subunit 3 isoform X1	NA	NA	NA	NA	NA
MmiR45455-2	NA	mRNA30647_1	ABC transporter C family member 10-like	F:GO:0005524; C:GO:0016021; F:GO:0042626; P:GO:0055085	F:ATP binding; C:integral component of membrane; F:ATPase activity, coupled to transmembrane movement of substances; P:transmembrane transport	Purine metabolism	map00230	ec:3.6.1.15 - phosphatase, ec:2.7.4.3 - kiNAse, ec:3.5.1.5 - ec:3.5.1.5 urease, ec:3.6.1.3 - adenylpyrophosphatase, ec:6.3.4.4 - synthase, ec:6.3.4.13 - ligase, ec:2.7.4.6 - kiNAse, ec:3.5.2.5 - ec:3.5.2.5 allantoiNAse, ec:6.3.5.2 - synthase (glutamine-hydrolysing), ec:3.5.4.6 - deamiNAse, ec:2.1.2.2 - formyltransferase, ec:2.7.1.40 - kiNAse
MmiR45455-2	NA	mRNA15519_1	ankyrin-1 isoform X1	F:GO:0005515	F:protein binding	NA	NA	NA
MmiR45455-2	NA	mRNA14767_1	cysteine proteinase COT44	P:GO:0006508; F:GO:0008234	P:proteolysis; F:cysteine-type peptidase activity	NA	NA	NA
MmiR45455-2	NA	mRNA4855_1	DEAD-box ATP-dependent RNA helicase 20	F:GO:0003676; F:GO:0005524	F:nucleic acid binding; F:ATP binding	NA	NA	NA
MmiR45455-2	NA	mRNA4855_2	DEAD-box ATP-dependent RNA helicase 20	F:GO:0003676; F:GO:0005524	F:nucleic acid binding; F:ATP binding	NA	NA	NA
MmiR45455-2	NA	mRNA14742_1	heat shock cognate protein 80	F:GO:0005524; P:GO:0006457; F:GO:0051082	F:ATP binding; P:protein folding; F:unfolded protein binding	NA	NA	NA
MmiR45455-2	NA	mRNA19219_c1_seq1	NA	P:GO:0006904	P:vesicle docking involved in exocytosis	NA	NA	NA
MmiR45455-2	NA	mRNA19219_c1_seq5	NA	P:GO:0006904	P:vesicle docking involved in exocytosis	NA	NA	NA
MmiR45455-2	NA	mRNA354_1	pentatricopeptide repeat-containing protein At2g13600-like	F:GO:0005515	F:protein binding	NA	NA	NA
MmiR45455-2	NA	mRNA18677_2	phosphatidylinositol/phosphatidylcholine transfer protein SFH13	C:GO:0016021	C:integral component of membrane	NA	NA	NA
MmiR45455-2	NA	mRNA18499_1	putative phospholipid-transporting ATPase 9	F:GO:0000287; F:GO:0004012; F:GO:0005524; P:GO:0015914; C:GO:0016021	F:magnesium ion binding; F:phospholipid-translocating ATPase activity; F:ATP binding; P:phospholipid transport; C:integral component of membrane	Purine metabolism	map00230	ec:3.6.1.15 - phosphatase, ec:2.7.4.3 - kiNAse, ec:3.5.1.5 - ec:3.5.1.5 urease, ec:3.6.1.3 - adenylpyrophosphatase, ec:6.3.4.4 - synthase, ec:6.3.4.13 - ligase, ec:2.7.4.6 - kiNAse, ec:3.5.2.5 - ec:3.5.2.5 allantoiNAse, ec:6.3.5.2 - synthase (glutamine-hydrolysing), ec:3.5.4.6 - deamiNAse, ec:2.1.2.2 - formyltransferase, ec:2.7.1.40 - kiNAse
MmiR45455-2	NA	mRNA19256_1	SCY1-like protein 2	F:GO:0004672; F:GO:0005524; P:GO:0006468	F:protein kinase activity; F:ATP binding; P:protein phosphorylation	NA	NA	NA
MmiR45455-2	NA	mRNA19256_2	SCY1-like protein 2	F:GO:0004672; F:GO:0005524; P:GO:0006468	F:protein kinase activity; F:ATP binding; P:protein phosphorylation	NA	NA	NA
MmiR45455-2	NA	mRNA19219_c1_seq2	vacuolar protein-sorting-associated protein 33 homolog	P:GO:0006904	P:vesicle docking involved in exocytosis	NA	NA	NA
MmiR45455-2	NA	mRNA19219_c1_seq4	vacuolar protein-sorting-associated protein 33 homolog	P:GO:0006904	P:vesicle docking involved in exocytosis	NA	NA	NA
MmiR4788-4	fve-miR530	mRNA7504_1	cysteine and histidine-rich domain-containing protein RAR1 isoform X1	NA	NA	NA	NA	NA
MmiR4788-4	fve-miR530	mRNA10641_1	probable UDP-N-acetylglucosamine--peptide N-acetylglucosaminyltransferase SPINDLY isoform X1	F:GO:0005515	F:protein binding	NA	NA	NA
MmiR4788-4	fve-miR530	mRNA4531_1	serine--tRNA ligase, chloroplastic/mitochondrial isoform X1	F:GO:0004828; F:GO:0005524; P:GO:0006434	F:serine-tRNA ligase activity; F:ATP binding; P:seryl-tRNA aminoacylation	Aminoacyl-tRNA biosynthesis	map00970	ec:6.1.1.7 - ligase, ec:6.1.1.22 - ligase, ec:6.1.1.12 - ligase, ec:6.1.1.9 - ligase, ec:6.1.1.3 - ligase, ec:6.1.1.4 - ligase, ec:6.1.1.5 - ligase, ec:6.1.1.20 - ligase, ec:6.1.1.10 - ligase, ec:6.1.1.6 - ligase, ec:6.1.1.21 - ligase, ec:6.1.1.11 - ligase
MmiR48115	stu-miR8005a	JK513220_1	agamous-like MADS-box protein AGL1 isoform X2	F:GO:0000977; P:GO:0045944; F:GO:0046983	F:RNA polymerase II regulatory region sequence-specific DNA binding; P:positive regulation of transcription by RNA polymerase II; F:protein dimerization activity	NA	NA	NA
MmiR48115	stu-miR8005a	mRNA29524_1	agamous-like MADS-box protein AGL11 isoform X1	F:GO:0000977; F:GO:0003700; C:GO:0005634; P:GO:0045944; F:GO:0046983	F:RNA polymerase II regulatory region sequence-specific DNA binding; F:DNA-binding transcription factor activity; C:nucleus; P:positive regulation of transcription by RNA polymerase II; F:protein dimerization activity	NA	NA	NA
MmiR48115	stu-miR8005a	mRNA19712_1	cellulose synthase-like protein E6	C:GO:0016020; F:GO:0016760; P:GO:0030244	C:membrane; F:cellulose synthase (UDP-forming) activity; P:cellulose biosynthetic process	Starch and sucrose metabolism	map00500	ec:3.1.3.24 - phosphatase, ec:3.2.1.4 - endo-1,4-beta-D-glucaNAse, ec:2.4.1.13 - synthase, ec:3.2.1.26 - invertase, ec:2.4.1.34 - synthase, ec:2.4.1.14 - synthase, ec:3.2.1.20 - maltase, ec:2.7.1.1 - hexokiNAse type IV glucokiNAse, ec:2.7.7.9 - uridylyltransferase, ec:2.4.1.1 - phosphorylase, ec:3.2.1.1 - glycogeNAse, ec:3.2.1.28 - trehalase, ec:3.2.1.2 - saccharogen amylase, ec:3.2.1.48 - alpha-…
MmiR48115	stu-miR8005a	mRNA18926_1	CLK4-associating serine/arginine rich protein isoform X2	NA	NA	NA	NA	NA
MmiR48115	stu-miR8005a	mRNA8659_3	DNA polymerase I A, chloroplastic/mitochondrial	F:GO:0003677; F:GO:0003887; P:GO:0006139; P:GO:0006261; F:GO:0008408	F:DNA binding; F:DNA-directed DNA polymerase activity; P:nucleobase-containing compound metabolic process; P:DNA-dependent DNA replication; F:3'-5' exonuclease activity	NA	NA	NA
MmiR48115	stu-miR8005a	mRNA8659_1	DNA polymerase I A, chloroplastic/mitochondrial-like	F:GO:0003676; F:GO:0003887; P:GO:0006139; P:GO:0006261; F:GO:0008408	F:nucleic acid binding; F:DNA-directed DNA polymerase activity; P:nucleobase-containing compound metabolic process; P:DNA-dependent DNA replication; F:3'-5' exonuclease activity	NA	NA	NA
MmiR48115	stu-miR8005a	mRNA8659_2	DNA polymerase I B, chloroplastic/mitochondrial-like	F:GO:0003676; F:GO:0003887; P:GO:0006139; P:GO:0006261; F:GO:0008408	F:nucleic acid binding; F:DNA-directed DNA polymerase activity; P:nucleobase-containing compound metabolic process; P:DNA-dependent DNA replication; F:3'-5' exonuclease activity	NA	NA	NA
MmiR48115	stu-miR8005a	KM062062_1	ethylene receptor	F:GO:0000155; P:GO:0000160; F:GO:0005515; C:GO:0005789; P:GO:0009723; P:GO:0016310; F:GO:0038199; F:GO:0051740	F:phosphorelay sensor kinase activity; P:phosphorelay signal transduction system; F:protein binding; C:endoplasmic reticulum membrane; P:response to ethylene; P:phosphorylation; F:ethylene receptor activity; F:ethylene binding	NA	NA	NA
MmiR48115	stu-miR8005a	KP057214_1	ethylene receptor	F:GO:0000155; P:GO:0000160; F:GO:0005515; C:GO:0005789; P:GO:0009723; P:GO:0016310; F:GO:0038199; F:GO:0051740	F:phosphorelay sensor kinase activity; P:phosphorelay signal transduction system; F:protein binding; C:endoplasmic reticulum membrane; P:response to ethylene; P:phosphorylation; F:ethylene receptor activity; F:ethylene binding	NA	NA	NA
MmiR48115	stu-miR8005a	KY002681_1	ethylene receptor	F:GO:0000155; P:GO:0000160; F:GO:0005515; C:GO:0005789; P:GO:0009723; P:GO:0016310; F:GO:0038199; F:GO:0051740	F:phosphorelay sensor kinase activity; P:phosphorelay signal transduction system; F:protein binding; C:endoplasmic reticulum membrane; P:response to ethylene; P:phosphorylation; F:ethylene receptor activity; F:ethylene binding	NA	NA	NA
MmiR48115	stu-miR8005a	AF227742_1	ethylene receptor	F:GO:0000155; F:GO:0005524; C:GO:0005789; P:GO:0009873; C:GO:0016021; P:GO:0023014; F:GO:0038199; F:GO:0046872; F:GO:0051740	F:phosphorelay sensor kinase activity; F:ATP binding; C:endoplasmic reticulum membrane; P:ethylene-activated signaling pathway; C:integral component of membrane; P:signal transduction by protein phosphorylation; F:ethylene receptor activity; F:metal ion binding; F:ethylene binding	NA	NA	NA
MmiR48115	stu-miR8005a	JK512527_1	MADS-box transcription factor 3	F:GO:0000977; P:GO:0045944; F:GO:0046983	F:RNA polymerase II regulatory region sequence-specific DNA binding; P:positive regulation of transcription by RNA polymerase II; F:protein dimerization activity	NA	NA	NA
MmiR48115	stu-miR8005a	JK512755_1	MADS-box transcription factor 3	F:GO:0000977; P:GO:0045944; F:GO:0046983	F:RNA polymerase II regulatory region sequence-specific DNA binding; P:positive regulation of transcription by RNA polymerase II; F:protein dimerization activity	NA	NA	NA
MmiR48115	stu-miR8005a	mRNA18599_1	mitochondrial outer membrane import complex protein METAXIN	C:GO:0001401; C:GO:0005743; P:GO:0006626; C:GO:0009536; C:GO:0016021	C:SAM complex; C:mitochondrial inner membrane; P:protein targeting to mitochondrion; C:plastid; C:integral component of membrane	NA	NA	NA
MmiR48115	stu-miR8005a	mRNA18926_2	NA	NA	NA	NA	NA	NA
MmiR48115	stu-miR8005a	mRNA16958_1	NA	F:GO:0005515	F:protein binding	NA	NA	NA
MmiR48115	stu-miR8005a	mRNA19429_18	NA	F:GO:0005515	F:protein binding	NA	NA	NA
MmiR48115	stu-miR8005a	mRNA18540_2	NA	F:GO:0003677; F:GO:0005515; C:GO:0005634; P:GO:0006355; P:GO:0009725	F:DNA binding; F:protein binding; C:nucleus; P:regulation of transcription, DNA-templated; P:response to hormone	NA	NA	NA
MmiR48115	stu-miR8005a	mRNA9121_1	NAC domain-containing protein 89	F:GO:0003677; P:GO:0006355	F:DNA binding; P:regulation of transcription, DNA-templated	NA	NA	NA
MmiR48115	stu-miR8005a	mRNA14154_2	NADPH-dependent 1-acyldihydroxyacetone phosphate reductase	C:GO:0016021; F:GO:0016491; P:GO:0055114	C:integral component of membrane; F:oxidoreductase activity; P:oxidation-reduction process	Drug metabolism - other enzymes	map00983	ec:2.7.1.48 - kiNAse, ec:3.1.1.1 - ali-esterase, ec:2.7.4.6 - kiNAse, ec:2.5.1.18 - transferase, ec:3.5.4.5 - deamiNAse, ec:6.3.5.2 - synthase (glutamine-hydrolysing), ec:2.3.1.5 - N-acetyltransferase
MmiR48115	stu-miR8005a	mRNA19853_1	nucleolar protein 56	F:GO:0030515; C:GO:0031428; C:GO:0032040	F:snoRNA binding; C:box C/D snoRNP complex; C:small-subunit processome	NA	NA	NA
MmiR48115	stu-miR8005a	mRNA10402_1	pentatricopeptide repeat-containing protein At4g04790, mitochondrial	F:GO:0005515	F:protein binding	NA	NA	NA
MmiR48115	stu-miR8005a	mRNA13386_1	pleiotropic drug resistance protein 3-like	F:GO:0005524; C:GO:0016020; F:GO:0016887	F:ATP binding; C:membrane; F:ATPase activity	Purine metabolism	map00230	ec:3.6.1.15 - phosphatase, ec:2.7.4.3 - kiNAse, ec:3.5.1.5 - ec:3.5.1.5 urease, ec:3.6.1.3 - adenylpyrophosphatase, ec:6.3.4.4 - synthase, ec:6.3.4.13 - ligase, ec:2.7.4.6 - kiNAse, ec:3.5.2.5 - ec:3.5.2.5 allantoiNAse, ec:6.3.5.2 - synthase (glutamine-hydrolysing), ec:3.5.4.6 - deamiNAse, ec:2.1.2.2 - formyltransferase, ec:2.7.1.40 - kiNAse
MmiR48115	stu-miR8005a	mRNA9433_1	Polyketide cyclase/dehydrase and lipid transport superfamily protein isoform 2	F:GO:0008289	F:lipid binding	NA	NA	NA
MmiR48115	stu-miR8005a	mRNA4892_1	probable aminotransferase TAT2	P:GO:0006520; F:GO:0008483; P:GO:0009058; F:GO:0030170	P:cellular amino acid metabolic process; F:transaminase activity; P:biosynthetic process; F:pyridoxal phosphate binding	NA	NA	NA
MmiR48115	stu-miR8005a	mRNA18334_1	probable disease resistance protein At5g63020	F:GO:0005515; F:GO:0043531	F:protein binding; F:ADP binding	NA	NA	NA
MmiR48115	stu-miR8005a	mRNA19429_1	probable LRR receptor-like serine/threonine-protein kinase At3g47570	F:GO:0005515	F:protein binding	NA	NA	NA
MmiR48115	stu-miR8005a	mRNA19429_2	probable LRR receptor-like serine/threonine-protein kinase At3g47570	F:GO:0005515	F:protein binding	NA	NA	NA
MmiR48115	stu-miR8005a	mRNA19429_6	probable LRR receptor-like serine/threonine-protein kinase At3g47570	F:GO:0005515	F:protein binding	NA	NA	NA
MmiR48115	stu-miR8005a	mRNA7009_1	probable prolyl 4-hydroxylase 9	F:GO:0005506; F:GO:0016705; F:GO:0031418; P:GO:0055114	F:iron ion binding; F:oxidoreductase activity, acting on paired donors, with incorporation or reduction of molecular oxygen; F:L-ascorbic acid binding; P:oxidation-reduction process	NA	NA	NA
MmiR48115	stu-miR8005a	mRNA13648_1	probable sodium/metabolite cotransporter BASS3, chloroplastic	C:GO:0016020	C:membrane	NA	NA	NA
MmiR48115	stu-miR8005a	mRNA16331_1	prolycopene isomerase, chloroplastic	P:GO:0016117; F:GO:0016491; F:GO:0046608; P:GO:0055114	P:carotenoid biosynthetic process; F:oxidoreductase activity; F:carotenoid isomerase activity; P:oxidation-reduction process	NA	NA	NA
MmiR48115	stu-miR8005a	mRNA6862_2	protein NDH-DEPENDENT CYCLIC ELECTRON FLOW 5	F:GO:0003824; P:GO:0005975; F:GO:0030246	F:catalytic activity; P:carbohydrate metabolic process; F:carbohydrate binding	NA	NA	NA
MmiR48115	stu-miR8005a	mRNA6010_1	putative beta-D-xylosidase	F:GO:0004553; P:GO:0005975	F:hydrolase activity, hydrolyzing O-glycosyl compounds; P:carbohydrate metabolic process	NA	NA	NA
MmiR48115	stu-miR8005a	mRNA19429_21	putative receptor-like protein kinase At3g47110	F:GO:0005515	F:protein binding	NA	NA	NA
MmiR48115	stu-miR8005a	mRNA19782_1	remorin 4.1-like	NA	NA	NA	NA	NA
MmiR48115	stu-miR8005a	mRNA20822_1	ribosome biogenesis protein NOP53-like	P:GO:0000027; C:GO:0005654; C:GO:0005730; P:GO:0006364; F:GO:0008097; C:GO:0016021	P:ribosomal large subunit assembly; C:nucleoplasm; C:nucleolus; P:rRNA processing; F:5S rRNA binding; C:integral component of membrane	NA	NA	NA
MmiR48115	stu-miR8005a	mRNA17403_1	RING/U-box superfamily protein, putative isoform 2	F:GO:0008270	F:zinc ion binding	NA	NA	NA
MmiR48115	stu-miR8005a	mRNA10612_1	RNA polymerase II subunit A C-terminal domain phosphatase SSU72	F:GO:0004721; C:GO:0005634; P:GO:0006397	F:phosphoprotein phosphatase activity; C:nucleus; P:mRNA processing	T cell receptor sigNAling pathway	map04660	ec:3.1.3.16 - phosphatase
MmiR48115	stu-miR8005a	mRNA10612_2	RNA polymerase II subunit A C-terminal domain phosphatase SSU72	F:GO:0004721; C:GO:0005634; P:GO:0006397	F:phosphoprotein phosphatase activity; C:nucleus; P:mRNA processing	T cell receptor sigNAling pathway	map04660	ec:3.1.3.16 - phosphatase
MmiR48115	stu-miR8005a	mRNA19256_2	SCY1-like protein 2	F:GO:0004672; F:GO:0005524; P:GO:0006468	F:protein kinase activity; F:ATP binding; P:protein phosphorylation	NA	NA	NA
MmiR48115	stu-miR8005a	mRNA5663_1	serine/threonine-protein kinase SRPK-like	F:GO:0004672; F:GO:0005524; P:GO:0006468	F:protein kinase activity; F:ATP binding; P:protein phosphorylation	NA	NA	NA
MmiR48115	stu-miR8005a	mRNA18285_1	Target of rapamycin	P:GO:0000184; F:GO:0004674; F:GO:0005515	P:nuclear-transcribed mRNA catabolic process, nonsense-mediated decay; F:protein serine/threonine kinase activity; F:protein binding	NA	NA	NA
MmiR48115	stu-miR8005a	mRNA32330_1	transcription factor DICHOTOMA	NA	NA	NA	NA	NA
MmiR48115	stu-miR8005a	mRNA8509_4	uncharacterized protein At1g21580	F:GO:0046872	F:metal ion binding	NA	NA	NA
MmiR48115	stu-miR8005a	mRNA8509_1	uncharacterized protein LOC18042948	F:GO:0046872	F:metal ion binding	NA	NA	NA
MmiR48398	mtr-miR2600e	mRNA14952_1	AFP homolog 2	P:GO:0007165	P:signal transduction	NA	NA	NA
MmiR48398	mtr-miR2600e	mRNA4080_1	dentin sialophosphoprotein-like	C:GO:0016020	C:membrane	NA	NA	NA
MmiR48398	mtr-miR2600e	mRNA20798_1	dihydrolipoyl dehydrogenase 2, chloroplastic-like	F:GO:0009055; P:GO:0045454; F:GO:0050660; P:GO:0055114	F:electron transfer activity; P:cell redox homeostasis; F:flavin adenine dinucleotide binding; P:oxidation-reduction process	NA	NA	NA
MmiR48398	mtr-miR2600e	mRNA19113_1	kinesin-like protein KIN-14E isoform X1	F:GO:0003777; F:GO:0005524; C:GO:0005856; P:GO:0007018; F:GO:0008017; F:GO:0016491; P:GO:0055114	F:microtubule motor activity; F:ATP binding; C:cytoskeleton; P:microtubule-based movement; F:microtubule binding; F:oxidoreductase activity; P:oxidation-reduction process	Purine metabolism	map00230	ec:3.6.1.15 - phosphatase, ec:2.7.4.3 - kiNAse, ec:3.5.1.5 - ec:3.5.1.5 urease, ec:3.6.1.3 - adenylpyrophosphatase, ec:6.3.4.4 - synthase, ec:6.3.4.13 - ligase, ec:2.7.4.6 - kiNAse, ec:3.5.2.5 - ec:3.5.2.5 allantoiNAse, ec:6.3.5.2 - synthase (glutamine-hydrolysing), ec:3.5.4.6 - deamiNAse, ec:2.1.2.2 - formyltransferase, ec:2.7.1.40 - kiNAse
MmiR48398	mtr-miR2600e	mRNA19113_2	kinesin-like protein KIN-14E isoform X1	F:GO:0003777; F:GO:0005524; C:GO:0005856; P:GO:0007018; F:GO:0008017; F:GO:0016491; P:GO:0055114	F:microtubule motor activity; F:ATP binding; C:cytoskeleton; P:microtubule-based movement; F:microtubule binding; F:oxidoreductase activity; P:oxidation-reduction process	Purine metabolism	map00230	ec:3.6.1.15 - phosphatase, ec:2.7.4.3 - kiNAse, ec:3.5.1.5 - ec:3.5.1.5 urease, ec:3.6.1.3 - adenylpyrophosphatase, ec:6.3.4.4 - synthase, ec:6.3.4.13 - ligase, ec:2.7.4.6 - kiNAse, ec:3.5.2.5 - ec:3.5.2.5 allantoiNAse, ec:6.3.5.2 - synthase (glutamine-hydrolysing), ec:3.5.4.6 - deamiNAse, ec:2.1.2.2 - formyltransferase, ec:2.7.1.40 - kiNAse
MmiR48398	mtr-miR2600e	mRNA19113_3	kinesin-like protein KIN-14E isoform X1	F:GO:0003777; F:GO:0005524; C:GO:0005856; P:GO:0007018; F:GO:0008017; F:GO:0016491; P:GO:0055114	F:microtubule motor activity; F:ATP binding; C:cytoskeleton; P:microtubule-based movement; F:microtubule binding; F:oxidoreductase activity; P:oxidation-reduction process	Purine metabolism	map00230	ec:3.6.1.15 - phosphatase, ec:2.7.4.3 - kiNAse, ec:3.5.1.5 - ec:3.5.1.5 urease, ec:3.6.1.3 - adenylpyrophosphatase, ec:6.3.4.4 - synthase, ec:6.3.4.13 - ligase, ec:2.7.4.6 - kiNAse, ec:3.5.2.5 - ec:3.5.2.5 allantoiNAse, ec:6.3.5.2 - synthase (glutamine-hydrolysing), ec:3.5.4.6 - deamiNAse, ec:2.1.2.2 - formyltransferase, ec:2.7.1.40 - kiNAse
MmiR48398	mtr-miR2600e	mRNA19113_4	kinesin-like protein KIN-14E isoform X1	F:GO:0003777; F:GO:0005524; C:GO:0005856; P:GO:0007018; F:GO:0008017; F:GO:0016491; P:GO:0055114	F:microtubule motor activity; F:ATP binding; C:cytoskeleton; P:microtubule-based movement; F:microtubule binding; F:oxidoreductase activity; P:oxidation-reduction process	Purine metabolism	map00230	ec:3.6.1.15 - phosphatase, ec:2.7.4.3 - kiNAse, ec:3.5.1.5 - ec:3.5.1.5 urease, ec:3.6.1.3 - adenylpyrophosphatase, ec:6.3.4.4 - synthase, ec:6.3.4.13 - ligase, ec:2.7.4.6 - kiNAse, ec:3.5.2.5 - ec:3.5.2.5 allantoiNAse, ec:6.3.5.2 - synthase (glutamine-hydrolysing), ec:3.5.4.6 - deamiNAse, ec:2.1.2.2 - formyltransferase, ec:2.7.1.40 - kiNAse
MmiR48398	mtr-miR2600e	JK512970_1	protein CHAPERONE-LIKE PROTEIN OF POR1, chloroplastic	C:GO:0009706; C:GO:0016021	C:chloroplast inner membrane; C:integral component of membrane	NA	NA	NA
MmiR48398	mtr-miR2600e	mRNA1665_1	protein FAR1-RELATED SEQUENCE 6-like isoform X2	P:GO:0006355; F:GO:0008270	P:regulation of transcription, DNA-templated; F:zinc ion binding	NA	NA	NA
MmiR48398	mtr-miR2600e	mRNA19422_11	sister chromatid cohesion protein SCC2 isoform X1	F:GO:0003682; P:GO:0010468	F:chromatin binding; P:regulation of gene expression	NA	NA	NA
MmiR48398	mtr-miR2600e	mRNA19422_6	sister chromatid cohesion protein SCC2 isoform X1	F:GO:0003682; P:GO:0010468	F:chromatin binding; P:regulation of gene expression	NA	NA	NA
MmiR48398	mtr-miR2600e	mRNA19422_10	sister chromatid cohesion protein SCC2 isoform X2	F:GO:0003682; P:GO:0010468	F:chromatin binding; P:regulation of gene expression	NA	NA	NA
MmiR48398	mtr-miR2600e	mRNA19422_3	sister chromatid cohesion protein SCC2 isoform X2	F:GO:0003682; P:GO:0010468	F:chromatin binding; P:regulation of gene expression	NA	NA	NA
MmiR48398	mtr-miR2600e	mRNA19422_4	sister chromatid cohesion protein SCC2 isoform X2	F:GO:0003682; P:GO:0010468	F:chromatin binding; P:regulation of gene expression	NA	NA	NA
MmiR48398	mtr-miR2600e	mRNA19422_7	sister chromatid cohesion protein SCC2 isoform X2	F:GO:0003682; P:GO:0010468	F:chromatin binding; P:regulation of gene expression	NA	NA	NA
MmiR48398	mtr-miR2600e	mRNA6845_1	SWI/SNF complex subunit SWI3D	F:GO:0046872	F:metal ion binding	NA	NA	NA
MmiR48398	mtr-miR2600e	mRNA14638_1	ubiquitin fusion degradation protein 1 homolog isoform X2	P:GO:0006511	P:ubiquitin-dependent protein catabolic process	NA	NA	NA
MmiR48398	mtr-miR2600e	mRNA30344_1	UDP-glycosyltransferase 76B1-like isoform X2	F:GO:0016758	F:transferase activity, transferring hexosyl groups	NA	NA	NA
MmiR48398	mtr-miR2600e	mRNA9933_1	villin-1 isoform X1	F:GO:0051015; P:GO:0051017	F:actin filament binding; P:actin filament bundle assembly	NA	NA	NA
MmiR48398	mtr-miR2600e	mRNA9933_2	villin-1 isoform X1	F:GO:0051015; P:GO:0051017	F:actin filament binding; P:actin filament bundle assembly	NA	NA	NA
MmiR48398	mtr-miR2600e	mRNA9933_3	villin-1 isoform X1	F:GO:0051015; P:GO:0051017	F:actin filament binding; P:actin filament bundle assembly	NA	NA	NA
MmiR48398	mtr-miR2600e	mRNA9933_4	villin-1 isoform X1	F:GO:0051015; P:GO:0051017	F:actin filament binding; P:actin filament bundle assembly	NA	NA	NA
MmiR48398	mtr-miR2600e	mRNA16449_1	WD repeat-containing protein 3	F:GO:0005515	F:protein binding	NA	NA	NA
MmiR49802	ath-miR5632-3p	mRNA8587_1	3-oxoacyl-[acyl-carrier-protein] synthase II, chloroplastic-like	P:GO:0006633; F:GO:0016747	P:fatty acid biosynthetic process; F:transferase activity, transferring acyl groups other than amino-acyl groups	NA	NA	NA
MmiR49802	ath-miR5632-3p	JK513338_1	60S ribosomal protein L12	P:GO:0000027; F:GO:0003723; F:GO:0003735; C:GO:0005840; P:GO:0006412; C:GO:0015934; F:GO:0019843; C:GO:0022625; F:GO:0070180	P:ribosomal large subunit assembly; F:RNA binding; F:structural constituent of ribosome; C:ribosome; P:translation; C:large ribosomal subunit; F:rRNA binding; C:cytosolic large ribosomal subunit; F:large ribosomal subunit rRNA binding	NA	NA	NA
MmiR49802	ath-miR5632-3p	mRNA12618_1	acid phosphatase 1	F:GO:0003993	F:acid phosphatase activity	Riboflavin metabolism	map00740	ec:2.5.1.78 - synthase, ec:3.5.4.26 - deamiNAse, ec:2.7.7.2 - synthetase, ec:3.1.3.2 - phosphatase
MmiR49802	ath-miR5632-3p	mRNA1027_1	beta-hexosaminidase 3	F:GO:0004563; P:GO:0005975	F:beta-N-acetylhexosaminidase activity; P:carbohydrate metabolic process	Amino sugar and nucleotide sugar metabolism	map00520	ec:5.1.3.2 - 4-epimerase, ec:3.2.1.55 - end alpha-L-arabinofuranosidase, ec:2.7.7.64 - uridylyltransferase, ec:2.4.1.43 - 4-alpha-galacturonosyltransferase, ec:2.7.1.1 - hexokiNAse type IV glucokiNAse, ec:2.7.7.9 - uridylyltransferase, ec:4.1.1.35 - decarboxylase, ec:3.2.1.52 - hexosaminidase, ec:2.7.7.12 - uridylyltransferase, ec:5.1.3.18 - 3,5-epimerase, ec:3.2.1.14 - ChiC, ec:5.3.1.8 - isomera…
MmiR49802	ath-miR5632-3p	mRNA5576_1	choline-phosphate cytidylyltransferase 2	F:GO:0003824; P:GO:0009058	F:catalytic activity; P:biosynthetic process	NA	NA	NA
MmiR49802	ath-miR5632-3p	mRNA19379_4	chromatin modification-related protein EAF1 B-like isoform X1	F:GO:0004386	F:helicase activity	NA	NA	NA
MmiR49802	ath-miR5632-3p	mRNA19379_5	chromatin modification-related protein EAF1 B-like isoform X1	F:GO:0004386	F:helicase activity	NA	NA	NA
MmiR49802	ath-miR5632-3p	mRNA19379_6	chromatin modification-related protein EAF1 B-like isoform X1	F:GO:0004386	F:helicase activity	NA	NA	NA
MmiR49802	ath-miR5632-3p	mRNA16803_1	cullin-1	P:GO:0006511; F:GO:0031625	P:ubiquitin-dependent protein catabolic process; F:ubiquitin protein ligase binding	NA	NA	NA
MmiR49802	ath-miR5632-3p	mRNA16803_2	cullin-1	P:GO:0006511; F:GO:0031625	P:ubiquitin-dependent protein catabolic process; F:ubiquitin protein ligase binding	NA	NA	NA
MmiR49802	ath-miR5632-3p	mRNA17134_1	E3 ubiquitin-protein ligase SDIR1 isoform X1	C:GO:0016021; F:GO:0016874	C:integral component of membrane; F:ligase activity	NA	NA	NA
MmiR49802	ath-miR5632-3p	mRNA19201_1	glucosidase 2 subunit beta	P:GO:0006491	P:N-glycan processing	NA	NA	NA
MmiR49802	ath-miR5632-3p	mRNA18017_2	glutamate receptor 3.6	F:GO:0004930; F:GO:0004970; P:GO:0007186; C:GO:0016021	F:G protein-coupled receptor activity; F:ionotropic glutamate receptor activity; P:G protein-coupled receptor signaling pathway; C:integral component of membrane	NA	NA	NA
MmiR49802	ath-miR5632-3p	mRNA18017_1	glutamate receptor 3.6-like	F:GO:0004970; C:GO:0016020	F:ionotropic glutamate receptor activity; C:membrane	NA	NA	NA
MmiR49802	ath-miR5632-3p	mRNA18017_3	glutamate receptor 3.6-like	F:GO:0004930; F:GO:0004970; P:GO:0007186; C:GO:0016021	F:G protein-coupled receptor activity; F:ionotropic glutamate receptor activity; P:G protein-coupled receptor signaling pathway; C:integral component of membrane	NA	NA	NA
MmiR49802	ath-miR5632-3p	mRNA14148_1	golgin candidate 2	P:GO:0007030	P:Golgi organization	NA	NA	NA
MmiR49802	ath-miR5632-3p	JK512524_1	hypothetical protein CUMW_268950	NA	NA	NA	NA	NA
MmiR49802	ath-miR5632-3p	mRNA26382_1	lysine-specific demethylase JMJ25-like	F:GO:0008168; P:GO:0032259	F:methyltransferase activity; P:methylation	NA	NA	NA
MmiR49802	ath-miR5632-3p	JK513344_1	myb-related protein Myb4-like	F:GO:0003677	F:DNA binding	NA	NA	NA
MmiR49802	ath-miR5632-3p	mRNA4581_1	myb-related protein Myb4-like	F:GO:0003677	F:DNA binding	NA	NA	NA
MmiR49802	ath-miR5632-3p	mRNA19379_2	NA	NA	NA	NA	NA	NA
MmiR49802	ath-miR5632-3p	mRNA18017_4	NA	F:GO:0004970; C:GO:0016020	F:ionotropic glutamate receptor activity; C:membrane	NA	NA	NA
MmiR49802	ath-miR5632-3p	mRNA16464_2	NA	F:GO:0004672; F:GO:0005524; P:GO:0006468	F:protein kinase activity; F:ATP binding; P:protein phosphorylation	NA	NA	NA
MmiR49802	ath-miR5632-3p	mRNA6202_1	NA	F:GO:0003677; F:GO:0005515; C:GO:0005634; P:GO:0006355; P:GO:0009725	F:DNA binding; F:protein binding; C:nucleus; P:regulation of transcription, DNA-templated; P:response to hormone	NA	NA	NA
MmiR49802	ath-miR5632-3p	mRNA17872_1	nijmegen breakage syndrome 1 protein isoform X1	F:GO:0005515; P:GO:0006302; P:GO:0007095; C:GO:0030870	F:protein binding; P:double-strand break repair; P:mitotic G2 DNA damage checkpoint; C:Mre11 complex	NA	NA	NA
MmiR49802	ath-miR5632-3p	mRNA17161_1	probable receptor-like protein kinase At1g80640	F:GO:0004672; F:GO:0005524; P:GO:0006468	F:protein kinase activity; F:ATP binding; P:protein phosphorylation	NA	NA	NA
MmiR49802	ath-miR5632-3p	mRNA16221_1	protein CHUP1, chloroplastic	C:GO:0016020; C:GO:0016021	C:membrane; C:integral component of membrane	NA	NA	NA
MmiR49802	ath-miR5632-3p	mRNA17386_2	protein TIFY 10A	NA	NA	NA	NA	NA
MmiR49802	ath-miR5632-3p	mRNA17386_1	protein TIFY 10A	C:GO:0005634; P:GO:0009611; P:GO:0031347; P:GO:2000022	C:nucleus; P:response to wounding; P:regulation of defense response; P:regulation of jasmonic acid mediated signaling pathway	NA	NA	NA
MmiR49802	ath-miR5632-3p	mRNA16464_1	putative receptor-like protein kinase At4g00960	F:GO:0004672; F:GO:0005524; P:GO:0006468	F:protein kinase activity; F:ATP binding; P:protein phosphorylation	NA	NA	NA
MmiR49802	ath-miR5632-3p	mRNA14925_1	putative RNA-binding protein Luc7-like 2 isoform X1	F:GO:0003729; C:GO:0005685; P:GO:0006376	F:mRNA binding; C:U1 snRNP; P:mRNA splice site selection	NA	NA	NA
MmiR49802	ath-miR5632-3p	mRNA14925_2	putative RNA-binding protein Luc7-like 2 isoform X1	F:GO:0003729; C:GO:0005685; P:GO:0006376	F:mRNA binding; C:U1 snRNP; P:mRNA splice site selection	NA	NA	NA
MmiR49802	ath-miR5632-3p	JK513007_1	putative WRB/Get1 family protein	P:GO:0071816	P:tail-anchored membrane protein insertion into ER membrane	NA	NA	NA
MmiR49802	ath-miR5632-3p	mRNA12769_1	septum-promoting GTP-binding protein 1 isoform X1	F:GO:0003924; F:GO:0005525	F:GTPase activity; F:GTP binding	Purine metabolism	map00230	ec:3.6.1.15 - phosphatase, ec:2.7.4.3 - kiNAse, ec:3.5.1.5 - ec:3.5.1.5 urease, ec:3.6.1.3 - adenylpyrophosphatase, ec:6.3.4.4 - synthase, ec:6.3.4.13 - ligase, ec:2.7.4.6 - kiNAse, ec:3.5.2.5 - ec:3.5.2.5 allantoiNAse, ec:6.3.5.2 - synthase (glutamine-hydrolysing), ec:3.5.4.6 - deamiNAse, ec:2.1.2.2 - formyltransferase, ec:2.7.1.40 - kiNAse
MmiR49802	ath-miR5632-3p	mRNA17678_5	sucrose nonfermenting 4-like protein isoform X1	C:GO:0016021; F:GO:0016301; P:GO:0016310	C:integral component of membrane; F:kinase activity; P:phosphorylation	NA	NA	NA
MmiR49802	ath-miR5632-3p	mRNA18285_1	Target of rapamycin	P:GO:0000184; F:GO:0004674; F:GO:0005515	P:nuclear-transcribed mRNA catabolic process, nonsense-mediated decay; F:protein serine/threonine kinase activity; F:protein binding	NA	NA	NA
MmiR49802	ath-miR5632-3p	mRNA15160_2	trihelix transcription factor GT-2-like	F:GO:0003677	F:DNA binding	NA	NA	NA
MmiR49802	ath-miR5632-3p	mRNA15617_1	U-box domain-containing protein 44-like	F:GO:0005515	F:protein binding	NA	NA	NA
MmiR49802	ath-miR5632-3p	mRNA17274_1	uncharacterized membrane protein At1g06890	C:GO:0016021	C:integral component of membrane	NA	NA	NA
MmiR51876	osa-miR414	mRNA13122_1	50S ribosomal protein L9, chloroplastic	F:GO:0003735; C:GO:0005840; P:GO:0006412	F:structural constituent of ribosome; C:ribosome; P:translation	NA	NA	NA
MmiR51876	osa-miR414	mRNA18865_2	acidic leucine-rich nuclear phosphoprotein 32-related protein	F:GO:0005515	F:protein binding	NA	NA	NA
MmiR51876	osa-miR414	mRNA18865_2	acidic leucine-rich nuclear phosphoprotein 32-related protein	F:GO:0005515	F:protein binding	NA	NA	NA
MmiR51876	osa-miR414	mRNA18865_2	acidic leucine-rich nuclear phosphoprotein 32-related protein	F:GO:0005515	F:protein binding	NA	NA	NA
MmiR51876	osa-miR414	mRNA17478_1	auxin-responsive protein IAA26-like	P:GO:0050794	P:regulation of cellular process	NA	NA	NA
MmiR51876	osa-miR414	mRNA30617_1	Barwin-related endoglucanase	NA	NA	NA	NA	NA
MmiR51876	osa-miR414	mRNA20629_1	BES1/BZR1 homolog protein 4	F:GO:0003700; P:GO:0006351; P:GO:0009742	F:DNA-binding transcription factor activity; P:transcription, DNA-templated; P:brassinosteroid mediated signaling pathway	NA	NA	NA
MmiR51876	osa-miR414	mRNA1008_1	beta-amyrin 28-oxidase-like	F:GO:0005506; F:GO:0016705; F:GO:0020037; P:GO:0055114	F:iron ion binding; F:oxidoreductase activity, acting on paired donors, with incorporation or reduction of molecular oxygen; F:heme binding; P:oxidation-reduction process	NA	NA	NA
MmiR51876	osa-miR414	JK513606_1	CBL-interacting serine/threonine-protein kinase 11	F:GO:0004672; F:GO:0005524; P:GO:0006468; P:GO:0007165	F:protein kinase activity; F:ATP binding; P:protein phosphorylation; P:signal transduction	NA	NA	NA
MmiR51876	osa-miR414	mRNA5576_1	choline-phosphate cytidylyltransferase 2	F:GO:0003824; P:GO:0009058	F:catalytic activity; P:biosynthetic process	NA	NA	NA
MmiR51876	osa-miR414	mRNA16509_1	dof zinc finger protein DOF2.1-like	F:GO:0003677; P:GO:0006355	F:DNA binding; P:regulation of transcription, DNA-templated	NA	NA	NA
MmiR51876	osa-miR414	mRNA16509_2	dof zinc finger protein DOF2.1-like	F:GO:0003677; P:GO:0006355	F:DNA binding; P:regulation of transcription, DNA-templated	NA	NA	NA
MmiR51876	osa-miR414	mRNA16509_3	dof zinc finger protein DOF2.1-like	F:GO:0003677; P:GO:0006355	F:DNA binding; P:regulation of transcription, DNA-templated	NA	NA	NA
MmiR51876	osa-miR414	mRNA15896_1	E3 ubiquitin-protein ligase COP1	F:GO:0005515	F:protein binding	NA	NA	NA
MmiR51876	osa-miR414	mRNA18674_1	endoplasmic reticulum metallopeptidase 1 isoform X1	C:GO:0016021	C:integral component of membrane	NA	NA	NA
MmiR51876	osa-miR414	mRNA19202_1	extra-large guanine nucleotide-binding protein 1	F:GO:0003924; P:GO:0007186; F:GO:0019001; F:GO:0031683	F:GTPase activity; P:G protein-coupled receptor signaling pathway; F:guanyl nucleotide binding; F:G-protein beta/gamma-subunit complex binding	Purine metabolism	map00230	ec:3.6.1.15 - phosphatase, ec:2.7.4.3 - kiNAse, ec:3.5.1.5 - ec:3.5.1.5 urease, ec:3.6.1.3 - adenylpyrophosphatase, ec:6.3.4.4 - synthase, ec:6.3.4.13 - ligase, ec:2.7.4.6 - kiNAse, ec:3.5.2.5 - ec:3.5.2.5 allantoiNAse, ec:6.3.5.2 - synthase (glutamine-hydrolysing), ec:3.5.4.6 - deamiNAse, ec:2.1.2.2 - formyltransferase, ec:2.7.1.40 - kiNAse
MmiR51876	osa-miR414	mRNA19202_2	extra-large guanine nucleotide-binding protein 1	F:GO:0003924; P:GO:0007186; F:GO:0019001; F:GO:0031683	F:GTPase activity; P:G protein-coupled receptor signaling pathway; F:guanyl nucleotide binding; F:G-protein beta/gamma-subunit complex binding	Purine metabolism	map00230	ec:3.6.1.15 - phosphatase, ec:2.7.4.3 - kiNAse, ec:3.5.1.5 - ec:3.5.1.5 urease, ec:3.6.1.3 - adenylpyrophosphatase, ec:6.3.4.4 - synthase, ec:6.3.4.13 - ligase, ec:2.7.4.6 - kiNAse, ec:3.5.2.5 - ec:3.5.2.5 allantoiNAse, ec:6.3.5.2 - synthase (glutamine-hydrolysing), ec:3.5.4.6 - deamiNAse, ec:2.1.2.2 - formyltransferase, ec:2.7.1.40 - kiNAse
MmiR51876	osa-miR414	mRNA19202_4	extra-large guanine nucleotide-binding protein 1	F:GO:0003924; P:GO:0007186; F:GO:0019001; F:GO:0031683	F:GTPase activity; P:G protein-coupled receptor signaling pathway; F:guanyl nucleotide binding; F:G-protein beta/gamma-subunit complex binding	Purine metabolism	map00230	ec:3.6.1.15 - phosphatase, ec:2.7.4.3 - kiNAse, ec:3.5.1.5 - ec:3.5.1.5 urease, ec:3.6.1.3 - adenylpyrophosphatase, ec:6.3.4.4 - synthase, ec:6.3.4.13 - ligase, ec:2.7.4.6 - kiNAse, ec:3.5.2.5 - ec:3.5.2.5 allantoiNAse, ec:6.3.5.2 - synthase (glutamine-hydrolysing), ec:3.5.4.6 - deamiNAse, ec:2.1.2.2 - formyltransferase, ec:2.7.1.40 - kiNAse
MmiR51876	osa-miR414	mRNA12531_1	F-box/kelch-repeat protein At1g22040-like	F:GO:0005515	F:protein binding	NA	NA	NA
MmiR51876	osa-miR414	mRNA19000_4	germinal center kinase 1 isoform X1	F:GO:0004672; F:GO:0005524; P:GO:0006468	F:protein kinase activity; F:ATP binding; P:protein phosphorylation	NA	NA	NA
MmiR51876	osa-miR414	mRNA11738_1	homeobox-leucine zipper protein HAT5	F:GO:0003700; P:GO:0006355; F:GO:0043565	F:DNA-binding transcription factor activity; P:regulation of transcription, DNA-templated; F:sequence-specific DNA binding	NA	NA	NA
MmiR51876	osa-miR414	mRNA16987_c1_seq1	mavicyanin-like isoform X1	F:GO:0009055	F:electron transfer activity	NA	NA	NA
MmiR51876	osa-miR414	mRNA17072_1	NA	F:GO:0003723; C:GO:0005634; P:GO:0006396; C:GO:1990904	F:RNA binding; C:nucleus; P:RNA processing; C:ribonucleoprotein complex	NA	NA	NA
MmiR51876	osa-miR414	JK513661_1	NDR1/HIN1-like protein 10	C:GO:0016021	C:integral component of membrane	NA	NA	NA
MmiR51876	osa-miR414	JQ700263_1	NDR1/HIN1-like protein 10	C:GO:0016021	C:integral component of membrane	NA	NA	NA
MmiR51876	osa-miR414	JQ700264_1	NDR1/HIN1-like protein 10	C:GO:0016021	C:integral component of membrane	NA	NA	NA
MmiR51876	osa-miR414	JQ700265_1	NDR1/HIN1-like protein 10	C:GO:0016021	C:integral component of membrane	NA	NA	NA
MmiR51876	osa-miR414	JQ700266_1	NDR1/HIN1-like protein 10	C:GO:0016021	C:integral component of membrane	NA	NA	NA
MmiR51876	osa-miR414	mRNA16102_1	palmitoyl-protein thioesterase 1 isoform X1	F:GO:0098599	F:palmitoyl hydrolase activity	NA	NA	NA
MmiR51876	osa-miR414	mRNA11744_2	peroxisomal membrane protein PEX14-like isoform X1	F:GO:0005515; C:GO:0005778; P:GO:0016560	F:protein binding; C:peroxisomal membrane; P:protein import into peroxisome matrix, docking	NA	NA	NA
MmiR51876	osa-miR414	BG154168_1	PRLI-interacting factor A	NA	NA	NA	NA	NA
MmiR51876	osa-miR414	KM082988_1	probable auxin efflux carrier component 1c	C:GO:0016021; P:GO:0055085	C:integral component of membrane; P:transmembrane transport	NA	NA	NA
MmiR51876	osa-miR414	mRNA29035_1	probable auxin efflux carrier component 1c	C:GO:0016021; P:GO:0055085	C:integral component of membrane; P:transmembrane transport	NA	NA	NA
MmiR51876	osa-miR414	mRNA15147_1	probable DNA double-strand break repair Rad50 ATPase isoform X1	NA	NA	NA	NA	NA
MmiR51876	osa-miR414	mRNA15147_3	probable DNA double-strand break repair Rad50 ATPase isoform X1	NA	NA	NA	NA	NA
MmiR51876	osa-miR414	mRNA26574_1	probable protein phosphatase 2C 25	F:GO:0004722; P:GO:0006470	F:protein serine/threonine phosphatase activity; P:protein dephosphorylation	T cell receptor sigNAling pathway	map04660	ec:3.1.3.16 - phosphatase
MmiR51876	osa-miR414	mRNA16154_1	probable protein phosphatase 2C 9 isoform X1	F:GO:0004722; P:GO:0006470	F:protein serine/threonine phosphatase activity; P:protein dephosphorylation	T cell receptor sigNAling pathway	map04660	ec:3.1.3.16 - phosphatase
MmiR51876	osa-miR414	mRNA12753_1	probable protein S-acyltransferase 4	C:GO:0005783; C:GO:0005794; P:GO:0006612; C:GO:0016021; P:GO:0018230; F:GO:0019706	C:endoplasmic reticulum; C:Golgi apparatus; P:protein targeting to membrane; C:integral component of membrane; P:peptidyl-L-cysteine S-palmitoylation; F:protein-cysteine S-palmitoyltransferase activity	NA	NA	NA
MmiR51876	osa-miR414	mRNA19228_1	probable serine/threonine-protein kinase SIS8 isoform X1	F:GO:0004672; F:GO:0005524; P:GO:0006468	F:protein kinase activity; F:ATP binding; P:protein phosphorylation	NA	NA	NA
MmiR51876	osa-miR414	mRNA19228_2	probable serine/threonine-protein kinase SIS8 isoform X1	F:GO:0004672; F:GO:0005524; P:GO:0006468	F:protein kinase activity; F:ATP binding; P:protein phosphorylation	NA	NA	NA
MmiR51876	osa-miR414	mRNA19228_3	probable serine/threonine-protein kinase SIS8 isoform X1	F:GO:0004672; F:GO:0005524; P:GO:0006468	F:protein kinase activity; F:ATP binding; P:protein phosphorylation	NA	NA	NA
MmiR51876	osa-miR414	mRNA19228_4	probable serine/threonine-protein kinase SIS8 isoform X1	F:GO:0004672; F:GO:0005524; P:GO:0006468	F:protein kinase activity; F:ATP binding; P:protein phosphorylation	NA	NA	NA
MmiR51876	osa-miR414	mRNA20118_1	probable WRKY transcription factor 25	F:GO:0003700; P:GO:0006355; F:GO:0043565	F:DNA-binding transcription factor activity; P:regulation of transcription, DNA-templated; F:sequence-specific DNA binding	NA	NA	NA
MmiR51876	osa-miR414	JK513423_1	probable WRKY transcription factor 75	F:GO:0003700; P:GO:0006355; F:GO:0043565	F:DNA-binding transcription factor activity; P:regulation of transcription, DNA-templated; F:sequence-specific DNA binding	NA	NA	NA
MmiR51876	osa-miR414	mRNA11504_1	protease 2 isoform X1	F:GO:0004252; P:GO:0006508; F:GO:0070008	F:serine-type endopeptidase activity; P:proteolysis; F:serine-type exopeptidase activity	NA	NA	NA
MmiR51876	osa-miR414	mRNA18114_2	protein DETOXIFICATION 16-like	P:GO:0006855; F:GO:0015238; F:GO:0015297; C:GO:0016020	P:drug transmembrane transport; F:drug transmembrane transporter activity; F:antiporter activity; C:membrane	NA	NA	NA
MmiR51876	osa-miR414	mRNA15448_1	protein disulfide isomerase pTAC5, chloroplastic isoform X2	C:GO:0009534; P:GO:0009628; P:GO:0009987; C:GO:0042646	C:chloroplast thylakoid; P:response to abiotic stimulus; P:cellular process; C:plastid nucleoid	NA	NA	NA
MmiR51876	osa-miR414	mRNA17841_1	protein FREE1	F:GO:0046872	F:metal ion binding	NA	NA	NA
MmiR51876	osa-miR414	mRNA17841_2	protein FREE1	F:GO:0046872	F:metal ion binding	NA	NA	NA
MmiR51876	osa-miR414	mRNA17841_4	protein FREE1	F:GO:0046872	F:metal ion binding	NA	NA	NA
MmiR51876	osa-miR414	mRNA17841_5	protein FREE1	F:GO:0046872	F:metal ion binding	NA	NA	NA
MmiR51876	osa-miR414	mRNA31377_1	protein ODORANT1-like	F:GO:0003677; C:GO:0005634; P:GO:0009737; C:GO:0016020; C:GO:0016021; P:GO:2000652	F:DNA binding; C:nucleus; P:response to abscisic acid; C:membrane; C:integral component of membrane; P:regulation of secondary cell wall biogenesis	NA	NA	NA
MmiR51876	osa-miR414	mRNA14551_1	protein SLOW GREEN 1, chloroplastic	F:GO:0005515	F:protein binding	NA	NA	NA
MmiR51876	osa-miR414	mRNA20029_1	putative MO25-like protein At5g47540	F:GO:0004869; P:GO:0010951	F:cysteine-type endopeptidase inhibitor activity; P:negative regulation of endopeptidase activity	NA	NA	NA
MmiR51876	osa-miR414	mRNA11607_1	putative transcription factor bHLH041 isoform X1	P:GO:0006355; F:GO:0046983	P:regulation of transcription, DNA-templated; F:protein dimerization activity	NA	NA	NA
MmiR51876	osa-miR414	KT696577_1	rho GDP-dissociation inhibitor 1-like	F:GO:0005094; C:GO:0005737	F:Rho GDP-dissociation inhibitor activity; C:cytoplasm	NA	NA	NA
MmiR51876	osa-miR414	mRNA14696_1	scarecrow-like protein 8	C:GO:0044424	C:intracellular part	NA	NA	NA
MmiR51876	osa-miR414	mRNA9499_2	serine/threonine-protein kinase ATG1a isoform X1	F:GO:0004672; F:GO:0005524; P:GO:0006468	F:protein kinase activity; F:ATP binding; P:protein phosphorylation	NA	NA	NA
MmiR51876	osa-miR414	mRNA15729_1	somatic embryogenesis receptor kinase	F:GO:0004672; F:GO:0005102; F:GO:0005524; P:GO:0006468; P:GO:0007165	F:protein kinase activity; F:signaling receptor binding; F:ATP binding; P:protein phosphorylation; P:signal transduction	NA	NA	NA
MmiR51876	osa-miR414	mRNA23417_1	sulfite exporter TauE/SafE family protein 4 isoform X1	C:GO:0016021	C:integral component of membrane	NA	NA	NA
MmiR51876	osa-miR414	mRNA30342_1	thylakoid lumenal 16.5 kDa protein, chloroplastic	P:GO:0010206	P:photosystem II repair	NA	NA	NA
MmiR51876	osa-miR414	mRNA18075_1	trans-cinnamate 4-monooxygenase	F:GO:0005506; F:GO:0016705; F:GO:0020037; P:GO:0055114	F:iron ion binding; F:oxidoreductase activity, acting on paired donors, with incorporation or reduction of molecular oxygen; F:heme binding; P:oxidation-reduction process	NA	NA	NA
MmiR51876	osa-miR414	mRNA10100_1	transcription factor bHLH30-like	P:GO:0006355; F:GO:0046983	P:regulation of transcription, DNA-templated; F:protein dimerization activity	NA	NA	NA
MmiR51876	osa-miR414	mRNA10932_1	transcription factor MYB62	F:GO:0003677	F:DNA binding	NA	NA	NA
MmiR51876	osa-miR414	mRNA20925_1	transcription factor TCP8-like	F:GO:0000978; F:GO:0044212	F:RNA polymerase II proximal promoter sequence-specific DNA binding; F:transcription regulatory region DNA binding	NA	NA	NA
MmiR51876	osa-miR414	mRNA4703_1	transmembrane protein 87B-like	C:GO:0016021	C:integral component of membrane	NA	NA	NA
MmiR51876	osa-miR414	mRNA20994_1	tRNA 2'-phosphotransferase 1	P:GO:0006388; F:GO:0016772	P:tRNA splicing, via endonucleolytic cleavage and ligation; F:transferase activity, transferring phosphorus-containing groups	NA	NA	NA
MmiR51876	osa-miR414	mRNA14273_3	two-pore potassium channel 1-like	F:GO:0005267; F:GO:0005509; C:GO:0016020; P:GO:0071805	F:potassium channel activity; F:calcium ion binding; C:membrane; P:potassium ion transmembrane transport	NA	NA	NA
MmiR51876	osa-miR414	mRNA16498_1	U3 small nucleolar ribonucleoprotein protein MPP10	C:GO:0005732; P:GO:0006364; C:GO:0034457	C:small nucleolar ribonucleoprotein complex; P:rRNA processing; C:Mpp10 complex	NA	NA	NA
MmiR51876	osa-miR414	mRNA7064_1	zinc finger protein WIP3	F:GO:0003676	F:nucleic acid binding	NA	NA	NA
MmiR51876	osa-miR414	mRNA13923_1	zinc-finger homeodomain protein 9	F:GO:0003677	F:DNA binding	NA	NA	NA
MmiR51876	osa-miR414	mRNA13923_2	zinc-finger homeodomain protein 9	F:GO:0003677	F:DNA binding	NA	NA	NA
MmiR53825	aly-miR771-3p	mRNA14717_1	floral homeotic protein APETALA 2-like isoform X1	F:GO:0003677; F:GO:0003700; P:GO:0006355	F:DNA binding; F:DNA-binding transcription factor activity; P:regulation of transcription, DNA-templated	NA	NA	NA
MmiR53825	aly-miR771-3p	mRNA14717_4	floral homeotic protein APETALA 2-like isoform X1	F:GO:0003677; F:GO:0003700; P:GO:0006355	F:DNA binding; F:DNA-binding transcription factor activity; P:regulation of transcription, DNA-templated	NA	NA	NA
MmiR53825	aly-miR771-3p	mRNA2458_1	pentatricopeptide repeat-containing protein At3g04760, chloroplastic	F:GO:0005515	F:protein binding	NA	NA	NA
MmiR53825	aly-miR771-3p	mRNA6662_1	protein MOR1 isoform X1	C:GO:0005623; P:GO:0006886	C:cell; P:intracellular protein transport	NA	NA	NA
MmiR53825	aly-miR771-3p	mRNA14717_2	transcription factor APETALA2	F:GO:0003677; F:GO:0003700; P:GO:0006355	F:DNA binding; F:DNA-binding transcription factor activity; P:regulation of transcription, DNA-templated	NA	NA	NA
MmiR53825	aly-miR771-3p	mRNA14717_3	transcription factor APETALA2	F:GO:0003677; F:GO:0003700; P:GO:0006355	F:DNA binding; F:DNA-binding transcription factor activity; P:regulation of transcription, DNA-templated	NA	NA	NA
MmiR53825	aly-miR771-3p	mRNA18902_2	transcription factor bHLH68	F:GO:0046983	F:protein dimerization activity	NA	NA	NA
MmiR5408	bdi-miR2275b	mRNA20565_1	30S ribosomal protein S20, chloroplastic	F:GO:0003723; F:GO:0003735; C:GO:0005840; P:GO:0006412	F:RNA binding; F:structural constituent of ribosome; C:ribosome; P:translation	NA	NA	NA
MmiR5408	bdi-miR2275b	JK513497_1	40S ribosomal protein S11	F:GO:0003735; C:GO:0005840; P:GO:0006412	F:structural constituent of ribosome; C:ribosome; P:translation	NA	NA	NA
MmiR5408	bdi-miR2275b	mRNA14647_1	asparagine--tRNA ligase, cytoplasmic 1	F:GO:0003676; F:GO:0004816; F:GO:0005524; P:GO:0006421	F:nucleic acid binding; F:asparagine-tRNA ligase activity; F:ATP binding; P:asparaginyl-tRNA aminoacylation	Aminoacyl-tRNA biosynthesis	map00970	ec:6.1.1.7 - ligase, ec:6.1.1.22 - ligase, ec:6.1.1.12 - ligase, ec:6.1.1.9 - ligase, ec:6.1.1.3 - ligase, ec:6.1.1.4 - ligase, ec:6.1.1.5 - ligase, ec:6.1.1.20 - ligase, ec:6.1.1.10 - ligase, ec:6.1.1.6 - ligase, ec:6.1.1.21 - ligase, ec:6.1.1.11 - ligase
MmiR5408	bdi-miR2275b	mRNA26974_1	beta-1,6-galactosyltransferase GALT29A	P:GO:0006486; F:GO:0008373	P:protein glycosylation; F:sialyltransferase activity	NA	NA	NA
MmiR5408	bdi-miR2275b	AM040279_1	beta-galactosidase 15-like	F:GO:0004553; P:GO:0005975; F:GO:0030246	F:hydrolase activity, hydrolyzing O-glycosyl compounds; P:carbohydrate metabolic process; F:carbohydrate binding	NA	NA	NA
MmiR5408	bdi-miR2275b	mRNA13416_1	bifunctional aspartate aminotransferase and glutamate/aspartate-prephenate aminotransferase isoform X1	F:GO:0003824; P:GO:0009058; F:GO:0030170	F:catalytic activity; P:biosynthetic process; F:pyridoxal phosphate binding	NA	NA	NA
MmiR5408	bdi-miR2275b	mRNA13917_1	cellulose synthase-like protein E6 isoform X2	C:GO:0016020; F:GO:0016760; P:GO:0030244	C:membrane; F:cellulose synthase (UDP-forming) activity; P:cellulose biosynthetic process	Starch and sucrose metabolism	map00500	ec:3.1.3.24 - phosphatase, ec:3.2.1.4 - endo-1,4-beta-D-glucaNAse, ec:2.4.1.13 - synthase, ec:3.2.1.26 - invertase, ec:2.4.1.34 - synthase, ec:2.4.1.14 - synthase, ec:3.2.1.20 - maltase, ec:2.7.1.1 - hexokiNAse type IV glucokiNAse, ec:2.7.7.9 - uridylyltransferase, ec:2.4.1.1 - phosphorylase, ec:3.2.1.1 - glycogeNAse, ec:3.2.1.28 - trehalase, ec:3.2.1.2 - saccharogen amylase, ec:3.2.1.48 - alpha-…
MmiR5408	bdi-miR2275b	mRNA13917_2	cellulose synthase-like protein E6 isoform X2	C:GO:0016020; F:GO:0016760; P:GO:0030244	C:membrane; F:cellulose synthase (UDP-forming) activity; P:cellulose biosynthetic process	Starch and sucrose metabolism	map00500	ec:3.1.3.24 - phosphatase, ec:3.2.1.4 - endo-1,4-beta-D-glucaNAse, ec:2.4.1.13 - synthase, ec:3.2.1.26 - invertase, ec:2.4.1.34 - synthase, ec:2.4.1.14 - synthase, ec:3.2.1.20 - maltase, ec:2.7.1.1 - hexokiNAse type IV glucokiNAse, ec:2.7.7.9 - uridylyltransferase, ec:2.4.1.1 - phosphorylase, ec:3.2.1.1 - glycogeNAse, ec:3.2.1.28 - trehalase, ec:3.2.1.2 - saccharogen amylase, ec:3.2.1.48 - alpha-…
MmiR5408	bdi-miR2275b	mRNA20036_1	clathrin light chain 3-like	F:GO:0005198; P:GO:0006886; P:GO:0016192; C:GO:0030130; C:GO:0030132	F:structural molecule activity; P:intracellular protein transport; P:vesicle-mediated transport; C:clathrin coat of trans-Golgi network vesicle; C:clathrin coat of coated pit	NA	NA	NA
MmiR5408	bdi-miR2275b	mRNA7589_1	coumaroyl-CoA:anthocyanidin 3-O-glucoside-6''-O-coumaroyltransferase 1-like	F:GO:0016747	F:transferase activity, transferring acyl groups other than amino-acyl groups	NA	NA	NA
MmiR5408	bdi-miR2275b	mRNA14581_1	FAM10 family protein At4g22670-like	F:GO:0046983	F:protein dimerization activity	NA	NA	NA
MmiR5408	bdi-miR2275b	JK512754_1	fasciclin-like arabinogalactan protein 10	P:GO:0007155; C:GO:0016021; C:GO:0046658	P:cell adhesion; C:integral component of membrane; C:anchored component of plasma membrane	NA	NA	NA
MmiR5408	bdi-miR2275b	mRNA5628_1	G-type lectin S-receptor-like serine/threonine-protein kinase At1g34300	F:GO:0004674; F:GO:0005524; P:GO:0006468; P:GO:0048544	F:protein serine/threonine kinase activity; F:ATP binding; P:protein phosphorylation; P:recognition of pollen	NA	NA	NA
MmiR5408	bdi-miR2275b	mRNA4507_2	histidine--tRNA ligase, chloroplastic/mitochondrial	F:GO:0004821; F:GO:0005524; C:GO:0005737; P:GO:0006427	F:histidine-tRNA ligase activity; F:ATP binding; C:cytoplasm; P:histidyl-tRNA aminoacylation	Aminoacyl-tRNA biosynthesis	map00970	ec:6.1.1.7 - ligase, ec:6.1.1.22 - ligase, ec:6.1.1.12 - ligase, ec:6.1.1.9 - ligase, ec:6.1.1.3 - ligase, ec:6.1.1.4 - ligase, ec:6.1.1.5 - ligase, ec:6.1.1.20 - ligase, ec:6.1.1.10 - ligase, ec:6.1.1.6 - ligase, ec:6.1.1.21 - ligase, ec:6.1.1.11 - ligase
MmiR5408	bdi-miR2275b	mRNA4507_1	histidine--tRNA ligase, chloroplastic/mitochondrial	C:GO:0005737	C:cytoplasm	NA	NA	NA
MmiR5408	bdi-miR2275b	mRNA7053_1	hypothetical protein CICLE_v10014006mg	NA	NA	NA	NA	NA
MmiR5408	bdi-miR2275b	mRNA19602_1	L-ascorbate peroxidase 2, cytosolic	F:GO:0004601; P:GO:0006979; F:GO:0020037; P:GO:0055114	F:peroxidase activity; P:response to oxidative stress; F:heme binding; P:oxidation-reduction process	Phenylpropanoid biosynthesis	map00940	ec:1.11.1.7 - lactoperoxidase
MmiR5408	bdi-miR2275b	mRNA19086_13	mitogen-activated protein kinase kinase kinase 5	F:GO:0004672; F:GO:0005524; P:GO:0006468	F:protein kinase activity; F:ATP binding; P:protein phosphorylation	NA	NA	NA
MmiR5408	bdi-miR2275b	mRNA19086_2	mitogen-activated protein kinase kinase kinase 5	F:GO:0004672; F:GO:0005524; P:GO:0006468	F:protein kinase activity; F:ATP binding; P:protein phosphorylation	NA	NA	NA
MmiR5408	bdi-miR2275b	mRNA19086_8	mitogen-activated protein kinase kinase kinase 5	F:GO:0004672; F:GO:0005524; P:GO:0006468	F:protein kinase activity; F:ATP binding; P:protein phosphorylation	NA	NA	NA
MmiR5408	bdi-miR2275b	mRNA19086_11	mitogen-activated protein kinase kinase kinase 5 isoform X1	F:GO:0004672; F:GO:0005524; P:GO:0006468	F:protein kinase activity; F:ATP binding; P:protein phosphorylation	NA	NA	NA
MmiR5408	bdi-miR2275b	mRNA19086_16	mitogen-activated protein kinase kinase kinase 5 isoform X1	F:GO:0004672; F:GO:0005524; P:GO:0006468	F:protein kinase activity; F:ATP binding; P:protein phosphorylation	NA	NA	NA
MmiR5408	bdi-miR2275b	mRNA17048_1	NADPH--cytochrome P450 reductase 2	F:GO:0003958; F:GO:0010181; P:GO:0055114	F:NADPH-hemoprotein reductase activity; F:FMN binding; P:oxidation-reduction process	NA	NA	NA
MmiR5408	bdi-miR2275b	mRNA34451_1	pentatricopeptide repeat-containing protein At1g26900, mitochondrial	F:GO:0005515	F:protein binding	NA	NA	NA
MmiR5408	bdi-miR2275b	mRNA17923_1	pentatricopeptide repeat-containing protein At2g30100, chloroplastic	F:GO:0005515	F:protein binding	NA	NA	NA
MmiR5408	bdi-miR2275b	mRNA30774_1	pentatricopeptide repeat-containing protein At4g30825, chloroplastic	F:GO:0005515	F:protein binding	NA	NA	NA
MmiR5408	bdi-miR2275b	mRNA27157_1	pentatricopeptide repeat-containing protein At5g19020, mitochondrial	F:GO:0005515	F:protein binding	NA	NA	NA
MmiR5408	bdi-miR2275b	mRNA17466_1	peptide-N(4)-(N-acetyl-beta-glucosaminyl)asparagine amidase	F:GO:0000224; C:GO:0005829; P:GO:0009751; P:GO:0010188; P:GO:0010193	F:peptide-N4-(N-acetyl-beta-glucosaminyl)asparagine amidase activity; C:cytosol; P:response to salicylic acid; P:response to microbial phytotoxin; P:response to ozone	NA	NA	NA
MmiR5408	bdi-miR2275b	mRNA21462_1	peroxidase 17-like	F:GO:0004601; P:GO:0006979; F:GO:0020037; P:GO:0042744; P:GO:0055114	F:peroxidase activity; P:response to oxidative stress; F:heme binding; P:hydrogen peroxide catabolic process; P:oxidation-reduction process	Phenylpropanoid biosynthesis	map00940	ec:1.11.1.7 - lactoperoxidase
MmiR5408	bdi-miR2275b	mRNA19108_2	phosphatidylinositol 3-kinase, root isoform	F:GO:0016303; P:GO:0046854; P:GO:0048015	F:1-phosphatidylinositol-3-kinase activity; P:phosphatidylinositol phosphorylation; P:phosphatidylinositol-mediated signaling	Inositol phosphate metabolism	map00562	ec:2.7.1.137 - 3-kiNAse, ec:2.7.1.158 - 2-kiNAse, ec:3.1.3.25 - phosphatase, ec:2.7.1.68 - 5-kiNAse, ec:2.7.1.92 - 5-keto-2-deoxygluconokiNAse, ec:2.7.1.64 - 3-kiNAse
MmiR5408	bdi-miR2275b	mRNA4660_2	Phox-associated domain,Phox-like,Sorting nexin isoform 1	F:GO:0035091	F:phosphatidylinositol binding	NA	NA	NA
MmiR5408	bdi-miR2275b	mRNA4472_1	plastid-lipid-associated protein 6, chloroplastic	NA	NA	NA	NA	NA
MmiR5408	bdi-miR2275b	mRNA19149_1	potassium transporter 4	F:GO:0015079; C:GO:0016020; P:GO:0071805	F:potassium ion transmembrane transporter activity; C:membrane; P:potassium ion transmembrane transport	NA	NA	NA
MmiR5408	bdi-miR2275b	mRNA17732_1	pre-rRNA-processing protein esf2	F:GO:0003676	F:nucleic acid binding	NA	NA	NA
MmiR5408	bdi-miR2275b	mRNA15147_1	probable DNA double-strand break repair Rad50 ATPase isoform X1	NA	NA	NA	NA	NA
MmiR5408	bdi-miR2275b	mRNA15147_3	probable DNA double-strand break repair Rad50 ATPase isoform X1	NA	NA	NA	NA	NA
MmiR5408	bdi-miR2275b	mRNA15726_1	probable purine permease 5	F:GO:0005215; C:GO:0016021	F:transporter activity; C:integral component of membrane	NA	NA	NA
MmiR5408	bdi-miR2275b	mRNA19416_1	probable serine/threonine-protein kinase SIS8 isoform X1	F:GO:0004672; F:GO:0005524; P:GO:0006468	F:protein kinase activity; F:ATP binding; P:protein phosphorylation	NA	NA	NA
MmiR5408	bdi-miR2275b	mRNA19416_2	probable serine/threonine-protein kinase SIS8 isoform X1	F:GO:0004672; F:GO:0005524; P:GO:0006468	F:protein kinase activity; F:ATP binding; P:protein phosphorylation	NA	NA	NA
MmiR5408	bdi-miR2275b	mRNA12973_1	protein NRT1/ PTR FAMILY 4.3	C:GO:0016020; F:GO:0022857; P:GO:0055085	C:membrane; F:transmembrane transporter activity; P:transmembrane transport	NA	NA	NA
MmiR5408	bdi-miR2275b	mRNA30860_1	putative disease resistance protein RGA3	F:GO:0043531	F:ADP binding	NA	NA	NA
MmiR5408	bdi-miR2275b	mRNA19782_1	remorin 4.1-like	NA	NA	NA	NA	NA
MmiR5408	bdi-miR2275b	JN001199_1	sucrose synthase	P:GO:0005985; F:GO:0016157	P:sucrose metabolic process; F:sucrose synthase activity	Starch and sucrose metabolism	map00500	ec:3.1.3.24 - phosphatase, ec:3.2.1.4 - endo-1,4-beta-D-glucaNAse, ec:2.4.1.13 - synthase, ec:3.2.1.26 - invertase, ec:2.4.1.34 - synthase, ec:2.4.1.14 - synthase, ec:3.2.1.20 - maltase, ec:2.7.1.1 - hexokiNAse type IV glucokiNAse, ec:2.7.7.9 - uridylyltransferase, ec:2.4.1.1 - phosphorylase, ec:3.2.1.1 - glycogeNAse, ec:3.2.1.28 - trehalase, ec:3.2.1.2 - saccharogen amylase, ec:3.2.1.48 - alpha-…
MmiR5408	bdi-miR2275b	mRNA19645_1	sucrose synthase	P:GO:0005985; F:GO:0016157	P:sucrose metabolic process; F:sucrose synthase activity	Starch and sucrose metabolism	map00500	ec:3.1.3.24 - phosphatase, ec:3.2.1.4 - endo-1,4-beta-D-glucaNAse, ec:2.4.1.13 - synthase, ec:3.2.1.26 - invertase, ec:2.4.1.34 - synthase, ec:2.4.1.14 - synthase, ec:3.2.1.20 - maltase, ec:2.7.1.1 - hexokiNAse type IV glucokiNAse, ec:2.7.7.9 - uridylyltransferase, ec:2.4.1.1 - phosphorylase, ec:3.2.1.1 - glycogeNAse, ec:3.2.1.28 - trehalase, ec:3.2.1.2 - saccharogen amylase, ec:3.2.1.48 - alpha-…
MmiR5408	bdi-miR2275b	mRNA17436_1	transmembrane 9 superfamily member 1	C:GO:0016021	C:integral component of membrane	NA	NA	NA
MmiR5408	bdi-miR2275b	mRNA16340_1	vacuolar protein sorting-associated protein 24 homolog 1	P:GO:0007034	P:vacuolar transport	NA	NA	NA
MmiR5408	bdi-miR2275b	mRNA13616_3	WD repeat-containing protein 25	F:GO:0005515	F:protein binding	NA	NA	NA
MmiR55287	sbi-miR6232b-5p	mRNA19081_1	ADP-ribosylation factor GTPase-activating protein AGD3	F:GO:0005096; F:GO:0005515; C:GO:0005737	F:GTPase activator activity; F:protein binding; C:cytoplasm	NA	NA	NA
MmiR55287	sbi-miR6232b-5p	mRNA19081_2	ADP-ribosylation factor GTPase-activating protein AGD3	F:GO:0005096; F:GO:0005515	F:GTPase activator activity; F:protein binding	NA	NA	NA
MmiR55287	sbi-miR6232b-5p	mRNA18611_1	disease resistance-like protein DSC1	F:GO:0005515; P:GO:0007165; F:GO:0043531	F:protein binding; P:signal transduction; F:ADP binding	NA	NA	NA
MmiR55287	sbi-miR6232b-5p	mRNA34653_1	DNA-directed RNA polymerase V subunit 1	F:GO:0003677; F:GO:0003899; P:GO:0006351	F:DNA binding; F:DNA-directed 5'-3' RNA polymerase activity; P:transcription, DNA-templated	NA	NA	NA
MmiR55287	sbi-miR6232b-5p	mRNA20455_1	glucan endo-1,3-beta-glucosidase 8-like	F:GO:0004553; P:GO:0005975	F:hydrolase activity, hydrolyzing O-glycosyl compounds; P:carbohydrate metabolic process	NA	NA	NA
MmiR55287	sbi-miR6232b-5p	mRNA18476_2	heat shock 70 kDa protein 5	F:GO:0005524; C:GO:0005618; C:GO:0005886; P:GO:0009408; C:GO:0009507; P:GO:0009615; F:GO:0032440; P:GO:0055114	F:ATP binding; C:cell wall; C:plasma membrane; P:response to heat; C:chloroplast; P:response to virus; F:2-alkenal reductase [NAD(P)] activity; P:oxidation-reduction process	NA	NA	NA
MmiR55287	sbi-miR6232b-5p	mRNA21229_1	KH domain-containing protein At4g18375	F:GO:0003723	F:RNA binding	NA	NA	NA
MmiR55287	sbi-miR6232b-5p	mRNA11105_1	NA	F:GO:0047262	F:polygalacturonate 4-alpha-galacturonosyltransferase activity	Amino sugar and nucleotide sugar metabolism	map00520	ec:5.1.3.2 - 4-epimerase, ec:3.2.1.55 - end alpha-L-arabinofuranosidase, ec:2.7.7.64 - uridylyltransferase, ec:2.4.1.43 - 4-alpha-galacturonosyltransferase, ec:2.7.1.1 - hexokiNAse type IV glucokiNAse, ec:2.7.7.9 - uridylyltransferase, ec:4.1.1.35 - decarboxylase, ec:3.2.1.52 - hexosaminidase, ec:2.7.7.12 - uridylyltransferase, ec:5.1.3.18 - 3,5-epimerase, ec:3.2.1.14 - ChiC, ec:5.3.1.8 - isomera…
MmiR55287	sbi-miR6232b-5p	mRNA12658_1	patatin-like protein 6	P:GO:0006629	P:lipid metabolic process	NA	NA	NA
MmiR55287	sbi-miR6232b-5p	mRNA12658_2	patatin-like protein 6	P:GO:0006629	P:lipid metabolic process	NA	NA	NA
MmiR55287	sbi-miR6232b-5p	mRNA11444_1	pentatricopeptide repeat-containing protein At1g09820	F:GO:0005515	F:protein binding	NA	NA	NA
MmiR55287	sbi-miR6232b-5p	mRNA14516_1	probable methyltransferase PMT7	F:GO:0008168	F:methyltransferase activity	NA	NA	NA
MmiR55287	sbi-miR6232b-5p	mRNA19228_1	probable serine/threonine-protein kinase SIS8 isoform X1	F:GO:0004672; F:GO:0005524; P:GO:0006468	F:protein kinase activity; F:ATP binding; P:protein phosphorylation	NA	NA	NA
MmiR55287	sbi-miR6232b-5p	mRNA19228_2	probable serine/threonine-protein kinase SIS8 isoform X1	F:GO:0004672; F:GO:0005524; P:GO:0006468	F:protein kinase activity; F:ATP binding; P:protein phosphorylation	NA	NA	NA
MmiR55287	sbi-miR6232b-5p	mRNA19228_3	probable serine/threonine-protein kinase SIS8 isoform X1	F:GO:0004672; F:GO:0005524; P:GO:0006468	F:protein kinase activity; F:ATP binding; P:protein phosphorylation	NA	NA	NA
MmiR55287	sbi-miR6232b-5p	mRNA19228_4	probable serine/threonine-protein kinase SIS8 isoform X1	F:GO:0004672; F:GO:0005524; P:GO:0006468	F:protein kinase activity; F:ATP binding; P:protein phosphorylation	NA	NA	NA
MmiR55287	sbi-miR6232b-5p	mRNA16177_1	protein DETOXIFICATION 41-like	P:GO:0006855; F:GO:0015238; F:GO:0015297; C:GO:0016020	P:drug transmembrane transport; F:drug transmembrane transporter activity; F:antiporter activity; C:membrane	NA	NA	NA
MmiR55287	sbi-miR6232b-5p	mRNA20051_1	protein RETICULATA-RELATED 3, chloroplastic-like	C:GO:0016021	C:integral component of membrane	NA	NA	NA
MmiR55287	sbi-miR6232b-5p	mRNA415_1	receptor-like protein 51	F:GO:0005515	F:protein binding	NA	NA	NA
MmiR55287	sbi-miR6232b-5p	mRNA22533_1	reticulon-4-interacting protein 1, mitochondrial	F:GO:0016491; P:GO:0055114	F:oxidoreductase activity; P:oxidation-reduction process	NA	NA	NA
MmiR55287	sbi-miR6232b-5p	mRNA13444_1	transmembrane 9 superfamily member 11	C:GO:0016021	C:integral component of membrane	NA	NA	NA
MmiR55287	sbi-miR6232b-5p	mRNA17031_1	tubulin alpha-3 chain	F:GO:0003924; F:GO:0005200; F:GO:0005525; C:GO:0005874; P:GO:0007017	F:GTPase activity; F:structural constituent of cytoskeleton; F:GTP binding; C:microtubule; P:microtubule-based process	Purine metabolism	map00230	ec:3.6.1.15 - phosphatase, ec:2.7.4.3 - kiNAse, ec:3.5.1.5 - ec:3.5.1.5 urease, ec:3.6.1.3 - adenylpyrophosphatase, ec:6.3.4.4 - synthase, ec:6.3.4.13 - ligase, ec:2.7.4.6 - kiNAse, ec:3.5.2.5 - ec:3.5.2.5 allantoiNAse, ec:6.3.5.2 - synthase (glutamine-hydrolysing), ec:3.5.4.6 - deamiNAse, ec:2.1.2.2 - formyltransferase, ec:2.7.1.40 - kiNAse
MmiR55287	sbi-miR6232b-5p	mRNA17031_2	tubulin alpha-3 chain	F:GO:0003924; F:GO:0005200; F:GO:0005525; C:GO:0005874; P:GO:0007017	F:GTPase activity; F:structural constituent of cytoskeleton; F:GTP binding; C:microtubule; P:microtubule-based process	Purine metabolism	map00230	ec:3.6.1.15 - phosphatase, ec:2.7.4.3 - kiNAse, ec:3.5.1.5 - ec:3.5.1.5 urease, ec:3.6.1.3 - adenylpyrophosphatase, ec:6.3.4.4 - synthase, ec:6.3.4.13 - ligase, ec:2.7.4.6 - kiNAse, ec:3.5.2.5 - ec:3.5.2.5 allantoiNAse, ec:6.3.5.2 - synthase (glutamine-hydrolysing), ec:3.5.4.6 - deamiNAse, ec:2.1.2.2 - formyltransferase, ec:2.7.1.40 - kiNAse
MmiR55287	sbi-miR6232b-5p	mRNA14656_1	xylose isomerase	P:GO:0005975; F:GO:0009045	P:carbohydrate metabolic process; F:xylose isomerase activity	Fructose and mannose metabolism	map00051	ec:5.3.1.5 - isomerase, ec:2.7.1.1 - hexokiNAse type IV glucokiNAse, ec:3.1.3.11 - hexose diphosphatase, ec:2.7.1.11 - phosphohexokiNAse, ec:5.3.1.8 - isomerase, ec:2.7.1.4 - fructokiNAse (phosphorylating)
MmiR55328	stu-miR8020	mRNA756_1	AAA+ ATPase domain containing protein	F:GO:0005524	F:ATP binding	NA	NA	NA
MmiR55328	stu-miR8020	mRNA5613_1	acyl-coenzyme A oxidase 2, peroxisomal	F:GO:0003997; C:GO:0005777; P:GO:0006635; F:GO:0071949	F:acyl-CoA oxidase activity; C:peroxisome; P:fatty acid beta-oxidation; F:FAD binding	alpha-Linolenic acid metabolism	map00592	ec:1.3.3.6 - oxidase, ec:3.1.1.32 - A1
MmiR55328	stu-miR8020	mRNA9607_1	auxin-induced protein AUX22	F:GO:0005515; C:GO:0005634; P:GO:0006355	F:protein binding; C:nucleus; P:regulation of transcription, DNA-templated	NA	NA	NA
MmiR55328	stu-miR8020	mRNA1388_1	Calcium-dependent lipid-binding family protein isoform 3	C:GO:0016021	C:integral component of membrane	NA	NA	NA
MmiR55328	stu-miR8020	mRNA14626_1	calmodulin-7-like isoform X1	F:GO:0005509	F:calcium ion binding	NA	NA	NA
MmiR55328	stu-miR8020	JK512765_1	calmodulin-7-like isoform X2	F:GO:0005509	F:calcium ion binding	NA	NA	NA
MmiR55328	stu-miR8020	mRNA5922_1	cytochrome P450 90A1	F:GO:0005506; F:GO:0016705; F:GO:0020037; P:GO:0055114	F:iron ion binding; F:oxidoreductase activity, acting on paired donors, with incorporation or reduction of molecular oxygen; F:heme binding; P:oxidation-reduction process	NA	NA	NA
MmiR55328	stu-miR8020	mRNA16008_1	factor of DNA methylation 4-like	P:GO:0031047	P:gene silencing by RNA	NA	NA	NA
MmiR55328	stu-miR8020	mRNA17593_1	geraniol 8-hydroxylase-like	F:GO:0005506; F:GO:0016705; F:GO:0020037; P:GO:0055114	F:iron ion binding; F:oxidoreductase activity, acting on paired donors, with incorporation or reduction of molecular oxygen; F:heme binding; P:oxidation-reduction process	NA	NA	NA
MmiR55328	stu-miR8020	CD001994_1	heavy metal-associated isoprenylated plant protein 3-like	P:GO:0030001; F:GO:0046872	P:metal ion transport; F:metal ion binding	NA	NA	NA
MmiR55328	stu-miR8020	CD002004_1	heavy metal-associated isoprenylated plant protein 3-like	P:GO:0030001; F:GO:0046872	P:metal ion transport; F:metal ion binding	NA	NA	NA
MmiR55328	stu-miR8020	mRNA14631_4	heavy metal-associated isoprenylated plant protein 3-like	P:GO:0030001; F:GO:0046872	P:metal ion transport; F:metal ion binding	NA	NA	NA
MmiR55328	stu-miR8020	mRNA14631_2	heavy metal-associated isoprenylated plant protein 6-like	P:GO:0030001; F:GO:0046872	P:metal ion transport; F:metal ion binding	NA	NA	NA
MmiR55328	stu-miR8020	mRNA14508_1	Mono-/di-acylglycerol lipase	P:GO:0006629; P:GO:0016042	P:lipid metabolic process; P:lipid catabolic process	NA	NA	NA
MmiR55328	stu-miR8020	mRNA14508_2	Mono-/di-acylglycerol lipase	P:GO:0006629; P:GO:0016042	P:lipid metabolic process; P:lipid catabolic process	NA	NA	NA
MmiR55328	stu-miR8020	mRNA17211_1	NEP1-interacting protein-like 1	C:GO:0016021	C:integral component of membrane	NA	NA	NA
MmiR55328	stu-miR8020	mRNA17211_2	NEP1-interacting protein-like 1	C:GO:0016021	C:integral component of membrane	NA	NA	NA
MmiR55328	stu-miR8020	JZ532320_1	pectin methylesterase	F:GO:0030599; P:GO:0042545	F:pectinesterase activity; P:cell wall modification	Drug metabolism - other enzymes	map00983	ec:2.7.1.48 - kiNAse, ec:3.1.1.1 - ali-esterase, ec:2.7.4.6 - kiNAse, ec:2.5.1.18 - transferase, ec:3.5.4.5 - deamiNAse, ec:6.3.5.2 - synthase (glutamine-hydrolysing), ec:2.3.1.5 - N-acetyltransferase
MmiR55328	stu-miR8020	mRNA34200_1	pentatricopeptide repeat-containing protein At5g12100, mitochondrial	F:GO:0005515	F:protein binding	NA	NA	NA
MmiR55328	stu-miR8020	mRNA2886_1	pentatricopeptide repeat-containing protein At5g66631	F:GO:0005515	F:protein binding	NA	NA	NA
MmiR55328	stu-miR8020	mRNA19136_3	probable LRR receptor-like serine/threonine-protein kinase At1g56130	F:GO:0005515	F:protein binding	NA	NA	NA
MmiR55328	stu-miR8020	mRNA19136_4	probable LRR receptor-like serine/threonine-protein kinase At1g56130	F:GO:0005515	F:protein binding	NA	NA	NA
MmiR55328	stu-miR8020	mRNA26296_1	probable lysine-specific demethylase ELF6	F:GO:0003676	F:nucleic acid binding	NA	NA	NA
MmiR55328	stu-miR8020	mRNA9257_1	probable WRKY transcription factor 40	F:GO:0003700; P:GO:0006355; F:GO:0043565	F:DNA-binding transcription factor activity; P:regulation of transcription, DNA-templated; F:sequence-specific DNA binding	NA	NA	NA
MmiR55328	stu-miR8020	mRNA24536_1	protein SIEL	C:GO:0005768; P:GO:0010496	C:endosome; P:intercellular transport	NA	NA	NA
MmiR55328	stu-miR8020	mRNA15744_1	protein unc-13 homolog	NA	NA	NA	NA	NA
MmiR55328	stu-miR8020	mRNA17644_1	retinol dehydrogenase 11-like	NA	NA	NA	NA	NA
MmiR55328	stu-miR8020	mRNA7491_1	thiamine biosynthetic bifunctional enzyme TH1, chloroplastic isoform X1	F:GO:0004789; F:GO:0008972; P:GO:0009228	F:thiamine-phosphate diphosphorylase activity; F:phosphomethylpyrimidine kinase activity; P:thiamine biosynthetic process	Thiamine metabolism	map00730	ec:3.6.1.15 - phosphatase, ec:2.5.1.3 - phosphate synthase, ec:2.7.4.3 - kiNAse, ec:3.1.3.2 - phosphatase, ec:2.2.1.7 - synthase, ec:2.7.4.7 - kiNAse, ec:2.8.1.7 - desulfurase
MmiR55328	stu-miR8020	mRNA12059_1	transcription factor MYB1R1	F:GO:0003677; F:GO:0008270	F:DNA binding; F:zinc ion binding	NA	NA	NA
MmiR55328	stu-miR8020	mRNA23020_1	transmembrane protein 245-like	F:GO:0005524; C:GO:0016021; F:GO:0016887	F:ATP binding; C:integral component of membrane; F:ATPase activity	Purine metabolism	map00230	ec:3.6.1.15 - phosphatase, ec:2.7.4.3 - kiNAse, ec:3.5.1.5 - ec:3.5.1.5 urease, ec:3.6.1.3 - adenylpyrophosphatase, ec:6.3.4.4 - synthase, ec:6.3.4.13 - ligase, ec:2.7.4.6 - kiNAse, ec:3.5.2.5 - ec:3.5.2.5 allantoiNAse, ec:6.3.5.2 - synthase (glutamine-hydrolysing), ec:3.5.4.6 - deamiNAse, ec:2.1.2.2 - formyltransferase, ec:2.7.1.40 - kiNAse
MmiR55328	stu-miR8020	mRNA13472_1	uncharacterized RING finger protein C4G3.12c-like isoform X2	NA	NA	NA	NA	NA
MmiR55328	stu-miR8020	mRNA18934_1	uridine-cytidine kinase C	F:GO:0005524; F:GO:0016301	F:ATP binding; F:kinase activity	NA	NA	NA
MmiR55328	stu-miR8020	mRNA18934_2	uridine-cytidine kinase C	F:GO:0005524; F:GO:0016301	F:ATP binding; F:kinase activity	NA	NA	NA
MmiR55328	stu-miR8020	mRNA18934_3	uridine-cytidine kinase C	F:GO:0005524; F:GO:0016301	F:ATP binding; F:kinase activity	NA	NA	NA
MmiR55328	stu-miR8020	mRNA18934_4	uridine-cytidine kinase C	F:GO:0005524; F:GO:0016301	F:ATP binding; F:kinase activity	NA	NA	NA
MmiR55328	stu-miR8020	mRNA16348_1	V-type proton ATPase catalytic subunit A	F:GO:0005524; P:GO:0015991; C:GO:0033180; P:GO:0046034; F:GO:0046961	F:ATP binding; P:ATP hydrolysis coupled proton transport; C:proton-transporting V-type ATPase, V1 domain; P:ATP metabolic process; F:proton-transporting ATPase activity, rotational mechanism	Purine metabolism	map00230	ec:3.6.1.15 - phosphatase, ec:2.7.4.3 - kiNAse, ec:3.5.1.5 - ec:3.5.1.5 urease, ec:3.6.1.3 - adenylpyrophosphatase, ec:6.3.4.4 - synthase, ec:6.3.4.13 - ligase, ec:2.7.4.6 - kiNAse, ec:3.5.2.5 - ec:3.5.2.5 allantoiNAse, ec:6.3.5.2 - synthase (glutamine-hydrolysing), ec:3.5.4.6 - deamiNAse, ec:2.1.2.2 - formyltransferase, ec:2.7.1.40 - kiNAse
MmiR56865	osa-miR5825	AF170705_1	1-aminocyclopropane-1-carboxylate synthase	F:GO:0003824; P:GO:0009058; F:GO:0030170	F:catalytic activity; P:biosynthetic process; F:pyridoxal phosphate binding	NA	NA	NA
MmiR56865	osa-miR5825	mRNA8165_1	1-aminocyclopropane-1-carboxylate synthase	F:GO:0003824; P:GO:0009058; F:GO:0030170	F:catalytic activity; P:biosynthetic process; F:pyridoxal phosphate binding	NA	NA	NA
MmiR56865	osa-miR5825	mRNA19056_1	26S proteasome non-ATPase regulatory subunit 1 homolog A	C:GO:0000502; F:GO:0030234; P:GO:0042176	C:proteasome complex; F:enzyme regulator activity; P:regulation of protein catabolic process	NA	NA	NA
MmiR56865	osa-miR5825	mRNA16316_1	aspartic proteinase-like	F:GO:0004190; P:GO:0006508; P:GO:0006629	F:aspartic-type endopeptidase activity; P:proteolysis; P:lipid metabolic process	NA	NA	NA
MmiR56865	osa-miR5825	mRNA23798_1	cleavage and polyadenylation specificity factor subunit 1 isoform X1	F:GO:0003676; F:GO:0005515; C:GO:0005634	F:nucleic acid binding; F:protein binding; C:nucleus	NA	NA	NA
MmiR56865	osa-miR5825	mRNA18963_1	CRM-domain containing factor CFM3A, chloroplastic/mitochondrial	P:GO:0000373; F:GO:0003723	P:Group II intron splicing; F:RNA binding	NA	NA	NA
MmiR56865	osa-miR5825	mRNA5580_1	FACT complex subunit SPT16-like	C:GO:0035101	C:FACT complex	NA	NA	NA
MmiR56865	osa-miR5825	mRNA14236_1	L-aminoadipate-semialdehyde dehydrogenase-phosphopantetheinyl transferase isoform X2	F:GO:0000287; F:GO:0008897	F:magnesium ion binding; F:holo-[acyl-carrier-protein] synthase activity	PantotheNAte and CoA biosynthesis	map00770	ec:2.7.1.33 - kiNAse, ec:2.7.8.7 - synthase, ec:4.2.1.9 - dehydratase
MmiR56865	osa-miR5825	mRNA8412_1	NA	NA	NA	NA	NA	NA
MmiR56865	osa-miR5825	mRNA14459_1	serine/threonine receptor-like kinase NFP	F:GO:0004672; F:GO:0005524; P:GO:0006468	F:protein kinase activity; F:ATP binding; P:protein phosphorylation	NA	NA	NA
MmiR56865	osa-miR5825	mRNA12935_1	Zinc ion binding, putative isoform 5	F:GO:0004672; F:GO:0005515; F:GO:0005524; P:GO:0006468	F:protein kinase activity; F:protein binding; F:ATP binding; P:protein phosphorylation	NA	NA	NA
MmiR5947	gra-miR8691	JK512529_1	40S ribosomal protein S11-like	F:GO:0003735; C:GO:0005840; P:GO:0006412	F:structural constituent of ribosome; C:ribosome; P:translation	NA	NA	NA
MmiR5947	gra-miR8691	mRNA19055_1	AP2/ERF and B3 domain-containing transcription factor At1g50680-like	F:GO:0003677; F:GO:0003700; P:GO:0006355	F:DNA binding; F:DNA-binding transcription factor activity; P:regulation of transcription, DNA-templated	NA	NA	NA
MmiR5947	gra-miR8691	mRNA19055_2	AP2/ERF and B3 domain-containing transcription factor At1g50680-like	F:GO:0003677; F:GO:0003700; P:GO:0006355	F:DNA binding; F:DNA-binding transcription factor activity; P:regulation of transcription, DNA-templated	NA	NA	NA
MmiR5947	gra-miR8691	JK513139_1	caffeic acid 3-O-methyltransferase	F:GO:0008171	F:O-methyltransferase activity	NA	NA	NA
MmiR5947	gra-miR8691	mRNA19001_1	calcium permeable stress-gated cation channel 1	C:GO:0016020	C:membrane	NA	NA	NA
MmiR5947	gra-miR8691	mRNA16652_1	hexokinase-1-like isoform X1	P:GO:0001678; F:GO:0004396; F:GO:0005524; F:GO:0005536; P:GO:0005975	P:cellular glucose homeostasis; F:hexokinase activity; F:ATP binding; F:glucose binding; P:carbohydrate metabolic process	Amino sugar and nucleotide sugar metabolism	map00520	ec:5.1.3.2 - 4-epimerase, ec:3.2.1.55 - end alpha-L-arabinofuranosidase, ec:2.7.7.64 - uridylyltransferase, ec:2.4.1.43 - 4-alpha-galacturonosyltransferase, ec:2.7.1.1 - hexokiNAse type IV glucokiNAse, ec:2.7.7.9 - uridylyltransferase, ec:4.1.1.35 - decarboxylase, ec:3.2.1.52 - hexosaminidase, ec:2.7.7.12 - uridylyltransferase, ec:5.1.3.18 - 3,5-epimerase, ec:3.2.1.14 - ChiC, ec:5.3.1.8 - isomera…
MmiR5947	gra-miR8691	mRNA16811_1	inositol-pentakisphosphate 2-kinase-like	F:GO:0005524; F:GO:0035299	F:ATP binding; F:inositol pentakisphosphate 2-kinase activity	Inositol phosphate metabolism	map00562	ec:2.7.1.137 - 3-kiNAse, ec:2.7.1.158 - 2-kiNAse, ec:3.1.3.25 - phosphatase, ec:2.7.1.68 - 5-kiNAse, ec:2.7.1.92 - 5-keto-2-deoxygluconokiNAse, ec:2.7.1.64 - 3-kiNAse
MmiR5947	gra-miR8691	mRNA16811_2	inositol-pentakisphosphate 2-kinase-like	F:GO:0005524; F:GO:0035299	F:ATP binding; F:inositol pentakisphosphate 2-kinase activity	Inositol phosphate metabolism	map00562	ec:2.7.1.137 - 3-kiNAse, ec:2.7.1.158 - 2-kiNAse, ec:3.1.3.25 - phosphatase, ec:2.7.1.68 - 5-kiNAse, ec:2.7.1.92 - 5-keto-2-deoxygluconokiNAse, ec:2.7.1.64 - 3-kiNAse
MmiR5947	gra-miR8691	mRNA17007_1	katanin p60 ATPase-containing subunit A-like 2 isoform X1	F:GO:0005524	F:ATP binding	NA	NA	NA
MmiR5947	gra-miR8691	mRNA19113_1	kinesin-like protein KIN-14E isoform X1	F:GO:0003777; F:GO:0005524; C:GO:0005856; P:GO:0007018; F:GO:0008017; F:GO:0016491; P:GO:0055114	F:microtubule motor activity; F:ATP binding; C:cytoskeleton; P:microtubule-based movement; F:microtubule binding; F:oxidoreductase activity; P:oxidation-reduction process	Purine metabolism	map00230	ec:3.6.1.15 - phosphatase, ec:2.7.4.3 - kiNAse, ec:3.5.1.5 - ec:3.5.1.5 urease, ec:3.6.1.3 - adenylpyrophosphatase, ec:6.3.4.4 - synthase, ec:6.3.4.13 - ligase, ec:2.7.4.6 - kiNAse, ec:3.5.2.5 - ec:3.5.2.5 allantoiNAse, ec:6.3.5.2 - synthase (glutamine-hydrolysing), ec:3.5.4.6 - deamiNAse, ec:2.1.2.2 - formyltransferase, ec:2.7.1.40 - kiNAse
MmiR5947	gra-miR8691	mRNA19113_2	kinesin-like protein KIN-14E isoform X1	F:GO:0003777; F:GO:0005524; C:GO:0005856; P:GO:0007018; F:GO:0008017; F:GO:0016491; P:GO:0055114	F:microtubule motor activity; F:ATP binding; C:cytoskeleton; P:microtubule-based movement; F:microtubule binding; F:oxidoreductase activity; P:oxidation-reduction process	Purine metabolism	map00230	ec:3.6.1.15 - phosphatase, ec:2.7.4.3 - kiNAse, ec:3.5.1.5 - ec:3.5.1.5 urease, ec:3.6.1.3 - adenylpyrophosphatase, ec:6.3.4.4 - synthase, ec:6.3.4.13 - ligase, ec:2.7.4.6 - kiNAse, ec:3.5.2.5 - ec:3.5.2.5 allantoiNAse, ec:6.3.5.2 - synthase (glutamine-hydrolysing), ec:3.5.4.6 - deamiNAse, ec:2.1.2.2 - formyltransferase, ec:2.7.1.40 - kiNAse
MmiR5947	gra-miR8691	mRNA19113_3	kinesin-like protein KIN-14E isoform X1	F:GO:0003777; F:GO:0005524; C:GO:0005856; P:GO:0007018; F:GO:0008017; F:GO:0016491; P:GO:0055114	F:microtubule motor activity; F:ATP binding; C:cytoskeleton; P:microtubule-based movement; F:microtubule binding; F:oxidoreductase activity; P:oxidation-reduction process	Purine metabolism	map00230	ec:3.6.1.15 - phosphatase, ec:2.7.4.3 - kiNAse, ec:3.5.1.5 - ec:3.5.1.5 urease, ec:3.6.1.3 - adenylpyrophosphatase, ec:6.3.4.4 - synthase, ec:6.3.4.13 - ligase, ec:2.7.4.6 - kiNAse, ec:3.5.2.5 - ec:3.5.2.5 allantoiNAse, ec:6.3.5.2 - synthase (glutamine-hydrolysing), ec:3.5.4.6 - deamiNAse, ec:2.1.2.2 - formyltransferase, ec:2.7.1.40 - kiNAse
MmiR5947	gra-miR8691	mRNA19113_4	kinesin-like protein KIN-14E isoform X1	F:GO:0003777; F:GO:0005524; C:GO:0005856; P:GO:0007018; F:GO:0008017; F:GO:0016491; P:GO:0055114	F:microtubule motor activity; F:ATP binding; C:cytoskeleton; P:microtubule-based movement; F:microtubule binding; F:oxidoreductase activity; P:oxidation-reduction process	Purine metabolism	map00230	ec:3.6.1.15 - phosphatase, ec:2.7.4.3 - kiNAse, ec:3.5.1.5 - ec:3.5.1.5 urease, ec:3.6.1.3 - adenylpyrophosphatase, ec:6.3.4.4 - synthase, ec:6.3.4.13 - ligase, ec:2.7.4.6 - kiNAse, ec:3.5.2.5 - ec:3.5.2.5 allantoiNAse, ec:6.3.5.2 - synthase (glutamine-hydrolysing), ec:3.5.4.6 - deamiNAse, ec:2.1.2.2 - formyltransferase, ec:2.7.1.40 - kiNAse
MmiR5947	gra-miR8691	mRNA10505_1	large ribosomal RNA subunit accumulation protein YCED homolog 1, chloroplastic isoform X2	NA	NA	NA	NA	NA
MmiR5947	gra-miR8691	mRNA10505_2	large ribosomal RNA subunit accumulation protein YCED homolog 1, chloroplastic isoform X2	NA	NA	NA	NA	NA
MmiR5947	gra-miR8691	JK513571_1	NA	NA	NA	NA	NA	NA
MmiR5947	gra-miR8691	mRNA18668_1	NA	C:GO:0005634; F:GO:0008270	C:nucleus; F:zinc ion binding	NA	NA	NA
MmiR5947	gra-miR8691	mRNA4939_1	nucleobase-ascorbate transporter 6	C:GO:0016020; F:GO:0022857; P:GO:0055085	C:membrane; F:transmembrane transporter activity; P:transmembrane transport	NA	NA	NA
MmiR5947	gra-miR8691	mRNA19118_2	pentatricopeptide repeat-containing protein At2g15690	F:GO:0005515; F:GO:0008270	F:protein binding; F:zinc ion binding	NA	NA	NA
MmiR5947	gra-miR8691	mRNA19118_4	pentatricopeptide repeat-containing protein At2g15690	F:GO:0005515; F:GO:0008270	F:protein binding; F:zinc ion binding	NA	NA	NA
MmiR5947	gra-miR8691	mRNA14749_1	pentatricopeptide repeat-containing protein At3g46790, chloroplastic	F:GO:0005515; F:GO:0008270	F:protein binding; F:zinc ion binding	NA	NA	NA
MmiR5947	gra-miR8691	mRNA16589_1	probable alpha,alpha-trehalose-phosphate synthase [UDP-forming] 7	F:GO:0003824; P:GO:0005992	F:catalytic activity; P:trehalose biosynthetic process	NA	NA	NA
MmiR5947	gra-miR8691	mRNA6696_1	probable purine permease 11	F:GO:0005215; C:GO:0016021	F:transporter activity; C:integral component of membrane	NA	NA	NA
MmiR5947	gra-miR8691	mRNA16828_2	probable serine/threonine-protein kinase At4g35230	F:GO:0004672; F:GO:0005515; F:GO:0005524; P:GO:0006468	F:protein kinase activity; F:protein binding; F:ATP binding; P:protein phosphorylation	NA	NA	NA
MmiR5947	gra-miR8691	mRNA11995_1	probable serine/threonine-protein kinase PBL1	F:GO:0004672; F:GO:0005524; P:GO:0006468	F:protein kinase activity; F:ATP binding; P:protein phosphorylation	NA	NA	NA
MmiR5947	gra-miR8691	mRNA11995_2	probable serine/threonine-protein kinase PBL1	F:GO:0004672; F:GO:0005524; P:GO:0006468	F:protein kinase activity; F:ATP binding; P:protein phosphorylation	NA	NA	NA
MmiR5947	gra-miR8691	mRNA14225_1	protein transport protein Sec61 subunit alpha-like	P:GO:0015031; C:GO:0016020	P:protein transport; C:membrane	NA	NA	NA
MmiR5947	gra-miR8691	mRNA17050_1	putative disease resistance RPP13-like protein 1	F:GO:0043531	F:ADP binding	NA	NA	NA
MmiR5947	gra-miR8691	mRNA17050_3	putative disease resistance RPP13-like protein 1	F:GO:0043531	F:ADP binding	NA	NA	NA
MmiR5947	gra-miR8691	mRNA13700_1	putative GPI-anchor transamidase	F:GO:0003923; P:GO:0006508; F:GO:0008233; P:GO:0016255; C:GO:0042765	F:GPI-anchor transamidase activity; P:proteolysis; F:peptidase activity; P:attachment of GPI anchor to protein; C:GPI-anchor transamidase complex	NA	NA	NA
MmiR5947	gra-miR8691	mRNA8612_1	putative serine/threonine-protein kinase isoform X1	F:GO:0004672; F:GO:0005524; P:GO:0006468	F:protein kinase activity; F:ATP binding; P:protein phosphorylation	NA	NA	NA
MmiR5947	gra-miR8691	mRNA8612_2	putative serine/threonine-protein kinase isoform X1	F:GO:0004672; F:GO:0005524; P:GO:0006468	F:protein kinase activity; F:ATP binding; P:protein phosphorylation	NA	NA	NA
MmiR5947	gra-miR8691	mRNA24816_1	queuine tRNA-ribosyltransferase catalytic subunit 1-like	F:GO:0008479; P:GO:0101030	F:queuine tRNA-ribosyltransferase activity; P:tRNA-guanine transglycosylation	NA	NA	NA
MmiR5947	gra-miR8691	mRNA18292_1	solanesyl diphosphate synthase 3, chloroplastic/mitochondrial isoform X1	P:GO:0008299	P:isoprenoid biosynthetic process	NA	NA	NA
MmiR5947	gra-miR8691	mRNA13097_1	SUPPRESSOR OF GAMMA RESPONSE 1	F:GO:0003677; P:GO:0006355	F:DNA binding; P:regulation of transcription, DNA-templated	NA	NA	NA
MmiR5947	gra-miR8691	mRNA17310_2	thioredoxin-like 2, chloroplastic	P:GO:0045454	P:cell redox homeostasis	NA	NA	NA
MmiR5947	gra-miR8691	mRNA18952_1	transcription factor bHLH155 isoform X1	F:GO:0046983	F:protein dimerization activity	NA	NA	NA
MmiR5947	gra-miR8691	JK512741_1	transcription factor TGA3	P:GO:0006351; F:GO:0043565	P:transcription, DNA-templated; F:sequence-specific DNA binding	NA	NA	NA
MmiR5947	gra-miR8691	mRNA19711_1	transcription factor TGA7 isoform X1	F:GO:0003700; P:GO:0006355; F:GO:0043565	F:DNA-binding transcription factor activity; P:regulation of transcription, DNA-templated; F:sequence-specific DNA binding	NA	NA	NA
MmiR5947	gra-miR8691	MG677913_1	zinc finger protein CONSTANS-LIKE 5	F:GO:0008270	F:zinc ion binding	NA	NA	NA
MmiR60567	csi-miR12109-3p	mRNA14817_1	3-isopropylmalate dehydrogenase 2, chloroplastic-like	F:GO:0003862; P:GO:0009098; P:GO:0055114	F:3-isopropylmalate dehydrogenase activity; P:leucine biosynthetic process; P:oxidation-reduction process	C5-Branched dibasic acid metabolism	map00660	ec:1.1.1.85 - dehydrogeNAse, ec:6.2.1.5 - ligase (ADP-forming)
MmiR60567	csi-miR12109-3p	mRNA9077_1	54S ribosomal protein L24, mitochondrial-like	F:GO:0003735; C:GO:0005840; P:GO:0006412	F:structural constituent of ribosome; C:ribosome; P:translation	NA	NA	NA
MmiR60567	csi-miR12109-3p	mRNA19435_13	calpain-type cysteine protease DEK1	F:GO:0004198; C:GO:0005622; P:GO:0006508	F:calcium-dependent cysteine-type endopeptidase activity; C:intracellular; P:proteolysis	NA	NA	NA
MmiR60567	csi-miR12109-3p	mRNA19435_17	calpain-type cysteine protease DEK1	F:GO:0004198; C:GO:0005622; P:GO:0006508	F:calcium-dependent cysteine-type endopeptidase activity; C:intracellular; P:proteolysis	NA	NA	NA
MmiR60567	csi-miR12109-3p	mRNA19435_19	calpain-type cysteine protease DEK1	F:GO:0004198; C:GO:0005622; P:GO:0006508	F:calcium-dependent cysteine-type endopeptidase activity; C:intracellular; P:proteolysis	NA	NA	NA
MmiR60567	csi-miR12109-3p	mRNA19435_24	calpain-type cysteine protease DEK1	F:GO:0004198; C:GO:0005622; P:GO:0006508	F:calcium-dependent cysteine-type endopeptidase activity; C:intracellular; P:proteolysis	NA	NA	NA
MmiR60567	csi-miR12109-3p	mRNA19435_25	calpain-type cysteine protease DEK1	F:GO:0004198; C:GO:0005622; P:GO:0006508	F:calcium-dependent cysteine-type endopeptidase activity; C:intracellular; P:proteolysis	NA	NA	NA
MmiR60567	csi-miR12109-3p	mRNA19435_3	calpain-type cysteine protease DEK1	F:GO:0004198; C:GO:0005622; P:GO:0006508	F:calcium-dependent cysteine-type endopeptidase activity; C:intracellular; P:proteolysis	NA	NA	NA
MmiR60567	csi-miR12109-3p	mRNA19435_4	calpain-type cysteine protease DEK1	F:GO:0004198; C:GO:0005622; P:GO:0006508	F:calcium-dependent cysteine-type endopeptidase activity; C:intracellular; P:proteolysis	NA	NA	NA
MmiR60567	csi-miR12109-3p	mRNA19435_5	calpain-type cysteine protease DEK1	F:GO:0004198; C:GO:0005622; P:GO:0006508	F:calcium-dependent cysteine-type endopeptidase activity; C:intracellular; P:proteolysis	NA	NA	NA
MmiR60567	csi-miR12109-3p	mRNA19435_7	calpain-type cysteine protease DEK1	F:GO:0004198; C:GO:0005622; P:GO:0006508	F:calcium-dependent cysteine-type endopeptidase activity; C:intracellular; P:proteolysis	NA	NA	NA
MmiR60567	csi-miR12109-3p	mRNA19435_9	calpain-type cysteine protease DEK1	F:GO:0004198; C:GO:0005622; P:GO:0006508	F:calcium-dependent cysteine-type endopeptidase activity; C:intracellular; P:proteolysis	NA	NA	NA
MmiR60567	csi-miR12109-3p	mRNA14089_1	DEAD-box ATP-dependent RNA helicase 57	F:GO:0003676; F:GO:0005524	F:nucleic acid binding; F:ATP binding	NA	NA	NA
MmiR60567	csi-miR12109-3p	mRNA14089_2	DEAD-box ATP-dependent RNA helicase 57	F:GO:0003676; F:GO:0005524	F:nucleic acid binding; F:ATP binding	NA	NA	NA
MmiR60567	csi-miR12109-3p	mRNA17367_1	FT-interacting protein 1	F:GO:0004609; C:GO:0016021	F:phosphatidylserine decarboxylase activity; C:integral component of membrane	Glycerophospholipid metabolism	map00564	ec:3.1.4.4 - D, ec:1.1.1.94 - dehydrogeNAse [NAD(P)+], ec:1.1.1.101 - reductase, ec:1.1.1.8 - dehydrogeNAse (NAD+), ec:4.1.1.65 - decarboxylase, ec:3.1.1.32 - A1
MmiR60567	csi-miR12109-3p	mRNA17367_2	FT-interacting protein 1	F:GO:0004609; C:GO:0016021	F:phosphatidylserine decarboxylase activity; C:integral component of membrane	Glycerophospholipid metabolism	map00564	ec:3.1.4.4 - D, ec:1.1.1.94 - dehydrogeNAse [NAD(P)+], ec:1.1.1.101 - reductase, ec:1.1.1.8 - dehydrogeNAse (NAD+), ec:4.1.1.65 - decarboxylase, ec:3.1.1.32 - A1
MmiR60567	csi-miR12109-3p	mRNA6800_2	glutamate synthase 1 [NADH], chloroplastic isoform X1	F:GO:0005506; P:GO:0006537; F:GO:0010181; F:GO:0016040; F:GO:0050660; F:GO:0051536; P:GO:0055114	F:iron ion binding; P:glutamate biosynthetic process; F:FMN binding; F:glutamate synthase (NADH) activity; F:flavin adenine dinucleotide binding; F:iron-sulfur cluster binding; P:oxidation-reduction process	Alanine, aspartate and glutamate metabolism	map00250	ec:1.4.1.14 - synthase (NADH), ec:4.3.2.1 - lyase, ec:6.3.4.4 - synthase, ec:6.3.4.5 - synthase, ec:6.3.5.4 - synthase (glutamine-hydrolysing), ec:6.3.1.2 - synthetase
MmiR60567	csi-miR12109-3p	mRNA6800_1	glutamate synthase 1 [NADH], chloroplastic isoform X1	P:GO:0006537; F:GO:0015930; P:GO:0055114	P:glutamate biosynthetic process; F:glutamate synthase activity; P:oxidation-reduction process	NA	NA	NA
MmiR60567	csi-miR12109-3p	mRNA12310_1	leucine-rich repeat receptor-like serine/threonine-protein kinase At1g17230	F:GO:0004672; F:GO:0005515; F:GO:0005524; P:GO:0006468	F:protein kinase activity; F:protein binding; F:ATP binding; P:protein phosphorylation	NA	NA	NA
MmiR60567	csi-miR12109-3p	mRNA17652_1	probable E3 ubiquitin-protein ligase RHG1A isoform X1	NA	NA	NA	NA	NA
MmiR60567	csi-miR12109-3p	mRNA17652_2	probable E3 ubiquitin-protein ligase RHG1A isoform X1	NA	NA	NA	NA	NA
MmiR60567	csi-miR12109-3p	mRNA18120_1	probable galacturonosyltransferase-like 1	F:GO:0016757	F:transferase activity, transferring glycosyl groups	NA	NA	NA
MmiR60567	csi-miR12109-3p	mRNA14778_1	probable sodium/metabolite cotransporter BASS1, chloroplastic	C:GO:0016020	C:membrane	NA	NA	NA
MmiR60567	csi-miR12109-3p	mRNA14763_1	prohibitin-3, mitochondrial	C:GO:0016020	C:membrane	NA	NA	NA
MmiR60567	csi-miR12109-3p	mRNA12800_1	protein GUCD1 isoform X1	NA	NA	NA	NA	NA
MmiR60567	csi-miR12109-3p	JK513324_1	thioredoxin H-type	P:GO:0006662; F:GO:0015035; P:GO:0045454	P:glycerol ether metabolic process; F:protein disulfide oxidoreductase activity; P:cell redox homeostasis	NA	NA	NA
MmiR60567	csi-miR12109-3p	mRNA14202_1	transcription factor ICE1	F:GO:0046983	F:protein dimerization activity	NA	NA	NA
MmiR60567	csi-miR12109-3p	mRNA14202_2	transcription factor ICE1	F:GO:0046983	F:protein dimerization activity	NA	NA	NA
MmiR60567	csi-miR12109-3p	mRNA17031_2	tubulin alpha-3 chain	F:GO:0003924; F:GO:0005200; F:GO:0005525; C:GO:0005874; P:GO:0007017	F:GTPase activity; F:structural constituent of cytoskeleton; F:GTP binding; C:microtubule; P:microtubule-based process	Purine metabolism	map00230	ec:3.6.1.15 - phosphatase, ec:2.7.4.3 - kiNAse, ec:3.5.1.5 - ec:3.5.1.5 urease, ec:3.6.1.3 - adenylpyrophosphatase, ec:6.3.4.4 - synthase, ec:6.3.4.13 - ligase, ec:2.7.4.6 - kiNAse, ec:3.5.2.5 - ec:3.5.2.5 allantoiNAse, ec:6.3.5.2 - synthase (glutamine-hydrolysing), ec:3.5.4.6 - deamiNAse, ec:2.1.2.2 - formyltransferase, ec:2.7.1.40 - kiNAse
MmiR64584	gra-miR8639a	mRNA14338_1	actin-related protein 2	F:GO:0005524; C:GO:0005885; P:GO:0034314	F:ATP binding; C:Arp2/3 protein complex; P:Arp2/3 complex-mediated actin nucleation	NA	NA	NA
MmiR64584	gra-miR8639a	mRNA10591_1	activating signal cointegrator 1	C:GO:0005634; P:GO:0006355; F:GO:0008270	C:nucleus; P:regulation of transcription, DNA-templated; F:zinc ion binding	NA	NA	NA
MmiR64584	gra-miR8639a	mRNA21921_1	BTB/POZ and MATH domain-containing protein 2	F:GO:0005515	F:protein binding	NA	NA	NA
MmiR64584	gra-miR8639a	mRNA16898_1	CBL-interacting serine/threonine-protein kinase 8	F:GO:0004672; F:GO:0005524; P:GO:0006468	F:protein kinase activity; F:ATP binding; P:protein phosphorylation	NA	NA	NA
MmiR64584	gra-miR8639a	mRNA10769_1	D-alanine--D-alanine ligase	F:GO:0005524; F:GO:0008716; F:GO:0046872	F:ATP binding; F:D-alanine-D-alanine ligase activity; F:metal ion binding	NA	NA	NA
MmiR64584	gra-miR8639a	mRNA12164_3	E3 SUMO-protein ligase SIZ1 isoform X1	C:GO:0005634; F:GO:0008270; P:GO:0016049; P:GO:0016925; F:GO:0019789; P:GO:0031668	C:nucleus; F:zinc ion binding; P:cell growth; P:protein sumoylation; F:SUMO transferase activity; P:cellular response to extracellular stimulus	NA	NA	NA
MmiR64584	gra-miR8639a	mRNA12164_4	E3 SUMO-protein ligase SIZ1 isoform X1	C:GO:0005634; F:GO:0008270; P:GO:0016049; P:GO:0016925; F:GO:0019789; P:GO:0031668	C:nucleus; F:zinc ion binding; P:cell growth; P:protein sumoylation; F:SUMO transferase activity; P:cellular response to extracellular stimulus	NA	NA	NA
MmiR64584	gra-miR8639a	mRNA12164_5	E3 SUMO-protein ligase SIZ1-like isoform X1	F:GO:0008270	F:zinc ion binding	NA	NA	NA
MmiR64584	gra-miR8639a	mRNA14766_1	electron transporter, putative	F:GO:0005506; F:GO:0005515	F:iron ion binding; F:protein binding	NA	NA	NA
MmiR64584	gra-miR8639a	mRNA4927_1	ethylene response sensor 1-like	F:GO:0000155; F:GO:0005515; P:GO:0007165; P:GO:0016310	F:phosphorelay sensor kinase activity; F:protein binding; P:signal transduction; P:phosphorylation	NA	NA	NA
MmiR64584	gra-miR8639a	mRNA4927_2	ethylene response sensor 1-like	F:GO:0000155; F:GO:0005515; P:GO:0007165; P:GO:0016310	F:phosphorelay sensor kinase activity; F:protein binding; P:signal transduction; P:phosphorylation	NA	NA	NA
MmiR64584	gra-miR8639a	mRNA14446_1	F-box protein At1g10780	C:GO:0016021	C:integral component of membrane	NA	NA	NA
MmiR64584	gra-miR8639a	mRNA12164_8	non-lysosomal glucosylceramidase	F:GO:0004553	F:hydrolase activity, hydrolyzing O-glycosyl compounds	NA	NA	NA
MmiR64584	gra-miR8639a	mRNA9486_1	probable 9-cis-epoxycarotenoid dioxygenase NCED5, chloroplastic	F:GO:0016702; P:GO:0055114	F:oxidoreductase activity, acting on single donors with incorporation of molecular oxygen, incorporation of two atoms of oxygen; P:oxidation-reduction process	NA	NA	NA
MmiR64584	gra-miR8639a	mRNA19343_1	putative disease resistance RPP13-like protein 1	F:GO:0043531	F:ADP binding	NA	NA	NA
MmiR64584	gra-miR8639a	mRNA19343_2	putative disease resistance RPP13-like protein 1	F:GO:0043531	F:ADP binding	NA	NA	NA
MmiR64584	gra-miR8639a	mRNA4687_1	stromal processing peptidase, chloroplastic isoform X1	F:GO:0003824; F:GO:0046872	F:catalytic activity; F:metal ion binding	NA	NA	NA
MmiR64584	gra-miR8639a	mRNA4687_2	stromal processing peptidase, chloroplastic isoform X1	F:GO:0003824; F:GO:0046872	F:catalytic activity; F:metal ion binding	NA	NA	NA
MmiR64584	gra-miR8639a	JK513410_1	ubiquinol oxidase 2, mitochondrial-like	F:GO:0009916; C:GO:0016020; C:GO:0016021; F:GO:0016491; F:GO:0046872; P:GO:0055114; C:GO:0070469; F:GO:0102721	F:alternative oxidase activity; C:membrane; C:integral component of membrane; F:oxidoreductase activity; F:metal ion binding; P:oxidation-reduction process; C:respirasome; F:ubiquinol:oxygen oxidoreductase activity	NA	NA	NA
MmiR64788	gma-miR4380a	mRNA1388_1	Calcium-dependent lipid-binding family protein isoform 3	C:GO:0016021	C:integral component of membrane	NA	NA	NA
MmiR64788	gma-miR4380a	mRNA23786_1	DNA-directed RNA polymerase I subunit 1	F:GO:0003677; F:GO:0003899; C:GO:0005634; P:GO:0006351; F:GO:0008270	F:DNA binding; F:DNA-directed 5'-3' RNA polymerase activity; C:nucleus; P:transcription, DNA-templated; F:zinc ion binding	NA	NA	NA
MmiR64788	gma-miR4380a	mRNA18746_1	NA	NA	NA	NA	NA	NA
MmiR64788	gma-miR4380a	mRNA26682_1	pentatricopeptide repeat-containing protein At1g11900	F:GO:0005515	F:protein binding	NA	NA	NA
MmiR64788	gma-miR4380a	mRNA19359_1	putative pentatricopeptide repeat-containing protein At1g12700, mitochondrial	F:GO:0005515	F:protein binding	NA	NA	NA
MmiR64788	gma-miR4380a	mRNA19359_2	putative pentatricopeptide repeat-containing protein At1g12700, mitochondrial	F:GO:0005515	F:protein binding	NA	NA	NA
MmiR64788	gma-miR4380a	mRNA19359_3	putative pentatricopeptide repeat-containing protein At1g12700, mitochondrial	F:GO:0005515	F:protein binding	NA	NA	NA
MmiR64788	gma-miR4380a	mRNA18746_2	serine/threonine-protein phosphatase 4 regulatory subunit 3 isoform X1	NA	NA	NA	NA	NA
MmiR66261	tcc-miR169f	JK513317_1	60S ribosomal protein L36-3	F:GO:0003735; C:GO:0005840; P:GO:0006412	F:structural constituent of ribosome; C:ribosome; P:translation	NA	NA	NA
MmiR66261	tcc-miR169f	mRNA8678_1	AP-1 complex subunit mu-2	P:GO:0006886; P:GO:0016192; C:GO:0030131	P:intracellular protein transport; P:vesicle-mediated transport; C:clathrin adaptor complex	NA	NA	NA
MmiR66261	tcc-miR169f	mRNA15457_1	CTD small phosphatase-like protein 2 isoform X1	F:GO:0016791	F:phosphatase activity	NA	NA	NA
MmiR66261	tcc-miR169f	mRNA21889_1	GrpE domain-containing protein	F:GO:0000774; P:GO:0006457; F:GO:0042803; F:GO:0051087	F:adenyl-nucleotide exchange factor activity; P:protein folding; F:protein homodimerization activity; F:chaperone binding	NA	NA	NA
MmiR66261	tcc-miR169f	mRNA21604_1	probable acyl-activating enzyme 5, peroxisomal	F:GO:0003824	F:catalytic activity	NA	NA	NA
MmiR66261	tcc-miR169f	mRNA16613_1	probable E3 ubiquitin-protein ligase LOG2	F:GO:0004839; P:GO:0016567; F:GO:0016746	F:ubiquitin activating enzyme activity; P:protein ubiquitination; F:transferase activity, transferring acyl groups	NA	NA	NA
MmiR66261	tcc-miR169f	mRNA18433_1	protein CTR9 homolog	F:GO:0005515; P:GO:0006355; P:GO:0016570	F:protein binding; P:regulation of transcription, DNA-templated; P:histone modification	NA	NA	NA
MmiR68471	osa-miR5156	mRNA19400_1	Acyl-CoA N-acyltransferase with RING/FYVE/PHD-type zinc finger protein, putative	F:GO:0016740; F:GO:0046872	F:transferase activity; F:metal ion binding	NA	NA	NA
MmiR68471	osa-miR5156	mRNA19315_1	autophagy-related protein 2	P:GO:0030242	P:autophagy of peroxisome	NA	NA	NA
MmiR68471	osa-miR5156	mRNA24513_1	endoribonuclease E-like protein	NA	NA	NA	NA	NA
MmiR68471	osa-miR5156	mRNA15968_1	exocyst complex component EXO70B1-like	C:GO:0000145; P:GO:0006887	C:exocyst; P:exocytosis	NA	NA	NA
MmiR68471	osa-miR5156	mRNA19243_1	exportin-T isoform X1	F:GO:0000049; F:GO:0008536; P:GO:0071528	F:tRNA binding; F:Ran GTPase binding; P:tRNA re-export from nucleus	NA	NA	NA
MmiR68471	osa-miR5156	mRNA14932_2	HBS1-like protein isoform X1	F:GO:0003924; F:GO:0005525	F:GTPase activity; F:GTP binding	Purine metabolism	map00230	ec:3.6.1.15 - phosphatase, ec:2.7.4.3 - kiNAse, ec:3.5.1.5 - ec:3.5.1.5 urease, ec:3.6.1.3 - adenylpyrophosphatase, ec:6.3.4.4 - synthase, ec:6.3.4.13 - ligase, ec:2.7.4.6 - kiNAse, ec:3.5.2.5 - ec:3.5.2.5 allantoiNAse, ec:6.3.5.2 - synthase (glutamine-hydrolysing), ec:3.5.4.6 - deamiNAse, ec:2.1.2.2 - formyltransferase, ec:2.7.1.40 - kiNAse
MmiR68471	osa-miR5156	mRNA14932_3	HBS1-like protein isoform X1	F:GO:0003924; F:GO:0005525	F:GTPase activity; F:GTP binding	Purine metabolism	map00230	ec:3.6.1.15 - phosphatase, ec:2.7.4.3 - kiNAse, ec:3.5.1.5 - ec:3.5.1.5 urease, ec:3.6.1.3 - adenylpyrophosphatase, ec:6.3.4.4 - synthase, ec:6.3.4.13 - ligase, ec:2.7.4.6 - kiNAse, ec:3.5.2.5 - ec:3.5.2.5 allantoiNAse, ec:6.3.5.2 - synthase (glutamine-hydrolysing), ec:3.5.4.6 - deamiNAse, ec:2.1.2.2 - formyltransferase, ec:2.7.1.40 - kiNAse
MmiR68471	osa-miR5156	mRNA14932_1	HBS1-like protein isoform X3	F:GO:0003924; F:GO:0005525	F:GTPase activity; F:GTP binding	Purine metabolism	map00230	ec:3.6.1.15 - phosphatase, ec:2.7.4.3 - kiNAse, ec:3.5.1.5 - ec:3.5.1.5 urease, ec:3.6.1.3 - adenylpyrophosphatase, ec:6.3.4.4 - synthase, ec:6.3.4.13 - ligase, ec:2.7.4.6 - kiNAse, ec:3.5.2.5 - ec:3.5.2.5 allantoiNAse, ec:6.3.5.2 - synthase (glutamine-hydrolysing), ec:3.5.4.6 - deamiNAse, ec:2.1.2.2 - formyltransferase, ec:2.7.1.40 - kiNAse
MmiR68471	osa-miR5156	mRNA18703_6	K(+) efflux antiporter 4 isoform X1	P:GO:0006812; F:GO:0015299; C:GO:0016021; P:GO:0055085	P:cation transport; F:solute:proton antiporter activity; C:integral component of membrane; P:transmembrane transport	NA	NA	NA
MmiR68471	osa-miR5156	mRNA18703_2	K(+) efflux antiporter 4 isoform X2	P:GO:0006812; F:GO:0015299; C:GO:0016021; P:GO:0055085	P:cation transport; F:solute:proton antiporter activity; C:integral component of membrane; P:transmembrane transport	NA	NA	NA
MmiR68471	osa-miR5156	mRNA14694_1	leucine-rich repeat receptor-like protein CLAVATA2	F:GO:0005515	F:protein binding	NA	NA	NA
MmiR68471	osa-miR5156	mRNA17962_1	NA	F:GO:0016787	F:hydrolase activity	NA	NA	NA
MmiR68471	osa-miR5156	mRNA16210_1	NA	C:GO:0016020; F:GO:0022857; P:GO:0055085	C:membrane; F:transmembrane transporter activity; P:transmembrane transport	NA	NA	NA
MmiR68471	osa-miR5156	mRNA11239_1	O-fucosyltransferase 20	P:GO:0006004; C:GO:0009507; C:GO:0016021; F:GO:0016757	P:fucose metabolic process; C:chloroplast; C:integral component of membrane; F:transferase activity, transferring glycosyl groups	NA	NA	NA
MmiR68471	osa-miR5156	mRNA354_1	pentatricopeptide repeat-containing protein At2g13600-like	F:GO:0005515	F:protein binding	NA	NA	NA
MmiR68471	osa-miR5156	mRNA12603_1	P-loop containing nucleoside triphosphate hydrolases superfamily protein, putative isoform 2	F:GO:0016787	F:hydrolase activity	NA	NA	NA
MmiR68471	osa-miR5156	mRNA17249_1	probable E3 ubiquitin-protein ligase EDA40	F:GO:0004672; F:GO:0005524; C:GO:0005886; P:GO:0006468; C:GO:0016021	F:protein kinase activity; F:ATP binding; C:plasma membrane; P:protein phosphorylation; C:integral component of membrane	NA	NA	NA
MmiR68471	osa-miR5156	mRNA14339_1	probable ran guanine nucleotide release factor	NA	NA	NA	NA	NA
MmiR68471	osa-miR5156	mRNA14029_1	protein DETOXIFICATION 24	P:GO:0006855; F:GO:0015238; F:GO:0015297; C:GO:0016020	P:drug transmembrane transport; F:drug transmembrane transporter activity; F:antiporter activity; C:membrane	NA	NA	NA
MmiR68471	osa-miR5156	mRNA14029_2	protein DETOXIFICATION 24	P:GO:0006855; F:GO:0015238; F:GO:0015297; C:GO:0016020	P:drug transmembrane transport; F:drug transmembrane transporter activity; F:antiporter activity; C:membrane	NA	NA	NA
MmiR68471	osa-miR5156	mRNA15659_2	protein SPA1-RELATED 2	F:GO:0005515	F:protein binding	NA	NA	NA
MmiR68471	osa-miR5156	mRNA15659_1	protein SPA1-RELATED 2 isoform X1	F:GO:0004672; F:GO:0005515; F:GO:0005524; P:GO:0006468	F:protein kinase activity; F:protein binding; F:ATP binding; P:protein phosphorylation	NA	NA	NA
MmiR68471	osa-miR5156	mRNA13358_1	solute carrier family 35 member F1-like	C:GO:0016021; F:GO:0022857; P:GO:0055085	C:integral component of membrane; F:transmembrane transporter activity; P:transmembrane transport	NA	NA	NA
MmiR68471	osa-miR5156	mRNA18319_1	T-complex protein 1 subunit theta	F:GO:0005524; P:GO:0006457; F:GO:0051082	F:ATP binding; P:protein folding; F:unfolded protein binding	NA	NA	NA
MmiR68471	osa-miR5156	mRNA16988_1	thylakoid lumenal 15 kDa protein 1, chloroplastic	C:GO:0009534	C:chloroplast thylakoid	NA	NA	NA
MmiR68471	osa-miR5156	mRNA13375_1	uncharacterized RNA-binding protein C1827.05c	F:GO:0003676	F:nucleic acid binding	NA	NA	NA
MmiR68471	osa-miR5156	mRNA17672_3	vacuolar-sorting receptor 3	F:GO:0005509	F:calcium ion binding	NA	NA	NA
MmiR68471	osa-miR5156	JK513106_1	YTH domain-containing family protein 1 isoform X1	F:GO:0003723	F:RNA binding	NA	NA	NA
MmiR68478	osa-miR5156	mRNA19400_1	Acyl-CoA N-acyltransferase with RING/FYVE/PHD-type zinc finger protein, putative	F:GO:0016740; F:GO:0046872	F:transferase activity; F:metal ion binding	NA	NA	NA
MmiR68478	osa-miR5156	mRNA19315_1	autophagy-related protein 2	P:GO:0030242	P:autophagy of peroxisome	NA	NA	NA
MmiR68478	osa-miR5156	mRNA24513_1	endoribonuclease E-like protein	NA	NA	NA	NA	NA
MmiR68478	osa-miR5156	mRNA15968_1	exocyst complex component EXO70B1-like	C:GO:0000145; P:GO:0006887	C:exocyst; P:exocytosis	NA	NA	NA
MmiR68478	osa-miR5156	mRNA19243_1	exportin-T isoform X1	F:GO:0000049; F:GO:0008536; P:GO:0071528	F:tRNA binding; F:Ran GTPase binding; P:tRNA re-export from nucleus	NA	NA	NA
MmiR68478	osa-miR5156	mRNA14932_2	HBS1-like protein isoform X1	F:GO:0003924; F:GO:0005525	F:GTPase activity; F:GTP binding	Purine metabolism	map00230	ec:3.6.1.15 - phosphatase, ec:2.7.4.3 - kiNAse, ec:3.5.1.5 - ec:3.5.1.5 urease, ec:3.6.1.3 - adenylpyrophosphatase, ec:6.3.4.4 - synthase, ec:6.3.4.13 - ligase, ec:2.7.4.6 - kiNAse, ec:3.5.2.5 - ec:3.5.2.5 allantoiNAse, ec:6.3.5.2 - synthase (glutamine-hydrolysing), ec:3.5.4.6 - deamiNAse, ec:2.1.2.2 - formyltransferase, ec:2.7.1.40 - kiNAse
MmiR68478	osa-miR5156	mRNA14932_3	HBS1-like protein isoform X1	F:GO:0003924; F:GO:0005525	F:GTPase activity; F:GTP binding	Purine metabolism	map00230	ec:3.6.1.15 - phosphatase, ec:2.7.4.3 - kiNAse, ec:3.5.1.5 - ec:3.5.1.5 urease, ec:3.6.1.3 - adenylpyrophosphatase, ec:6.3.4.4 - synthase, ec:6.3.4.13 - ligase, ec:2.7.4.6 - kiNAse, ec:3.5.2.5 - ec:3.5.2.5 allantoiNAse, ec:6.3.5.2 - synthase (glutamine-hydrolysing), ec:3.5.4.6 - deamiNAse, ec:2.1.2.2 - formyltransferase, ec:2.7.1.40 - kiNAse
MmiR68478	osa-miR5156	mRNA14932_1	HBS1-like protein isoform X3	F:GO:0003924; F:GO:0005525	F:GTPase activity; F:GTP binding	Purine metabolism	map00230	ec:3.6.1.15 - phosphatase, ec:2.7.4.3 - kiNAse, ec:3.5.1.5 - ec:3.5.1.5 urease, ec:3.6.1.3 - adenylpyrophosphatase, ec:6.3.4.4 - synthase, ec:6.3.4.13 - ligase, ec:2.7.4.6 - kiNAse, ec:3.5.2.5 - ec:3.5.2.5 allantoiNAse, ec:6.3.5.2 - synthase (glutamine-hydrolysing), ec:3.5.4.6 - deamiNAse, ec:2.1.2.2 - formyltransferase, ec:2.7.1.40 - kiNAse
MmiR68478	osa-miR5156	mRNA18703_6	K(+) efflux antiporter 4 isoform X1	P:GO:0006812; F:GO:0015299; C:GO:0016021; P:GO:0055085	P:cation transport; F:solute:proton antiporter activity; C:integral component of membrane; P:transmembrane transport	NA	NA	NA
MmiR68478	osa-miR5156	mRNA18703_2	K(+) efflux antiporter 4 isoform X2	P:GO:0006812; F:GO:0015299; C:GO:0016021; P:GO:0055085	P:cation transport; F:solute:proton antiporter activity; C:integral component of membrane; P:transmembrane transport	NA	NA	NA
MmiR68478	osa-miR5156	mRNA14694_1	leucine-rich repeat receptor-like protein CLAVATA2	F:GO:0005515	F:protein binding	NA	NA	NA
MmiR68478	osa-miR5156	mRNA17962_1	NA	F:GO:0016787	F:hydrolase activity	NA	NA	NA
MmiR68478	osa-miR5156	mRNA16210_1	NA	C:GO:0016020; F:GO:0022857; P:GO:0055085	C:membrane; F:transmembrane transporter activity; P:transmembrane transport	NA	NA	NA
MmiR68478	osa-miR5156	mRNA11239_1	O-fucosyltransferase 20	P:GO:0006004; C:GO:0009507; C:GO:0016021; F:GO:0016757	P:fucose metabolic process; C:chloroplast; C:integral component of membrane; F:transferase activity, transferring glycosyl groups	NA	NA	NA
MmiR68478	osa-miR5156	mRNA354_1	pentatricopeptide repeat-containing protein At2g13600-like	F:GO:0005515	F:protein binding	NA	NA	NA
MmiR68478	osa-miR5156	mRNA12603_1	P-loop containing nucleoside triphosphate hydrolases superfamily protein, putative isoform 2	F:GO:0016787	F:hydrolase activity	NA	NA	NA
MmiR68478	osa-miR5156	mRNA17249_1	probable E3 ubiquitin-protein ligase EDA40	F:GO:0004672; F:GO:0005524; C:GO:0005886; P:GO:0006468; C:GO:0016021	F:protein kinase activity; F:ATP binding; C:plasma membrane; P:protein phosphorylation; C:integral component of membrane	NA	NA	NA
MmiR68478	osa-miR5156	mRNA14339_1	probable ran guanine nucleotide release factor	NA	NA	NA	NA	NA
MmiR68478	osa-miR5156	mRNA14029_1	protein DETOXIFICATION 24	P:GO:0006855; F:GO:0015238; F:GO:0015297; C:GO:0016020	P:drug transmembrane transport; F:drug transmembrane transporter activity; F:antiporter activity; C:membrane	NA	NA	NA
MmiR68478	osa-miR5156	mRNA14029_2	protein DETOXIFICATION 24	P:GO:0006855; F:GO:0015238; F:GO:0015297; C:GO:0016020	P:drug transmembrane transport; F:drug transmembrane transporter activity; F:antiporter activity; C:membrane	NA	NA	NA
MmiR68478	osa-miR5156	mRNA15659_2	protein SPA1-RELATED 2	F:GO:0005515	F:protein binding	NA	NA	NA
MmiR68478	osa-miR5156	mRNA15659_1	protein SPA1-RELATED 2 isoform X1	F:GO:0004672; F:GO:0005515; F:GO:0005524; P:GO:0006468	F:protein kinase activity; F:protein binding; F:ATP binding; P:protein phosphorylation	NA	NA	NA
MmiR68478	osa-miR5156	mRNA13358_1	solute carrier family 35 member F1-like	C:GO:0016021; F:GO:0022857; P:GO:0055085	C:integral component of membrane; F:transmembrane transporter activity; P:transmembrane transport	NA	NA	NA
MmiR68478	osa-miR5156	mRNA18319_1	T-complex protein 1 subunit theta	F:GO:0005524; P:GO:0006457; F:GO:0051082	F:ATP binding; P:protein folding; F:unfolded protein binding	NA	NA	NA
MmiR68478	osa-miR5156	mRNA16988_1	thylakoid lumenal 15 kDa protein 1, chloroplastic	C:GO:0009534	C:chloroplast thylakoid	NA	NA	NA
MmiR68478	osa-miR5156	mRNA13375_1	uncharacterized RNA-binding protein C1827.05c	F:GO:0003676	F:nucleic acid binding	NA	NA	NA
MmiR68478	osa-miR5156	mRNA17672_3	vacuolar-sorting receptor 3	F:GO:0005509	F:calcium ion binding	NA	NA	NA
MmiR68478	osa-miR5156	JK513106_1	YTH domain-containing family protein 1 isoform X1	F:GO:0003723	F:RNA binding	NA	NA	NA
MmiR69249	cca-miR6105a	mRNA20313_1	3-hydroxyisobutyryl-CoA hydrolase 1-like	F:GO:0003860	F:3-hydroxyisobutyryl-CoA hydrolase activity	beta-Alanine metabolism	map00410	ec:3.1.2.4 - hydrolase, ec:4.1.1.9 - decarboxylase
MmiR69249	cca-miR6105a	mRNA17842_1	aspartic proteinase-like protein 2	F:GO:0004190; P:GO:0006508	F:aspartic-type endopeptidase activity; P:proteolysis	NA	NA	NA
MmiR69249	cca-miR6105a	mRNA17842_2	aspartic proteinase-like protein 2	F:GO:0004190; P:GO:0006508	F:aspartic-type endopeptidase activity; P:proteolysis	NA	NA	NA
MmiR69249	cca-miR6105a	mRNA19881_1	ATP-dependent zinc metalloprotease FTSH, chloroplastic	F:GO:0004222; F:GO:0005524; P:GO:0006508; C:GO:0016020	F:metalloendopeptidase activity; F:ATP binding; P:proteolysis; C:membrane	NA	NA	NA
MmiR69249	cca-miR6105a	mRNA18748_1	calmodulin-binding transcription activator 4 isoform X1	F:GO:0003677; F:GO:0005515	F:DNA binding; F:protein binding	NA	NA	NA
MmiR69249	cca-miR6105a	mRNA15745_1	dual specificity protein phosphatase PHS1 isoform X1	P:GO:0006470; F:GO:0008138; P:GO:0009737; F:GO:0016301; P:GO:0043622	P:protein dephosphorylation; F:protein tyrosine/serine/threonine phosphatase activity; P:response to abscisic acid; F:kinase activity; P:cortical microtubule organization	T cell receptor sigNAling pathway	map04660	ec:3.1.3.16 - phosphatase
MmiR69249	cca-miR6105a	mRNA15745_2	dual specificity protein phosphatase PHS1 isoform X1	P:GO:0006470; F:GO:0008138; P:GO:0009737; F:GO:0016301; P:GO:0043622	P:protein dephosphorylation; F:protein tyrosine/serine/threonine phosphatase activity; P:response to abscisic acid; F:kinase activity; P:cortical microtubule organization	T cell receptor sigNAling pathway	map04660	ec:3.1.3.16 - phosphatase
MmiR69249	cca-miR6105a	mRNA17549_1	F-box protein CPR30	F:GO:0005515	F:protein binding	NA	NA	NA
MmiR69249	cca-miR6105a	mRNA3711_1	L-type lectin-domain containing receptor kinase IX.1-like	F:GO:0004672; F:GO:0005524; P:GO:0006468; F:GO:0030246	F:protein kinase activity; F:ATP binding; P:protein phosphorylation; F:carbohydrate binding	NA	NA	NA
MmiR69249	cca-miR6105a	mRNA4758_1	NADH dehydrogenase [ubiquinone] 1 alpha subcomplex subunit 9, mitochondrial	F:GO:0003824; F:GO:0050662	F:catalytic activity; F:coenzyme binding	NA	NA	NA
MmiR69249	cca-miR6105a	mRNA19880_1	nematode resistance protein-like HSPRO2	P:GO:0006952; P:GO:0019441; F:GO:0020037; F:GO:0046872	P:defense response; P:tryptophan catabolic process to kynurenine; F:heme binding; F:metal ion binding	NA	NA	NA
MmiR69249	cca-miR6105a	mRNA17142_1	phosphatidylinositol/phosphatidylcholine transfer protein SFH8-like isoform X1	C:GO:0016021	C:integral component of membrane	NA	NA	NA
MmiR69249	cca-miR6105a	mRNA19415_1	pre-mRNA-processing-splicing factor 8A	P:GO:0000398; F:GO:0005515; C:GO:0005681; F:GO:0017070; F:GO:0030623	P:mRNA splicing, via spliceosome; F:protein binding; C:spliceosomal complex; F:U6 snRNA binding; F:U5 snRNA binding	NA	NA	NA
MmiR69249	cca-miR6105a	mRNA19415_4	pre-mRNA-processing-splicing factor 8A	P:GO:0000398; F:GO:0005515; C:GO:0005681; F:GO:0017070; F:GO:0030623	P:mRNA splicing, via spliceosome; F:protein binding; C:spliceosomal complex; F:U6 snRNA binding; F:U5 snRNA binding	NA	NA	NA
MmiR69249	cca-miR6105a	mRNA19415_5	pre-mRNA-processing-splicing factor 8A	P:GO:0000398; F:GO:0005515; C:GO:0005681; F:GO:0017070; F:GO:0030623	P:mRNA splicing, via spliceosome; F:protein binding; C:spliceosomal complex; F:U6 snRNA binding; F:U5 snRNA binding	NA	NA	NA
MmiR69249	cca-miR6105a	mRNA19415_8	pre-mRNA-processing-splicing factor 8A	P:GO:0000398; F:GO:0005515; C:GO:0005681; F:GO:0017070; F:GO:0030623	P:mRNA splicing, via spliceosome; F:protein binding; C:spliceosomal complex; F:U6 snRNA binding; F:U5 snRNA binding	NA	NA	NA
MmiR69249	cca-miR6105a	mRNA17195_1	protein argonaute 16	F:GO:0003676; F:GO:0005515	F:nucleic acid binding; F:protein binding	NA	NA	NA
MmiR6929	gma-miR1533	mRNA12126_1	2-alkenal reductase (NADP(+)-dependent)	F:GO:0016491; P:GO:0055114	F:oxidoreductase activity; P:oxidation-reduction process	NA	NA	NA
MmiR6929	gma-miR1533	JK512900_1	2-alkenal reductase (NADP(+)-dependent)-like	F:GO:0016491; P:GO:0055114	F:oxidoreductase activity; P:oxidation-reduction process	NA	NA	NA
MmiR6929	gma-miR1533	JK513351_1	40S ribosomal protein S23	F:GO:0003735; C:GO:0005840; P:GO:0006412	F:structural constituent of ribosome; C:ribosome; P:translation	NA	NA	NA
MmiR6929	gma-miR1533	mRNA4125_1	acetyl-coenzyme A carboxylase carboxyl transferase subunit alpha, chloroplastic-like	F:GO:0003989; P:GO:0006633; C:GO:0009317	F:acetyl-CoA carboxylase activity; P:fatty acid biosynthetic process; C:acetyl-CoA carboxylase complex	Aflatoxin biosynthesis	map00254	ec:6.4.1.2 - carboxylase
MmiR6929	gma-miR1533	mRNA4125_2	acetyl-coenzyme A carboxylase carboxyl transferase subunit alpha, chloroplastic-like	F:GO:0003989; P:GO:0006633; C:GO:0009317	F:acetyl-CoA carboxylase activity; P:fatty acid biosynthetic process; C:acetyl-CoA carboxylase complex	Aflatoxin biosynthesis	map00254	ec:6.4.1.2 - carboxylase
MmiR6929	gma-miR1533	mRNA17583_1	acid beta-fructofuranosidase-like	F:GO:0004575; P:GO:0005975	F:sucrose alpha-glucosidase activity; P:carbohydrate metabolic process	Galactose metabolism	map00052	ec:5.1.3.2 - 4-epimerase, ec:3.2.1.26 - invertase, ec:2.7.7.64 - uridylyltransferase, ec:2.4.1.82 - galactosyltransferase, ec:3.2.1.20 - maltase, ec:2.7.1.1 - hexokiNAse type IV glucokiNAse, ec:2.7.7.9 - uridylyltransferase, ec:2.4.1.123 - 3-alpha-galactosyltransferase, ec:3.2.1.23 - lactase (ambiguous), ec:2.7.7.12 - uridylyltransferase, ec:2.7.1.11 - phosphohexokiNAse
MmiR6929	gma-miR1533	mRNA9416_1	autophagy-related protein 3	C:GO:0005829; P:GO:0006914; P:GO:0015031	C:cytosol; P:autophagy; P:protein transport	NA	NA	NA
MmiR6929	gma-miR1533	mRNA18815_1	auxin response factor 4 isoform X1	F:GO:0003677; F:GO:0005515; C:GO:0005634; P:GO:0006355; P:GO:0009725	F:DNA binding; F:protein binding; C:nucleus; P:regulation of transcription, DNA-templated; P:response to hormone	NA	NA	NA
MmiR6929	gma-miR1533	mRNA15564_1	beta-glucosidase 11-like	F:GO:0004553; P:GO:0005975	F:hydrolase activity, hydrolyzing O-glycosyl compounds; P:carbohydrate metabolic process	NA	NA	NA
MmiR6929	gma-miR1533	mRNA22800_1	BSD domain-containing protein 1	NA	NA	NA	NA	NA
MmiR6929	gma-miR1533	mRNA15407_1	calmodulin binding protein PICBP	F:GO:0005516	F:calmodulin binding	NA	NA	NA
MmiR6929	gma-miR1533	mRNA19973_1	chalcone synthase 2	P:GO:0009058; F:GO:0016747	P:biosynthetic process; F:transferase activity, transferring acyl groups other than amino-acyl groups	NA	NA	NA
MmiR6929	gma-miR1533	mRNA10936_1	CRM-domain containing factor CFM3, chloroplastic/mitochondrial isoform X2	F:GO:0003723	F:RNA binding	NA	NA	NA
MmiR6929	gma-miR1533	mRNA15689_1	DNA repair protein RAD4 isoform X1	F:GO:0003684; C:GO:0005634; P:GO:0006289	F:damaged DNA binding; C:nucleus; P:nucleotide-excision repair	NA	NA	NA
MmiR6929	gma-miR1533	mRNA18730_1	DNA topoisomerase 1-like	F:GO:0003677; F:GO:0003917; C:GO:0005694; P:GO:0006265	F:DNA binding; F:DNA topoisomerase type I activity; C:chromosome; P:DNA topological change	NA	NA	NA
MmiR6929	gma-miR1533	mRNA15113_7	dolichol kinase EVAN	F:GO:0004168; P:GO:0043048	F:dolichol kinase activity; P:dolichyl monophosphate biosynthetic process	N-Glycan biosynthesis	map00510	ec:2.4.1.131 - alpha-1,2-mannosyltransferase, ec:3.2.1.113 - 1,2-alpha-mannosidase, ec:2.4.1.144 - 4-beta-N-acetylglucosaminyltransferase, ec:2.7.1.108 - kiNAse
MmiR6929	gma-miR1533	mRNA15113_8	dolichol kinase EVAN	F:GO:0004168; P:GO:0043048	F:dolichol kinase activity; P:dolichyl monophosphate biosynthetic process	N-Glycan biosynthesis	map00510	ec:2.4.1.131 - alpha-1,2-mannosyltransferase, ec:3.2.1.113 - 1,2-alpha-mannosidase, ec:2.4.1.144 - 4-beta-N-acetylglucosaminyltransferase, ec:2.7.1.108 - kiNAse
MmiR6929	gma-miR1533	mRNA15113_5	dolichol kinase EVAN isoform X1	F:GO:0004168; P:GO:0043048	F:dolichol kinase activity; P:dolichyl monophosphate biosynthetic process	N-Glycan biosynthesis	map00510	ec:2.4.1.131 - alpha-1,2-mannosyltransferase, ec:3.2.1.113 - 1,2-alpha-mannosidase, ec:2.4.1.144 - 4-beta-N-acetylglucosaminyltransferase, ec:2.7.1.108 - kiNAse
MmiR6929	gma-miR1533	mRNA15113_6	dolichol kinase EVAN isoform X1	F:GO:0004168; P:GO:0043048	F:dolichol kinase activity; P:dolichyl monophosphate biosynthetic process	N-Glycan biosynthesis	map00510	ec:2.4.1.131 - alpha-1,2-mannosyltransferase, ec:3.2.1.113 - 1,2-alpha-mannosidase, ec:2.4.1.144 - 4-beta-N-acetylglucosaminyltransferase, ec:2.7.1.108 - kiNAse
MmiR6929	gma-miR1533	mRNA15373_1	EIN3-binding F-box protein 1	F:GO:0005515	F:protein binding	NA	NA	NA
MmiR6929	gma-miR1533	mRNA16679_4	ethylene-insensitive protein 2	C:GO:0016020; P:GO:0030001; F:GO:0046873	C:membrane; P:metal ion transport; F:metal ion transmembrane transporter activity	NA	NA	NA
MmiR6929	gma-miR1533	mRNA16679_5	ethylene-insensitive protein 2	C:GO:0016020; P:GO:0030001; F:GO:0046873	C:membrane; P:metal ion transport; F:metal ion transmembrane transporter activity	NA	NA	NA
MmiR6929	gma-miR1533	mRNA19372_2	formin-like protein 5	F:GO:0005199; C:GO:0016021	F:structural constituent of cell wall; C:integral component of membrane	NA	NA	NA
MmiR6929	gma-miR1533	JK512510_1	haloacid dehalogenase-like hydrolase domain-containing protein At4g39970	F:GO:0016787	F:hydrolase activity	NA	NA	NA
MmiR6929	gma-miR1533	JK512569_1	haloacid dehalogenase-like hydrolase domain-containing protein At4g39970	F:GO:0016787	F:hydrolase activity	NA	NA	NA
MmiR6929	gma-miR1533	JK512633_1	haloacid dehalogenase-like hydrolase domain-containing protein At4g39970	F:GO:0016787	F:hydrolase activity	NA	NA	NA
MmiR6929	gma-miR1533	JK512837_1	haloacid dehalogenase-like hydrolase domain-containing protein At4g39970	F:GO:0016787	F:hydrolase activity	NA	NA	NA
MmiR6929	gma-miR1533	mRNA3827_1	Heat shock protein DnaJ with tetratricopeptide repeat, putative isoform 1	F:GO:0005515	F:protein binding	NA	NA	NA
MmiR6929	gma-miR1533	mRNA14221_1	heavy metal-associated isoprenylated plant protein 35-like	P:GO:0030001; F:GO:0046872	P:metal ion transport; F:metal ion binding	NA	NA	NA
MmiR6929	gma-miR1533	mRNA14221_1	heavy metal-associated isoprenylated plant protein 35-like	P:GO:0030001; F:GO:0046872	P:metal ion transport; F:metal ion binding	NA	NA	NA
MmiR6929	gma-miR1533	mRNA19402_c1_seq1	importin subunit beta-1	P:GO:0006606; F:GO:0008536; F:GO:0008565	P:protein import into nucleus; F:Ran GTPase binding; F:protein transporter activity	NA	NA	NA
MmiR6929	gma-miR1533	mRNA19661_1	inositol-phosphate phosphatase	F:GO:0008934; P:GO:0046854; P:GO:0046855	F:inositol monophosphate 1-phosphatase activity; P:phosphatidylinositol phosphorylation; P:inositol phosphate dephosphorylation	Biosynthesis of antibiotics	map01130	ec:1.1.1.34 - reductase (NADPH), ec:1.3.1.12 - dehydrogeNAse, ec:3.5.1.14 - acid amidohydrolase, ec:4.1.1.32 - carboxykiNAse (GTP), ec:1.2.4.1 - dehydrogeNAse (acetyl-transferring), ec:1.1.1.267 - reductoisomerase, ec:6.4.1.2 - carboxylase, ec:2.3.1.12 - acetyltransferase, ec:2.7.1.148 - 5'-diphospho)-2-C-methyl-D-erythritol kiNAse, ec:1.4.1.14 - synthase (NADH), ec:1.1.1.35 - dehydrogeNAse, ec:2…
MmiR6929	gma-miR1533	mRNA8836_1	jmjC domain-containing protein 4 isoform X1	F:GO:0000987; C:GO:0005634; P:GO:0010030; F:GO:0033746; F:GO:0033749; P:GO:0043985; P:GO:0070078; P:GO:0070079	F:proximal promoter sequence-specific DNA binding; C:nucleus; P:positive regulation of seed germination; F:histone demethylase activity (H3-R2 specific); F:histone demethylase activity (H4-R3 specific); P:histone H4-R3 methylation; P:histone H3-R2 demethylation; P:histone H4-R3 demethylation	NA	NA	NA
MmiR6929	gma-miR1533	mRNA16783_1	kelch domain-containing protein 4	F:GO:0005515	F:protein binding	NA	NA	NA
MmiR6929	gma-miR1533	mRNA18829_1	KH domain-containing protein At4g18375	F:GO:0003723	F:RNA binding	NA	NA	NA
MmiR6929	gma-miR1533	mRNA19279_2	mannan endo-1,4-beta-mannosidase 2-like	F:GO:0004553; P:GO:0005975	F:hydrolase activity, hydrolyzing O-glycosyl compounds; P:carbohydrate metabolic process	NA	NA	NA
MmiR6929	gma-miR1533	mRNA16310_1	Maspardin	C:GO:0016021; F:GO:0016787	C:integral component of membrane; F:hydrolase activity	NA	NA	NA
MmiR6929	gma-miR1533	mRNA4805_1	myb-like protein X	C:GO:0016021	C:integral component of membrane	NA	NA	NA
MmiR6929	gma-miR1533	mRNA4805_1	myb-like protein X	C:GO:0016021	C:integral component of membrane	NA	NA	NA
MmiR6929	gma-miR1533	mRNA16927_1	NA	NA	NA	NA	NA	NA
MmiR6929	gma-miR1533	mRNA18408_1	NA	NA	NA	NA	NA	NA
MmiR6929	gma-miR1533	mRNA18408_2	NA	NA	NA	NA	NA	NA
MmiR6929	gma-miR1533	mRNA18746_1	NA	NA	NA	NA	NA	NA
MmiR6929	gma-miR1533	mRNA5806_1	NA	F:GO:0003676; F:GO:0008270	F:nucleic acid binding; F:zinc ion binding	NA	NA	NA
MmiR6929	gma-miR1533	mRNA18151_1	NAC domain-containing protein 62-like isoform X2	F:GO:0003677; P:GO:0006355	F:DNA binding; P:regulation of transcription, DNA-templated	NA	NA	NA
MmiR6929	gma-miR1533	mRNA21905_1	NAC domain-containing protein 72-like	F:GO:0003677; P:GO:0006355	F:DNA binding; P:regulation of transcription, DNA-templated	NA	NA	NA
MmiR6929	gma-miR1533	mRNA21905_1	NAC domain-containing protein 72-like	F:GO:0003677; P:GO:0006355	F:DNA binding; P:regulation of transcription, DNA-templated	NA	NA	NA
MmiR6929	gma-miR1533	mRNA9826_2	NAD(P)H-quinone oxidoreductase subunit M, chloroplastic	F:GO:0016655; P:GO:0055114	F:oxidoreductase activity, acting on NAD(P)H, quinone or similar compound as acceptor; P:oxidation-reduction process	NA	NA	NA
MmiR6929	gma-miR1533	mRNA9826_1	NAD(P)H-quinone oxidoreductase subunit M, chloroplastic	F:GO:0003676; C:GO:0009535; F:GO:0016655; F:GO:0048038; P:GO:0055114	F:nucleic acid binding; C:chloroplast thylakoid membrane; F:oxidoreductase activity, acting on NAD(P)H, quinone or similar compound as acceptor; F:quinone binding; P:oxidation-reduction process	NA	NA	NA
MmiR6929	gma-miR1533	mRNA18581_1	N-terminal acetyltransferase B complex auxiliary subunit NAA25 isoform X1	F:GO:0005515	F:protein binding	NA	NA	NA
[truncated: 2,308 more rows]
