# Supplementary material for: Computational Identification of miRNAs and Temperature-Responsive lncRNAs From Mango (Mangifera indica L.)
Source: Front Genet. 2021 Jun 7;12:607248. doi: 10.3389/fgene.2021.607248 (PMC8216217; doi:10.3389/fgene.2021.607248)
Supplement: Supplementary Table 3 — Heat responsive lncRNAs data. [file Table_3.xlsx]

## Sheet: HRdeglncdata
Heat Responsive lncRNAs Data
lncRNA_name	Log2_fold_change	p_value	adjusted_p_value
HRlnc25944_1	-6.2087	4.27e-06	0.008011
HRlnc25226_1	-5.5253	8.75e-05	0.017675
HRlnc24982_1	-5.1261	0.000124323	0.012509
HRlnc7376_1	-4.7885	0.000107631	0.011447
HRlnc13791_1	-4.4534	0.000258984	0.020558
HRlnc23420_1	-4.324	6.92e-05	0.01534
HRlnc16869_3	4.0814	0.000730821	0.0419474
HRlnc22898_1	4.1323	0.000758601	0.0430027
HRlnc3849_1	4.2284	3.58e-06	0.00749257
HRlnc21465_1	4.2648	0.000305136	0.042518
HRlnc3985_1	4.4663	0.000327066	0.023958
HRlnc5118_2	4.5652	0.000190748	0.0296148
HRlnc21614_1	4.655	6.67e-05	0.008224
HRlnc24569_1	4.9924	0.000235283	0.019163
HRlnc30312_1	5.3408	0.000255033	0.020429
HRlnc24284_1	5.4634	0.000122112	0.022175
HRlnc5542_1	5.5201	3.37e-06	0.00105186
HRlnc20286_1	5.5801	4.6e-08	7.56e-05
HRlnc7623_1	5.758	1.59e-07	0.000185831
HRlnc30326_1	5.931	9.15e-06	0.002176
HRlnc24466_1	6.0781	1.7e-06	0.000623283
HRlnc19707_1	6.2986	1.97e-07	0.000131759
HRlnc27371_1	7.4298	4.09e-05	0.005938
HRlnc11351_2	7.5487	1.41e-08	1.63e-05
