# Supplementary material for: Computational Identification of miRNAs and Temperature-Responsive lncRNAs From Mango (Mangifera indica L.)
Source: Front Genet. 2021 Jun 7;12:607248. doi: 10.3389/fgene.2021.607248 (PMC8216217; doi:10.3389/fgene.2021.607248)
Supplement: Supplementary Table 4 — Cold responsive lncRNAs data. [file Table_4.xlsx]

## Sheet: coldlncsigdata
Cold Responsive lncRNAs Data
lncRNA_name	Log2_fold_change	p_value	adjusted_p_value
CRlnc100_1	2.20685	3.67e-19	2.86e-18
CRlnc1000_1	3.17592	1.79e-19	1.42e-18
CRlnc10012_1	2.26218	1.75e-05	5.41e-05
CRlnc10013_1	-2.31608	2.35e-09	1.04e-08
CRlnc10027_1	3.39051	3.58e-54	7.32e-53
CRlnc1003_1	2.63678	4.95e-05	0.000127
CRlnc10056_1	2.88579	6.61e-33	7.61e-32
CRlnc10072_1	4.73119	3.08e-159	4.06e-157
CRlnc10105_1	-2.13215	2.89e-07	9.43e-07
CRlnc10107_1	-3.82945	1.9e-07	6.3e-07
CRlnc10118_1	-4.12296	2.84e-40	5.08e-39
CRlnc10124_1	-4.90693	6.64e-10	2.73e-09
CRlnc10132_1	-2.50405	6.84e-17	4.79e-16
CRlnc10166_1	-3.66653	7.04e-41	1.28e-39
CRlnc10167_1	-3.51933	3.62e-11	1.53e-10
CRlnc10193_1	2.48169	1.11e-27	1.06e-26
CRlnc10228_1	-2.7152	9.94e-08	3.86e-07
CRlnc10256_2	-2.9359	1.44e-05	3.8e-05
CRlnc10262_1	-2.59777	1.37e-08	4.76e-08
CRlnc10264_1	-4.1814	2.4e-18	1.53e-17
CRlnc10268_1	2.87332	3.22e-22	2.83e-21
CRlnc10282_1	2.65017	1.33e-158	7.85e-157
CRlnc10287_1	-2.75892	0.001315	0.00277
CRlnc10293_1	3.43779	4.07e-175	2.65e-173
CRlnc10293_2	3.18523	2e-78	5.84e-77
CRlnc103_1	5.48941	0.00297333	0.00664019
CRlnc10308_1	2.13732	2.07e-22	1.59e-21
CRlnc10316_1	-4.59505	2.59e-17	1.74e-16
CRlnc10321_1	-3.10953	3.36e-12	1.64e-11
CRlnc10321_3	-2.88497	1.01e-20	8.23e-20
CRlnc10340_1	4.91511	2.21e-57	4.75e-56
CRlnc10344_1	-2.16274	8.02e-08	2.62e-07
CRlnc1035_1	6.32029	9.89e-38	1.42e-36
CRlnc10381_1	6.71907	0	0
CRlnc1039_1	6.89921	6.34e-32	7.75e-31
CRlnc104_1	-2.04025	1.24e-07	4.17e-07
CRlnc10423_1	-3.4405	4.84e-18	3.39e-17
CRlnc10427_1	-2.69301	4.93e-05	0.000127
CRlnc10436_1	-2.78139	3.29e-14	1.68e-13
CRlnc1044_1	5.47133	5.66e-48	1.01e-46
CRlnc1044_2	4.05085	1.47e-36	2.31e-35
CRlnc10441_1	2.49248	5.87e-21	4.82e-20
CRlnc10445_1	-6.24866	6.09e-06	1.73e-05
CRlnc10451_1	-2.6428	2.74e-18	2.04e-17
CRlnc10462_1	-8.56919	4.98e-25	4.99e-24
CRlnc10469_1	-2.49323	1.55e-15	9.34e-15
CRlnc10490_1	2.20305	1.19e-14	6.24e-14
CRlnc10495_1	4.92716	1.04e-26	9.63e-26
CRlnc10511_1	-4.31962	3.52e-73	1.5e-71
CRlnc10518_1	2.69634	7.39e-88	3.15e-86
CRlnc10523_2	3.06193	7.74e-34	1.11e-32
CRlnc10529_1	3.4028	4.98e-76	1.4e-74
CRlnc1053_1	2.89196	1.37e-05	3.64e-05
CRlnc10533_1	2.18867	7.93e-19	6.08e-18
CRlnc10539_1	-3.2021	2.36e-22	2.07e-21
CRlnc10578_1	-2.90278	7.48e-11	3.31e-10
CRlnc10599_1	2.68057	4.05e-17	2.44e-16
CRlnc10599_2	2.01641	4.79e-13	2.27e-12
CRlnc10606_1	-2.16249	3.61e-08	1.46e-07
CRlnc10609_1	2.7073	2.63e-34	3.44e-33
CRlnc1062_1	5.05035	7.2e-75	2e-73
CRlnc10621_1	4.12345	2.84e-106	2.36e-104
CRlnc10668_1	-2.40102	0.000913178	0.00222618
CRlnc10682_1	-3.13406	4.38e-13	2.48e-12
CRlnc10688_1	-2.16856	1.49e-24	1.26e-23
CRlnc107_1	-3.99278	1.34e-11	5.79e-11
CRlnc1070_1	3.41398	3.25e-32	4.41e-31
CRlnc1071_1	-2.06331	1.97e-06	5.68e-06
CRlnc10719_1	2.74674	9.92e-11	4.05e-10
CRlnc10735_1	2.22803	1.73e-12	7.96e-12
CRlnc10737_1	2.13825	9.72e-08	3.32e-07
CRlnc1074_1	-7.89745	1.13e-13	5.57e-13
CRlnc10741_1	2.50289	2.86e-46	6.12e-45
CRlnc10766_1	-3.411	2.57e-07	8.41e-07
CRlnc10767_2	-3.91613	2.11e-05	5.65e-05
CRlnc10771_1	3.59157	8.88e-42	1.66e-40
CRlnc10798_1	2.01983	1.48e-75	4.15e-74
CRlnc10804_1	2.09075	4.79e-05	0.000140123
CRlnc1084_1	-2.42204	8.84e-08	3.44e-07
CRlnc10845_2	2.96213	1.14e-22	8.87e-22
CRlnc10855_1	-3.67303	1.74e-28	2.02e-27
CRlnc10855_2	-3.33896	5.06e-24	4.82e-23
CRlnc10857_2	-2.00057	0.000389	0.000866
CRlnc10865_1	3.42442	3.03e-121	2.23e-119
CRlnc10871_1	-11.1878	1.69e-90	1.01e-88
CRlnc10873_1	-3.90028	6.77e-20	5.26e-19
CRlnc1088_1	2.2201	0.001739	0.003593
CRlnc10886_1	2.55486	2.7e-05	6.89e-05
CRlnc10895_1	-2.23365	8.35e-11	3.43e-10
CRlnc1090_1	-2.48898	0.016208	0.027964
CRlnc10900_1	-2.42953	3.69e-17	2.62e-16
CRlnc10900_3	-2.8788	5.37e-10	2.48e-09
CRlnc10903_1	-4.07079	8.77e-14	4.36e-13
CRlnc10905_1	-2.89988	1.7e-19	1.29e-18
CRlnc10908_1	-3.21547	2.54e-05	7.7e-05
CRlnc10926_1	-2.71225	9.05e-23	8.15e-22
CRlnc10928_1	-4.06995	9.52e-39	1.61e-37
CRlnc1093_1	-3.08101	1.89e-05	5.09e-05
CRlnc10935_1	2.84598	3.58e-22	3.11e-21
CRlnc10946_1	-2.4302	0.00127	0.002679
CRlnc10970_1	-10.7178	9.71e-78	4.61e-76
CRlnc10973_1	2.10971	9.17e-19	6.71e-18
CRlnc10976_1	2.7076	5.87e-27	6.17e-26
CRlnc10981_1	2.37052	1.28e-83	3.99e-82
CRlnc1101_1	-4.22026	1.19e-06	3.65e-06
CRlnc11039_1	-5.94882	0.000552	0.001203
CRlnc11041_1	-2.26821	2.36e-08	8.52e-08
CRlnc11077_1	-3.49936	4.14e-34	6.01e-33
CRlnc11104_1	3.91931	4.59e-28	5.01e-27
CRlnc11107_1	-4.59281	1.3e-26	1.41e-25
CRlnc11136_1	2.68564	1.78e-13	1.03e-12
CRlnc11139_1	3.40587	4.15e-75	1.39e-73
CRlnc11139_2	2.55263	5.77e-51	1.11e-49
CRlnc1114_1	-2.99573	2.03e-06	6.95e-06
CRlnc11141_1	2.51776	1.81e-115	7.82e-114
CRlnc11184_1	3.9603	2.64e-211	2.11e-209
CRlnc1119_1	-3.13947	0.00653633	0.0137174
CRlnc11195_1	3.24981	4.55e-31	5.41e-30
CRlnc11203_4	2.13306	1.52e-06	4.61e-06
CRlnc11205_1	2.59638	4.08e-123	1.88e-121
CRlnc11205_2	2.135	2.14e-21	1.83e-20
CRlnc11227_1	-2.39414	6.03e-63	1.42e-61
CRlnc11238_2	-2.41335	2.3e-08	8.31e-08
CRlnc11254_2	2.05225	0.00076	0.001663
CRlnc11255_1	-2.34462	8.27e-05	0.0002
CRlnc11255_2	-3.09889	2.39e-13	1.37e-12
CRlnc11260_1	-3.49373	4.72e-12	2.28e-11
CRlnc11270_1	-2.3786	0.01364	0.024091
CRlnc11270_3	-2.88594	3.93e-07	1.26e-06
CRlnc11270_4	-2.86908	0.000187	0.000445
CRlnc11275_1	3.13729	6.76e-87	3.82e-85
CRlnc11283_1	2.40506	4.06e-41	6.05e-40
CRlnc11290_1	-2.69927	1.03e-28	1.21e-27
CRlnc11298_1	-2.84711	1.05e-10	4.3e-10
CRlnc11313_2	2.68425	1.29e-11	5.6e-11
CRlnc11315_1	-4.83699	1.94e-09	7.68e-09
CRlnc11337_1	-2.79242	2.91e-06	8.24e-06
CRlnc11340_1	-2.45681	9.67e-27	1.05e-25
CRlnc11351_1	2.59909	4.31e-05	0.000108
CRlnc11351_2	3.86815	6.63e-28	7.21e-27
CRlnc11353_1	-3.94228	6.18e-31	7.94e-30
CRlnc11362_1	2.22664	1.89e-10	9.03e-10
CRlnc114_1	-2.43331	2.84e-05	7.51e-05
CRlnc1140_1	4.73928	4.26e-29	5.09e-28
CRlnc1140_2	4.26679	1.25e-29	1.52e-28
CRlnc11402_1	2.01856	1.74e-05	4.56e-05
CRlnc11409_1	-5.64887	1.43e-71	5.85e-70
CRlnc11449_1	2.01864	0.000936	0.002018
CRlnc11459_1	2.39665	0.005233	0.009893
CRlnc11459_2	3.11412	1.82e-13	9.63e-13
CRlnc1146_1	-2.52596	0.000913	0.001933
CRlnc11461_1	2.62694	2.19e-52	5.57e-51
CRlnc11478_1	7.46046	4.21e-157	8.48e-155
CRlnc11478_2	6.68919	4.96e-120	5.29e-118
CRlnc11495_1	-3.16615	1.28e-10	5.57e-10
CRlnc11495_2	-2.86567	0.022262	0.037677
CRlnc11495_3	-8.16025	2.87e-19	2.16e-18
CRlnc11497_1	2.95374	1.08e-171	6.94e-170
CRlnc11497_2	2.88452	3.54e-151	1.96e-149
CRlnc115_1	2.87203	9.26e-21	7.54e-20
CRlnc11517_1	3.87461	1.72e-42	3.28e-41
CRlnc11525_2	-2.84333	0.000911356	0.00222288
CRlnc11526_2	-2.53405	7.32e-06	2.36e-05
CRlnc1154_1	5.8178	0.000282	0.000639
CRlnc11548_1	-2.65538	0.000536	0.001199
CRlnc11548_2	-3.17062	2.25e-05	6.02e-05
CRlnc11548_3	-5.83979	0.000145	0.00035
CRlnc1156_1	-2.7582	0.001958	0.004014
CRlnc11676_1	-2.18575	0.0212773	0.0401247
CRlnc11676_2	-2.47216	0.00221989	0.00507063
CRlnc11702_1	2.51837	1.35e-66	4.91e-65
CRlnc11708_2	-2.3051	3.74e-18	2.77e-17
CRlnc11711_1	-10.5664	1.3e-80	6.49e-79
CRlnc11720_1	2.44823	2.99e-11	1.51e-10
CRlnc11725_1	-2.23552	8.37e-08	2.87e-07
CRlnc11772_1	-2.14549	8.64e-12	4.09e-11
CRlnc1179_1	4.29636	4.35e-18	2.74e-17
CRlnc1180_1	-5.3752	2.49e-32	3.39e-31
CRlnc11803_2	-5.43657	0.000978	0.00206
CRlnc11809_1	5.69384	1.43e-90	8.6e-89
CRlnc11813_1	-2.13171	1.08e-16	6.38e-16
CRlnc11829_1	-3.84594	0.000111	0.000272
CRlnc11829_2	-6.09737	4.09e-05	0.000106
CRlnc11868_1	-3.11522	1.47e-32	1.83e-31
CRlnc1188_1	2.6291	1.49e-15	9.74e-15
CRlnc11880_1	-6.58116	4.35e-66	1.57e-64
CRlnc1190_1	3.04133	4.14e-36	6.41e-35
CRlnc11901_1	2.62983	1.22e-11	5.29e-11
CRlnc11935_1	2.55488	1.19e-42	2.28e-41
CRlnc11961_1	-3.35388	5.81e-27	5.41e-26
CRlnc12_1	2.24155	8.95e-15	4.72e-14
CRlnc120_1	3.04554	2e-06	6.86e-06
CRlnc120_2	3.40643	1.55e-06	5.37e-06
CRlnc1202_1	5.8178	0.000282	0.000638
CRlnc12034_1	-2.69377	3.22e-06	9.08e-06
CRlnc12034_2	-2.11157	0.00049	0.001077
CRlnc12050_1	2.58335	2.07e-90	9.24e-89
CRlnc1206_1	2.4563	0.00038	0.000869
CRlnc12078_1	-2.72649	9.31e-25	9.19e-24
CRlnc121_1	3.34116	3.5e-12	1.71e-11
CRlnc12110_1	2.15571	3.91e-67	1.12e-65
CRlnc12124_1	3.14972	1.3e-112	1.22e-110
CRlnc12138_1	2.0178	1.19e-21	8.85e-21
CRlnc12147_1	2.01757	4.68e-12	2.26e-11
CRlnc12147_2	2.73562	1.55e-25	1.59e-24
CRlnc1215_1	-3.3514	2.68e-19	2.02e-18
CRlnc1216_1	3.19632	5.16e-08	1.8e-07
CRlnc12186_1	2.06619	3.72e-35	4.99e-34
CRlnc122_1	3.05766	0.021501	0.036534
CRlnc1220_1	2.16633	6.08e-07	1.92e-06
CRlnc1222_1	-5.38907	0.0019537	0.00450081
CRlnc12227_1	-2.18778	1.18e-10	4.77e-10
CRlnc12287_1	9.44576	1.09e-224	5.54e-222
CRlnc12288_1	3.25126	8.76e-07	2.72e-06
CRlnc12305_1	2.21426	5.04e-12	2.68e-11
CRlnc12305_2	5.57137	5.78e-76	1.98e-74
CRlnc12308_1	-2.22825	1.96e-08	6.75e-08
CRlnc12312_1	-3.09637	2.34e-06	7.98e-06
CRlnc12333_1	2.757	3.86e-37	5.07e-36
CRlnc12363_1	2.36113	3.41e-69	1.33e-67
CRlnc12366_2	-2.58181	5.3e-17	3.49e-16
CRlnc1237_1	3.94191	2.97e-24	2.86e-23
CRlnc12382_1	-5.14926	6.44e-20	4.43e-19
CRlnc12383_1	5.28492	2.22e-292	2.87e-290
CRlnc12402_1	2.85684	3.48e-82	1.33e-80
CRlnc12406_1	-2.45548	1.5e-15	9.06e-15
CRlnc12413_1	2.29711	7.54e-58	2.19e-56
CRlnc12442_1	-2.29987	9.4e-05	0.000264881
CRlnc12442_2	-2.83032	1.61e-29	1.83e-28
CRlnc1249_1	-4.10469	6.45e-23	5.85e-22
CRlnc12492_1	-3.05864	5.16e-07	1.64e-06
CRlnc1250_1	-2.99959	0.01173	0.020981
CRlnc12500_2	2.40403	3.08e-36	4.24e-35
CRlnc12507_1	2.3928	1.17e-05	3.68e-05
CRlnc12522_1	-6.95756	3.48e-08	1.17e-07
CRlnc12534_1	-3.7881	1.88e-26	2.01e-25
CRlnc12584_1	-3.41807	3.05e-06	8.96e-06
CRlnc12599_2	-2.07215	3.02e-05	7.69e-05
CRlnc1261_1	-2.51926	2.56e-05	6.79e-05
CRlnc12611_1	-2.23667	5.32e-11	2.22e-10
CRlnc12614_1	-2.42428	3.26e-56	9.12e-55
CRlnc12614_2	-2.41739	2.33e-95	1.55e-93
CRlnc12654_1	-2.57109	1.43e-07	4.56e-07
CRlnc12672_1	2.15289	2.05e-12	1.01e-11
CRlnc12709_2	2.10946	9.9e-21	7.05e-20
CRlnc12721_1	-2.77417	1.91e-09	7.55e-09
CRlnc12721_2	-3.37293	6.02e-07	1.9e-06
CRlnc12732_1	2.73836	1.38e-45	2.9e-44
CRlnc1274_1	4.5988	1.07e-12	4.99e-12
CRlnc12752_4	-2.01725	1.51e-11	7.01e-11
CRlnc12760_1	-2.36761	9.31e-08	3.62e-07
CRlnc12776_1	7.15096	4.31e-249	3.09e-246
CRlnc12801_2	-2.98426	0.007388	0.0153067
CRlnc12815_1	-10.0081	3.1e-50	7.48e-49
CRlnc12818_1	3.21939	1.08e-226	9.45e-225
CRlnc12827_2	2.32358	4.85e-42	7.4e-41
CRlnc1283_1	2.52216	1.54e-17	1.05e-16
CRlnc12835_1	-2.13333	6.43e-10	2.64e-09
CRlnc12867_1	2.21986	2.99e-09	1.16e-08
CRlnc12867_2	2.95613	3.85e-12	1.87e-11
CRlnc12869_1	3.08694	9.83e-11	4.02e-10
CRlnc12887_1	-4.51406	1.43e-13	7.6e-13
CRlnc1292_1	3.33428	4.98e-59	1.18e-57
CRlnc12938_1	-7.04755	2.58e-10	1.09e-09
CRlnc13030_1	-2.77588	4.7e-21	3.41e-20
CRlnc13044_1	-2.09833	2.53e-29	2.87e-28
CRlnc13049_1	-2.30577	5.43e-16	3.38e-15
CRlnc13052_1	-2.20046	1.39e-09	6.22e-09
CRlnc1306_1	-2.86066	4.08e-17	2.71e-16
CRlnc13063_2	3.42293	3.14e-92	1.07e-90
CRlnc13068_2	2.68673	0.003422	0.006658
CRlnc13099_1	3.16714	1.29e-12	5.95e-12
CRlnc131_1	-3.12869	6.23e-09	2.36e-08
CRlnc13133_1	-2.69655	1e-17	6.21e-17
CRlnc13138_2	-2.44796	2.02e-12	1.1e-11
CRlnc13141_1	-3.44801	4e-56	8.44e-55
CRlnc13142_1	2.62827	1.58e-39	2.75e-38
CRlnc13152_2	-2.08056	0.005836	0.010949
CRlnc13163_1	-4.37654	1.46e-07	4.91e-07
CRlnc13191_1	-6.19543	2.62e-24	2.53e-23
CRlnc13197_1	-6.22958	3.83e-06	1.07e-05
CRlnc132_1	-2.05515	1.04e-07	4.04e-07
CRlnc132_3	-5.48738	0.0012538	0.00298868
CRlnc13200_1	-2.23187	7.9e-05	0.000192
CRlnc13212_1	-5.06186	8.08e-17	5.28e-16
CRlnc13214_2	3.5544	2.56e-35	3.85e-34
CRlnc13237_1	4.0422	1.63e-245	1.09e-242
CRlnc1325_1	-4.32674	2.48e-07	8.12e-07
CRlnc13252_c1_1	-2.67177	3.63e-09	1.4e-08
CRlnc13267_1	2.64865	5.54e-30	6.4e-29
CRlnc13325_1	-2.73183	1.08e-13	5.33e-13
CRlnc13363_1	2.12913	3.77e-38	5.14e-37
CRlnc13382_1	-2.56917	1.86e-06	5.59e-06
CRlnc13405_c1_1	-2.94511	7.45e-06	2.1e-05
CRlnc13405_c2_1	-3.23532	0.003423	0.006746
CRlnc13429_1	2.98319	1.59e-104	1.26e-102
CRlnc13429_2	3.17015	2.98e-73	1.27e-71
CRlnc13471_2	2.70869	0.000221453	0.000593752
CRlnc1350_1	2.96631	1.81e-11	9.27e-11
CRlnc13512_1	2.06097	2.85e-15	1.7e-14
CRlnc13532_3	-3.02934	2.84e-06	9.57e-06
CRlnc13533_1	-2.7472	2.83e-10	1.12e-09
CRlnc13549_1	-3.50816	6.64e-34	7.9e-33
CRlnc13549_2	-2.46312	1.15e-10	5.03e-10
CRlnc13549_3	-2.15456	5.66e-08	1.97e-07
CRlnc13558_1	-3.02199	8.51e-25	7.24e-24
CRlnc13558_2	-2.5927	4e-11	2e-10
CRlnc13565_1	2.70076	8.09e-72	2.55e-70
CRlnc13568_1	5.47458	3.29e-166	7.44e-164
CRlnc13602_1	-3.08783	7.75e-08	2.54e-07
CRlnc1362_1	-2.41416	7.48e-07	2.34e-06
CRlnc13626_1	-2.5139	7.52e-10	3.07e-09
CRlnc13629_1	-2.61128	1.35e-17	9.75e-17
CRlnc13640_1	-3.29765	1.54e-24	1.29e-23
CRlnc13660_1	3.50638	8.15e-143	8.46e-141
CRlnc13670_1	-2.48106	1.38e-16	9.5e-16
CRlnc13704_1	2.15965	6.58e-21	5.4e-20
CRlnc13723_1	-2.24099	5.56e-17	3.66e-16
CRlnc13758_1	-2.55602	0.000189	0.00045
CRlnc13758_2	-3.61718	0.000132554	0.000366188
CRlnc13758_4	-2.02945	2.19e-13	1.15e-12
CRlnc1377_1	2.68401	3.11e-19	2.07e-18
CRlnc13791_1	-5.72552	2.35e-99	1.21e-97
CRlnc13820_1	-2.38932	1.28e-06	3.9e-06
CRlnc1387_1	2.1564	9.23e-15	5.76e-14
CRlnc13955_1	4.14551	9.79e-202	7.45e-200
CRlnc1405_1	3.0499	2.65e-47	4.68e-46
CRlnc14054_1	3.65583	1.63e-152	9.19e-151
CRlnc1412_1	-2.86567	0.022263	0.037677
CRlnc14125_1	2.53721	1.24e-25	1.09e-24
CRlnc1413_1	-6.47804	4.79e-07	1.46e-06
CRlnc14156_1	2.71149	1.76e-139	1.73e-137
CRlnc14162_2	-2.15768	7.42e-07	2.32e-06
CRlnc14170_3	2.90094	4.94e-18	3.46e-17
CRlnc142_1	2.74792	7.54e-28	8.19e-27
CRlnc14200_c1_1	2.99728	6e-15	3.79e-14
CRlnc14239_1	-4.03908	1.89e-48	4.34e-47
CRlnc1425_1	3.78301	4.98e-41	9.1e-40
CRlnc14328_1	3.55682	1.87e-47	3.31e-46
CRlnc14335_1	2.25191	5.26e-11	2.2e-10
CRlnc1434_1	5.24956	0.004462	0.008522
CRlnc14357_1	2.67505	8.11e-09	2.88e-08
CRlnc14357_2	2.43175	5.57e-07	1.69e-06
CRlnc14357_3	2.06358	0.000436	0.000964
CRlnc14357_4	2.6302	1.29e-19	8.72e-19
CRlnc1437_1	-2.03118	2.66e-07	8.68e-07
CRlnc14394_2	-2.57993	0.004936	0.009427
CRlnc14399_1	-2.4527	4.4e-15	2.36e-14
CRlnc144_1	3.44955	9.32e-25	7.92e-24
CRlnc14405_2	-2.79769	0.0240036	0.044672
CRlnc14413_1	2.32773	7.19e-11	3.18e-10
CRlnc14423_1	2.21783	0.00257841	0.0058161
CRlnc1444_1	3.69824	1.17e-15	7.15e-15
CRlnc14447_1	-3.4379	0.000979	0.002102
CRlnc1445_1	-3.07773	8.07e-10	3.69e-09
CRlnc14460_2	-3.26038	4.79e-20	3.76e-19
CRlnc14469_2	-2.44893	7.29e-15	4.23e-14
CRlnc14488_1	5.88667	1.64e-274	1.91e-272
CRlnc1453_1	2.52048	7.08e-27	6.58e-26
CRlnc14549_1	2.35239	3.83e-17	2.71e-16
CRlnc14549_2	2.14054	9.83e-13	5.45e-12
CRlnc14549_3	2.46116	6.15e-24	5.05e-23
CRlnc14575_1	2.39948	1.13e-52	2.89e-51
CRlnc1460_1	2.11163	7.94e-05	0.000199
CRlnc1461_1	-3.51682	2.69e-08	9.67e-08
CRlnc1463_1	2.48026	0.000601	0.001304
CRlnc14642_4	-2.66709	4.51e-09	1.63e-08
CRlnc14673_1	2.5759	2.52e-19	1.9e-18
CRlnc14673_2	2.51841	7.47e-19	4.88e-18
CRlnc14673_3	2.85288	1.48e-44	3.02e-43
CRlnc1474_1	-8.40401	4.55e-21	3.76e-20
CRlnc14790_2	-2.25723	6.29e-30	6.49e-29
CRlnc148_1	3.33014	6.18e-14	3.68e-13
CRlnc1480_1	-2.34063	8.31e-05	0.000208
CRlnc1482_1	2.31602	3.19e-06	8.99e-06
CRlnc14821_1	-7.25389	1.74e-41	3.23e-40
CRlnc14829_2	-2.08331	3.65e-27	3.43e-26
CRlnc14914_2	-6.91947	3.75e-09	1.45e-08
CRlnc14921_1	-2.37991	4.04e-18	2.85e-17
CRlnc14963_2	2.11094	3.33e-09	1.29e-08
CRlnc1498_1	2.49025	4.29e-06	1.2e-05
CRlnc15_1	2.06754	0.0043462	0.0094241
CRlnc15009_1	-3.86765	1.57e-05	4.13e-05
CRlnc15009_2	-4.28976	1.07e-27	1.2e-26
CRlnc15009_3	-3.94469	9.91e-08	3.38e-07
CRlnc15015_1	-3.26525	1.41e-11	6.56e-11
CRlnc1503_1	5.07681	2.12e-33	2.71e-32
CRlnc15053_2	-3.2598	5.21e-09	1.99e-08
CRlnc1507_1	-2.71394	8.92e-11	3.66e-10
CRlnc1511_1	-2.2991	0.00249595	0.0056449
CRlnc15134_2	-2.01977	1.05e-08	4.41e-08
CRlnc15134_3	-2.42774	2.3e-11	1.17e-10
CRlnc1514_1	-3.43807	0.001085	0.002315
CRlnc15161_2	-2.26766	2.12e-11	9.73e-11
CRlnc1517_1	-3.53652	0.002279	0.004629
CRlnc1520_1	-2.29718	0.030125	0.049293
CRlnc15207_1	-4.62535	1.07e-61	3.44e-60
CRlnc1521_1	2.38335	5.14e-49	1.2e-47
CRlnc1528_1	2.35766	5.14e-13	2.44e-12
CRlnc15280_1	2.26853	5.12e-14	2.58e-13
CRlnc15280_3	2.3091	1.16e-18	8.82e-18
CRlnc15280_4	2.47543	3.98e-17	2.82e-16
CRlnc15301_2	3.12303	2.61e-37	4.21e-36
CRlnc15304_1	2.93973	2.48e-109	2.18e-107
CRlnc15340_1	8.06209	2.36e-101	1.25e-99
CRlnc15350_2	2.65903	6.17e-21	5.17e-20
CRlnc15360_1	2.07529	6.7e-23	6.05e-22
CRlnc15398_1	2.64572	2.99e-28	2.92e-27
CRlnc15467_2	-3.2206	2.72e-26	2.79e-25
CRlnc15467_3	-2.56015	1.19e-08	5e-08
CRlnc1547_1	-5.92565	0.000519113	0.00131508
CRlnc15484_1	-2.32377	4.64e-43	7.57e-42
CRlnc1554_1	2.47757	2.95e-16	1.87e-15
CRlnc15554_2	-5.59093	0.000488494	0.00124362
CRlnc15558_1	3.29615	4.95e-133	4.45e-131
CRlnc1557_1	2.9735	1.4e-06	4.09e-06
CRlnc1557_2	2.93697	5.59e-29	5.59e-28
CRlnc15598_1	-3.34929	4.93e-201	3.74e-199
CRlnc15683_3	2.31038	1.31e-08	5.47e-08
CRlnc15686_1	-2.37117	1.37e-23	1.28e-22
CRlnc15695_1	6.7517	0	0
CRlnc157_1	2.10075	1.39e-26	1.5e-25
CRlnc15702_1	-3.22611	9.2e-12	4.03e-11
CRlnc1572_1	-2.19247	0.000261901	0.000695014
CRlnc1574_1	6.6934	4.17e-27	4.41e-26
CRlnc1574_2	5.39206	1.09e-61	2.5e-60
CRlnc1576_1	-2.10199	0.00332999	0.00737348
CRlnc15770_1	2.11169	3.99e-25	4.01e-24
CRlnc1582_1	2.31517	0.007552	0.013969
CRlnc15834_2	-3.5045	0.000580953	0.00146021
CRlnc1586_1	-2.9807	6.49e-06	1.78e-05
CRlnc15891_1	2.69985	2.82e-09	1.04e-08
CRlnc15903_1	-4.32164	2.39e-141	3.77e-139
CRlnc15903_2	-4.00512	1.86e-100	1.37e-98
CRlnc1596_1	-2.58417	0.000535	0.001169
CRlnc15993_1	-2.01052	8.71e-45	1.78e-43
CRlnc160_1	-3.73895	6.23e-11	3.08e-10
CRlnc16006_1	-6.56614	2.42e-07	7.93e-07
CRlnc1602_1	2.49315	0.000450313	0.00115371
CRlnc1605_1	-3.29865	2.69e-19	2.11e-18
CRlnc16081_2	3.45554	2.51e-11	1.07e-10
CRlnc16113_3	-2.2273	0.000465	0.001051
CRlnc1614_1	-2.52815	9.89e-07	3.5e-06
CRlnc16208_1	2.17581	4.23e-58	9.8e-57
CRlnc16208_2	2.07844	3.26e-48	5.88e-47
CRlnc1626_1	2.40492	0.000311106	0.000815973
CRlnc16315_1	-2.48306	8.35e-08	2.86e-07
CRlnc1635_1	-4.51759	3.07e-08	1.1e-07
CRlnc16392_1	4.12772	8.2e-218	6.81e-216
CRlnc164_1	-2.41936	0.00532663	0.0113652
CRlnc1642_1	2.13426	4.28e-09	1.85e-08
CRlnc16420_2	-2.70994	3.86e-05	0.000114354
CRlnc1644_1	-2.73364	0.00154513	0.00362486
CRlnc16456_1	-2.02066	2.02e-13	1.16e-12
CRlnc1648_1	-2.41623	0.00442739	0.00958039
CRlnc16501_1	3.10202	4e-09	1.54e-08
CRlnc16503_1	-2.84419	3.82e-05	9.59e-05
CRlnc16575_2	2.52604	3.91e-23	3.11e-22
CRlnc16603_2	-2.53764	3.27e-17	2.18e-16
CRlnc16603_4	-2.71623	2.83e-21	2.36e-20
CRlnc16628_1	-9.30313	6.37e-34	9.18e-33
CRlnc16628_2	-5.59805	1.34e-15	8.13e-15
CRlnc16628_3	-6.5243	4.52e-06	1.49e-05
CRlnc16628_4	-8.06218	2.05e-17	1.38e-16
CRlnc16628_5	-5.90178	4.85e-20	3.36e-19
CRlnc16628_6	-5.36991	9.38e-14	5.04e-13
CRlnc16628_7	-5.88606	5.87e-19	4.33e-18
CRlnc16628_8	-7.84459	1.17e-16	7.55e-16
CRlnc16643_2	-2.64632	2.25e-12	1.03e-11
CRlnc16657_1	-4.90713	5.53e-11	2.47e-10
CRlnc16660_1	-2.92585	9.22e-41	1.67e-39
CRlnc16661_1	2.4215	2.47e-12	1.22e-11
CRlnc16703_5	-2.8579	1.13e-07	3.63e-07
CRlnc16723_1	-6.01736	3.65e-05	9.52e-05
CRlnc16723_5	-4.76809	0.017768	0.030683
CRlnc16801_1	-2.07853	1.78e-07	5.66e-07
CRlnc16810_1	2.02271	1.32e-12	6.12e-12
CRlnc16866_1	4.80012	0	0
CRlnc16869_3	2.91675	2.95e-17	1.98e-16
CRlnc1689_1	-5.5984	0.000686438	0.00170893
CRlnc169_1	2.34797	5.7e-17	4.01e-16
CRlnc16909_1	-2.86802	0.026884	0.044649
CRlnc16909_2	-2.48796	2.12e-22	1.87e-21
CRlnc16909_3	-2.27323	2.71e-14	1.51e-13
CRlnc1692_1	-4.95474	0.008309	0.015236
CRlnc16940_1	2.56455	1.21e-156	7.05e-155
CRlnc171_1	2.41659	2.37e-10	9.42e-10
CRlnc1712_1	3.25592	1.24e-07	4e-07
CRlnc1712_2	2.78701	3.63e-21	3.02e-20
CRlnc17179_1	-2.2648	0.005202	0.009838
CRlnc17197_2	-2.29748	3.27e-11	1.48e-10
CRlnc1722_1	-3.05814	3.27e-07	1.06e-06
CRlnc1728_1	-3.65998	1.24e-06	3.8e-06
CRlnc1730_1	-2.6054	5.21e-17	3.12e-16
CRlnc1734_1	-2.37769	0.017284	0.029913
CRlnc1737_1	2.80101	0.00270958	0.0060921
CRlnc17375_2	2.88743	5.52e-32	7.43e-31
CRlnc17397_2	2.05301	6.94e-44	1.11e-42
CRlnc17413_1	-2.44845	5.03e-27	5.51e-26
CRlnc17413_2	-3.14509	1.15e-47	2.56e-46
CRlnc1742_1	-2.74233	4.51e-18	2.84e-17
CRlnc17437_3	2.48676	1.61e-31	2.13e-30
CRlnc17489_1	-2.50919	4.78e-73	2.02e-71
CRlnc17489_2	-2.43361	1.43e-74	6.31e-73
CRlnc175_2	-2.08373	0.000472726	0.00120726
CRlnc1750_1	3.88765	0.000244266	0.000650403
CRlnc17556_2	-5.95266	9.94e-18	6.84e-17
CRlnc1762_1	-3.43516	0.003138	0.00614
CRlnc17631_2	-5.04364	0.012872	0.022658
CRlnc1764_1	2.14587	1.78e-22	1.37e-21
CRlnc1765_1	-2.13697	0.004437	0.008552
CRlnc1765_2	-2.94638	2.96e-06	8.69e-06
CRlnc1766_1	-6.72822	2.23e-08	8.06e-08
CRlnc17672_1	2.9878	2.2e-11	9.41e-11
CRlnc17683_1	5.21157	2.65e-16	1.8e-15
CRlnc1769_1	-3.08509	1.07e-21	9.21e-21
CRlnc1772_1	2.31674	8.05e-14	4.76e-13
CRlnc17772_1	2.60821	2.31e-45	3.97e-44
CRlnc1779_1	2.10113	2.49e-07	8.16e-07
CRlnc17790_7	2.32769	0.00053407	0.0013496
CRlnc17798_1	-2.46039	3.27e-39	5.64e-38
CRlnc17798_3	-2.60597	1.6e-63	5.37e-62
CRlnc1785_1	6.0525	4.33e-31	5.16e-30
CRlnc17924_2	-2.90969	4.03e-17	2.42e-16
CRlnc1799_1	-2.86567	0.022262	0.037677
CRlnc18003_5	-2.53409	8.68e-25	8.59e-24
CRlnc18080_1	3.17438	1.7e-45	2.93e-44
CRlnc181_1	2.44516	4.45e-10	1.74e-09
CRlnc18188_1	-2.18448	8.44e-33	1.17e-31
CRlnc1822_1	2.93339	1.63e-07	5.43e-07
CRlnc18227_1	5.72239	5.9e-65	1.62e-63
CRlnc18289_2	-4.28419	2.08e-17	1.4e-16
CRlnc18309_3	2.40322	5.51e-08	1.92e-07
CRlnc18318_32	2.83712	2.33e-55	5.02e-54
CRlnc1832_1	2.27004	7.36e-11	3.63e-10
CRlnc18337_1	-2.29135	1.25e-12	5.79e-12
CRlnc18365_6	-3.44502	2.06e-15	1.24e-14
CRlnc1837_1	2.77265	1.36e-08	4.72e-08
CRlnc1848_1	5.43009	7.19e-22	5.4e-21
CRlnc18536_3	2.10593	1.35e-45	2.83e-44
CRlnc1854_1	2.09217	2.53e-10	1e-09
CRlnc1862_1	2.54494	3.45e-07	1.27e-06
CRlnc1864_1	4.48617	7.11e-11	2.94e-10
CRlnc18679_2	-3.34881	0.006855	0.012783
CRlnc1868_1	2.61611	1.88e-05	5.79e-05
CRlnc18687_3	2.60409	7.81e-50	1.46e-48
CRlnc18687_c1_1	2.71163	4.47e-20	3.51e-19
CRlnc1869_1	2.29863	3.67e-50	6.92e-49
CRlnc18695_3	-2.81049	5.34e-44	8.94e-43
CRlnc18696_1	-2.27957	1.18e-07	4e-07
CRlnc18697_1	3.0724	8.07e-13	4.1e-12
CRlnc1879_1	6.71145	9.3e-28	1.01e-26
CRlnc18796_c1_1	-2.08539	4.43e-12	2.14e-11
CRlnc18812_2	2.06511	1.97e-11	1.01e-10
CRlnc1883_1	5.15435	1.09e-26	1e-25
CRlnc1884_1	2.34757	4.62e-55	9.61e-54
CRlnc18860_1	2.15117	5.8e-41	1.06e-39
CRlnc18884_2	-2.13442	1.82e-11	8.39e-11
CRlnc1889_1	-3.77952	3.59e-05	0.000106739
CRlnc1890_1	2.23754	1.96e-33	2.78e-32
CRlnc18911_2	-3.55609	7.05e-13	3.59e-12
CRlnc1892_1	-3.31177	8.26e-11	3.64e-10
CRlnc1893_1	-5.83962	0.000122	0.000299
CRlnc1893_2	-7.00568	1.52e-09	6.07e-09
CRlnc18938_3	-2.39067	0.000468	0.001057
CRlnc18964_1	2.87047	2.03e-07	6.71e-07
CRlnc18999_1	-3.09836	2.3e-14	1.29e-13
CRlnc18999_2	-2.5933	4.29e-10	1.78e-09
CRlnc19009_3	-2.5448	1.39e-21	1.18e-20
CRlnc1908_1	3.35447	2.85e-09	1.25e-08
CRlnc191_1	-2.34894	2.91e-05	7.69e-05
CRlnc1910_1	4.23052	1.53e-05	4.74e-05
CRlnc19111_2	-6.16611	3.38e-65	1.19e-63
CRlnc1913_1	-2.31055	2.72e-11	1.16e-10
CRlnc19160_35	-2.54069	4.68e-08	1.64e-07
CRlnc19235_2	-2.02821	9.37e-08	3.04e-07
CRlnc19268_2	-2.60122	1.04e-22	9.31e-22
CRlnc1929_1	-2.23497	3.77e-05	0.00011181
CRlnc19372_1	2.43047	9.42e-34	1.35e-32
CRlnc19380_2	2.9974	3.42e-09	1.25e-08
CRlnc19388_10	-2.30297	9.81e-07	2.92e-06
CRlnc19388_2	-3.52944	0.00052	0.001166
CRlnc19392_18	-7.5003	5.91e-12	2.62e-11
CRlnc19392_22	-7.08882	1.47e-09	5.85e-09
CRlnc19402_1	-4.02725	3.99e-19	2.97e-18
CRlnc19410_1	3.02338	1.43e-31	1.9e-30
CRlnc19421_13	-2.11651	1.3e-10	5.64e-10
CRlnc19421_14	-2.24601	5.85e-09	2.22e-08
CRlnc19421_9	-2.44261	0.00016	0.000383
CRlnc19425_20	-4.27498	2.22e-11	9.5e-11
CRlnc19425_3	-7.64246	4.9e-15	2.88e-14
CRlnc19437_3	3.19424	3.16e-91	1.43e-89
CRlnc19443_c1_15	-2.55193	9.61e-08	3.12e-07
CRlnc1945_1	4.47174	3.17e-32	3.56e-31
CRlnc19457_1	-2.87454	2.48e-45	5.16e-44
CRlnc19486_1	2.65157	1.33e-115	8.85e-114
CRlnc19488_c1_1	2.13822	1.58e-34	2.08e-33
CRlnc1950_1	-6.01715	3.41e-05	8.94e-05
CRlnc1952_1	4.05964	1.53e-68	5.85e-67
CRlnc1954_1	3.01456	4.94e-05	0.000123
CRlnc19559_1	2.08195	2.48e-52	6.28e-51
CRlnc19589_1	2.25836	1.37e-85	7.57e-84
CRlnc19609_1	-2.32011	2.61e-64	8.93e-63
CRlnc19648_1	-5.91815	3.06e-50	7.38e-49
CRlnc19663_1	2.34499	6.89e-94	4.46e-92
CRlnc19694_1	4.72016	4.17e-18	2.63e-17
CRlnc19707_1	6.05587	1e-176	1.64e-174
CRlnc1971_1	2.48366	6.8e-39	1.16e-37
CRlnc19741_1	-3.01751	1.01e-47	2.26e-46
CRlnc1978_1	-2.40827	9.34e-08	3.19e-07
CRlnc19784_1	-4.18055	8.1e-122	8.89e-120
CRlnc19785_1	-5.22647	5.92e-87	3.36e-85
CRlnc19799_1	2.10425	1.85e-14	9.58e-14
CRlnc198_1	3.39604	1.12e-38	1.9e-37
CRlnc19812_1	-3.61685	2.05e-28	2.38e-27
CRlnc19821_1	-4.79975	1.84e-56	5.19e-55
CRlnc19852_1	-3.35469	3.33e-69	1.3e-67
CRlnc1986_1	2.76661	3.82e-09	1.47e-08
CRlnc1996_1	5.69443	2.48e-16	1.57e-15
CRlnc19971_1	2.10127	4.08e-61	9.28e-60
CRlnc19972_1	-3.78076	1.71e-89	1.01e-87
CRlnc20009_1	-3.23527	3.75e-47	8.28e-46
CRlnc2002_1	3.86306	1.14e-29	1.16e-28
CRlnc2005_1	3.74306	2.74e-18	2.04e-17
CRlnc2010_1	-6.59312	8.56e-06	2.73e-05
CRlnc20133_1	-3.79238	1.59e-48	3.65e-47
CRlnc20143_1	3.06129	6.60167551579199e-318	1.01048341437913e-315
CRlnc20191_c1_1	2.17787	3.82e-19	2.97e-18
CRlnc20197_1	-2.28432	7.04e-24	6.67e-23
CRlnc20212_1	-7.35934	6.36e-11	3.15e-10
CRlnc20230_1	-2.27567	4.68e-26	4.21e-25
CRlnc20233_1	3.30269	9.64e-110	8.51e-108
CRlnc20238_1	-3.10071	4.48e-31	5.79e-30
CRlnc20260_1	4.18112	2.4e-255	2.52e-253
CRlnc20264_1	-4.08336	3.21e-31	4.17e-30
CRlnc20276_1	3.16784	1.69e-126	1.36e-124
CRlnc20286_1	4.95472	1.69e-255	6.93e-253
CRlnc20289_1	2.2315	5.25e-81	1.97e-79
CRlnc20296_1	-4.11465	1.62e-25	1.66e-24
CRlnc203_1	-2.54819	0.00012	0.000295
CRlnc2030_1	-5.48737	0.00125437	0.00298979
CRlnc20300_1	4.6137	5.48e-141	5.58e-139
CRlnc2032_1	-4.76809	0.017761	0.030683
CRlnc20335_1	-5.43623	4.02e-93	2.56e-91
CRlnc2036_1	3.16711	1.97e-38	2.71e-37
CRlnc2037_1	-4.76858	0.015767	0.02751
CRlnc20402_1	2.37787	3.95e-35	4.91e-34
CRlnc20465_1	-6.01656	5.67e-05	0.000145
CRlnc2048_1	2.3651	5.96e-17	3.56e-16
CRlnc20482_1	-8.89232	3.26e-211	1.36e-208
CRlnc20487_1	-2.03764	3.6e-33	4.19e-32
CRlnc20491_1	-4.65384	1.22e-82	6.39e-81
CRlnc20501_1	-3.47302	2.69e-126	3.19e-124
CRlnc20521_1	4.99393	1.16e-257	9.65e-255
CRlnc20568_1	4.69331	2.16e-75	6.04e-74
CRlnc2057_1	-5.93115	6.12e-05	0.000155
CRlnc20588_1	4.65161	6e-145	6.46e-143
CRlnc20594_1	-3.22697	1.08e-49	2.57e-48
CRlnc20608_1	-4.73073	3.42e-107	2.91e-105
CRlnc20609_1	-2.16854	4.32e-22	3.27e-21
CRlnc2061_1	-2.49236	0.00374617	0.00822796
CRlnc2062_1	2.19139	1.66e-10	6.68e-10
CRlnc20620_1	4.14485	1.06e-223	3.18e-221
CRlnc20624_1	5.12768	3.95e-96	1.93e-94
CRlnc2063_1	-8.21552	1.08e-20	7.67e-20
CRlnc2066_1	2.74964	0.000507	0.00114
CRlnc20663_1	7.17668	1.89e-58	4.13e-57
CRlnc2068_1	2.55866	5.42e-39	8.06e-38
CRlnc20688_1	4.4618	7.54e-31	8.08e-30
CRlnc20698_1	3.67416	3e-88	9.77e-87
CRlnc20740_1	-2.20629	8.41e-65	2.93e-63
CRlnc2075_1	2.59117	1.05e-13	5.62e-13
CRlnc20762_1	2.97195	2.87e-106	1.13e-104
CRlnc20775_1	-2.65515	1.13e-25	1.16e-24
CRlnc20781_1	-3.71719	1.59e-40	2.45e-39
CRlnc20784_1	2.62785	1.65e-75	7.38e-74
CRlnc2080_1	-3.15414	8.77e-06	2.8e-05
CRlnc2086_1	-6.78525	7.5e-09	2.67e-08
CRlnc20886_1	-3.15023	1.57e-16	1.01e-15
CRlnc20887_1	-5.32339	5.02e-96	3.36e-94
CRlnc20930_1	-2.64396	1.85e-13	9.02e-13
CRlnc20989_1	-5.74919	2.26e-30	2.85e-29
CRlnc21013_1	2.211	1.9e-42	2.94e-41
CRlnc21020_1	-2.75806	9.04e-24	8.52e-23
CRlnc21025_1	2.17688	1.47e-86	6.1e-85
CRlnc21061_1	2.68863	3.05e-39	4.57e-38
CRlnc2108_1	2.88187	9.92e-47	2.16e-45
CRlnc21080_1	-2.5525	3.23e-14	1.96e-13
CRlnc2111_1	-5.08937	4.21e-12	1.89e-11
CRlnc21172_1	2.25127	2.63e-56	5.58e-55
CRlnc21174_1	2.88215	5.55e-39	7.76e-38
CRlnc21181_1	2.22621	1.07e-11	5.02e-11
CRlnc21193_1	-2.51774	3.53e-21	2.94e-20
CRlnc2120_1	-3.16124	0.014621	0.025463
CRlnc2120_c1_1	-3.17277	5.56e-13	2.63e-12
CRlnc2121_1	-3.36987	0.000729119	0.00180514
CRlnc21214_1	-2.50986	1.59e-25	1.39e-24
CRlnc21218_1	3.27721	7.06e-121	7.63e-119
CRlnc2124_1	-2.65633	7.14e-09	2.69e-08
CRlnc21248_1	2.39787	9.87e-62	2.27e-60
CRlnc21268_1	-2.67129	1.19e-20	8.42e-20
CRlnc21285_1	2.37113	3.07e-21	2.56e-20
CRlnc21302_1	-3.33477	4.6e-07	1.47e-06
CRlnc21306_1	-6.77884	2.61e-56	7.32e-55
CRlnc21311_1	-3.39582	1.12e-60	3.51e-59
CRlnc2132_1	-2.91341	0.0213155	0.0401871
CRlnc2133_1	-2.30495	1.71e-06	4.97e-06
CRlnc21362_1	-2.47685	1.05e-17	7.2e-17
CRlnc21387_1	-2.06786	4.44e-09	1.7e-08
CRlnc2140_1	4.0593	5.14e-12	2.73e-11
CRlnc21405_1	-5.52931	1.55e-49	3.66e-48
CRlnc2144_1	2.65906	3.28e-07	1.06e-06
CRlnc21444_1	-2.04797	1.78e-19	1.2e-18
CRlnc21468_1	2.62356	7.53e-68	1.9e-66
CRlnc21479_1	-2.89058	2.19e-20	1.75e-19
CRlnc21510_1	2.04868	3.96e-14	2.39e-13
CRlnc21517_1	-3.66882	9.59e-74	3.14e-72
CRlnc21559_1	-4.71673	3.24e-40	5.79e-39
CRlnc21560_1	-5.9386	9.36e-62	2.38e-60
CRlnc21566_1	2.79613	4.22e-59	1.27e-57
CRlnc21573_1	-2.03421	4.64e-26	4.71e-25
CRlnc21596_1	2.88341	1.1e-20	9.11e-20
CRlnc2160_2	3.55734	5.44e-15	3.45e-14
CRlnc21614_1	4.02322	7.5e-87	3.13e-85
CRlnc21669_1	2.23901	1.56e-20	1.26e-19
CRlnc21680_1	-3.35549	1.34e-15	7.38e-15
CRlnc21691_1	2.42766	2.19e-43	3.47e-42
CRlnc21704_1	2.10626	1.14e-33	1.46e-32
CRlnc21722_1	2.69564	4.63e-129	3.89e-127
CRlnc21727_1	2.13036	2.97e-44	4.81e-43
CRlnc21750_1	-3.49871	7.35e-14	3.68e-13
CRlnc2176_1	-2.55145	8.11e-05	0.000196
CRlnc21779_1	-2.66202	8.33e-60	2.01e-58
CRlnc2180_1	3.04277	2.27e-07	7.13e-07
CRlnc2187_1	3.14135	3.03e-05	7.7e-05
CRlnc21891_1	-2.91966	1.62e-36	2.09e-35
CRlnc21902_1	2.37038	1.41e-43	2.25e-42
CRlnc21908_1	-2.01385	2.35e-12	1.07e-11
CRlnc21914_1	7.29292	9.06e-128	4.34e-126
CRlnc21934_1	-2.94393	1.5e-25	1.54e-24
CRlnc2194_1	-2.3756	1.13e-05	3.01e-05
CRlnc21948_1	-3.5962	0.00073	0.001566
CRlnc21958_1	5.48741	0.00516981	0.0110501
CRlnc2196_1	3.55164	1.85e-61	4.67e-60
CRlnc21962_1	2.41539	6.72e-12	3.21e-11
CRlnc21984_1	2.40901	7.01e-25	6.97e-24
CRlnc22008_1	3.74248	6.11e-114	3.96e-112
CRlnc2201_1	2.02944	9.88e-13	4.99e-12
CRlnc2204_1	6.83922	8.42e-52	1.64e-50
CRlnc22042_1	-2.97788	1.03e-36	1.62e-35
CRlnc22051_1	2.91081	2.19e-36	3.43e-35
CRlnc22052_1	-3.80481	2.1e-05	5.45e-05
CRlnc22055_1	2.12764	5.03e-56	1.1e-54
CRlnc22065_1	-2.46703	1.59e-21	1.35e-20
CRlnc22088_1	3.18501	6.72e-18	4.2e-17
CRlnc22105_1	2.93275	8.96e-145	4.78e-143
CRlnc22112_1	2.8005	8.52e-29	9.49e-28
CRlnc22113_1	2.7026	1.23e-58	2.88e-57
CRlnc22130_1	2.63539	2.73e-53	5.5e-52
CRlnc22134_1	-2.09205	2.1e-08	7.19e-08
CRlnc22144_1	2.45975	8.07e-68	2.04e-66
CRlnc22156_1	2.13157	9.11e-25	7.74e-24
CRlnc2217_1	-2.0873	0.000822	0.001791
CRlnc2218_2	-2.30634	0.002583	0.005195
CRlnc22188_1	2.40369	0.012277	0.0217
CRlnc22214_1	-2.21106	6.5e-15	3.79e-14
CRlnc2223_1	3.35514	1.16e-31	1.41e-30
CRlnc2225_1	2.363	1.13e-25	9.98e-25
CRlnc22256_1	-2.20804	3.6e-20	2.85e-19
CRlnc2227_1	2.90118	0.000212473	0.000571186
CRlnc22272_1	2.34177	0.007589	0.014034
CRlnc22277_1	2.38158	1.05e-38	1.46e-37
CRlnc22310_1	-2.20408	4.31e-17	2.85e-16
CRlnc22312_1	-4.4939	3.48e-40	6.21e-39
CRlnc22316_1	2.20516	2.36e-20	1.88e-19
CRlnc22320_1	-2.60436	4.42e-17	2.66e-16
CRlnc22323_1	-7.16464	2.64e-10	1.12e-09
CRlnc22327_1	-2.44246	8.63e-06	2.33e-05
CRlnc22337_1	2.01046	1.34e-08	4.67e-08
CRlnc2234_1	2.18022	3.47e-11	1.75e-10
CRlnc22342_1	-2.31199	8.47e-14	4.57e-13
CRlnc22391_1	3.50942	2.12e-56	4.7e-55
CRlnc22405_1	2.98432	2.35e-75	6.57e-74
CRlnc22407_1	3.516	6.05e-48	1.09e-46
CRlnc22415_1	-2.80671	2.34e-21	1.71e-20
CRlnc22420_1	4.05813	1.55e-130	7.61e-129
CRlnc22436_1	4.0874	1.92e-58	5.67e-57
CRlnc22438_1	-4.31536	3.96e-33	5.53e-32
CRlnc22441_1	-2.74255	4.27e-15	2.51e-14
CRlnc2245_1	-6.62247	6.01e-08	2.09e-07
CRlnc22460_1	3.55061	3.37e-69	1.31e-67
CRlnc22476_1	2.42134	5.21e-11	2.59e-10
CRlnc22485_1	-4.0986	3.33e-10	1.56e-09
CRlnc22486_1	-3.03966	5.8e-13	2.97e-12
CRlnc2249_1	-3.06043	3.45e-07	1.27e-06
CRlnc2249_2	-4.7194	5.06e-10	2.35e-09
CRlnc22502_1	2.78142	8.86e-75	2.45e-73
CRlnc22521_1	2.21775	2.58e-07	9.64e-07
CRlnc22522_1	2.79842	3.53e-12	1.59e-11
CRlnc22531_1	2.01362	6.39e-11	2.65e-10
CRlnc2254_1	-5.15431	0.00390718	0.00854589
CRlnc22552_1	-6.74254	7.97e-08	2.61e-07
CRlnc22557_1	-2.69567	9.54e-09	3.36e-08
CRlnc22572_1	-3.39858	2.06e-42	3.92e-41
CRlnc22577_1	2.38714	6.24e-35	8.31e-34
CRlnc22615_1	2.36167	4.46e-26	4.01e-25
CRlnc2262_1	5.18186	6.76e-58	1.46e-56
CRlnc22622_1	-3.67438	2.48e-15	1.35e-14
CRlnc22653_1	-3.7073	2.46e-21	1.8e-20
CRlnc22658_1	3.37484	7.75e-05	0.000188
CRlnc2269_1	4.39175	3.82e-36	5.26e-35
CRlnc22695_1	7.67263	2.44e-12	1.32e-11
CRlnc22704_1	-3.03535	5.9e-06	1.68e-05
CRlnc22707_1	5.50732	1.57e-241	1.51e-239
CRlnc22743_1	-2.26713	2.98e-10	1.26e-09
CRlnc22744_1	2.25654	9.36e-75	2.59e-73
CRlnc22748_1	-3.59203	2.15e-16	1.24e-15
CRlnc22756_1	-2.00163	3.84e-18	2.71e-17
CRlnc22794_1	2.29008	2.3e-39	3.98e-38
CRlnc22805_1	-2.06745	5.87e-20	4.04e-19
CRlnc22828_1	6.08131	3.8e-79	1.12e-77
CRlnc22847_1	-2.59061	1.4e-12	6.98e-12
CRlnc22863_1	2.00448	3.02e-13	1.73e-12
CRlnc22871_1	-2.77692	9.15e-11	4.02e-10
CRlnc22894_1	2.61275	3.51e-72	1.45e-70
CRlnc22897_1	3.25697	4.62e-60	1.13e-58
CRlnc22898_1	2.07282	6.43e-14	3.83e-13
CRlnc2291_1	2.05812	1.94e-05	5.97e-05
CRlnc2292_1	-3.57357	1.86e-07	7.04e-07
CRlnc22933_1	3.88121	1.23e-47	2.21e-46
CRlnc2295_1	3.38968	2.42e-35	3.02e-34
CRlnc22957_1	2.05048	2.16e-14	1.11e-13
CRlnc22960_1	-2.95514	2.2e-14	1.24e-13
CRlnc2298_1	4.72667	4.57e-13	2.59e-12
CRlnc22992_1	-2.13581	0.012369	0.022041
CRlnc23027_1	2.10559	1.85e-126	8.74e-125
CRlnc23036_1	-2.17718	8.81e-21	6.29e-20
CRlnc23044_1	-2.60517	1.6e-07	5.33e-07
CRlnc23046_1	-4.27215	6.68e-11	2.97e-10
CRlnc23080_1	2.16207	7.79e-12	3.43e-11
CRlnc2310_1	3.50588	3.44e-09	1.33e-08
CRlnc23102_1	2.62934	1.17e-24	1.13e-23
CRlnc23103_1	-4.67127	2.72e-23	2.5e-22
CRlnc23114_1	-5.97787	4.06e-82	2.1e-80
CRlnc23135_1	2.58868	5.86e-37	7.66e-36
CRlnc23137_1	2.19986	3.86e-27	3.61e-26
CRlnc23152_1	3.03944	1.64e-56	4.64e-55
CRlnc23153_1	-2.37663	1.45e-26	1.5e-25
CRlnc23170_1	-2.59276	1.45e-13	7.1e-13
CRlnc23183_1	2.49242	1.07e-15	5.93e-15
CRlnc23189_1	4.36958	1.6e-59	3.84e-58
CRlnc23193_1	-2.04284	5.56e-07	1.76e-06
CRlnc23199_1	-2.147	1.71e-22	1.52e-21
CRlnc23206_1	-3.0893	1.04e-21	8.88e-21
CRlnc23214_1	-2.12474	1.72e-08	6.28e-08
CRlnc23234_1	3.57832	3.32e-12	1.78e-11
CRlnc23237_1	-4.93856	4.12e-29	4.92e-28
CRlnc23245_1	-4.1201	6.6e-34	7.85e-33
CRlnc23294_1	-2.60616	1.5e-10	6.46e-10
CRlnc23296_1	2.36593	2.95e-09	1.09e-08
CRlnc23297_1	-3.22773	0.00235108	0.00534236
CRlnc23328_1	3.18048	4.75e-15	2.55e-14
CRlnc23334_1	2.09284	8.11e-26	8.43e-25
CRlnc23340_1	-2.36002	2.16e-06	6.44e-06
CRlnc23352_1	-3.34298	7.73e-05	0.000188
CRlnc23365_1	3.45705	9.03e-106	3.55e-104
CRlnc23387_1	-2.39025	9.05e-09	3.38e-08
CRlnc23397_1	-3.40528	1.63e-15	8.96e-15
CRlnc2340_1	-9.10196	6.25e-30	6.45e-29
CRlnc23401_1	3.56115	1.76e-94	8.42e-93
CRlnc23412_1	-3.25796	2.7e-08	9.69e-08
CRlnc23420_1	-3.13306	0.019802	0.033892
CRlnc23425_1	-2.05744	2.05e-12	9.37e-12
CRlnc23436_1	-2.62699	5.15e-11	2.31e-10
CRlnc23438_1	2.62937	3.41e-18	2.41e-17
CRlnc23447_1	2.85104	2.16e-41	3.99e-40
CRlnc23453_1	3.30189	2.6e-99	9.56e-98
CRlnc23468_1	-2.52636	3.53e-09	1.29e-08
CRlnc23499_1	-2.53305	3.68e-07	1.19e-06
CRlnc23504_1	2.75825	1.02e-37	1.67e-36
CRlnc23522_1	2.74451	7.38e-25	6.3e-24
CRlnc23547_1	2.14991	1.54e-23	1.44e-22
CRlnc2355_1	-2.592	0.000914	0.001975
CRlnc23558_1	-5.8112	5.6e-50	1.34e-48
CRlnc23571_1	-2.40665	1.28e-16	7.49e-16
CRlnc23572_1	-4.97355	2.38e-09	9.33e-09
CRlnc23573_1	-2.08721	9.87e-09	3.47e-08
CRlnc23577_1	-2.3311	8.73e-15	5.03e-14
CRlnc23583_1	2.51862	1.49e-18	1.08e-17
CRlnc2359_1	2.27127	0.0224665	0.0420849
CRlnc23591_1	3.78365	2.05e-71	5.43e-70
CRlnc2360_1	-2.55169	0.00257841	0.0058161
CRlnc23623_1	-2.80317	2.94e-17	1.97e-16
CRlnc2363_1	2.02645	1.65e-05	4.33e-05
CRlnc23630_1	-2.21894	5.48e-11	2.45e-10
CRlnc23636_1	2.34136	1.84e-20	1.47e-19
CRlnc23638_1	4.14316	1.77e-13	9.36e-13
CRlnc23640_1	2.89076	1.87e-17	1.26e-16
CRlnc23668_1	3.31898	2.05e-45	3.54e-44
CRlnc23685_1	2.09356	1.41e-12	7.06e-12
CRlnc23690_1	-2.04682	3.42e-15	1.84e-14
CRlnc23702_1	-4.25482	1.79e-56	3.97e-55
CRlnc23704_1	3.33445	6.63e-18	4.85e-17
CRlnc23722_1	2.13899	5.55e-38	9.17e-37
CRlnc2373_1	3.77916	1.23e-06	3.77e-06
CRlnc23736_1	-3.56906	1.14e-06	3.5e-06
CRlnc23740_1	2.10899	2.17e-16	1.38e-15
CRlnc23741_1	2.25237	3.9e-18	2.47e-17
CRlnc23746_1	2.7103	2.39e-31	2.87e-30
CRlnc2375_1	-2.22484	0.000442	0.001002
CRlnc23762_1	-7.00462	1.02e-08	3.79e-08
CRlnc23784_1	2.04768	9.62e-11	4.22e-10
CRlnc23821_1	2.17717	2.61e-22	2.31e-21
CRlnc23837_1	-2.20324	0.002502	0.005045
CRlnc23856_1	-5.58237	1e-25	1.04e-24
CRlnc23871_1	2.24329	4.83e-45	9.95e-44
CRlnc23889_1	7.97677	0	8.09e-306
CRlnc23900_1	-3.3652	1.66e-13	8.77e-13
CRlnc23908_1	5.63979	2.93e-34	4.27e-33
CRlnc23912_1	-3.30756	4.78e-49	8.77e-48
CRlnc23914_1	-3.59831	6.84e-24	5.61e-23
CRlnc23926_1	2.93984	7.07e-05	0.000172
CRlnc23933_1	-4.27933	2.46e-41	3.69e-40
CRlnc23937_1	2.09022	2.01e-07	6.35e-07
CRlnc23940_1	2.35126	2.14e-24	2.07e-23
CRlnc23945_1	2.89385	6.45e-27	7.04e-26
CRlnc2396_1	5.48893	0.0019537	0.00450081
CRlnc23996_1	-3.83064	7.06e-25	7.02e-24
CRlnc23998_1	2.73453	7.29e-27	6.77e-26
CRlnc24009_1	-8.19955	1.44e-19	9.71e-19
CRlnc24016_1	2.8623	1.65e-11	8.49e-11
CRlnc2403_1	-2.09484	5.72e-05	0.000166042
CRlnc24033_1	2.58004	1.92e-50	4.66e-49
CRlnc24042_1	-4.35761	4.28e-20	2.97e-19
CRlnc24044_1	4.77003	1.63e-30	1.91e-29
CRlnc24051_1	2.83914	1.47e-09	5.55e-09
CRlnc24059_1	-2.5826	1.81e-08	6.24e-08
CRlnc24084_1	2.46484	4.18e-44	6.74e-43
CRlnc2409_1	-3.41326	5.97e-17	3.93e-16
CRlnc24116_1	2.26875	6.98e-42	1.31e-40
CRlnc24122_1	3.28607	2.36e-12	1.08e-11
CRlnc24132_1	-3.06182	8.41e-14	4.19e-13
CRlnc24136_1	2.05237	9.66e-07	2.87e-06
CRlnc24150_1	7.4731	1.04e-40	1.88e-39
CRlnc24154_1	4.70343	2.73e-46	4.78e-45
CRlnc2416_1	-2.71602	0.000331	0.000763
CRlnc24160_1	2.64243	1.21e-15	6.7e-15
CRlnc24179_1	2.98299	1.27e-60	2.86e-59
CRlnc24188_1	2.23846	5.46e-24	4.5e-23
CRlnc24202_1	-3.78258	3.46e-14	1.92e-13
CRlnc24236_1	-5.18657	2.43e-12	1.19e-11
CRlnc24243_1	2.17284	9.68e-08	3.76e-07
CRlnc24261_1	-3.15988	2.14e-14	1.1e-13
CRlnc24271_1	-2.5494	5.36e-24	5.1e-23
CRlnc24273_1	3.45511	1.63e-26	1.75e-25
CRlnc24284_1	7.22711	2.63e-258	1.12e-255
CRlnc24287_1	-5.83962	0.000122	0.000299
CRlnc2429_1	-2.52347	3.69e-15	2.36e-14
CRlnc24292_1	-6.40714	2.93e-100	2.14e-98
CRlnc24299_1	2.62052	9.97e-19	7.29e-18
CRlnc24308_1	-2.14688	0.000325	0.000732
CRlnc24309_1	-2.13125	4.38e-20	3.55e-19
CRlnc24320_1	-4.10722	4.79e-17	2.87e-16
CRlnc24330_1	-2.30725	2.31e-06	6.88e-06
CRlnc24353_1	-3.77525	6.9e-33	9.55e-32
CRlnc24365_1	5.09182	8.88e-299	1.19e-296
CRlnc24366_1	-2.78103	1.38e-16	8.9e-16
CRlnc2438_1	-7.08882	1.47e-09	5.85e-09
CRlnc24383_1	-2.98071	4.1e-22	3.11e-21
CRlnc24387_1	2.57391	4.8e-16	3.2e-15
CRlnc24394_1	2.26288	1.74e-32	1.97e-31
CRlnc24397_1	-3.49756	0.000464613	0.00118767
CRlnc24406_1	-3.98289	6.02e-05	0.000153
CRlnc24415_1	5.47717	6.7e-152	1.23e-149
CRlnc24429_1	-3.29081	4.34e-16	2.72e-15
CRlnc24432_1	-4.72224	3.51e-15	2.07e-14
CRlnc24435_1	-3.26284	4e-11	1.8e-10
CRlnc24441_1	5.62478	2.17e-120	2.32e-118
CRlnc24454_1	2.04414	5.12e-16	3.41e-15
CRlnc24461_1	-3.6364	9.79e-11	4.29e-10
CRlnc24464_1	-5.54806	2.98e-38	4.07e-37
CRlnc24466_1	2.11844	0.00605288	0.0127831
CRlnc2447_1	-3.61272	9.63e-06	2.68e-05
CRlnc24472_1	2.39441	5.28e-12	2.54e-11
CRlnc24473_1	3.14994	5.64e-18	3.94e-17
CRlnc24474_1	-2.974	2.38e-07	8.9e-07
CRlnc24476_1	-3.06207	0.006133	0.011463
CRlnc24487_1	-2.37131	1.78e-08	6.16e-08
CRlnc2449_1	-5.12133	0.006783	0.012665
CRlnc2450_1	-2.32017	8.45e-06	2.29e-05
CRlnc24506_1	4.35057	4.34e-22	3.28e-21
CRlnc2451_1	-3.61549	2.7e-08	9.69e-08
CRlnc24515_1	-3.69679	0.000149	0.000359
CRlnc24522_1	3.5919	7.44e-21	5.33e-20
CRlnc24528_1	2.85933	4.59e-19	3.03e-18
CRlnc24532_1	4.66354	0	0
CRlnc24533_1	-3.2145	6.26e-07	1.97e-06
CRlnc24552_1	-2.75541	5.11e-10	2.12e-09
CRlnc24569_1	2.55556	0.007388	0.0153067
CRlnc24571_1	-2.98721	1.28e-05	3.5e-05
CRlnc24572_1	3.24423	5.87e-12	2.81e-11
CRlnc24575_1	-2.38646	4.56e-09	1.74e-08
CRlnc24589_1	-6.55925	7.5e-33	8.62e-32
CRlnc2459_1	2.04977	7.31e-09	2.61e-08
CRlnc24590_1	-2.34156	5.08e-12	2.7e-11
CRlnc24599_1	-2.10286	0.000172146	0.000469533
CRlnc24605_1	-2.55839	6.29e-05	0.00016
CRlnc24614_1	2.98256	1.08e-13	5.33e-13
CRlnc24617_1	2.74486	3.02e-18	2.15e-17
CRlnc24645_1	2.36671	5.39e-25	4.62e-24
CRlnc24655_1	-8.40284	4.98e-21	4.11e-20
CRlnc24657_1	-2.26646	3.81e-09	1.47e-08
CRlnc24669_1	-3.33778	1.99e-21	1.47e-20
CRlnc24678_1	2.2562	4.71e-61	1.18e-59
CRlnc24688_1	-3.12412	0.008243	0.015133
CRlnc24700_1	3.19546	1.09e-49	2.04e-48
CRlnc24701_1	-3.25476	1.34e-10	5.41e-10
CRlnc24702_1	-2.27368	2.38e-10	1.01e-09
CRlnc2471_1	3.47455	6.85e-20	4.7e-19
CRlnc24715_1	-4.07717	5.56e-24	5.29e-23
CRlnc24717_1	-2.34114	1.04e-07	4.01e-07
CRlnc2472_1	-3.01747	4.68e-08	1.64e-07
CRlnc24722_1	-2.49712	1.88e-10	8.98e-10
CRlnc24729_1	4.2919	6.61e-114	4.28e-112
CRlnc24746_1	2.91788	1.72e-11	7.4e-11
CRlnc24766_1	3.45093	5.74e-39	8.54e-38
CRlnc24771_1	4.95952	8.61e-22	7.45e-21
CRlnc24773_1	6.46112	5.61e-82	2.88e-80
CRlnc24778_1	3.86043	3.11e-30	3.9e-29
CRlnc24782_1	-4.82769	7.71e-14	3.85e-13
CRlnc24796_1	4.06229	3.45e-51	6.69e-50
CRlnc24812_1	-5.08904	4.28e-12	1.91e-11
CRlnc24829_1	-5.30999	8.09e-14	4.03e-13
CRlnc2483_1	2.50595	2.51e-21	2.1e-20
CRlnc2484_1	-2.68187	5.88e-15	3.72e-14
CRlnc24850_1	3.10319	8.01e-32	9.77e-31
CRlnc24857_1	-2.19373	1.4e-07	4.48e-07
CRlnc24860_1	-6.98735	8.44e-09	3.58e-08
CRlnc24865_1	2.10304	1.53e-20	1.08e-19
CRlnc24905_1	2.91662	4.36e-47	7.76e-46
CRlnc24914_1	-5.6193	3.51e-16	2.21e-15
CRlnc24915_1	5.06025	1.36e-88	4.44e-87
CRlnc24935_1	5.06588	8.17e-52	2.05e-50
CRlnc24950_1	4.7176	1.19e-133	1.07e-131
CRlnc24958_1	4.037	1.94e-91	6.57e-90
CRlnc24965_1	2.29154	5.56e-17	3.32e-16
CRlnc24992_1	2.24083	2.98e-19	1.99e-18
CRlnc24993_1	-2.123	3.81e-10	1.78e-09
CRlnc24994_1	3.20107	1.13e-24	1.09e-23
CRlnc2500_1	3.47683	3.13e-46	5.37e-45
CRlnc25000_1	3.4978	9.95e-32	1.21e-30
CRlnc2501_1	2.03408	0.00249595	0.0056449
CRlnc25027_1	2.66493	3.61e-09	1.39e-08
CRlnc25034_1	2.57042	1.77e-24	1.72e-23
CRlnc25049_1	2.61098	8.87e-08	3.04e-07
CRlnc2505_1	2.13628	5.13e-23	4.05e-22
CRlnc25054_1	2.19561	2.85e-25	2.47e-24
CRlnc25060_1	4.24727	1.6e-32	2.19e-31
CRlnc25073_1	2.19158	4.23e-38	5.75e-37
CRlnc25096_1	3.05423	5.9e-41	8.73e-40
CRlnc25102_1	3.83011	2.64e-44	4.29e-43
CRlnc25104_1	3.2805	3.59e-19	2.38e-18
CRlnc25107_1	-5.11935	0.003916	0.007634
CRlnc25118_1	2.38798	7.41e-43	1.2e-41
CRlnc25122_1	2.39114	1.13e-19	9.02e-19
CRlnc25125_1	2.21449	2.74e-10	1.09e-09
CRlnc25126_1	-2.00657	7.35e-05	0.000179
CRlnc25137_1	-2.73448	1.51e-19	1.15e-18
CRlnc25140_1	-4.22235	4.68e-18	3.28e-17
CRlnc25145_1	2.62874	6.12e-32	7.49e-31
CRlnc25149_1	-3.1476	1.41e-19	1.12e-18
CRlnc25151_1	-2.34553	6.61e-12	2.92e-11
CRlnc25161_1	2.91764	5.88e-20	4.05e-19
CRlnc25162_1	-2.73755	7.29e-19	5.36e-18
CRlnc25166_1	-2.67285	0.002355	0.004767
CRlnc2517_1	-2.16971	2.13e-11	1.09e-10
CRlnc25170_1	3.67773	4.67e-25	4.68e-24
CRlnc25175_1	-7.00064	2.07e-08	7.09e-08
CRlnc25184_1	2.06009	5.61e-28	5.41e-27
CRlnc25187_1	-9.41799	8.87e-39	1.51e-37
CRlnc25193_1	4.91547	1.11e-84	3.49e-83
CRlnc25196_1	-6.59249	2.43e-67	9.01e-66
CRlnc25199_1	3.32366	4.02e-37	5.28e-36
CRlnc25215_1	-2.77669	6.21e-11	2.76e-10
CRlnc25218_1	-3.49293	1.04e-68	3.06e-67
CRlnc2522_1	-6.6701	3.15e-33	3.68e-32
CRlnc25226_1	-5.43658	0.000978	0.00206
CRlnc2523_1	2.50444	1.64e-23	1.52e-22
CRlnc25234_1	3.28002	1.19e-28	1.32e-27
CRlnc25236_1	-3.07844	4.65e-09	1.78e-08
CRlnc25242_1	-3.34427	7.43e-16	4.17e-15
CRlnc25249_1	2.89619	1.33e-114	5.69e-113
CRlnc25257_1	-4.83693	1.35e-08	4.96e-08
CRlnc25259_1	2.36164	1.66e-26	1.71e-25
CRlnc25262_1	3.26568	3.18e-40	4.59e-39
CRlnc25268_1	-3.2407	1.93e-11	8.91e-11
CRlnc25291_1	-4.61634	9.31e-44	1.49e-42
CRlnc253_1	-2.08106	2.03e-06	6.08e-06
CRlnc2531_1	2.41313	0.004435	0.008548
CRlnc25317_1	-2.86803	0.026891	0.044654
CRlnc25318_1	2.2792	2.89e-30	3.63e-29
CRlnc25327_1	-2.4003	2.42e-13	1.26e-12
CRlnc25342_1	-2.37878	0.013012	0.023075
CRlnc25348_1	-3.07558	8.12e-32	9.9e-31
CRlnc25350_1	-3.01296	4.33e-07	1.39e-06
CRlnc25357_1	2.19442	3.07e-10	1.44e-09
CRlnc25358_1	3.07706	1.69e-15	1.02e-14
CRlnc2536_1	2.46611	5.07e-05	0.000147716
CRlnc25373_1	2.35353	1.81e-10	7.25e-10
CRlnc25391_1	-2.35507	0.00047	0.001036
CRlnc25397_1	2.88582	6.52e-13	3.65e-12
CRlnc254_1	-4.42525	1.13e-07	3.83e-07
CRlnc25417_1	-4.76254	1.24e-09	4.69e-09
CRlnc25421_1	3.35129	8.54e-30	8.78e-29
CRlnc25438_1	2.50824	9.16e-33	1.15e-31
CRlnc25449_1	-2.93586	3.21e-14	1.78e-13
CRlnc25457_1	2.2315	5.53e-12	2.46e-11
CRlnc25458_1	-4.01525	6.75e-16	3.8e-15
CRlnc25461_1	2.07356	8.73e-12	3.83e-11
CRlnc25465_1	-3.12211	0.006601	0.012353
CRlnc25496_1	6.52317	1.5e-110	6.19e-109
CRlnc255_1	2.30511	2e-11	9.2e-11
CRlnc2551_1	6.12848	2e-60	4.48e-59
CRlnc25518_1	5.0838	0.0215809	0.0406082
CRlnc25536_1	-3.69631	0.000215	0.000508
CRlnc25537_1	-3.17526	1.05e-09	4.24e-09
CRlnc25538_1	2.00254	1.99e-24	1.91e-23
CRlnc25539_1	2.86778	4.54e-85	1.44e-83
CRlnc25547_1	-2.58769	6.1e-10	2.51e-09
CRlnc25557_1	-6.16784	1.62e-20	1.3e-19
CRlnc25568_1	-4.76861	0.015812	0.027563
CRlnc25576_1	2.04598	9.8e-05	0.000235
CRlnc25605_1	2.0265	9.77e-31	1.04e-29
CRlnc25624_1	-7.38037	2.97e-11	1.26e-10
CRlnc25639_1	-4.76858	0.015773	0.027513
CRlnc2564_1	2.62106	1.02e-06	3.02e-06
CRlnc25643_1	2.30261	4.89e-06	1.61e-05
CRlnc25647_1	-2.66279	6.76e-07	2.12e-06
CRlnc25655_1	8.30237	2.82e-21	2.06e-20
CRlnc25675_1	4.36169	4.87e-19	3.21e-18
CRlnc25676_1	2.16832	1.02e-09	3.87e-09
CRlnc25701_1	-2.69787	5.81e-10	2.25e-09
CRlnc25708_1	-3.22774	0.00235108	0.00534236
CRlnc25716_1	2.08798	6.62e-20	4.55e-19
CRlnc25726_1	-5.47326	4.38e-16	2.93e-15
CRlnc25734_1	-3.17716	0.004507	0.008603
CRlnc25744_1	-2.54901	2.26e-08	9.29e-08
CRlnc25746_1	-3.61355	0.000473	0.001068
CRlnc25747_1	-2.66804	7.58e-07	2.37e-06
CRlnc25749_1	-2.56367	2.06e-12	1.12e-11
CRlnc2576_1	2.75531	6.4e-06	1.75e-05
CRlnc25760_1	3.18518	3.04e-37	4.89e-36
CRlnc2577_1	2.32694	0.00106644	0.00257027
CRlnc25775_1	3.57523	5.96e-108	3.5e-106
CRlnc25786_1	-2.48343	1.98e-10	9.45e-10
CRlnc25788_1	-5.09671	4.15e-10	1.73e-09
CRlnc2579_1	3.97166	2.73e-38	4.55e-37
CRlnc25795_1	3.3991	3.11e-58	6.76e-57
CRlnc25799_1	5.22753	1.57e-87	5.07e-86
CRlnc25806_1	2.54218	1.52e-34	1.85e-33
CRlnc2583_1	6.13599	3.06e-05	7.78e-05
CRlnc2584_1	-3.57541	1.57e-26	1.44e-25
CRlnc25846_1	2.52627	1.55e-34	1.89e-33
CRlnc25863_1	-4.11761	2.32e-10	9.87e-10
CRlnc25864_1	-2.54328	3.44e-06	1.15e-05
CRlnc25877_1	-2.15608	4.08e-31	4.42e-30
CRlnc25893_1	4.24273	3.78e-09	1.64e-08
CRlnc2592_1	2.30854	8.07e-10	3.69e-09
CRlnc25925_1	-8.00092	6.6e-18	4.59e-17
CRlnc25929_1	-2.0337	1.2e-22	1.07e-21
CRlnc25932_1	-3.91612	2.11e-05	5.65e-05
CRlnc25940_1	-3.86277	1.82e-08	6.28e-08
CRlnc25941_1	2.4723	9.42e-15	5.88e-14
CRlnc25954_1	-2.88529	7.96e-12	3.78e-11
CRlnc25957_1	-2.64468	4.15e-09	1.6e-08
CRlnc25974_1	-2.74479	2.24e-09	9.92e-09
CRlnc25982_1	-3.14024	9.11e-09	3.85e-08
CRlnc25986_1	-2.07138	1.94e-06	5.59e-06
CRlnc26017_1	2.27906	1.26e-19	1e-18
CRlnc26022_1	-2.84813	2.26e-13	1.3e-12
CRlnc26030_1	4.58561	4.08e-26	4.15e-25
CRlnc26034_1	-2.7406	2.09e-08	7.15e-08
CRlnc2604_1	3.76125	2.7e-32	3.34e-31
CRlnc26044_1	2.57579	0.000555744	0.00139945
CRlnc26050_1	4.66285	7.01e-18	5.13e-17
CRlnc26065_1	2.08467	1.57e-14	8.13e-14
CRlnc2608_1	-4.72569	1.78e-09	7.07e-09
CRlnc26080_1	3.03269	5.37e-15	2.87e-14
CRlnc26099_1	-3.94521	4.53e-33	5.25e-32
CRlnc26100_1	-2.11597	2.53e-05	7.68e-05
CRlnc26101_1	3.05879	5.74e-28	6.54e-27
CRlnc2612_1	-2.52577	0.000533	0.001193
CRlnc2612_2	-3.45317	0.009955	0.018024
CRlnc26127_1	-5.12838	1.24e-18	9.06e-18
CRlnc26134_1	-3.51665	2.74e-08	9.31e-08
CRlnc2614_1	2.57286	4.83e-09	1.74e-08
CRlnc26147_1	2.43314	1.07e-10	4.38e-10
CRlnc26155_1	-7.50042	1.08e-13	5.77e-13
CRlnc26158_1	2.95674	9.39e-07	2.8e-06
CRlnc26159_1	4.43331	8.5e-26	8.82e-25
CRlnc2616_1	-2.04426	0.000911641	0.00222348
CRlnc26160_1	6.80733	6.64e-295	4.18e-292
CRlnc26168_1	2.94437	1.57e-13	7.68e-13
CRlnc26182_1	9.92552	1.24e-60	2.8e-59
CRlnc26190_1	-7.72153	7.49e-16	4.63e-15
CRlnc26192_1	-2.2283	1.36e-05	3.59e-05
CRlnc26196_1	-2.40686	5.69e-06	1.85e-05
CRlnc26202_1	5.57732	1.03e-41	1.63e-40
CRlnc26210_1	2.67025	4.35e-08	1.46e-07
CRlnc26213_1	-4.0758	6.81e-13	3.47e-12
CRlnc26238_1	-2.44205	6.68e-06	1.83e-05
CRlnc26241_1	3.28496	4.9e-24	4.62e-23
CRlnc26258_1	2.02093	8.13e-13	3.81e-12
CRlnc26264_1	-2.41541	1.18e-23	1.11e-22
CRlnc26275_1	2.25374	1.28e-12	6.39e-12
CRlnc26294_1	-6.01656	5.67e-05	0.000145
CRlnc26295_1	6.72771	4.5e-108	1.81e-106
CRlnc26298_1	-2.13617	7.76e-07	2.43e-06
CRlnc26299_1	11.0275	0	0
CRlnc26311_1	-2.19431	1.24e-07	3.99e-07
CRlnc26312_1	-2.35007	4.77e-05	0.000123
CRlnc26313_1	-4.48884	2.3e-31	3.02e-30
CRlnc26317_1	4.02014	1.41e-37	2.02e-36
CRlnc2633_1	2.20404	2.73e-18	2.04e-17
CRlnc26341_1	-3.40413	4.05e-06	1.35e-05
CRlnc26348_1	-2.52223	1.53e-10	6.62e-10
CRlnc26350_1	2.11641	6.61e-20	4.54e-19
CRlnc26354_1	-2.26178	1.51e-11	7.04e-11
CRlnc26357_1	-3.79453	2.83e-101	2.1e-99
CRlnc26360_1	3.85093	2.48e-17	1.51e-16
CRlnc26362_1	-4.96302	2.06e-11	1.05e-10
CRlnc2637_1	2.90772	7.53e-10	3.08e-09
CRlnc26377_1	3.25706	1.82e-72	4.89e-71
CRlnc26380_1	-2.12516	6.72e-06	2.17e-05
CRlnc26383_1	-2.6968	6.5e-14	3.26e-13
CRlnc26395_1	-6.31843	4.36e-06	1.26e-05
CRlnc26396_1	-3.15105	0.00418277	0.00909925
CRlnc26405_1	-4.70443	1.76e-20	1.41e-19
CRlnc26420_1	-8.14441	9.15e-15	5.27e-14
CRlnc26427_1	2.58655	5.52e-25	4.73e-24
CRlnc26432_1	5.47219	2.24e-15	1.34e-14
CRlnc26453_1	2.19096	1.89e-12	8.67e-12
CRlnc26455_1	3.4226	3.4e-31	3.69e-30
CRlnc26464_1	2.69414	9.24e-20	7.38e-19
CRlnc26488_1	-2.10387	3.43e-10	1.61e-09
CRlnc26505_1	-2.30729	3e-31	3.59e-30
CRlnc26513_1	2.29955	2.11e-14	1.19e-13
CRlnc26515_1	-2.77759	7.44e-05	0.000187
CRlnc26527_1	3.1723	1.17e-34	1.54e-33
CRlnc26539_1	-2.19335	0.00206	0.004146
CRlnc26548_1	-2.76155	5.08e-10	2.1e-09
CRlnc26551_1	-4.10203	5.62e-15	3.56e-14
CRlnc26573_1	2.75971	2.39e-28	2.63e-27
CRlnc26581_1	2.416	3.5e-10	1.64e-09
CRlnc26583_1	-2.66169	7.83e-06	2.12e-05
CRlnc2659_1	2.80148	8.79e-25	8.52e-24
CRlnc26590_1	3.43572	1.75e-84	6.98e-83
CRlnc26601_1	-5.08432	1.24e-26	1.34e-25
CRlnc26610_1	2.66334	1.95e-32	2.66e-31
CRlnc26621_1	-2.83705	4.49e-12	2.17e-11
CRlnc26634_1	-3.84645	5.8e-20	4e-19
CRlnc26645_1	4.58491	8.56e-25	8.3e-24
CRlnc26649_1	-3.12604	1.69e-06	5.1e-06
CRlnc2665_1	2.04477	9.28e-11	4.54e-10
CRlnc2665_2	2.11267	5.69e-10	2.2e-09
CRlnc26656_1	-2.21501	0.000103053	0.000289277
CRlnc26671_1	-2.13218	1.21e-09	4.86e-09
CRlnc26674_1	-3.27201	4.43e-15	2.38e-14
CRlnc26680_1	-6.91888	5.95e-09	2.25e-08
CRlnc26686_1	-4.24334	6.98e-11	3.09e-10
CRlnc26688_1	3.80869	1.51e-127	1.23e-125
CRlnc26691_1	4.28618	3.53e-50	6.66e-49
CRlnc26695_1	2.29725	5.16e-08	2.05e-07
CRlnc26698_1	-2.20553	0.00915449	0.0185895
CRlnc26700_1	2.81228	7.71e-16	4.33e-15
CRlnc26704_1	5.08064	3.32e-149	1.81e-147
CRlnc26714_1	-2.38839	1.3e-11	6.75e-11
CRlnc26726_1	3.04346	2.45e-21	1.8e-20
CRlnc26728_1	-3.74732	1.84e-07	6.1e-07
CRlnc26736_1	3.10525	1.19e-69	3.58e-68
CRlnc26738_1	2.77365	8.36e-20	6.46e-19
CRlnc26739_1	4.39375	6.33e-28	6.89e-27
CRlnc26741_1	2.01915	4.65e-17	2.79e-16
CRlnc26754_1	-2.45475	0.000342862	0.000893369
CRlnc26755_1	2.54471	3.67e-12	1.65e-11
CRlnc26760_1	-5.72294	1.13e-15	6.89e-15
CRlnc26774_1	2.0673	1.9e-22	1.69e-21
CRlnc26775_1	2.12249	1.94e-15	1.17e-14
CRlnc2678_1	2.62195	1.21e-14	7.53e-14
CRlnc26784_1	4.36884	5.66e-31	7.28e-30
CRlnc26797_1	-2.3411	2.77e-07	8.63e-07
CRlnc26802_1	-2.85778	3.04e-06	8.92e-06
CRlnc26813_1	-2.34453	0.00811657	0.0166402
CRlnc26816_1	-4.05903	2.42e-13	1.17e-12
CRlnc26821_1	-2.75909	3.37e-07	1.09e-06
CRlnc26822_1	2.66814	1.28e-72	5.38e-71
CRlnc26835_1	-3.06294	0.000173	0.000402
CRlnc26842_1	2.17751	9.89e-11	4.33e-10
CRlnc26860_1	6.88	2.85e-112	1.19e-110
CRlnc26862_1	-2.24584	0.001693	0.00345
CRlnc26875_1	-5.85124	4.28e-18	3.01e-17
CRlnc26882_1	2.05757	2.43e-08	9.96e-08
CRlnc26886_1	-3.47808	1.18e-11	6.11e-11
CRlnc26887_1	2.76592	2.85e-65	7.86e-64
CRlnc26892_1	3.53806	7.63e-17	4.53e-16
CRlnc26897_1	3.58598	8.7e-42	1.32e-40
CRlnc26899_1	-2.042	1.42e-17	9.69e-17
CRlnc26905_1	2.52454	5.37e-21	4.43e-20
CRlnc26907_1	-5.77445	0.001132	0.002364
CRlnc26909_1	2.89256	9.11e-12	4.76e-11
CRlnc26916_1	-2.32772	0.00169	0.003498
CRlnc26927_1	2.97361	5.6e-27	6.13e-26
CRlnc26931_1	4.31728	1.19e-14	7.38e-14
CRlnc26934_1	-6.72834	1.5e-08	5.51e-08
CRlnc26938_1	3.33508	4.58e-12	2.44e-11
CRlnc2694_1	-2.45369	0.000123	0.000291
CRlnc26940_1	-2.01287	0.005469	0.010305
CRlnc26942_1	3.11561	3.08e-60	7.53e-59
CRlnc26943_1	-2.25222	3.7e-05	0.000109843
CRlnc26948_1	-2.13923	6.15e-08	2.03e-07
CRlnc26956_1	-2.1032	4.94e-07	1.8e-06
CRlnc26958_1	-2.69324	1.41e-05	3.85e-05
CRlnc26962_1	2.16933	1.48e-13	8.59e-13
CRlnc26965_1	-2.36445	7.25e-11	3.21e-10
CRlnc26977_1	-4.07574	6.8e-13	3.47e-12
CRlnc26980_1	3.0688	0.021496	0.036197
CRlnc26983_1	-5.44626	4.37e-14	2.21e-13
CRlnc26994_1	-2.26096	1.59e-16	1.02e-15
CRlnc26995_1	-5.27629	4.23e-11	1.78e-10
CRlnc26998_1	2.70993	9.04e-26	9.09e-25
CRlnc26999_1	-5.43657	0.000978	0.00206
CRlnc27002_1	-3.61074	0.00086	0.001866
CRlnc2701_1	3.49207	2.91e-11	1.47e-10
CRlnc27010_1	2.9625	8.13e-23	7.32e-22
CRlnc27011_1	-2.07236	0.000188282	0.000510114
CRlnc27021_1	-2.15985	9.66e-05	0.000232
CRlnc27037_1	2.28533	9e-25	8.9e-24
CRlnc27040_1	-5.268	2.64e-48	6.03e-47
CRlnc27043_1	-2.36284	4.93e-10	2.29e-09
CRlnc2705_1	-3.16319	0.00399602	0.00872609
CRlnc27064_1	-6.72822	2.23e-08	8.07e-08
CRlnc27074_1	-2.66091	8.55e-07	3.04e-06
CRlnc27080_1	2.67817	1.93e-05	5.94e-05
CRlnc27085_1	5.86093	1.18e-61	2.72e-60
CRlnc27089_1	4.81985	9.57e-61	2.16e-59
CRlnc2709_1	-3.05992	0.000216	0.000511
CRlnc27091_1	-5.04638	1.58e-18	1.14e-17
CRlnc27092_1	2.08934	3.89e-09	1.41e-08
CRlnc27119_1	3.3781	4.06e-27	3.8e-26
CRlnc27126_1	-4.86513	0.0181358	0.0346702
CRlnc27128_1	-2.19503	2.64e-08	9e-08
CRlnc27131_1	2.05123	1.95e-13	1.13e-12
CRlnc27150_1	-3.84594	0.00011	0.000272
CRlnc27151_1	5.17276	1.61e-26	1.73e-25
CRlnc2716_1	4.49459	6.03e-227	5.3e-225
CRlnc27165_1	2.02161	0.00208077	0.0047761
CRlnc27169_1	4.75958	2.32e-101	8.76e-100
CRlnc27171_1	2.61054	6.54e-15	3.47e-14
CRlnc27178_1	-2.79042	2.06e-15	1.24e-14
CRlnc27181_1	2.13201	6.93e-46	1.47e-44
CRlnc27188_1	-4.04485	5.81e-05	0.000148
CRlnc27189_1	2.13954	4.06e-14	2.05e-13
CRlnc2719_1	5.05794	0.008469	0.015392
CRlnc27192_1	4.5495	2.7e-30	2.83e-29
CRlnc27199_1	-2.19248	0.000182505	0.00049555
CRlnc27200_1	4.74578	1.64e-20	1.16e-19
CRlnc27204_1	2.14582	1.07e-08	3.75e-08
CRlnc27206_1	5.43518	2.19e-105	8.56e-104
CRlnc27215_1	3.37431	1.18e-66	3.32e-65
CRlnc27220_1	-7.98983	4.81e-70	1.91e-68
CRlnc27221_1	2.15451	8.88e-19	6.5e-18
CRlnc27240_1	2.55334	1.81e-10	8.67e-10
CRlnc2725_1	5.99525	1.31e-16	9.03e-16
CRlnc27256_1	2.16414	1.37e-08	4.78e-08
CRlnc27263_1	-2.8932	0.008105	0.014908
CRlnc27276_1	-3.23124	4.94e-05	0.000123
CRlnc27284_1	2.77801	5.83e-15	3.11e-14
CRlnc27285_1	2.02805	0.022477	0.037694
CRlnc27294_1	-3.32644	1.31e-07	4.2e-07
CRlnc27296_1	2.10764	3.76e-09	1.64e-08
CRlnc27299_1	2.19602	1.82e-32	2.07e-31
CRlnc27304_1	-2.40273	5.98e-11	2.66e-10
CRlnc27312_1	2.54597	2.91e-13	1.51e-12
CRlnc2732_1	4.33895	6.03e-69	1.55e-67
CRlnc2733_1	3.95272	5.37e-33	7.47e-32
CRlnc27331_1	-3.60611	1.11e-18	8.44e-18
CRlnc27334_1	2.552	0.022477	0.037694
CRlnc2735_1	2.94876	3e-24	2.5e-23
CRlnc27354_1	4.38223	2.86e-65	1e-63
CRlnc27355_1	3.5513	1.74e-14	1.07e-13
CRlnc27359_1	-2.89137	2.15e-05	5.56e-05
CRlnc27370_1	2.21828	3.21e-09	1.18e-08
CRlnc27373_1	3.34635	1.24e-52	2.5e-51
CRlnc27378_1	-2.29779	0.015177	0.026369
CRlnc27380_1	3.59721	2.35e-13	1.14e-12
CRlnc27390_1	5.11362	5.09e-126	4.06e-124
CRlnc27396_1	-2.15668	0.000121	0.000288
CRlnc27400_1	-2.36421	3.52e-09	1.54e-08
CRlnc27402_1	-2.52571	0.001549	0.003227
CRlnc27408_1	-2.03715	1e-09	4.05e-09
CRlnc27418_1	-2.2828	0.000781	0.00167
CRlnc2742_1	3.68774	1.39e-12	6.4e-12
CRlnc27423_1	-3.00618	1.19e-06	3.51e-06
CRlnc27424_1	2.17348	4.65e-14	2.55e-13
CRlnc2743_1	-2.83152	2.77e-06	7.89e-06
CRlnc27433_1	-2.82969	0.000415	0.000944
CRlnc27439_1	6.78423	6.31e-129	3.05e-127
CRlnc2745_1	-2.16305	6.98e-06	1.97e-05
CRlnc27467_1	-4.76858	0.015764	0.02751
CRlnc27468_1	2.01618	2.8e-17	2e-16
CRlnc27469_1	2.17895	1.36e-35	2.07e-34
CRlnc27471_1	-2.3673	7.37e-18	5.12e-17
CRlnc27477_1	2.92021	7.7e-12	3.39e-11
CRlnc27486_1	3.08796	1.04e-60	3.26e-59
CRlnc27491_1	-3.51797	2.66e-06	7.56e-06
CRlnc275_1	4.15683	2.07e-24	1.73e-23
CRlnc27500_1	3.97896	1.17e-57	2.69e-56
CRlnc27505_1	3.16302	3.75e-06	1.25e-05
CRlnc27507_1	-3.46471	6.96e-10	2.85e-09
CRlnc27509_1	-4.69608	1.96e-21	1.44e-20
CRlnc27512_1	-2.08802	0.000561	0.001252
CRlnc27513_1	3.50682	9.91e-11	4.34e-10
CRlnc27515_1	2.61571	2.12e-30	2.47e-29
CRlnc27517_1	8.38655	0	0
CRlnc27521_1	-7.20165	2.32e-10	9.84e-10
CRlnc27529_1	-2.02286	7.51e-08	2.46e-07
CRlnc27533_1	-5.70465	1.65e-42	2.55e-41
CRlnc27536_1	-5.8866	4.16e-18	2.92e-17
CRlnc27539_1	2.0291	2.04e-06	6.99e-06
CRlnc27562_1	-3.774	0.000137	0.000332
CRlnc27568_1	-3.32033	9.39e-08	3.65e-07
CRlnc27571_1	3.36455	4.61e-58	1.35e-56
CRlnc27582_1	2.28719	1.14e-68	2.92e-67
CRlnc2759_1	2.39718	5.6e-07	2.03e-06
CRlnc27612_1	-5.40129	0.001955	0.004008
CRlnc27619_1	-3.29336	1.1e-05	3.46e-05
CRlnc27622_1	-2.19758	2.98e-40	4.58e-39
CRlnc27628_1	2.40384	7.84e-08	2.57e-07
CRlnc27638_1	5.48104	1.23e-47	2.21e-46
CRlnc27646_1	-2.09514	3.41e-08	1.21e-07
CRlnc27648_1	-6.82651	2.3e-08	8.31e-08
CRlnc27653_1	2.97147	1.58e-25	1.39e-24
CRlnc27654_1	3.67466	5.49e-49	1.01e-47
CRlnc27659_1	-7.00603	5.1e-10	2.11e-09
CRlnc27661_1	2.31488	1.07e-13	5.31e-13
CRlnc27662_1	4.85183	2.5e-42	3.85e-41
CRlnc27664_1	2.17896	6.37e-14	3.46e-13
CRlnc27669_1	-2.92276	4.06e-07	1.49e-06
CRlnc27681_1	-3.2884	3.93e-07	1.21e-06
CRlnc27687_1	2.17749	2.38e-17	1.6e-16
CRlnc2769_1	3.40287	1.31e-07	5.03e-07
CRlnc2770_1	2.20442	0.005112	0.009738
CRlnc27705_1	-2.99004	0.000222	0.000524
CRlnc27706_1	2.32755	1.09e-10	4.45e-10
CRlnc27708_1	2.60121	3.36e-44	5.65e-43
CRlnc27710_1	5.02161	4.93e-31	5.33e-30
CRlnc27725_1	5.0595	4.67e-113	2.97e-111
CRlnc27726_1	-3.8048	0.000121	0.000289
CRlnc27730_1	2.33795	1.02e-08	3.59e-08
CRlnc27735_1	-4.01809	1.34e-12	6.69e-12
CRlnc27740_1	-2.91088	3.94e-14	2.37e-13
CRlnc27741_1	-3.28956	8.34e-09	3.12e-08
CRlnc27747_1	2.26201	7.35e-20	5.9e-19
CRlnc27750_1	-5.86875	1.53e-18	1.1e-17
CRlnc27765_1	-5.32284	0.003622	0.007026
CRlnc2777_1	2.40816	0.000488727	0.00124371
CRlnc27770_1	2.72797	9.19e-60	2.81e-58
CRlnc27774_1	-3.73176	1.18e-15	7.76e-15
CRlnc27776_1	3.82403	2.5e-13	1.43e-12
CRlnc27779_1	-4.37775	2.87e-07	9.35e-07
CRlnc27785_1	4.87046	1.96e-32	2.44e-31
CRlnc27786_1	-2.60901	1.02e-11	5.3e-11
CRlnc27787_1	2.26017	8.71e-14	4.69e-13
CRlnc27794_1	-2.38847	2.17e-05	5.81e-05
CRlnc278_1	2.19599	0.012717	0.02241
CRlnc2783_1	-4.79779	9.85e-09	3.66e-08
CRlnc27833_1	2.81432	2.59e-25	2.63e-24
CRlnc27839_1	-2.69268	4.62e-05	0.000119
CRlnc27841_1	5.48893	0.0019537	0.00450081
CRlnc27843_1	4.66622	2.39e-07	8.93e-07
CRlnc27844_1	2.77199	5.61e-19	4.33e-18
CRlnc27856_1	5.89499	6.29e-40	9.58e-39
CRlnc27861_1	3.10095	2.38e-21	2.03e-20
CRlnc27868_1	-5.03761	4.87e-12	2.35e-11
CRlnc27878_1	2.57167	3.12e-35	4.19e-34
CRlnc27889_1	8.01645	8.65e-95	3.03e-93
CRlnc27890_1	-3.69725	3.08e-16	1.95e-15
CRlnc27892_1	-2.32017	0.00225	0.004499
CRlnc27896_1	-2.11695	0.012433	0.021952
CRlnc2791_1	-2.2701	0.0146965	0.0286272
CRlnc27910_1	2.00372	1.32e-15	8.63e-15
CRlnc27915_1	-2.29068	6.99e-06	1.91e-05
CRlnc2793_1	-4.16625	1.42e-14	8.08e-14
CRlnc27936_1	-2.33572	0.002605	0.005155
CRlnc27937_1	2.04411	6.4e-10	2.47e-09
CRlnc27941_1	3.01903	5.97e-17	3.56e-16
CRlnc27942_1	3.03405	1.4e-12	6.98e-12
CRlnc27946_1	2.42665	4.68e-22	4.09e-21
CRlnc2796_1	-2.48945	1.06e-11	4.63e-11
CRlnc27976_1	4.90992	6.88e-21	5.75e-20
CRlnc27983_1	6.02585	5.18e-71	2.1e-69
CRlnc27987_1	4.09011	6.9e-54	1.82e-52
CRlnc27988_1	2.47931	6.47e-16	3.64e-15
CRlnc27989_1	-3.2604	7.67e-09	2.88e-08
CRlnc27994_1	-3.00112	1.42e-09	5.34e-09
CRlnc27998_1	-6.44988	6.61e-06	1.87e-05
CRlnc28006_1	2.43865	5.82e-13	2.98e-12
CRlnc28012_1	3.31443	7.89e-51	1.51e-49
CRlnc28015_1	3.34389	3.8e-66	9.34e-65
CRlnc28018_1	-5.76818	3.17e-32	3.57e-31
CRlnc2802_1	-2.31603	0.016326	0.02815
CRlnc28024_1	-2.21984	7.15e-07	2.15e-06
CRlnc28031_1	-2.88509	2.94e-05	7.76e-05
CRlnc28039_1	2.30405	7.98e-16	4.92e-15
CRlnc2804_1	4.11519	5.16e-39	7.7e-38
CRlnc28042_1	-2.11402	1.41e-08	4.9e-08
CRlnc28055_1	2.0472	4.92e-10	1.91e-09
CRlnc28061_1	2.3484	1.05e-55	2.2e-54
CRlnc28062_1	-2.16371	6.19e-05	0.000178671
CRlnc28063_1	4.5605	5.35e-107	2.13e-105
CRlnc28067_1	2.78381	1.72e-17	1.05e-16
CRlnc28069_1	-2.70116	2e-08	7.26e-08
CRlnc28084_1	-7.20255	1.73e-11	8.02e-11
CRlnc28085_1	5.74259	9.37e-126	4.41e-124
CRlnc28099_1	2.30354	6.95e-09	2.97e-08
CRlnc28100_1	2.14436	4.14e-10	1.72e-09
CRlnc28106_1	-2.10415	9.78e-17	6.8e-16
CRlnc28112_1	2.61461	1.17e-19	7.96e-19
CRlnc28114_1	3.35892	3.93e-22	3.45e-21
CRlnc28116_1	2.42643	1.75e-20	1.23e-19
CRlnc28122_1	-3.51648	2.8e-08	1e-07
CRlnc28128_1	-2.48653	2.62e-07	8.58e-07
CRlnc28145_1	-2.9505	2.67e-09	9.84e-09
CRlnc28150_1	-2.98633	3.55e-05	9.27e-05
CRlnc28154_1	-2.7161	8.84e-05	0.00022
CRlnc28157_1	-2.74437	5.24e-11	2.34e-10
CRlnc2816_1	2.64064	2.91e-29	3.29e-28
CRlnc28162_1	2.40841	3.37e-24	2.8e-23
CRlnc28163_1	-2.55172	7.5e-10	3.06e-09
CRlnc28171_1	2.06128	1.19e-15	7.22e-15
CRlnc28174_1	-5.22993	2.41e-35	3.63e-34
CRlnc28178_1	-2.08555	8.74e-09	3.09e-08
CRlnc28186_1	-3.55917	8.33e-20	6.45e-19
CRlnc28209_1	-2.98131	7.63e-06	2.07e-05
CRlnc28228_1	3.74753	1.39e-112	1.31e-110
CRlnc28230_1	-2.7608	9.69e-11	4.25e-10
CRlnc28237_1	7.54575	3.77e-46	6.59e-45
CRlnc2824_1	-5.52402	0.001017	0.002176
CRlnc28245_1	-2.38918	0.000475	0.001072
CRlnc28255_1	-4.94772	3.92e-10	1.54e-09
CRlnc2826_2	2.01685	1.66e-07	5.54e-07
CRlnc28262_1	-2.96925	5.48e-06	1.51e-05
CRlnc28272_1	2.62212	1.65e-20	1.16e-19
CRlnc2828_1	-5.43491	0.0012	0.002496
CRlnc28280_1	-5.11935	0.003917	0.007634
CRlnc28281_1	-3.02115	7.31e-28	7.93e-27
CRlnc28285_1	-2.03606	3.02e-05	7.97e-05
CRlnc28290_1	2.9416	2.96e-13	1.43e-12
CRlnc28299_1	4.41527	1.68e-44	2.85e-43
CRlnc28301_1	3.13584	2.09e-30	2.2e-29
CRlnc28305_1	2.07959	1.85e-23	1.49e-22
CRlnc28308_1	6.13431	4.59e-233	4.16e-231
CRlnc28311_1	2.08178	5.12e-10	1.99e-09
CRlnc28313_1	2.31213	5.29e-16	3.52e-15
CRlnc2832_1	-7.4185	1.03e-10	5e-10
CRlnc28335_1	3.45073	4.65e-34	6.73e-33
CRlnc28340_1	5.31176	9.23e-36	1.41e-34
CRlnc28351_1	2.91799	2.58e-06	7.63e-06
CRlnc28361_1	3.54121	8.72e-82	3.32e-80
CRlnc28366_1	-3.26121	1.62e-07	5.42e-07
CRlnc28369_1	2.91629	2.24e-16	1.3e-15
CRlnc28381_1	5.84756	5.64e-175	9.14e-173
CRlnc28391_1	2.4204	0.0129434	0.0255143
CRlnc28398_1	-5.52395	0.000995	0.002135
CRlnc28399_1	-3.23203	2.94e-27	3.26e-26
CRlnc2840_1	-2.11093	1.32e-07	4.45e-07
CRlnc28406_1	2.20482	7.06e-35	9.39e-34
CRlnc28410_1	-3.25566	1.54e-06	4.65e-06
CRlnc28414_1	2.74094	1.17e-45	2.46e-44
CRlnc28417_1	2.89844	0.000729119	0.00180514
CRlnc28418_1	-6.82519	1.49e-07	4.99e-07
CRlnc28425_1	2.99167	8.21e-44	1.63e-42
CRlnc28429_1	-4.36957	1.11e-115	4.79e-114
CRlnc28434_1	2.16987	8.98e-15	5.18e-14
CRlnc28438_1	-2.11895	7.17e-08	2.36e-07
CRlnc28441_1	-3.29557	2.62e-15	1.56e-14
CRlnc28443_1	3.81205	1.96e-48	4.49e-47
CRlnc28448_1	2.05014	1.42e-18	1.03e-17
CRlnc28461_1	-4.32624	7.96e-07	2.48e-06
CRlnc28466_1	2.92644	1.75e-19	1.18e-18
CRlnc28470_1	-3.94151	9.49e-14	5.1e-13
CRlnc28471_1	2.307	4.12e-23	3.75e-22
CRlnc28473_1	4.1788	2.18e-25	1.9e-24
CRlnc28475_1	3.17111	5.29e-22	4.58e-21
CRlnc28476_1	2.32129	5.31e-33	6.69e-32
CRlnc28480_1	2.30275	1.26e-06	3.71e-06
CRlnc28488_1	-2.09273	1.77e-08	7.3e-08
CRlnc28491_1	2.18714	1.95e-24	1.87e-23
CRlnc28493_1	2.52885	8.08e-36	1.02e-34
CRlnc28494_1	-3.2608	0.007393	0.013611
CRlnc2850_1	4.35801	1.06e-32	1.47e-31
CRlnc28501_1	3.34595	1.4e-30	1.48e-29
CRlnc28508_1	-2.21658	7.09e-21	5.09e-20
CRlnc28509_1	6.00699	5.75e-61	1.81e-59
CRlnc2851_1	-2.28921	1.77e-07	6.69e-07
CRlnc28515_1	-2.06747	0.006666	0.012464
CRlnc28520_1	-3.36997	0.000736092	0.0018207
CRlnc28521_1	-3.86634	5.64e-07	1.79e-06
CRlnc28525_1	-3.79285	5.92e-08	1.96e-07
CRlnc28526_1	-2.26744	3.57e-16	2.4e-15
CRlnc28528_1	2.99069	0.001278	0.002695
CRlnc28539_1	-7.27379	2.16e-11	9.92e-11
CRlnc28544_1	4.96117	2.27e-60	5.08e-59
CRlnc28550_1	-5.6542	0.000244	0.000559
CRlnc28553_1	3.47615	3.85e-60	8.59e-59
CRlnc28573_1	2.94174	3.06e-05	7.78e-05
CRlnc28576_1	4.67473	1.32e-07	4.46e-07
CRlnc28580_1	-2.4016	2.53e-06	7.22e-06
CRlnc28588_1	-2.52571	0.001549	0.003227
CRlnc28592_1	-5.52402	0.001017	0.002176
CRlnc28594_1	-5.15431	0.00390718	0.00854589
CRlnc28599_1	5.73188	6.76e-121	7.32e-119
CRlnc28607_1	2.26784	1.24e-08	4.57e-08
CRlnc28611_1	3.69099	3.6e-16	2.42e-15
CRlnc28615_1	2.11774	5.78e-06	1.88e-05
CRlnc2862_1	-2.14901	0.0128933	0.0254588
CRlnc28624_1	-7.59201	1.19e-12	6.54e-12
CRlnc28625_1	5.54129	9.14e-13	5.08e-12
CRlnc28630_1	-2.39487	2.21e-24	2.14e-23
CRlnc28634_1	3.487	2.16e-10	1.03e-09
CRlnc28639_1	-2.54786	8.33e-05	0.000208
CRlnc28642_1	-2.07434	3.42e-05	0.000101912
CRlnc28646_1	2.98528	4.05e-15	2.18e-14
CRlnc28661_1	3.18806	1.53e-20	1.26e-19
CRlnc28663_1	-3.23905	1.61e-29	1.96e-28
CRlnc28670_1	2.72091	1.48e-29	1.8e-28
CRlnc28672_1	-6.79611	1.12e-07	4.32e-07
CRlnc28681_1	-2.44941	0.000546743	0.00137825
CRlnc28689_1	4.18302	4.77e-24	4.5e-23
CRlnc28692_1	6.37563	9.79e-179	6.56e-177
CRlnc28709_1	2.67193	8.07e-11	3.56e-10
CRlnc28716_1	3.05272	7.11e-12	3.39e-11
CRlnc28719_1	3.83055	3.49e-40	6.23e-39
CRlnc28723_1	2.56156	1.25e-19	9.54e-19
CRlnc28733_1	2.41633	5.44e-26	5.7e-25
CRlnc28734_1	2.46225	5.54e-28	5.36e-27
CRlnc28738_1	-2.09291	4.8e-31	6.21e-30
CRlnc28740_1	3.4648	7.14e-24	6.76e-23
CRlnc28743_1	2.75727	1.38e-19	1.05e-18
CRlnc28752_1	-2.07088	6.41e-23	5.81e-22
CRlnc28754_1	6.07454	1.07e-40	1.66e-39
CRlnc28760_1	-3.19214	0.000253	0.000593
CRlnc28761_1	2.61885	3.52e-39	5.27e-38
CRlnc28764_1	6.48526	3.84e-249	3.85e-247
CRlnc28767_1	-4.77141	0.025034	0.041852
CRlnc28768_1	6.50136	2.44e-43	3.86e-42
CRlnc28770_1	3.00487	8.21e-56	1.73e-54
CRlnc28774_1	2.14114	2.5e-24	2.41e-23
CRlnc28784_1	2.74953	0.00843	0.015438
CRlnc28786_1	2.8474	1.2e-28	1.33e-27
CRlnc2879_1	2.46985	3.84e-08	1.55e-07
CRlnc28804_1	-4.2725	4.06e-10	1.69e-09
CRlnc28808_1	2.38105	9.8e-41	1.77e-39
CRlnc28817_1	6.55414	1.86e-06	5.37e-06
CRlnc28822_1	4.6942	4.39e-15	2.58e-14
CRlnc28823_1	-2.03144	0.023242	0.038865
CRlnc28824_1	-3.98521	1.34e-05	3.54e-05
CRlnc2883_1	-4.87377	0.0156272	0.0302409
CRlnc28831_1	2.29714	5.76e-17	3.79e-16
CRlnc28838_1	3.61016	5.69e-06	1.62e-05
CRlnc28844_1	-3.19499	4.5e-08	1.58e-07
CRlnc28847_1	-2.56582	1.01e-05	2.79e-05
CRlnc28849_1	6.05473	2.89e-180	1.96e-178
CRlnc28851_1	5.6425	2.88e-74	1.26e-72
CRlnc28853_1	2.45816	4.12e-17	2.48e-16
CRlnc28857_1	-2.31801	1.51e-10	6.51e-10
CRlnc28861_1	-2.62506	9.11e-05	0.000219
CRlnc28863_1	2.0558	1.11e-08	3.88e-08
CRlnc28867_1	-2.98091	5.88e-09	2.52e-08
CRlnc28872_1	-2.4302	0.000116383	0.0003243
CRlnc28882_1	3.28956	9.13e-96	3.24e-94
CRlnc28884_1	-2.63322	1.03e-07	3.5e-07
CRlnc28885_1	-5.40129	0.001955	0.004008
CRlnc28886_1	-7.55663	2e-11	9.22e-11
CRlnc28888_1	2.88169	1.55e-24	1.49e-23
CRlnc28889_1	3.49308	1.9e-22	1.46e-21
CRlnc28891_1	-5.63704	0.000489	0.001101
CRlnc28896_1	4.32821	2.59e-76	7.3e-75
CRlnc28903_1	2.17434	7.89e-10	3.22e-09
CRlnc28908_1	2.01493	0.007265	0.013403
CRlnc28909_1	-2.98425	0.007388	0.0153067
CRlnc28929_1	4.16809	3.17e-129	3.94e-127
CRlnc2893_1	-2.22474	0.000252	0.00059
CRlnc28932_1	2.40816	0.000488727	0.00124371
CRlnc28940_1	2.83063	2.68e-22	2.35e-21
CRlnc28941_1	-2.01836	5.67e-11	2.81e-10
CRlnc28958_1	2.54562	2.44e-10	9.71e-10
CRlnc28970_1	2.09205	5.93e-08	2.35e-07
CRlnc28981_1	2.09192	7.43e-07	2.23e-06
CRlnc28988_1	3.57544	3.43e-24	3.25e-23
CRlnc28993_1	-4.09885	3.74e-13	1.79e-12
CRlnc28999_1	2.62238	0.0117216	0.0233434
CRlnc290_1	-3.93206	0.000125	0.000296
CRlnc29002_1	3.22763	2.88e-26	3.05e-25
CRlnc29003_1	2.32827	1.68e-13	8.22e-13
CRlnc29014_1	2.09561	5.32e-06	1.74e-05
CRlnc29016_1	5.66093	1.11e-163	2.45e-161
CRlnc29027_1	4.51138	1.71e-252	1.76e-250
CRlnc29031_1	-3.47079	3.5e-12	1.7e-11
CRlnc29042_1	4.5772	1.22e-119	1.28e-117
CRlnc29051_1	-2.12095	8.24e-14	4.87e-13
CRlnc29052_1	-2.27598	1.44e-08	5.3e-08
CRlnc29056_1	3.86279	1.07e-73	3.5e-72
CRlnc29059_1	3.66528	4.93e-60	1.1e-58
CRlnc2906_1	-2.46526	0.000955	0.002018
CRlnc29061_1	-5.01021	5.5e-18	3.84e-17
CRlnc29069_1	2.09527	1.74e-05	5.39e-05
CRlnc29070_1	-2.54643	3.48e-11	1.57e-10
CRlnc29072_1	3.30663	4.9e-13	2.77e-12
CRlnc29075_1	2.54895	1.2e-65	2.94e-64
CRlnc29077_1	-2.54926	8.45e-07	3e-06
CRlnc29083_1	-4.24731	1.89e-06	5.47e-06
CRlnc29085_1	-5.15005	0.00444545	0.00961763
CRlnc29089_1	-4.83514	1.23e-08	4.29e-08
CRlnc29092_1	2.56187	2.89e-23	2.65e-22
CRlnc29105_1	-4.20774	1.69e-44	3.42e-43
CRlnc29114_1	-2.30533	2.98e-09	1.31e-08
CRlnc2912_1	-5.59836	0.000685061	0.00170603
CRlnc29125_1	-5.19358	5.88e-22	4.43e-21
CRlnc29129_1	2.17491	4.94e-33	6.88e-32
CRlnc29135_1	-4.86807	0.015777	0.027297
CRlnc29139_1	3.15542	1.09e-17	7.93e-17
CRlnc29145_1	2.45338	2.93e-12	1.33e-11
CRlnc29146_1	2.44336	4.74e-06	1.32e-05
CRlnc2915_1	-3.02102	2.96e-15	1.6e-14
CRlnc29150_1	3.66848	3.05e-06	8.96e-06
CRlnc29155_1	-2.9465	0.006828	0.012652
CRlnc29156_1	3.15283	2.45e-48	5.58e-47
CRlnc29157_1	-7.30874	2.43e-12	1.19e-11
CRlnc29161_1	2.95303	3.42e-17	2.43e-16
CRlnc29167_1	-3.82431	1.59e-10	6.84e-10
CRlnc2917_1	4.64311	9.81e-64	2.6e-62
CRlnc29191_1	-4.60436	8.45e-09	3.16e-08
CRlnc29206_1	7.61581	3.82e-51	7.36e-50
CRlnc29219_1	-3.36081	9.34e-12	4.09e-11
CRlnc29232_1	7.2586	1.16e-278	1.39e-276
CRlnc29235_1	2.36593	1.72e-39	2.99e-38
CRlnc29243_1	2.87989	2.47e-33	3.13e-32
CRlnc29247_1	-3.02502	6.17e-11	2.74e-10
CRlnc29256_1	-3.8466	4.11e-05	0.000107
CRlnc29258_1	2.08861	6.62e-31	7.85e-30
CRlnc29262_1	-3.17108	4.86e-06	1.4e-05
CRlnc29275_1	-2.14447	7.09e-10	2.72e-09
CRlnc29284_1	-3.20851	8.92e-10	3.62e-09
CRlnc29289_1	4.15546	3.76e-43	6.15e-42
CRlnc2929_1	-2.79217	2.72e-06	7.74e-06
CRlnc29297_1	3.87144	9.31e-11	4.56e-10
CRlnc29301_1	2.94799	4.68e-06	1.3e-05
CRlnc29309_1	-6.47804	4.79e-07	1.46e-06
CRlnc2931_1	-5.40129	0.001955	0.004008
CRlnc29310_1	2.62698	8.72e-15	4.6e-14
CRlnc29315_1	-2.50515	8.08e-15	5.06e-14
CRlnc29317_1	-2.44666	3.68e-07	1.19e-06
CRlnc29319_1	2.14179	1.2e-07	4.63e-07
CRlnc2932_1	2.37104	1.79e-22	1.59e-21
CRlnc29325_1	5.96502	3.23e-42	6.11e-41
CRlnc29332_1	-2.45622	0.000858	0.001864
CRlnc29338_1	-2.03783	2.12e-07	7.96e-07
CRlnc29341_1	-2.24427	0.00459672	0.00991282
CRlnc29343_1	-3.55982	0.000221453	0.000593752
CRlnc29344_1	4.52058	8.28e-15	4.79e-14
CRlnc29345_1	-3.67304	0.001114	0.002328
CRlnc2935_1	-2.62858	5.19e-06	1.44e-05
CRlnc29350_1	-2.69658	3.8e-08	1.28e-07
CRlnc29357_1	-2.07444	0.002635	0.005211
CRlnc29358_1	-2.58985	2.03e-08	8.37e-08
CRlnc29360_1	2.4391	3.56e-14	1.81e-13
CRlnc29363_1	-2.8434	2.06e-06	5.94e-06
CRlnc29374_1	2.03099	6.29e-08	2.18e-07
CRlnc29377_1	-6.16507	9.88e-20	7.61e-19
CRlnc29385_1	4.22901	5.39e-124	2.49e-122
CRlnc29387_1	2.08989	1.17e-13	5.79e-13
CRlnc29396_1	-2.94608	1.42e-17	9.69e-17
CRlnc29399_1	-9.30967	3.08e-36	4.79e-35
CRlnc29402_1	2.16072	2.17e-17	1.55e-16
CRlnc29403_1	2.91799	2.63e-06	7.79e-06
CRlnc29405_1	2.32557	9.18e-11	3.76e-10
CRlnc29417_1	2.9903	3.81e-17	2.7e-16
CRlnc29418_1	4.25433	6.19e-20	4.98e-19
CRlnc2942_1	-2.93312	1.15e-07	3.9e-07
CRlnc29422_1	-3.08171	1.13e-05	3.12e-05
CRlnc29425_1	-2.68917	0.021496	0.036197
CRlnc29428_1	-2.10337	4.38e-08	1.76e-07
CRlnc29438_1	-2.91704	0.000404	0.000919
CRlnc29444_1	-2.87294	0.000857	0.001823
CRlnc29445_1	2.27054	3.18e-11	1.45e-10
CRlnc29446_1	-3.95123	1.5e-25	1.54e-24
CRlnc29454_1	-3.36431	8.64e-06	2.41e-05
CRlnc29457_1	2.19703	8.7e-07	2.6e-06
CRlnc2946_1	-3.92479	5.66e-06	1.84e-05
CRlnc29462_1	-2.06703	2.15e-08	7.78e-08
CRlnc29463_1	-5.84637	0.000197	0.000456
CRlnc29466_1	-2.63376	7.27e-05	0.000177
CRlnc29490_1	-3.71118	6.5e-06	1.78e-05
CRlnc29494_1	2.09999	0.000197	0.000469
CRlnc29498_1	3.33561	1.47e-37	2.1e-36
CRlnc29505_1	3.60629	2.99e-06	8.48e-06
CRlnc29513_1	-2.67285	0.002355	0.004767
CRlnc29514_1	-4.51769	4.75e-08	1.67e-07
CRlnc29525_1	2.49662	4.4e-10	1.72e-09
CRlnc29533_1	2.53539	9.95e-15	6.2e-14
CRlnc29535_1	-3.12582	6.75e-05	0.000171
CRlnc29540_1	3.14805	2.97e-55	6.4e-54
CRlnc29543_1	-4.11608	1.54e-08	5.62e-08
CRlnc29556_1	-2.6725	0.002855	0.005698
CRlnc2956_1	-3.33293	6.65e-14	3.61e-13
CRlnc29565_1	3.23045	3.62e-102	1.38e-100
CRlnc29568_1	-3.59899	4.9e-22	4.28e-21
CRlnc29576_1	9.74631	1.31e-120	9.61e-119
CRlnc29580_1	-2.35963	4.28e-06	1.42e-05
CRlnc29585_1	-4.21506	9.81e-15	5.16e-14
CRlnc29587_1	2.0072	1.19e-08	4.17e-08
CRlnc2959_1	-3.3851	4.55e-14	2.5e-13
CRlnc29593_1	-2.98752	1.7e-12	8.45e-12
CRlnc29597_1	-4.04616	2.15e-05	5.76e-05
CRlnc29603_1	-2.91974	0.00122	0.002581
CRlnc29616_1	2.68797	1.99e-17	1.43e-16
CRlnc29622_1	-5.39365	3.1e-31	4.03e-30
CRlnc29623_1	4.34014	7.72e-79	2.26e-77
CRlnc29643_1	-5.54604	0.000741	0.001588
CRlnc29647_1	-3.12788	1.23e-07	4.16e-07
CRlnc2965_1	-2.19699	0.006766	0.012635
CRlnc29659_1	-5.24081	1.16e-12	5.8e-12
CRlnc29662_1	5.07548	3.08e-41	4.59e-40
CRlnc29666_1	2.46448	5.53e-26	5.61e-25
CRlnc29669_1	2.1048	3.87e-07	1.19e-06
CRlnc2967_1	-4.46007	3.45e-17	2.3e-16
CRlnc29675_1	2.94135	2.17e-19	1.46e-18
CRlnc29680_1	6.10934	0.000221	0.000508
CRlnc29688_1	2.19735	3.39e-06	1.13e-05
CRlnc297_1	3.76502	6.67e-101	3.5e-99
CRlnc29701_1	-3.04784	5.26e-08	2.09e-07
CRlnc29703_1	-5.74242	0.000356	0.000816
CRlnc29707_1	3.52497	2.08e-30	2.2e-29
CRlnc29710_1	4.5894	1.37e-68	3.49e-67
CRlnc29713_1	4.71773	4.92e-34	5.89e-33
CRlnc29716_1	-2.65377	0.001315	0.002722
CRlnc29728_1	-2.01237	0.00125272	0.00298637
CRlnc29731_1	-4.60395	1.13e-07	3.82e-07
CRlnc29741_1	-2.02824	2.52e-07	8.25e-07
CRlnc29750_1	3.80205	2.47e-134	1.24e-132
CRlnc29755_1	-2.15713	0.000182505	0.00049555
CRlnc29759_1	-4.91871	5.98e-29	7.11e-28
CRlnc29768_1	2.95948	7.57e-13	3.56e-12
CRlnc29769_1	2.21618	1.28e-13	6.81e-13
CRlnc2978_1	2.69903	2.92e-40	4.23e-39
CRlnc29780_1	-2.13499	0.000374	0.000855
CRlnc29785_1	-3.10947	3.19e-10	1.5e-09
CRlnc29791_1	2.24632	1.06e-16	6.24e-16
CRlnc29794_1	4.27845	1.47e-18	1.11e-17
CRlnc29828_1	4.67406	1.35e-22	1.21e-21
CRlnc29829_1	-6.78536	8.47e-09	3e-08
CRlnc29833_1	2.01283	9.8e-12	4.62e-11
CRlnc29841_1	2.78333	3.44e-18	2.55e-17
CRlnc29862_1	2.10602	3.8e-17	2.29e-16
CRlnc29869_1	2.41317	1.7e-41	2.68e-40
CRlnc29874_1	3.84877	5.4e-106	2.13e-104
CRlnc29878_1	-2.02496	1.81e-13	9.55e-13
CRlnc29879_1	-4.01736	1.5e-15	9.06e-15
CRlnc29881_1	4.98035	5.27e-66	1.47e-64
CRlnc29895_1	8.70782	6.63e-27	6.94e-26
CRlnc2990_1	3.61241	1.2e-96	4.33e-95
CRlnc29900_1	-2.69575	4.34e-06	1.21e-05
CRlnc29901_1	-4.9546	0.007818	0.01442
CRlnc29909_1	-3.82919	3.2e-07	1.04e-06
CRlnc29915_1	2.07746	3.51e-08	1.42e-07
CRlnc29916_1	3.60245	9.92e-17	6.88e-16
CRlnc29923_1	3.61156	2.53e-24	2.11e-23
CRlnc29931_1	3.01166	5.17e-50	1.24e-48
CRlnc29942_1	5.04101	9.2e-48	1.65e-46
CRlnc29943_1	-2.53201	9.48e-15	4.99e-14
CRlnc29949_1	4.62619	5.36e-23	4.86e-22
CRlnc2995_1	2.22617	2.27e-08	9.33e-08
CRlnc29951_1	5.26503	4.65e-34	5.56e-33
CRlnc29956_1	-5.39455	7.38e-14	3.99e-13
CRlnc29958_1	2.6766	8.26e-22	6.18e-21
CRlnc29961_1	4.08369	3.94e-80	1.18e-78
CRlnc29965_1	-2.34031	0.006579	0.012225
CRlnc29966_1	-2.13444	2.68e-05	6.84e-05
CRlnc29968_1	3.04394	1.74e-42	3.33e-41
CRlnc29969_1	-4.9545	0.008236	0.015125
CRlnc29970_1	-2.35485	3.88e-06	1.29e-05
CRlnc29978_1	3.13552	1.71e-15	9.39e-15
CRlnc29986_1	-3.31173	0.00229783	0.00523687
CRlnc29988_1	-5.83979	0.000145	0.000351
CRlnc29993_1	-3.21372	4.01e-06	1.16e-05
CRlnc29994_1	2.09672	0.021297	0.036244
CRlnc29997_1	-5.7419	0.000249	0.000584
CRlnc3000_2	2.52612	1.15e-10	4.66e-10
CRlnc30003_1	2.40645	5.8e-29	6.9e-28
CRlnc30007_1	-2.99365	0.00018022	0.000489814
CRlnc30009_1	3.68444	5.5e-48	9.92e-47
CRlnc30012_1	3.30395	3.49e-26	3.16e-25
CRlnc30014_1	2.97368	1.47e-31	1.61e-30
CRlnc30018_1	2.44497	1.2e-11	6.21e-11
CRlnc30025_1	2.84116	1.91e-07	7.19e-07
CRlnc30026_1	2.52354	1.95e-27	2.09e-26
CRlnc30032_1	4.50155	0.000257	0.000586
CRlnc30037_1	3.0103	4.84e-13	2.49e-12
CRlnc30041_1	4.09964	2.41e-85	1.32e-83
CRlnc30046_1	-3.01629	2.96e-17	1.98e-16
CRlnc30061_1	-3.79193	2.39e-07	7.51e-07
CRlnc30063_1	-2.98721	1.28e-05	3.5e-05
CRlnc30078_1	-2.92113	1.17e-07	3.95e-07
CRlnc30080_1	-5.15432	0.00390718	0.00854589
CRlnc30100_1	-2.99932	7.34e-52	1.85e-50
CRlnc30105_1	-6.67739	1.83e-07	6.06e-07
CRlnc30112_1	-3.1852	3.43e-08	1.16e-07
CRlnc30115_1	2.91769	1.81e-20	1.45e-19
CRlnc30127_1	2.276	0.000326	0.000733
CRlnc30128_1	-2.45441	6.33e-05	0.000155
CRlnc3013_1	-5.43658	0.000978	0.00206
CRlnc30135_1	-2.2273	2.7e-23	2.48e-22
CRlnc30146_1	4.1885	1.12e-47	2.51e-46
CRlnc30154_1	-4.27173	1.8e-10	7.71e-10
CRlnc30157_1	-2.43357	2.35e-12	1.16e-11
CRlnc3016_1	4.84435	0.015766	0.027282
CRlnc30166_1	2.25807	1.82e-22	1.61e-21
CRlnc30167_1	2.50289	2.75e-26	2.5e-25
CRlnc30169_1	3.10153	6.94e-33	8.72e-32
CRlnc30170_1	2.57202	1.33e-43	2.62e-42
CRlnc30188_1	-2.53561	3.11e-06	9.11e-06
CRlnc30193_1	-2.62871	2.81e-05	7.17e-05
CRlnc30199_1	-3.86765	1.57e-05	4.13e-05
CRlnc30207_1	-2.83094	3.1e-08	1.26e-07
CRlnc30216_1	-5.40285	1.72e-31	2.27e-30
CRlnc3022_1	2.39692	0.000445	0.000983
CRlnc30224_1	3.10234	6.96e-08	2.74e-07
CRlnc30225_1	-2.65392	0.001585	0.003245
CRlnc30226_1	3.7571	2.07e-19	1.63e-18
CRlnc30229_1	2.80026	2.53e-19	1.69e-18
CRlnc30233_1	-3.86813	6.63e-05	0.000162
CRlnc30252_1	6.07453	2.88e-45	4.95e-44
CRlnc30259_1	-5.52893	0.00397	0.007652
CRlnc30260_1	-2.11879	4.77e-29	5.36e-28
CRlnc30261_1	-6.82697	3.77e-09	1.45e-08
CRlnc30265_1	-2.81194	2.72e-25	2.69e-24
CRlnc3027_1	-2.04948	0.015634	0.027304
CRlnc30272_1	-2.07288	0.000215	0.000495
CRlnc30273_1	-3.40492	1.95e-06	6.68e-06
CRlnc30275_1	2.02979	2.66e-05	8.02e-05
CRlnc30278_1	-2.36729	0.000123	0.000292
CRlnc30280_1	2.00343	0.002602	0.005151
CRlnc30287_1	-3.06286	0.000118	0.00028
CRlnc30299_1	2.9996	4.79e-07	1.46e-06
CRlnc30301_1	2.40416	2.09e-07	7.87e-07
CRlnc30303_2	2.36717	1.91e-50	4.65e-49
CRlnc30312_1	5.32365	2.38e-13	1.15e-12
CRlnc30325_1	4.34186	8.21e-72	3.38e-70
CRlnc30326_1	3.23284	3.15e-27	2.96e-26
CRlnc30327_1	3.93131	3.15e-28	3.63e-27
CRlnc30330_1	2.06672	1.13e-07	3.64e-07
CRlnc3034_1	2.84352	2.49e-24	2.41e-23
CRlnc30343_1	-3.28124	3.72e-12	1.67e-11
CRlnc30345_1	-2.25474	2.62e-15	1.42e-14
CRlnc30355_1	-2.46528	0.000913	0.001933
CRlnc30364_1	4.37015	3.2e-55	6.68e-54
CRlnc30365_1	-2.38261	0.00236	0.004777
CRlnc30367_1	-3.66116	2.56e-11	1.17e-10
CRlnc3038_1	-2.43019	0.000116383	0.0003243
CRlnc30381_1	2.00113	8.81e-21	6.29e-20
CRlnc30388_1	4.2244	2.24e-19	1.5e-18
CRlnc30394_1	-3.05847	0.012972	0.022803
CRlnc30404_1	-2.6725	0.002855	0.005698
CRlnc30406_1	2.60418	3.04e-58	6.62e-57
CRlnc3041_1	5.56124	0.000978	0.00206
CRlnc30412_1	-4.62266	1.14e-08	4e-08
CRlnc30414_1	-3.25123	3.26e-05	8.55e-05
CRlnc30416_1	2.51564	5.51e-09	2.1e-08
CRlnc30417_1	-3.19421	7.53e-08	2.59e-07
CRlnc3042_1	-4.0235	1.54e-28	1.79e-27
CRlnc30422_1	-4.86817	0.015631	0.027075
CRlnc30431_1	3.50894	5.05e-82	1.54e-80
CRlnc30435_1	-2.00479	0.00270207	0.00607669
CRlnc30441_1	4.74071	4.35e-07	1.59e-06
CRlnc30447_1	-2.66568	4.03e-12	1.96e-11
CRlnc30449_1	6.35819	4.56e-85	1.44e-83
CRlnc30451_1	4.64867	2.69e-38	4.49e-37
CRlnc30478_1	2.15502	6.15e-12	2.72e-11
CRlnc30479_1	-3.2369	0.000187	0.000433
CRlnc30496_1	11.0957	4.98e-73	2.11e-71
CRlnc30504_1	3.61727	8.51e-06	2.3e-05
CRlnc30505_1	3.51847	1.51e-75	5.11e-74
CRlnc30516_1	2.70583	7.17e-16	4.44e-15
CRlnc30518_1	-7.60858	5.15e-13	2.44e-12
CRlnc30522_1	-3.31163	0.000339	0.00078
CRlnc30524_1	3.87143	8.59e-35	1.14e-33
CRlnc3053_1	2.33577	8.06e-08	2.77e-07
[truncated: 5,588 more rows]
