# Supplementary material for: Computational Identification of miRNAs and Temperature-Responsive lncRNAs From Mango (Mangifera indica L.)
Source: Front Genet. 2021 Jun 7;12:607248. doi: 10.3389/fgene.2021.607248 (PMC8216217; doi:10.3389/fgene.2021.607248)
Supplement: Supplementary Table 5 — KEGG pathways of the target of heat responsive lncRNAs. [file Table_5.xlsx]

## Sheet: Sheet1
KEGG Pathways of Target of Heat Responsive lncRNAs
Pathway	Pathway ID	Enzymes in Pathway	Enzyme	Sequences of Enzyme	Sequences
Phenylpropanoid biosynthesis	map00940	1	ec:2.1.1.68 - O-methyltransferase	1	JK512779_1
Terpenoid backbone biosynthesis	map00900	1	ec:5.3.3.2 - Delta-isomerase	1	EU513264_1
Biosynthesis of antibiotics	map01130	2	ec:2.3.1.16 - C-acyltransferase, ec:5.3.3.2 - Delta-isomerase	1, 1	JK513625_1, EU513264_1
Thiamine metabolism	map00730	1	ec:3.6.1.15 - phosphatase	1	JK513869_1
Cysteine and methionine metabolism	map00270	1	ec:2.5.1.6 - adenosyltransferase	1	JK513158_1
Purine metabolism	map00230	2	ec:3.6.1.3 - adenylpyrophosphatase, ec:3.6.1.15 - phosphatase	1, 1	JK513869_1, JK513869_1
alpha-Linolenic acid metabolism	map00592	1	ec:2.3.1.16 - C-acyltransferase	1	JK513625_1
Fatty acid degradation	map00071	1	ec:2.3.1.16 - C-acyltransferase	1	JK513625_1
Fatty acid elongation	map00062	1	ec:2.3.1.16 - C-acyltransferase	1	JK513625_1
Geraniol degradation	map00281	1	ec:2.3.1.16 - C-acyltransferase	1	JK513625_1
Flavone and flavonol biosynthesis	map00944	1	ec:2.1.1.76 - 3-O-methyltransferase	1	JK512779_1
Valine, leucine and isoleucine degradation	map00280	1	ec:2.3.1.16 - C-acyltransferase	1	JK513625_1
Ethylbenzene degradation	map00642	1	ec:2.3.1.16 - C-acyltransferase	1	JK513625_1
Benzoate degradation	map00362	1	ec:2.3.1.16 - C-acyltransferase	1	JK513625_1
Amino sugar and nucleotide sugar metabolism	map00520	2	ec:1.1.1.271 - synthase, ec:5.4.99.30 - mutase	1, 7	JK513432_1, JK512469_1, JK512433_1, JK512636_1, JK512767_1, JK512815_1, JK512444_1, JK512497_1
Fructose and mannose metabolism	map00051	1	ec:1.1.1.271 - synthase	1	JK513432_1
Biosynthesis of unsaturated fatty acids	map01040	1	ec:2.3.1.16 - C-acyltransferase	1	JK513625_1
