# Supplementary material for: Computational Identification of miRNAs and Temperature-Responsive lncRNAs From Mango (Mangifera indica L.)
Source: Front Genet. 2021 Jun 7;12:607248. doi: 10.3389/fgene.2021.607248 (PMC8216217; doi:10.3389/fgene.2021.607248)
Supplement: Supplementary Table 7 — Heat responsive lncRNAs as target of miRNAs. [file Table_7.xlsx]

## Sheet: psRNAeHRlncmiR
Heat Responsive lncRNAs as Target of miRNAs
miRNA_Acc.	Target_Acc.	Expectation	UPE	miRNA_start	miRNA_end	Target_start	Target_end	miRNA_aligned_fragment	Target_aligned_fragment	Inhibition	Target_Desc.	Multiplicity
MmiR051876	HRlnc11351_2	2.5	4.477	1	19	1	19	ACGAUGAAGAUGAUGAUGA	UCAUCAUCAUCAUCAUCAU	Cleavage		1
MmiR073030	HRlnc24284_1	3	6.759	1	18	275	292	GAGAGGAAGAAGAAGAAA	UUCCUUCUUCAUUUUCUC	Cleavage		1
MmiR073037	HRlnc24284_1	3	6.759	1	18	275	292	GAGAGGAAGAAGAAGAAA	UUCCUUCUUCAUUUUCUC	Cleavage		1
MmiR008806	HRlnc30326_1	1.5	8.624	1	19	956	974	UGUCAAAAUGUGUUUUUGA	UCAAAAACCCAUUUUGGCA	Translation		1
MmiR088299	HRlnc30326_1	3	3.531	1	20	896	915	GGAAGAAGAAGAGGGAGAGG	UUUCCCUUUUUUCUUCUUUC	Cleavage		1
MmiR088302	HRlnc30326_1	3	3.531	1	20	896	915	GGAAGAAGAAGAGGGAGAGG	UUUCCCUUUUUUCUUCUUUC	Cleavage		1
