# Supplementary material for: Computational Identification of miRNAs and Temperature-Responsive lncRNAs From Mango (Mangifera indica L.)
Source: Front Genet. 2021 Jun 7;12:607248. doi: 10.3389/fgene.2021.607248 (PMC8216217; doi:10.3389/fgene.2021.607248)
Supplement: Supplementary Table 8 — Cold responsive lncRNAs as target of miRNAs. [file Table_8.xlsx]

## Sheet: psRNAcoldlncmiR
Cold Responsive lncRNAs as Target of miRNAs
miRNA_Acc.	Target_Acc.	Expectation	UPE	miRNA_start	miRNA_end	Target_start	Target_end	miRNA_aligned_fragment	Target_aligned_fragment	Inhibition	Target_Desc.	Multiplicity
MmiR091196-2	CRlnc10027_1	3	12.629	1	18	52	69	UUAUUUCAUUGAUUUUGU	AGAAGAUCGAUGAGAUGA	Cleavage		1
MmiR091212	CRlnc10027_1	3	12.629	1	18	52	69	UUAUUUCAUUGAUUUUGU	AGAAGAUCGAUGAGAUGA	Cleavage		1
MmiR019206	CRlnc10072_1	3	10.009	1	18	230	247	GUAAAUAUAUGAAAAUCU	AGAUUUACAUAUAUAUAU	Cleavage		1
MmiR020663	CRlnc10107_1	3	15.55	1	20	249	268	GAUCGAACUUGAGCUUGAGC	AUUUCUGCUCAAGUUUGAUC	Cleavage		1
MmiR088291	CRlnc10268_1	3	11.295	1	19	93	111	GGAAGAGGAAGAAGAAGAG	AUUUUCUUCUCUUUUUUCC	Translation		1
MmiR088301	CRlnc10268_1	3	11.295	1	19	93	111	GGAAGAGGAAGAAGAAGAG	AUUUUCUUCUCUUUUUUCC	Translation		1
MmiR080706	CRlnc10340_1	2.5	21.364	1	19	165	183	AUGAUGUGUCACCAUAUUA	UUAUAUGGUGGUAUAUCAU	Cleavage		1
MmiR016854	CRlnc10423_1	2.5	6.084	1	20	126	145	GGAACAGGAACAGGAAGAGG	ACUCUCCCUGUUCCUCUUCC	Cleavage		1
MmiR088291	CRlnc10423_1	3	6.084	1	19	127	145	GGAAGAGGAAGAAGAAGAG	CUCUCCCUGUUCCUCUUCC	Translation		1
MmiR088299	CRlnc10423_1	2.5	6.084	1	20	126	145	GGAAGAAGAAGAGGGAGAGG	ACUCUCCCUGUUCCUCUUCC	Translation		1
MmiR088301	CRlnc10423_1	3	6.084	1	19	127	145	GGAAGAGGAAGAAGAAGAG	CUCUCCCUGUUCCUCUUCC	Translation		1
MmiR088302	CRlnc10423_1	2.5	6.084	1	20	126	145	GGAAGAAGAAGAGGGAGAGG	ACUCUCCCUGUUCCUCUUCC	Translation		1
MmiR080278	CRlnc10436_1	3	16.032	1	19	557	575	CGGGUUGGUUUCAUAUUUU	AAUAUGUGAAGUCAACUCG	Cleavage		1
MmiR091234	CRlnc10523_2	3	13.662	1	20	268	287	AGAUGGGAAGGGGAGGGAAG	AUUUCCUCCUCUUUCAAUCU	Cleavage		1
MmiR088291	CRlnc10539_1	3	5.171	1	19	358	376	GGAAGAGGAAGAAGAAGAG	UUUUUCUUUUUUCUUUUCA	Cleavage		1
MmiR088301	CRlnc10539_1	3	5.171	1	19	358	376	GGAAGAGGAAGAAGAAGAG	UUUUUCUUUUUUCUUUUCA	Cleavage		1
MmiR055328	CRlnc10688_1	2.5	14.184	1	20	541	560	AUUUCAUUAAUUAUGUUGUU	AUCAAGAUACUUAAUGAGAU	Translation		1
MmiR017965	CRlnc1071_1	3	14.81	1	18	376	393	AUGAUGUUGUUUUGAUUG	CAAUGACAAUGACAUCAU	Cleavage		1
MmiR091234	CRlnc10886_1	3	12.592	1	20	451	470	AGAUGGGAAGGGGAGGGAAG	UUUCCAUCCUUUUUUCAUCU	Cleavage		1
MmiR073030	CRlnc10976_1	2.5	10.141	1	18	121	138	GAGAGGAAGAAGAAGAAA	UUGCAUCUUCUUCCUCUU	Cleavage		1
MmiR073037	CRlnc10976_1	2.5	10.141	1	18	121	138	GAGAGGAAGAAGAAGAAA	UUGCAUCUUCUUCCUCUU	Cleavage		1
MmiR088291	CRlnc10976_1	3	10.175	1	19	122	140	GGAAGAGGAAGAAGAAGAG	UGCAUCUUCUUCCUCUUCA	Cleavage		1
MmiR088301	CRlnc10976_1	3	10.175	1	19	122	140	GGAAGAGGAAGAAGAAGAG	UGCAUCUUCUUCCUCUUCA	Cleavage		1
MmiR092019	CRlnc11107_1	3	6.511	1	18	29	46	GAGUAAUUCAAACUUGUU	AAUAACUUUCAAUUACUU	Translation		1
MmiR096677	CRlnc11107_1	2.5	15.685	1	18	360	377	UUAUGUACUUAUGAUCAC	GUGAUCAUGGGUAUAUAU	Cleavage		1
MmiR033995	CRlnc11195_1	2.5	12.528	1	18	104	121	UCAAAUCAUAGAUUCAAA	UUUUGUUCUAUGAUUUGA	Cleavage		1
MmiR093165	CRlnc11275_1	3	17.981	1	19	536	554	UUGAGUUGAUUUGAGUUGG	CUAAGUCAAACCAGCUCAA	Translation		1
MmiR051876	CRlnc11351_2	2.5	4.477	1	19	1	19	ACGAUGAAGAUGAUGAUGA	UCAUCAUCAUCAUCAUCAU	Cleavage		1
MmiR016258	CRlnc114_1	3	19.414	1	18	116	133	UUGGAUGAUGAAAUAUUU	AAAUAUUUGGGCAUUCAA	Translation		1
MmiR017463	CRlnc1140_1	3	20.645	1	18	121	138	CUUUUUUCUUUAUAAUAA	UUGUUAUUCAGAGAAAAG	Translation		1
MmiR017463	CRlnc1140_2	3	21.959	1	18	121	138	CUUUUUUCUUUAUAAUAA	UUGUUAUUCAGAGAAAAG	Translation		1
MmiR051876	CRlnc11497_1	1	1.974	1	19	789	807	ACGAUGAAGAUGAUGAUGA	UCAUCAUCAUCGUCAUCGU	Cleavage		1
MmiR089314	CRlnc11497_1	2.5	8.57	1	18	746	763	GAGGAGGAAGAUGAUGAC	UUCAUCAUCUUCCUCAUC	Cleavage		1
MmiR051876	CRlnc11497_2	1	1.974	1	19	756	774	ACGAUGAAGAUGAUGAUGA	UCAUCAUCAUCGUCAUCGU	Cleavage		1
MmiR089314	CRlnc11497_2	2.5	8.57	1	18	713	730	GAGGAGGAAGAUGAUGAC	UUCAUCAUCUUCCUCAUC	Cleavage		1
MmiR073030	CRlnc11676_1	3	13.612	1	18	8	25	GAGAGGAAGAAGAAGAAA	UUUUUUUUUUUUCCUUUA	Cleavage		1
MmiR073037	CRlnc11676_1	3	13.612	1	18	8	25	GAGAGGAAGAAGAAGAAA	UUUUUUUUUUUUCCUUUA	Cleavage		1
MmiR088291	CRlnc11676_1	3	13.612	1	19	3	21	GGAAGAGGAAGAAGAAGAG	UUUUUUUUUUUUUUUUUCC	Cleavage		1
MmiR088301	CRlnc11676_1	3	13.612	1	19	3	21	GGAAGAGGAAGAAGAAGAG	UUUUUUUUUUUUUUUUUCC	Cleavage		1
MmiR073030	CRlnc11772_1	3	2.846	1	18	10	27	GAGAGGAAGAAGAAGAAA	CUUCUACUUCAUCCUCUC	Cleavage		1
MmiR073037	CRlnc11772_1	3	2.846	1	18	10	27	GAGAGGAAGAAGAAGAAA	CUUCUACUUCAUCCUCUC	Cleavage		1
MmiR035390	CRlnc11880_1	3	12.083	1	19	306	324	UAGUAGAAGAUGAAGGAAU	UUUCUUUCAUAUUUUAUUG	Translation		1
MmiR007519	CRlnc1190_1	3	17.81	1	20	351	370	AUGUAUAAUUGUGUGAUUUG	CGGAUCACACUAAUAUGCAU	Translation		1
MmiR073991	CRlnc1190_1	3	12.553	1	19	155	173	AGAGAGAAAAAAGAUAUAC	AUAUGUCUGUUGUUUCUCU	Translation		1
MmiR073030	CRlnc12050_1	3	9.442	1	18	432	449	GAGAGGAAGAAGAAGAAA	AUUUUUCUUUUUCUUUUC	Cleavage		1
MmiR073037	CRlnc12050_1	3	9.442	1	18	432	449	GAGAGGAAGAAGAAGAAA	AUUUUUCUUUUUCUUUUC	Cleavage		1
MmiR093165	CRlnc12138_1	3	16.166	1	19	121	139	UUGAGUUGAUUUGAGUUGG	CCAACUCAGUUCAGCUCAU	Translation		1
MmiR090392	CRlnc1215_1	3	19.409	1	18	446	463	UCAAAUCACUUAUCUUAA	GGAAGCUAAGUGAUUUGA	Cleavage		1
MmiR017965	CRlnc122_1	2.5	14.216	1	18	108	125	AUGAUGUUGUUUUGAUUG	GGAUCAAAACGACAUCGU	Cleavage		2
MmiR017965	CRlnc122_1	3	14.673	1	18	75	92	AUGAUGUUGUUUUGAUUG	AUAUCAAAACGAUAUCAU	Cleavage		2
MmiR055328	CRlnc12333_1	3	9.614	1	20	33	52	AUUUCAUUAAUUAUGUUGUU	AAAAACUUUAUUAAUGAAAU	Cleavage		1
MmiR090392	CRlnc12366_2	3	19.875	1	18	624	641	UCAAAUCACUUAUCUUAA	UAAAGGUAAUUGAUUUGG	Translation		1
MmiR036938	CRlnc12383_1	2.5	9.243	1	18	618	635	UAGGUUAGAGAAAAUGGG	CUCAUUUUCUCUAAUUUU	Cleavage		1
MmiR073030	CRlnc12383_1	3	9.369	1	18	28	45	GAGAGGAAGAAGAAGAAA	AUUCUUCUACUUCUUCUU	Translation		1
MmiR073037	CRlnc12383_1	3	9.369	1	18	28	45	GAGAGGAAGAAGAAGAAA	AUUCUUCUACUUCUUCUU	Translation		1
MmiR088291	CRlnc12383_1	2	11.382	1	19	29	47	GGAAGAGGAAGAAGAAGAG	UUCUUCUACUUCUUCUUCU	Cleavage		1
MmiR088299	CRlnc12383_1	2.5	11.382	1	20	28	47	GGAAGAAGAAGAGGGAGAGG	AUUCUUCUACUUCUUCUUCU	Cleavage		1
MmiR088301	CRlnc12383_1	2	11.382	1	19	29	47	GGAAGAGGAAGAAGAAGAG	UUCUUCUACUUCUUCUUCU	Cleavage		1
MmiR088302	CRlnc12383_1	2.5	11.382	1	20	28	47	GGAAGAAGAAGAGGGAGAGG	AUUCUUCUACUUCUUCUUCU	Cleavage		1
MmiR035390	CRlnc12442_2	3	14.28	1	19	134	152	UAGUAGAAGAUGAAGGAAU	AUUUCUUCAGCUUCUACAA	Translation		1
MmiR073030	CRlnc1261_1	3	19.701	1	18	156	173	GAGAGGAAGAAGAAGAAA	UUUUAUCUUCUUUCUCUG	Cleavage		1
MmiR073037	CRlnc1261_1	3	19.701	1	18	156	173	GAGAGGAAGAAGAAGAAA	UUUUAUCUUCUUUCUCUG	Cleavage		1
MmiR048115	CRlnc12614_2	3	6.749	1	18	1044	1061	AGAGUUGAAGGUUUAGAG	CUCUCAAUCUUUGGCUCU	Cleavage		1
MmiR019206	CRlnc12654_1	3	4.436	1	18	297	314	GUAAAUAUAUGAAAAUCU	AAAUUUAAAUAUAUUUAC	Translation		1
MmiR036814	CRlnc12818_1	3	12.473	1	18	942	959	CAAAACAUAAAAACAAUC	AAUUGUUUUUGUGUCUUG	Cleavage		2
MmiR036814	CRlnc12818_1	3	8.25	1	18	77	94	CAAAACAUAAAAACAAUC	UAUUUUUUUUAUGUUUUU	Cleavage		2
MmiR018325	CRlnc1283_1	2.5	13.44	1	19	199	217	ACAUGGACCAUCAAUAGAU	UUUUGUUUGUGGUCCAUGU	Cleavage		1
MmiR023777	CRlnc12869_1	3	11.755	1	19	121	139	AAAUCAAAUUUCCAUUGCU	UGUGAUGUACAUUUGAUUU	Translation		1
MmiR100391	CRlnc13138_2	3	15.763	1	19	40	58	AUGCAGCAUCUUCAGGAUU	AAUUAUGUAGGUGCUGCAU	Cleavage		1
MmiR051876	CRlnc13142_1	2.5	12.257	1	19	318	336	ACGAUGAAGAUGAUGAUGA	GCGUCAACAUCUUCAUCGA	Cleavage		1
MmiR044235	CRlnc13212_1	2.5	11.134	1	18	187	204	UGAUGAUGUGGGAUAGAA	AUCUGUCACACAUCAUCA	Translation		1
MmiR049802	CRlnc13237_1	2.5	7.656	1	18	270	287	UUGGAUUUAUAUUUGGAU	AACAAAAUAUAAAUCUAA	Cleavage		1
MmiR103890	CRlnc1325_1	3	11.013	1	19	23	41	UGAUACUUGUUUGGCUCAU	GAUAGCCAAACAGGUGUCA	Cleavage		1
MmiR088291	CRlnc13363_1	3	15.052	1	19	84	102	GGAAGAGGAAGAAGAAGAG	UUCUUUUUCUUCAUCUUUU	Cleavage		1
MmiR088301	CRlnc13363_1	3	15.052	1	19	84	102	GGAAGAGGAAGAAGAAGAG	UUCUUUUUCUUCAUCUUUU	Cleavage		1
MmiR089314	CRlnc13471_2	2.5	10.262	1	18	193	210	GAGGAGGAAGAUGAUGAC	GCCAUUAACUUCCUCCUC	Translation		1
MmiR023216	CRlnc13565_1	2.5	24.007	1	18	34	51	GAGCUCCCCUCAAACCAA	UGGUUUUGAGGGGAGUUC	Cleavage		1
MmiR023217	CRlnc13565_1	2.5	24.007	1	18	34	51	GAGCUCCCCUCAAACCAA	UGGUUUUGAGGGGAGUUC	Cleavage		1
MmiR048398	CRlnc13568_1	3	16.591	1	19	2064	2082	GCAUUGUGGUUUUGUGAUU	AAUCACUAUACUGCAAUGC	Translation		1
MmiR088291	CRlnc13568_1	3	13.971	1	19	546	564	GGAAGAGGAAGAAGAAGAG	CUCUUGUUUUUGCUUUUCC	Cleavage		1
MmiR088301	CRlnc13568_1	3	13.971	1	19	546	564	GGAAGAGGAAGAAGAAGAG	CUCUUGUUUUUGCUUUUCC	Cleavage		1
MmiR091196-2	CRlnc13568_1	3	16.487	1	18	329	346	UUAUUUCAUUGAUUUUGU	UCAAUAUUAAUGAAAUGA	Cleavage		1
MmiR091212	CRlnc13568_1	3	16.487	1	18	329	346	UUAUUUCAUUGAUUUUGU	UCAAUAUUAAUGAAAUGA	Cleavage		1
MmiR078769	CRlnc1362_1	3	12.751	1	18	218	235	UUCAUCAAAUUCUUAUAG	CUAUAAAAAUUUGUUGGA	Cleavage		1
MmiR023777	CRlnc13626_1	3	20.3	1	19	242	260	AAAUCAAAUUUCCAUUGCU	UGCAGCGGAAAUUAGAUUU	Cleavage		1
MmiR091196-2	CRlnc1377_1	3	7.492	1	18	172	189	UUAUUUCAUUGAUUUUGU	ACAAAAUCAAUAAAAAAA	Cleavage		1
MmiR091212	CRlnc1377_1	3	7.492	1	18	172	189	UUAUUUCAUUGAUUUUGU	ACAAAAUCAAUAAAAAAA	Cleavage		1
MmiR048398	CRlnc13820_1	3	16.916	1	19	396	414	GCAUUGUGGUUUUGUGAUU	UAUCAUGAAACAACAAUGA	Cleavage		1
MmiR101928	CRlnc14054_1	3	16.364	1	18	295	312	AUGAAUUUGGAUCAAAUU	AAGUUGAACAAAAUUCAU	Translation		1
MmiR042990	CRlnc14125_1	2.5	14.559	1	20	163	182	UUUUAGCAGCAGAAAUGAAU	AUUUAGUUCUGUUGCUAAGA	Cleavage		1
MmiR006929	CRlnc14170_3	2.5	14.415	1	18	122	139	UCAUUAUUCUUUUUAUUA	UAAUGGAAACAGUAAUGA	Translation		1
MmiR017463	CRlnc14239_1	3	11.548	1	18	1179	1196	CUUUUUUCUUUAUAAUAA	UUAUUGUGAAAAAAAAAA	Cleavage		1
MmiR017965	CRlnc14239_1	2	8.602	1	18	277	294	AUGAUGUUGUUUUGAUUG	GAAUCAAGACAACAUUAU	Cleavage		1
MmiR073030	CRlnc1425_1	3	16.469	1	18	26	43	GAGAGGAAGAAGAAGAAA	UUUCCUCUUUUUCUUUUU	Cleavage		1
MmiR073037	CRlnc1425_1	3	16.469	1	18	26	43	GAGAGGAAGAAGAAGAAA	UUUCCUCUUUUUCUUUUU	Cleavage		1
MmiR005947	CRlnc1434_1	3	9.723	1	19	359	377	AUGAGAAGGGAAAUUCAAG	GUUUAAUUUUUUUUUUCAU	Cleavage		1
MmiR100799	CRlnc14357_1	2.5	20.123	1	18	109	126	AGUUAGUUUUGUUAUAGG	CUUUUCACAAAACUAACU	Cleavage		1
MmiR100799	CRlnc14357_2	2.5	20.441	1	18	303	320	AGUUAGUUUUGUUAUAGG	CUUUUCACAAAACUAACU	Cleavage		1
MmiR100799	CRlnc14357_3	2.5	20.44	1	18	109	126	AGUUAGUUUUGUUAUAGG	CUUUUCACAAAACUAACU	Cleavage		1
MmiR100799	CRlnc14357_4	2.5	20.098	1	18	303	320	AGUUAGUUUUGUUAUAGG	CUUUUCACAAAACUAACU	Cleavage		1
MmiR106550	CRlnc1437_1	2.5	14.221	1	20	56	75	UCAUUUUAUCAGAAGCAUGA	UUGUCUUUCUGAUGAAAUGA	Cleavage		1
MmiR073030	CRlnc14405_2	2	2.951	1	18	30	47	GAGAGGAAGAAGAAGAAA	UUUCUUCUUCUUCCACUU	Cleavage		1
MmiR073037	CRlnc14405_2	2	2.951	1	18	30	47	GAGAGGAAGAAGAAGAAA	UUUCUUCUUCUUCCACUU	Cleavage		1
MmiR088291	CRlnc14405_2	2	1.965	1	19	31	49	GGAAGAGGAAGAAGAAGAG	UUCUUCUUCUUCCACUUCU	Cleavage		1
MmiR088301	CRlnc14405_2	2	1.965	1	19	31	49	GGAAGAGGAAGAAGAAGAG	UUCUUCUUCUUCCACUUCU	Cleavage		1
MmiR073991	CRlnc14575_1	2.5	14.966	1	19	275	293	AGAGAGAAAAAAGAUAUAC	UUGUUUCUUUUUUUUUUCU	Cleavage		1
MmiR029304	CRlnc14829_2	2.5	6.349	1	21	1336	1356	UUUGAACUUGGACAACUUUUU	GAUAAGUUUCCCAAGUUUAAA	Cleavage		1
MmiR064584	CRlnc14829_2	3	6.528	1	19	404	422	GUUUAAUUCGAAUUAUGUU	AACAUAAAUCUAGUUAAAU	Translation		1
MmiR036938	CRlnc15015_1	3	12.45	1	18	243	260	UAGGUUAGAGAAAAUGGG	ACCAUUUUGUCUAACUUG	Translation		1
MmiR034878	CRlnc15053_2	2	11.067	1	22	609	630	UUAGAUUCACGCACAAACUCGU	AAUUGUUUGUGUAUGAAUUUAA	Translation		1
MmiR034885	CRlnc15053_2	2	11.067	1	21	610	630	UUAGAUUCACGCACAAACUCG	AUUGUUUGUGUAUGAAUUUAA	Translation		1
MmiR092465	CRlnc15053_2	2	11.994	1	19	831	849	CUUUUCAACAAGUUAUGUC	GAUAUAGCUUCUUGAAAAG	Translation		1
MmiR017463	CRlnc1528_1	3	9.071	1	18	242	259	CUUUUUUCUUUAUAAUAA	UUAUUUAAAAGGAAAAGG	Cleavage		1
MmiR092019	CRlnc1528_1	3	13.544	1	18	165	182	GAGUAAUUCAAACUUGUU	GAUAAGUUAGGAUUACUU	Translation		1
MmiR055328	CRlnc15340_1	3	8.795	1	20	100	119	AUUUCAUUAAUUAUGUUGUU	UGCGAAAUAAUUAAUGAAGA	Cleavage		1
MmiR006929	CRlnc15484_1	2.5	11.135	1	18	465	482	UCAUUAUUCUUUUUAUUA	UUGUAAAAUGAAUAAUGA	Translation		1
MmiR092019	CRlnc1557_2	3	16.872	1	18	335	352	GAGUAAUUCAAACUUGUU	AACAUGAUUGAAUUAUUU	Cleavage		1
MmiR092465	CRlnc157_1	2.5	17.646	1	19	96	114	CUUUUCAACAAGUUAUGUC	GACAUGAUUUUUUGAGAAG	Translation		1
MmiR092465	CRlnc15891_1	3	18.187	1	19	331	349	CUUUUCAACAAGUUAUGUC	UACAUGAAAUGUUGAAAGG	Translation		1
MmiR017542	CRlnc15903_1	3	8.083	1	19	7	25	UCCUGUCUUUUCUUUGAUG	AAUUAAAAAAAAGACAAGA	Cleavage		1
MmiR017542	CRlnc15903_2	3	8.083	1	19	7	25	UCCUGUCUUUUCUUUGAUG	AAUUAAAAAAAAGACAAGA	Cleavage		1
MmiR017965	CRlnc160_1	3	7.303	1	18	339	356	AUGAUGUUGUUUUGAUUG	UAAUAAAAAUUACAUCAU	Cleavage		1
MmiR017964	CRlnc1605_1	3	11.846	1	19	735	753	UUUCAGUCUCAUUUGGUCA	AUACCAAAUUAGAUUGAGA	Translation		1
MmiR073030	CRlnc1614_1	2	4.044	1	18	199	216	GAGAGGAAGAAGAAGAAA	GUUCUUCUUCUUCUUCUU	Cleavage		1
MmiR073037	CRlnc1614_1	2	4.044	1	18	199	216	GAGAGGAAGAAGAAGAAA	GUUCUUCUUCUUCUUCUU	Cleavage		1
MmiR088291	CRlnc1614_1	2	5.486	1	19	200	218	GGAAGAGGAAGAAGAAGAG	UUCUUCUUCUUCUUCUUUA	Cleavage		1
MmiR088299	CRlnc1614_1	2.5	5.511	1	20	196	215	GGAAGAAGAAGAGGGAGAGG	CUUGUUCUUCUUCUUCUUCU	Cleavage		1
MmiR088301	CRlnc1614_1	2	5.486	1	19	200	218	GGAAGAGGAAGAAGAAGAG	UUCUUCUUCUUCUUCUUUA	Cleavage		1
MmiR088302	CRlnc1614_1	2.5	5.511	1	20	196	215	GGAAGAAGAAGAGGGAGAGG	CUUGUUCUUCUUCUUCUUCU	Cleavage		1
MmiR008806	CRlnc1626_1	3	12.382	1	19	206	224	UGUCAAAAUGUGUUUUUGA	UCUAAAAAACCUUUUGACA	Translation		1
MmiR088291	CRlnc16456_1	3	11.919	1	19	41	59	GGAAGAGGAAGAAGAAGAG	UUCUUUUUCUCUCUCUUUU	Translation		1
MmiR088301	CRlnc16456_1	3	11.919	1	19	41	59	GGAAGAGGAAGAAGAAGAG	UUCUUUUUCUCUCUCUUUU	Translation		1
MmiR015558	CRlnc16660_1	2.5	15.283	1	20	412	431	AAUUCCUUCUCUUCUUCUUU	AAAGGAAAAGCGAAGGAAUU	Translation		1
MmiR017965	CRlnc16801_1	2	9.437	1	18	217	234	AUGAUGUUGUUUUGAUUG	CAAUCAAAAAAGUAUCAU	Translation		1
MmiR073030	CRlnc16801_1	2.5	8.688	1	18	360	377	GAGAGGAAGAAGAAGAAA	UUUUUUCUUUUUCUUUUU	Cleavage		1
MmiR073037	CRlnc16801_1	2.5	8.688	1	18	360	377	GAGAGGAAGAAGAAGAAA	UUUUUUCUUUUUCUUUUU	Cleavage		1
MmiR073991	CRlnc16801_1	3	7.571	1	19	353	371	AGAGAGAAAAAAGAUAUAC	UUUUGUUUUUUUUCUUUUU	Cleavage		1
MmiR088291	CRlnc16801_1	3	8.816	1	19	358	376	GGAAGAGGAAGAAGAAGAG	UUUUUUUUCUUUUUCUUUU	Cleavage		1
MmiR088301	CRlnc16801_1	3	8.816	1	19	358	376	GGAAGAGGAAGAAGAAGAG	UUUUUUUUCUUUUUCUUUU	Cleavage		1
MmiR010167	CRlnc17197_2	3	7.882	1	18	379	396	AACAGAACAGCAGCAGAG	CUUUCUUUCUGUUCUGUU	Translation		1
MmiR064584	CRlnc17489_1	3	6.776	1	19	1589	1607	GUUUAAUUCGAAUUAUGUU	AACCUAAUUUCAAUUAAAU	Translation		1
MmiR064584	CRlnc17489_2	3	6.776	1	19	2149	2167	GUUUAAUUCGAAUUAUGUU	AACCUAAUUUCAAUUAAAU	Translation		1
MmiR017965	CRlnc1779_1	3	16.446	1	18	54	71	AUGAUGUUGUUUUGAUUG	UAAUUGUGACAACAUCAU	Cleavage		1
MmiR022910	CRlnc18289_2	0	10.779	1	20	24	43	AGGUGCAGGUGCAGGUGCAG	CUGCACCUGCACCUGCACCU	Cleavage		1
MmiR006929	CRlnc1884_1	3	4.483	1	18	16	33	UCAUUAUUCUUUUUAUUA	AAAUUAAAAAAAUAAUGA	Translation		1
MmiR100186	CRlnc1884_1	3	4.609	1	19	22	40	UGUUAUAUCAUUGAUUUUG	AAAAAAUAAUGAUAUAAUU	Cleavage		1
MmiR078769	CRlnc19694_1	2.5	9.776	1	18	382	399	UUCAUCAAAUUCUUAUAG	CUGUAAAAACUUGAUGAA	Translation		1
MmiR088291	CRlnc19694_1	3	9.142	1	19	470	488	GGAAGAGGAAGAAGAAGAG	UUUUUCGUUUUUUUCUUCC	Cleavage		1
MmiR088299	CRlnc19694_1	3	9.142	1	20	469	488	GGAAGAAGAAGAGGGAGAGG	CUUUUUCGUUUUUUUCUUCC	Cleavage		1
MmiR088301	CRlnc19694_1	3	9.142	1	19	470	488	GGAAGAGGAAGAAGAAGAG	UUUUUCGUUUUUUUCUUCC	Cleavage		1
MmiR088302	CRlnc19694_1	3	9.142	1	20	469	488	GGAAGAAGAAGAGGGAGAGG	CUUUUUCGUUUUUUUCUUCC	Cleavage		1
MmiR073030	CRlnc19741_1	3	9.997	1	18	382	399	GAGAGGAAGAAGAAGAAA	UUUUUUUUUUUUCCACUC	Cleavage		1
MmiR073037	CRlnc19741_1	3	9.997	1	18	382	399	GAGAGGAAGAAGAAGAAA	UUUUUUUUUUUUCCACUC	Cleavage		1
MmiR088291	CRlnc19741_1	3	7.964	1	19	376	394	GGAAGAGGAAGAAGAAGAG	AUCUUUUUUUUUUUUUUUC	Cleavage		1
MmiR088301	CRlnc19741_1	3	7.964	1	19	376	394	GGAAGAGGAAGAAGAAGAG	AUCUUUUUUUUUUUUUUUC	Cleavage		1
MmiR101928	CRlnc19741_1	2	9.893	1	18	166	183	AUGAAUUUGGAUCAAAUU	AAUUUUAUCUAAAUUUAU	Cleavage		1
MmiR073030	CRlnc19852_1	3	12.459	1	18	43	60	GAGAGGAAGAAGAAGAAA	UUUUCUCUUUUUCCUUUU	Cleavage		1
MmiR073037	CRlnc19852_1	3	12.459	1	18	43	60	GAGAGGAAGAAGAAGAAA	UUUUCUCUUUUUCCUUUU	Cleavage		1
MmiR073991	CRlnc19852_1	3	6.631	1	19	32	50	AGAGAGAAAAAAGAUAUAC	CCAUAAUUUUUUUUUCUCU	Cleavage		1
MmiR088291	CRlnc19852_1	3	13.568	1	19	44	62	GGAAGAGGAAGAAGAAGAG	UUUCUCUUUUUCCUUUUUC	Cleavage		1
MmiR088301	CRlnc19852_1	3	13.568	1	19	44	62	GGAAGAGGAAGAAGAAGAG	UUUCUCUUUUUCCUUUUUC	Cleavage		1
MmiR055287	CRlnc20009_1	3	13.966	1	18	324	341	AAUUCAAUGUACCAAAAA	UUUUUGGUACAAUGAAGU	Cleavage		1
MmiR005408	CRlnc2005_1	2.5	7.632	1	18	300	317	AGUUUCUUCUAAUAUCUC	GAGAUAUUAAGAGAAACA	Translation		1
MmiR008306	CRlnc20143_1	2.5	5.591	1	18	206	223	UUGGAUUGAUUUGGUUUU	AGAACAAAAUGAAUCCAA	Cleavage		1
MmiR073030	CRlnc20191_c1_seq1	2.5	10.762	1	18	11	28	GAGAGGAAGAAGAAGAAA	UUUUUUUUUUUUUCUUUC	Cleavage		1
MmiR073037	CRlnc20191_c1_seq1	2.5	10.762	1	18	11	28	GAGAGGAAGAAGAAGAAA	UUUUUUUUUUUUUCUUUC	Cleavage		1
MmiR073991	CRlnc20191_c1_seq1	3	10.762	1	19	11	29	AGAGAGAAAAAAGAUAUAC	UUUUUUUUUUUUUCUUUCU	Cleavage		1
MmiR088291	CRlnc20191_c1_seq1	3	10.762	1	19	10	28	GGAAGAGGAAGAAGAAGAG	UUUUUUUUUUUUUUCUUUC	Cleavage		1
MmiR088301	CRlnc20191_c1_seq1	3	10.762	1	19	10	28	GGAAGAGGAAGAAGAAGAG	UUUUUUUUUUUUUUCUUUC	Cleavage		1
MmiR002596	CRlnc20260_1	3	19.598	1	18	218	235	GGAGGAGUUAUGGAUAGU	AGUAUCUGUAACUUUUCC	Cleavage		1
MmiR091196-2	CRlnc20260_1	3	9.454	1	18	59	76	UUAUUUCAUUGAUUUUGU	AUAAAAAUAAAGAAAUAA	Cleavage		1
MmiR091212	CRlnc20260_1	3	9.454	1	18	59	76	UUAUUUCAUUGAUUUUGU	AUAAAAAUAAAGAAAUAA	Cleavage		1
MmiR080278	CRlnc20289_1	3	10.615	1	19	71	89	CGGGUUGGUUUCAUAUUUU	CAAAUGGGAAAUCAACCCA	Cleavage		1
MmiR103817-2	CRlnc20296_1	3	15.718	1	18	157	174	UCUUCAACAUCACUUUCU	GGAAAGUUGAGUUGAAGA	Translation		1
MmiR101928	CRlnc20300_1	3	15.804	1	18	45	62	AUGAAUUUGGAUCAAAUU	AUUUUGACUCAGAUUCAU	Translation		1
MmiR073030	CRlnc2057_1	3	10.537	1	18	214	231	GAGAGGAAGAAGAAGAAA	UUUCUUUUUCCUUUUUUC	Cleavage		1
MmiR073037	CRlnc2057_1	3	10.537	1	18	214	231	GAGAGGAAGAAGAAGAAA	UUUCUUUUUCCUUUUUUC	Cleavage		1
MmiR088291	CRlnc2057_1	2.5	10.403	1	19	212	230	GGAAGAGGAAGAAGAAGAG	AUUUUCUUUUUCCUUUUUU	Cleavage		1
MmiR088301	CRlnc2057_1	2.5	10.403	1	19	212	230	GGAAGAGGAAGAAGAAGAG	AUUUUCUUUUUCCUUUUUU	Cleavage		1
MmiR007009	CRlnc20620_1	3	19.068	1	20	217	236	UUUAGUCCAUUUUCUUGUAA	GUAGAAGAGGGUGGAUUAAA	Cleavage		1
MmiR017463	CRlnc20740_1	2.5	12.565	1	18	651	668	CUUUUUUCUUUAUAAUAA	UUAUAAUUAAGAAGAAAG	Translation		1
MmiR017964	CRlnc21248_1	3	13.434	1	19	317	335	UUUCAGUCUCAUUUGGUCA	AGAGUAAAAGAGAUUGAAA	Translation		1
MmiR073030	CRlnc21510_1	3	11.733	1	18	157	174	GAGAGGAAGAAGAAGAAA	UUUCUUUUUUUUUUUCUA	Cleavage		1
MmiR073037	CRlnc21510_1	3	11.733	1	18	157	174	GAGAGGAAGAAGAAGAAA	UUUCUUUUUUUUUUUCUA	Cleavage		1
MmiR088291	CRlnc21510_1	3	11.71	1	19	155	173	GGAAGAGGAAGAAGAAGAG	UUUUUCUUUUUUUUUUUCU	Cleavage		1
MmiR088301	CRlnc21510_1	3	11.71	1	19	155	173	GGAAGAGGAAGAAGAAGAG	UUUUUCUUUUUUUUUUUCU	Cleavage		1
MmiR017463	CRlnc21596_1	3	10.002	1	18	76	93	CUUUUUUCUUUAUAAUAA	UUGAAAUAAAGAAAAAGG	Cleavage		1
MmiR019206	CRlnc21750_1	3	12.359	1	18	122	139	GUAAAUAUAUGAAAAUCU	UGAUUUUUCUAUAUUUAU	Translation		1
MmiR101928	CRlnc2187_1	3	13.644	1	18	58	75	AUGAAUUUGGAUCAAAUU	AUUAUGAUGCAAAUUCAU	Translation		1
MmiR101928	CRlnc21902_1	3	18.002	1	18	99	116	AUGAAUUUGGAUCAAAUU	AGCUUGAAUCAAAUUCAU	Translation		1
MmiR017965	CRlnc2196_1	3	8.664	1	18	114	131	AUGAUGUUGUUUUGAUUG	UAAUCAAAACAACAUAAC	Cleavage		1
MmiR006929	CRlnc22112_1	3	22.597	1	18	147	164	UCAUUAUUCUUUUUAUUA	UAAUAAAUACAAUGAUGG	Translation		1
MmiR073030	CRlnc22134_1	2	1.336	1	18	1	18	GAGAGGAAGAAGAAGAAA	CUUCUUCUUCUUCUUCUU	Cleavage		1
MmiR073037	CRlnc22134_1	2	1.336	1	18	1	18	GAGAGGAAGAAGAAGAAA	CUUCUUCUUCUUCUUCUU	Cleavage		1
MmiR088291	CRlnc22134_1	1	1.336	1	19	2	20	GGAAGAGGAAGAAGAAGAG	UUCUUCUUCUUCUUCUUCU	Cleavage		1
MmiR088299	CRlnc22134_1	1.5	1.336	1	20	1	20	GGAAGAAGAAGAGGGAGAGG	CUUCUUCUUCUUCUUCUUCU	Cleavage		1
MmiR088301	CRlnc22134_1	1	1.336	1	19	2	20	GGAAGAGGAAGAAGAAGAG	UUCUUCUUCUUCUUCUUCU	Cleavage		1
MmiR088302	CRlnc22134_1	1.5	1.336	1	20	1	20	GGAAGAAGAAGAGGGAGAGG	CUUCUUCUUCUUCUUCUUCU	Cleavage		1
MmiR035390	CRlnc22144_1	3	8.805	1	19	175	193	UAGUAGAAGAUGAAGGAAU	CUUUUUUUCUCUUCUACUG	Translation		1
MmiR073030	CRlnc22144_1	3	10.01	1	18	170	187	GAGAGGAAGAAGAAGAAA	UUUCUCUUUUUUUCUCUU	Cleavage		1
MmiR073037	CRlnc22144_1	3	10.01	1	18	170	187	GAGAGGAAGAAGAAGAAA	UUUCUCUUUUUUUCUCUU	Cleavage		1
MmiR088291	CRlnc22144_1	3	10.705	1	19	171	189	GGAAGAGGAAGAAGAAGAG	UUCUCUUUUUUUCUCUUCU	Cleavage		1
MmiR088301	CRlnc22144_1	3	10.705	1	19	171	189	GGAAGAGGAAGAAGAAGAG	UUCUCUUUUUUUCUCUUCU	Cleavage		1
MmiR088291	CRlnc22156_1	3	8.911	1	19	45	63	GGAAGAGGAAGAAGAAGAG	AGCUUCUUCUUUAUCUUCC	Cleavage		1
MmiR088301	CRlnc22156_1	3	8.911	1	19	45	63	GGAAGAGGAAGAAGAAGAG	AGCUUCUUCUUUAUCUUCC	Cleavage		1
MmiR008306	CRlnc22188_1	2.5	16.006	1	18	160	177	UUGGAUUGAUUUGGUUUU	AAAGCCAAGGCAAUUCAA	Translation		1
MmiR017463	CRlnc22188_1	3	14.118	1	18	146	163	CUUUUUUCUUUAUAAUAA	UUACUGUAAAUAAGAAAG	Cleavage		1
MmiR008806	CRlnc22323_1	1.5	8.398	1	19	110	128	UGUCAAAAUGUGUUUUUGA	GCAAAUACAUAUUUUGACA	Cleavage		1
MmiR073030	CRlnc22323_1	3	10.13	1	18	190	207	GAGAGGAAGAAGAAGAAA	UUUUCUUUUUUUCCUUUC	Cleavage		1
MmiR073037	CRlnc22323_1	3	10.13	1	18	190	207	GAGAGGAAGAAGAAGAAA	UUUUCUUUUUUUCCUUUC	Cleavage		1
MmiR017463	CRlnc22405_1	3	14.706	1	18	289	306	CUUUUUUCUUUAUAAUAA	UUGUUUAAAAGGAAAAAG	Cleavage		1
MmiR013245	CRlnc22485_1	3	18.162	1	18	344	361	UUUUCUGUAGAAACCGAA	UUCAGUUUCUACUGAAAG	Cleavage		1
MmiR005947	CRlnc2249_1	3	19.115	1	19	64	82	AUGAGAAGGGAAAUUCAAG	AUUGAUUUUCCAUUCUCAA	Cleavage		1
MmiR005947	CRlnc2249_2	3	19.115	1	19	64	82	AUGAGAAGGGAAAUUCAAG	AUUGAUUUUCCAUUCUCAA	Cleavage		1
MmiR073030	CRlnc22521_1	3	12.546	1	18	19	36	GAGAGGAAGAAGAAGAAA	UUUUUUUCUCUUUCUUUC	Translation		1
MmiR073037	CRlnc22521_1	3	12.546	1	18	19	36	GAGAGGAAGAAGAAGAAA	UUUUUUUCUCUUUCUUUC	Translation		1
MmiR100186	CRlnc22748_1	2.5	7.367	1	19	207	225	UGUUAUAUCAUUGAUUUUG	AUGAAUGAAUGAUAUAACA	Cleavage		1
MmiR051876	CRlnc22794_1	3	3.563	1	19	44	62	ACGAUGAAGAUGAUGAUGA	UCAAUGUCAUCAUCAUCGU	Cleavage		1
MmiR016258	CRlnc2298_1	3	15.168	1	18	130	147	UUGGAUGAUGAAAUAUUU	AAAAAUCUCAUCGUUCAA	Cleavage		1
MmiR073030	CRlnc23152_1	3	9.155	1	18	72	89	GAGAGGAAGAAGAAGAAA	UUUCUUUCUUUUCUUUUC	Translation		1
MmiR073037	CRlnc23152_1	3	9.155	1	18	72	89	GAGAGGAAGAAGAAGAAA	UUUCUUUCUUUUCUUUUC	Translation		1
MmiR093165	CRlnc23170_1	3	15.263	1	19	359	377	UUGAGUUGAUUUGAGUUGG	UCUGUUCAAAUGAACUCAA	Cleavage		1
MmiR017965	CRlnc23183_1	3	10.987	1	18	91	108	AUGAUGUUGUUUUGAUUG	CAAUGGUAGCAACAUCAU	Cleavage		1
MmiR060567	CRlnc23193_1	3	16.174	1	19	67	85	CAGAUUUGUGAUUUAAGCU	CGGUUAAAUGAAAAAUCUG	Translation		1
MmiR089314	CRlnc23397_1	2.5	19.165	1	18	33	50	GAGGAGGAAGAUGAUGAC	CUCAUCCUCUUUCUCCUC	Cleavage		1
MmiR073030	CRlnc23547_1	2.5	8.462	1	18	61	78	GAGAGGAAGAAGAAGAAA	CUUCUUCUUCCUUCUCUC	Cleavage		1
MmiR073037	CRlnc23547_1	2.5	8.462	1	18	61	78	GAGAGGAAGAAGAAGAAA	CUUCUUCUUCCUUCUCUC	Cleavage		1
MmiR088299	CRlnc23547_1	2.5	9.121	1	20	52	71	GGAAGAAGAAGAGGGAGAGG	UUUCUCUAGCUUCUUCUUCC	Cleavage		1
MmiR088302	CRlnc23547_1	2.5	9.121	1	20	52	71	GGAAGAAGAAGAGGGAGAGG	UUUCUCUAGCUUCUUCUUCC	Cleavage		1
MmiR015558	CRlnc23573_1	3	12.092	1	20	131	150	AAUUCCUUCUCUUCUUCUUU	UGAGAAGGGGAGAAGGAGAU	Cleavage		1
MmiR090392	CRlnc2363_1	3	23.028	1	18	94	111	UCAAAUCACUUAUCUUAA	AUGAGAUAAUUGGUUUGA	Translation		1
MmiR100186	CRlnc23685_1	3	17.42	1	19	191	209	UGUUAUAUCAUUGAUUUUG	CAAAGUUGGUGAUAUGAUA	Cleavage		1
MmiR088291	CRlnc23821_1	3	14.92	1	19	319	337	GGAAGAGGAAGAAGAAGAG	UUAUUUUUCUUACUUUUCC	Cleavage		1
MmiR088301	CRlnc23821_1	3	14.92	1	19	319	337	GGAAGAGGAAGAAGAAGAG	UUAUUUUUCUUACUUUUCC	Cleavage		1
MmiR090392	CRlnc23933_1	3	14.455	1	18	78	95	UCAAAUCACUUAUCUUAA	UUCGGAUAAGAGAUUUGG	Cleavage		1
MmiR088291	CRlnc24044_1	1	19.094	1	19	7	25	GGAAGAGGAAGAAGAAGAG	UUCUUCUUUUUCUUCUUCC	Cleavage		1
MmiR088299	CRlnc24044_1	1.5	19.094	1	20	6	25	GGAAGAAGAAGAGGGAGAGG	CUUCUUCUUUUUCUUCUUCC	Cleavage		1
MmiR088301	CRlnc24044_1	1	19.094	1	19	7	25	GGAAGAGGAAGAAGAAGAG	UUCUUCUUUUUCUUCUUCC	Cleavage		1
MmiR088302	CRlnc24044_1	1.5	19.094	1	20	6	25	GGAAGAAGAAGAGGGAGAGG	CUUCUUCUUUUUCUUCUUCC	Cleavage		1
MmiR093165	CRlnc24116_1	2.5	14.974	1	19	719	737	UUGAGUUGAUUUGAGUUGG	UGAGCUCAAAUCGGCUCAA	Cleavage		1
MmiR088291	CRlnc24132_1	3	8.809	1	19	135	153	GGAAGAGGAAGAAGAAGAG	AUUUUUUUUCUCCUCUUCU	Translation		1
MmiR088301	CRlnc24132_1	3	8.809	1	19	135	153	GGAAGAGGAAGAAGAAGAG	AUUUUUUUUCUCCUCUUCU	Translation		1
MmiR073030	CRlnc24292_1	3	1.289	1	18	17	34	GAGAGGAAGAAGAAGAAA	UUUCUUCUCUUUCUUUUU	Translation		1
MmiR073037	CRlnc24292_1	3	1.289	1	18	17	34	GAGAGGAAGAAGAAGAAA	UUUCUUCUCUUUCUUUUU	Translation		1
MmiR088291	CRlnc24292_1	3	1.289	1	19	18	36	GGAAGAGGAAGAAGAAGAG	UUCUUCUCUUUCUUUUUUC	Cleavage		1
MmiR088301	CRlnc24292_1	3	1.289	1	19	18	36	GGAAGAGGAAGAAGAAGAG	UUCUUCUCUUUCUUUUUUC	Cleavage		1
MmiR008306	CRlnc24429_1	3	8.12	1	18	237	254	UUGGAUUGAUUUGGUUUU	CAAAACAAAUGAAUCCAA	Cleavage		1
MmiR088299	CRlnc24441_1	2.5	3.48	1	20	4	23	GGAAGAAGAAGAGGGAGAGG	UCUCUCUCUCUUUUUUUUUU	Cleavage		1
MmiR088302	CRlnc24441_1	2.5	3.48	1	20	4	23	GGAAGAAGAAGAGGGAGAGG	UCUCUCUCUCUUUUUUUUUU	Cleavage		1
MmiR073030	CRlnc24589_1	2.5	14.506	1	18	1	18	GAGAGGAAGAAGAAGAAA	CUUCUUCUUCUUUUUCUU	Cleavage		1
MmiR073037	CRlnc24589_1	2.5	14.506	1	18	1	18	GAGAGGAAGAAGAAGAAA	CUUCUUCUUCUUUUUCUU	Cleavage		1
MmiR088291	CRlnc24589_1	1.5	14.506	1	19	2	20	GGAAGAGGAAGAAGAAGAG	UUCUUCUUCUUUUUCUUCU	Cleavage		1
MmiR088299	CRlnc24589_1	2	14.506	1	20	1	20	GGAAGAAGAAGAGGGAGAGG	CUUCUUCUUCUUUUUCUUCU	Cleavage		1
MmiR088301	CRlnc24589_1	1.5	14.506	1	19	2	20	GGAAGAGGAAGAAGAAGAG	UUCUUCUUCUUUUUCUUCU	Cleavage		1
MmiR088302	CRlnc24589_1	2	14.506	1	20	1	20	GGAAGAAGAAGAGGGAGAGG	CUUCUUCUUCUUUUUCUUCU	Cleavage		1
MmiR007519	CRlnc24702_1	3	13.381	1	20	113	132	AUGUAUAAUUGUGUGAUUUG	CCACUCGCACAAUCAUACAU	Cleavage		1
MmiR091196-2	CRlnc2500_1	2.5	5.914	1	18	44	61	UUAUUUCAUUGAUUUUGU	GCACACUCAAUGAAAUAA	Cleavage		1
MmiR091212	CRlnc2500_1	2.5	5.914	1	18	44	61	UUAUUUCAUUGAUUUUGU	GCACACUCAAUGAAAUAA	Cleavage		1
MmiR073030	CRlnc25149_1	3	7.251	1	18	337	354	GAGAGGAAGAAGAAGAAA	UUUCCUUUUCUUUUUCUU	Cleavage		1
MmiR073037	CRlnc25149_1	3	7.251	1	18	337	354	GAGAGGAAGAAGAAGAAA	UUUCCUUUUCUUUUUCUU	Cleavage		1
MmiR088299	CRlnc25149_1	2.5	7.252	1	20	334	353	GGAAGAAGAAGAGGGAGAGG	AGUUUUCCUUUUCUUUUUCU	Cleavage		1
MmiR051876	CRlnc25161_1	3	9.588	1	19	17	35	ACGAUGAAGAUGAUGAUGA	GCAUCAUCAUCAUCACUGU	Cleavage		1
MmiR088291	CRlnc25184_1	2.5	4.411	1	19	135	153	GGAAGAGGAAGAAGAAGAG	UUCUACUUCUUUCUUUUUC	Cleavage		1
MmiR088301	CRlnc25184_1	2.5	4.411	1	19	135	153	GGAAGAGGAAGAAGAAGAG	UUCUACUUCUUUCUUUUUC	Cleavage		1
MmiR053825	CRlnc25236_1	3	19.965	1	19	187	205	GGCUCCUCAGAGGUUCAUG	CUUGAAUCUCUGAAGAGCC	Cleavage		1
MmiR073030	CRlnc25291_1	3	15.049	1	18	68	85	GAGAGGAAGAAGAAGAAA	UUUUCUCUUUUUUCUUUC	Cleavage		1
MmiR073037	CRlnc25291_1	3	15.049	1	18	68	85	GAGAGGAAGAAGAAGAAA	UUUUCUCUUUUUUCUUUC	Cleavage		1
MmiR073991	CRlnc25291_1	2.5	14.945	1	19	68	86	AGAGAGAAAAAAGAUAUAC	UUUUCUCUUUUUUCUUUCU	Cleavage		1
MmiR078769	CRlnc25348_1	3	10.682	1	18	422	439	UUCAUCAAAUUCUUAUAG	UUAUGAGAAUUUGCUGGA	Cleavage		1
MmiR073030	CRlnc25357_1	3	21.314	1	18	273	290	GAGAGGAAGAAGAAGAAA	UUUCAUUUUCUUUCUUUU	Cleavage		1
MmiR073037	CRlnc25357_1	3	21.314	1	18	273	290	GAGAGGAAGAAGAAGAAA	UUUCAUUUUCUUUCUUUU	Cleavage		1
MmiR048115	CRlnc25358_1	3	2.551	1	18	174	191	AGAGUUGAAGGUUUAGAG	CACUAACCCUUCAAUUUU	Cleavage		1
MmiR010167	CRlnc25458_1	2.5	10.475	1	18	116	133	AACAGAACAGCAGCAGAG	AUUUGAUGCUGUUCUGUU	Cleavage		1
MmiR008306	CRlnc25496_1	2.5	17.157	1	18	207	224	UUGGAUUGAUUUGGUUUU	AAAAUCAAAUUGAUCCAC	Cleavage		1
MmiR048398	CRlnc255_1	3	15.611	1	19	102	120	GCAUUGUGGUUUUGUGAUU	CAUCACAAAGCCACAAAGA	Cleavage		1
MmiR020203	CRlnc25539_1	3	19.279	1	19	870	888	UUUUAAACCGAAACCCUAA	AUAGUGCUUCUGUUUAAAA	Translation		1
MmiR088291	CRlnc25624_1	1.5	14.284	1	19	212	230	GGAAGAGGAAGAAGAAGAG	CUGUUCUUCUUCUUCUUCC	Cleavage		1
MmiR088299	CRlnc25624_1	2	14.284	1	20	211	230	GGAAGAAGAAGAGGGAGAGG	UCUGUUCUUCUUCUUCUUCC	Cleavage		1
MmiR088301	CRlnc25624_1	1.5	14.284	1	19	212	230	GGAAGAGGAAGAAGAAGAG	CUGUUCUUCUUCUUCUUCC	Cleavage		1
MmiR088302	CRlnc25624_1	2	14.284	1	20	211	230	GGAAGAAGAAGAGGGAGAGG	UCUGUUCUUCUUCUUCUUCC	Cleavage		1
MmiR016854	CRlnc25746_1	3	20.35	1	20	196	215	GGAACAGGAACAGGAAGAGG	UUUCUUCUUGUGUUUGUUUC	Translation		1
MmiR093165	CRlnc25775_1	3	8.599	1	19	161	179	UUGAGUUGAUUUGAGUUGG	ACAACUCAACUCAGCUCUA	Translation		1
MmiR073030	CRlnc25788_1	3	22.689	1	18	228	245	GAGAGGAAGAAGAAGAAA	UUUCUUCUCUUUUCUUUU	Translation		1
MmiR073037	CRlnc25788_1	3	22.689	1	18	228	245	GAGAGGAAGAAGAAGAAA	UUUCUUCUCUUUUCUUUU	Translation		1
MmiR088291	CRlnc25788_1	3	23.588	1	19	234	252	GGAAGAGGAAGAAGAAGAG	CUCUUUUCUUUUCUCUUCU	Cleavage		1
MmiR088301	CRlnc25788_1	3	23.588	1	19	234	252	GGAAGAGGAAGAAGAAGAG	CUCUUUUCUUUUCUCUUCU	Cleavage		1
MmiR006929	CRlnc25929_1	3	14.031	1	18	234	251	UCAUUAUUCUUUUUAUUA	UGAUGGAAUGAAUAAUGG	Translation		1
MmiR019206	CRlnc25941_1	3	12.558	1	18	221	238	GUAAAUAUAUGAAAAUCU	UGUUUUUGAUAUAUUUAC	Translation		1
MmiR036814	CRlnc25982_1	3	15.966	1	18	94	111	CAAAACAUAAAAACAAUC	GAAGGUUUUUAUGUUUUU	Cleavage		1
MmiR073030	CRlnc25982_1	3	16.012	1	18	192	209	GAGAGGAAGAAGAAGAAA	AUCUUUCUUCUUUCUCUC	Cleavage		1
MmiR073037	CRlnc25982_1	3	16.012	1	18	192	209	GAGAGGAAGAAGAAGAAA	AUCUUUCUUCUUUCUCUC	Cleavage		1
MmiR073991	CRlnc25982_1	3	16.701	1	19	188	206	AGAGAGAAAAAAGAUAUAC	UUGGAUCUUUCUUCUUUCU	Translation		1
MmiR017463	CRlnc26099_1	2.5	11.895	1	18	503	520	CUUUUUUCUUUAUAAUAA	UAAUUAUAAAGAAAGAAC	Cleavage		1
MmiR016258	CRlnc26182_1	3	8.794	1	18	158	175	UUGGAUGAUGAAAUAUUU	AUAUUUUUCAUCAUUCGA	Cleavage		1
MmiR103589	CRlnc26294_1	3	15.109	1	19	178	196	AUUUGUGAGUGAUUGAUGA	UCACCACUCACUCACAAAC	Cleavage		1
MmiR005408	CRlnc26299_1	3	13.758	1	18	21	38	AGUUUCUUCUAAUAUCUC	GAGUUAUUGGUAGAAGCU	Cleavage		1
MmiR073030	CRlnc26427_1	3	16.411	1	18	1	18	GAGAGGAAGAAGAAGAAA	UUUUUUUUUUUUUUUUUC	Cleavage		1
MmiR073037	CRlnc26427_1	3	16.411	1	18	1	18	GAGAGGAAGAAGAAGAAA	UUUUUUUUUUUUUUUUUC	Cleavage		1
MmiR011821-2	CRlnc26453_1	2.5	13.497	1	19	49	67	UGACAUGGGAGUUACAGAC	AUCUCUAACUCCCAUUUCA	Cleavage		1
MmiR073030	CRlnc26527_1	2.5	21.8	1	18	314	331	GAGAGGAAGAAGAAGAAA	UUUCUUCUUCUCUCUUUC	Cleavage		1
MmiR073037	CRlnc26527_1	2.5	21.8	1	18	314	331	GAGAGGAAGAAGAAGAAA	UUUCUUCUUCUCUCUUUC	Cleavage		1
MmiR008306	CRlnc26573_1	3	15.738	1	18	87	104	UUGGAUUGAUUUGGUUUU	CAAACGAAACCAAUCCAA	Translation		1
MmiR073030	CRlnc26610_1	3	9.173	1	18	1	18	GAGAGGAAGAAGAAGAAA	UUUUUUUUUUUUUUUUUC	Cleavage		1
MmiR073037	CRlnc26610_1	3	9.173	1	18	1	18	GAGAGGAAGAAGAAGAAA	UUUUUUUUUUUUUUUUUC	Cleavage		1
MmiR093165	CRlnc26634_1	2.5	10.146	1	19	72	90	UUGAGUUGAUUUGAGUUGG	AUAACUCAACUUAACUCGA	Translation		1
MmiR101928	CRlnc26634_1	2.5	13.717	1	18	11	28	AUGAAUUUGGAUCAAAUU	AUUUUGAUUCCAAUUCAU	Cleavage		1
MmiR060567	CRlnc26797_1	2.5	16.874	1	19	137	155	CAGAUUUGUGAUUUAAGCU	CUCUUAAUUCACAAAUUUG	Cleavage		1
MmiR016628	CRlnc26860_1	3	12.506	1	19	260	278	AAGAUUGAGAUAUACAAUG	UGUUGUAUAUUUUAAUUUC	Cleavage		1
MmiR091196-2	CRlnc26886_1	3	11.488	1	18	269	286	UUAUUUCAUUGAUUUUGU	AUUAAAUCAAUGAAACAA	Cleavage		1
MmiR091212	CRlnc26886_1	3	11.488	1	18	269	286	UUAUUUCAUUGAUUUUGU	AUUAAAUCAAUGAAACAA	Cleavage		1
MmiR018325	CRlnc2709_1	3	13.707	1	19	242	260	ACAUGGACCAUCAAUAGAU	AUUUAUUGCUGGUGCAUGU	Translation		1
MmiR008306	CRlnc2716_1	2.5	9.109	1	18	245	262	UUGGAUUGAUUUGGUUUU	AAAACCAAGUGAAUCUGA	Cleavage		1
MmiR049802	CRlnc27256_1	2.5	13.772	1	18	27	44	UUGGAUUUAUAUUUGGAU	AUCCAAACAUGGAUUCAA	Translation		1
MmiR016854	CRlnc27263_1	3	15.273	1	20	66	85	GGAACAGGAACAGGAAGAGG	UUUCUGUCUGUUCCUCUUCC	Cleavage		1
MmiR017965	CRlnc27312_1	3	5.749	1	18	206	223	AUGAUGUUGUUUUGAUUG	CGACAAAAAUAACAUCAU	Cleavage		1
MmiR049802	CRlnc2733_1	3	1.433	1	18	421	438	UUGGAUUUAUAUUUGGAU	AUCUAUAUGAAAAUCCAA	Translation		1
MmiR080706	CRlnc27408_1	3	13.419	1	19	722	740	AUGAUGUGUCACCAUAUUA	UAAGAUGGUGACAAAUUAU	Cleavage		1
MmiR016854	CRlnc27507_1	3	2.965	1	20	5	24	GGAACAGGAACAGGAAGAGG	CCUCUUCUUCUUCCUCUUCC	Translation		1
MmiR073030	CRlnc27507_1	2.5	2.965	1	18	5	22	GAGAGGAAGAAGAAGAAA	CCUCUUCUUCUUCCUCUU	Cleavage		1
MmiR073037	CRlnc27507_1	2.5	2.965	1	18	5	22	GAGAGGAAGAAGAAGAAA	CCUCUUCUUCUUCCUCUU	Cleavage		1
MmiR088291	CRlnc27507_1	0	2.965	1	19	6	24	GGAAGAGGAAGAAGAAGAG	CUCUUCUUCUUCCUCUUCC	Cleavage		1
MmiR088299	CRlnc27507_1	2.5	2.965	1	20	5	24	GGAAGAAGAAGAGGGAGAGG	CCUCUUCUUCUUCCUCUUCC	Cleavage		1
MmiR088301	CRlnc27507_1	0	2.965	1	19	6	24	GGAAGAGGAAGAAGAAGAG	CUCUUCUUCUUCCUCUUCC	Cleavage		1
MmiR088302	CRlnc27507_1	2.5	2.965	1	20	5	24	GGAAGAAGAAGAGGGAGAGG	CCUCUUCUUCUUCCUCUUCC	Cleavage		1
MmiR073030	CRlnc27536_1	3	9.804	1	18	81	98	GAGAGGAAGAAGAAGAAA	CUUCUUCUUCUCUCUCUC	Cleavage		1
MmiR073037	CRlnc27536_1	3	9.804	1	18	81	98	GAGAGGAAGAAGAAGAAA	CUUCUUCUUCUCUCUCUC	Cleavage		1
MmiR008806	CRlnc27539_1	3	16.621	1	19	132	150	UGUCAAAAUGUGUUUUUGA	GUAAGAACACUUUUUGAUG	Translation		1
MmiR091196-2	CRlnc27571_1	3	21.168	1	18	449	466	UUAUUUCAUUGAUUUUGU	AUGAAGACAAUGAGAUAA	Cleavage		1
MmiR091212	CRlnc27571_1	3	21.168	1	18	449	466	UUAUUUCAUUGAUUUUGU	AUGAAGACAAUGAGAUAA	Cleavage		1
MmiR036814	CRlnc27582_1	2	19.392	1	18	338	355	CAAAACAUAAAAACAAUC	GAUUGUUUUAUUGUUUUG	Translation		1
MmiR036814	CRlnc2759_1	3	11.214	1	18	115	132	CAAAACAUAAAAACAAUC	GAUUGUUUUUAUCUUAUG	Cleavage		1
MmiR017542	CRlnc27646_1	3	15.121	1	19	16	34	UCCUGUCUUUUCUUUGAUG	CAGCAAAGGAAAGGUGGGA	Cleavage		1
MmiR007063	CRlnc27659_1	3	14.884	1	18	86	103	AUUGGCUUGAGAAAAGAU	UUCUUUUCUUAACCCAAU	Cleavage		1
MmiR008306	CRlnc27664_1	3	8.324	1	18	166	183	UUGGAUUGAUUUGGUUUU	AAAACAAAAACAAUUCGA	Translation		1
MmiR073030	CRlnc2769_1	2.5	4.046	1	18	75	92	GAGAGGAAGAAGAAGAAA	UUUCAUCUUUUUCUUUUC	Cleavage		1
MmiR073037	CRlnc2769_1	2.5	4.046	1	18	75	92	GAGAGGAAGAAGAAGAAA	UUUCAUCUUUUUCUUUUC	Cleavage		1
MmiR091196-2	CRlnc2770_1	1.5	14.556	1	18	142	159	UUAUUUCAUUGAUUUUGU	AAAAAAUUAAUGAAAUAA	Cleavage		1
MmiR091212	CRlnc2770_1	1.5	14.556	1	18	142	159	UUAUUUCAUUGAUUUUGU	AAAAAAUUAAUGAAAUAA	Cleavage		1
MmiR100186	CRlnc2770_1	2	10.951	1	19	143	161	UGUUAUAUCAUUGAUUUUG	AAAAAUUAAUGAAAUAACA	Cleavage		1
MmiR073030	CRlnc27770_1	3	13.025	1	18	45	62	GAGAGGAAGAAGAAGAAA	UUUCUUUUUCCUUCUUUU	Cleavage		1
MmiR073037	CRlnc27770_1	3	13.025	1	18	45	62	GAGAGGAAGAAGAAGAAA	UUUCUUUUUCCUUCUUUU	Cleavage		1
MmiR073030	CRlnc27779_1	3	13.863	1	18	329	346	GAGAGGAAGAAGAAGAAA	UCUUUUUUUCUUUCUCUU	Cleavage		1
MmiR073037	CRlnc27779_1	3	13.863	1	18	329	346	GAGAGGAAGAAGAAGAAA	UCUUUUUUUCUUUCUCUU	Cleavage		1
MmiR088291	CRlnc2783_1	3	13.424	1	19	206	224	GGAAGAGGAAGAAGAAGAG	AUAUUUUUUUUCCUCUUCA	Cleavage		1
MmiR088301	CRlnc2783_1	3	13.424	1	19	206	224	GGAAGAGGAAGAAGAAGAG	AUAUUUUUUUUCCUCUUCA	Cleavage		1
MmiR091234	CRlnc27839_1	2.5	12.575	1	20	124	143	AGAUGGGAAGGGGAGGGAAG	CUUCUCUUUCUUUCCCAUUU	Cleavage		1
MmiR035390	CRlnc2793_1	3	14.465	1	19	444	462	UAGUAGAAGAUGAAGGAAU	AUGUUUUUAUCUUCUAUUA	Cleavage		1
MmiR073030	CRlnc27937_1	3	16.079	1	18	201	218	GAGAGGAAGAAGAAGAAA	UUUUUUUUUUUUUUUUUC	Cleavage		1
MmiR073037	CRlnc27937_1	3	16.079	1	18	201	218	GAGAGGAAGAAGAAGAAA	UUUUUUUUUUUUUUUUUC	Cleavage		1
MmiR016258	CRlnc27941_1	3	14.018	1	18	492	509	UUGGAUGAUGAAAUAUUU	GGAUAUUUCAUUUUCCAA	Cleavage		1
MmiR017965	CRlnc27942_1	3	11.572	1	18	189	206	AUGAUGUUGUUUUGAUUG	CAUUCAAGACAACUUCAU	Cleavage		1
MmiR093165	CRlnc27946_1	3	20.708	1	19	120	138	UUGAGUUGAUUUGAGUUGG	CUAACUCGGCUUAACUCAA	Translation		1
MmiR008306	CRlnc27988_1	3	8.358	1	18	52	69	UUGGAUUGAUUUGGUUUU	AAAUACAAAACAAUCCAA	Translation		1
MmiR008806	CRlnc28100_1	2.5	7.281	1	19	292	310	UGUCAAAAUGUGUUUUUGA	ACAAAAAUACAUUAUGAUA	Cleavage		1
MmiR017463	CRlnc28116_1	1	8.051	1	18	360	377	CUUUUUUCUUUAUAAUAA	UUAUUCUAAAGAAAAAAG	Cleavage		1
MmiR005947	CRlnc28186_1	2.5	14.396	1	19	712	730	AUGAGAAGGGAAAUUCAAG	CUUGCAUAUUCCUUCUCAU	Cleavage		1
MmiR060567	CRlnc28301_1	3	13.773	1	19	127	145	CAGAUUUGUGAUUUAAGCU	AGCUUGAAUUACAAGUUUU	Cleavage		1
MmiR019206	CRlnc28308_1	3	8.07	1	18	161	178	GUAAAUAUAUGAAAAUCU	AGAUUUGCAUAUGUUUUC	Cleavage		1
MmiR023777	CRlnc2840_1	3	18.718	1	19	300	318	AAAUCAAAUUUCCAUUGCU	UGGAUUGGAACUUUGAUUU	Translation		1
MmiR036814	CRlnc2840_1	2.5	16.515	1	18	265	282	CAAAACAUAAAAACAAUC	GGUUUUAUUUAUGUUUUG	Cleavage		1
MmiR049802	CRlnc28429_1	3	13.596	1	18	1170	1187	UUGGAUUUAUAUUUGGAU	UCUCAAAUAUAAGUCCAA	Cleavage		1
MmiR036814	CRlnc28471_1	3	19.24	1	18	405	422	CAAAACAUAAAAACAAUC	UCUUGUUUUUUUGUUUUG	Cleavage		1
MmiR017965	CRlnc28520_1	2.5	23.646	1	18	318	335	AUGAUGUUGUUUUGAUUG	UGGUCAAAAUAACGUCAU	Cleavage		1
MmiR073991	CRlnc28625_1	3	12.267	1	19	27	45	AGAGAGAAAAAAGAUAUAC	AGAUCUCUCUUUUCUCUCU	Translation		1
MmiR089314	CRlnc28670_1	3	16.477	1	18	62	79	GAGGAGGAAGAUGAUGAC	UUCAACAUCUUUCUCCUU	Cleavage		1
MmiR092465	CRlnc28670_1	3	13.86	1	19	435	453	CUUUUCAACAAGUUAUGUC	UAUUUUACUUGUUGAGAAG	Cleavage		1
MmiR008306	CRlnc28723_1	2	9.984	1	18	631	648	UUGGAUUGAUUUGGUUUU	CAAACCAAGUCAAUCUAA	Cleavage		1
MmiR100186	CRlnc28738_1	2.5	20.415	1	19	945	963	UGUUAUAUCAUUGAUUUUG	CAAAUUCUAUGAUAUGACA	Cleavage		1
MmiR007519	CRlnc28752_1	3	7.339	1	20	735	754	AUGUAUAAUUGUGUGAUUUG	UGAAUGAUGCAACUAUACAU	Cleavage		1
MmiR017965	CRlnc28929_1	2.5	23.386	1	18	438	455	AUGAUGUUGUUUUGAUUG	UAAUCAAAAUAAUGUCGU	Cleavage		2
MmiR017965	CRlnc28929_1	3	22.272	1	18	386	403	AUGAUGUUGUUUUGAUUG	CACUUAAAAUGACAUCGU	Cleavage		2
MmiR048398	CRlnc2893_1	2.5	9.055	1	19	72	90	GCAUUGUGGUUUUGUGAUU	AGUUAUAAACCCACAAUGC	Translation		1
MmiR016628	CRlnc290_1	3	13.227	1	19	112	130	AAGAUUGAGAUAUACAAUG	AAUUGUAUUUCUCAAUUGU	Translation		1
MmiR023777	CRlnc29014_1	3	12.471	1	19	44	62	AAAUCAAAUUUCCAUUGCU	AGAAGUGGAAAUUUAAUUU	Cleavage		1
MmiR008306	CRlnc29056_1	3	13.036	1	18	187	204	UUGGAUUGAUUUGGUUUU	AAAAUUAAAGUAAUCUAA	Translation		1
MmiR088291	CRlnc29056_1	2.5	4.805	1	19	52	70	GGAAGAGGAAGAAGAAGAG	CUCUUCAUCAUCCUCUUCU	Translation		1
MmiR088301	CRlnc29056_1	2.5	4.805	1	19	52	70	GGAAGAGGAAGAAGAAGAG	CUCUUCAUCAUCCUCUUCU	Translation		1
MmiR092019	CRlnc29059_1	3	12.756	1	18	728	745	GAGUAAUUCAAACUUGUU	UACAAGUUUCAAUUAUUU	Translation		1
MmiR007009	CRlnc29061_1	2.5	11.364	1	20	273	292	UUUAGUCCAUUUUCUUGUAA	AUGCAAGAAAAUGGGCAAAA	Cleavage		1
MmiR016628	CRlnc29105_1	2.5	11.384	1	19	551	569	AAGAUUGAGAUAUACAAUG	UAUUGUAUUUAUCAGUCUU	Translation		1
MmiR056865	CRlnc29114_1	2.5	11.933	1	18	448	465	CAUCUGAUAACAUGAAAC	CUCUCAUGUUAUUAGAUG	Cleavage		1
MmiR073030	CRlnc29129_1	3	9.642	1	18	220	237	GAGAGGAAGAAGAAGAAA	UUUUUUCUUUUUUUUUUU	Cleavage		1
MmiR073037	CRlnc29129_1	3	9.642	1	18	220	237	GAGAGGAAGAAGAAGAAA	UUUUUUCUUUUUUUUUUU	Cleavage		1
MmiR044235	CRlnc29161_1	2.5	17.575	1	18	166	183	UGAUGAUGUGGGAUAGAA	UUCUAUCCCACGUUGUCC	Cleavage		1
MmiR093165	CRlnc29247_1	3	7.054	1	19	46	64	UUGAGUUGAUUUGAGUUGG	GAAACUAAUAUCAACUCAA	Translation		1
MmiR017965	CRlnc29256_1	3	20.603	1	18	90	107	AUGAUGUUGUUUUGAUUG	CUGUCAAAACAACAUCUU	Cleavage		1
MmiR103589	CRlnc29256_1	3	11.683	1	19	4	22	AUUUGUGAGUGAUUGAUGA	ACAUCAGUAAUUCAUAGAU	Translation		1
MmiR008306	CRlnc29317_1	2.5	16.133	1	18	280	297	UUGGAUUGAUUUGGUUUU	AAACCCAAAUCAAACCAA	Cleavage		1
MmiR066261	CRlnc29350_1	3	16.053	1	20	21	40	AGGCAAUUCAUUCUUGGCUU	CCUCCAAGGAUGAAUUGUCC	Cleavage		1
MmiR088291	CRlnc29374_1	3	10.22	1	19	75	93	GGAAGAGGAAGAAGAAGAG	GUUUUUUUCUUUCUUUUUU	Cleavage		1
MmiR088301	CRlnc29374_1	3	10.22	1	19	75	93	GGAAGAGGAAGAAGAAGAG	GUUUUUUUCUUUCUUUUUU	Cleavage		1
MmiR073030	CRlnc29396_1	2.5	9.353	1	18	27	44	GAGAGGAAGAAGAAGAAA	UUUCUUCUUUCUCUUCUU	Cleavage		1
MmiR073037	CRlnc29396_1	2.5	9.353	1	18	27	44	GAGAGGAAGAAGAAGAAA	UUUCUUCUUUCUCUUCUU	Cleavage		1
MmiR088291	CRlnc29396_1	1.5	9.349	1	19	25	43	GGAAGAGGAAGAAGAAGAG	GUUUUCUUCUUUCUCUUCU	Cleavage		1
MmiR088301	CRlnc29396_1	1.5	9.349	1	19	25	43	GGAAGAGGAAGAAGAAGAG	GUUUUCUUCUUUCUCUUCU	Cleavage		1
MmiR015558	CRlnc29428_1	2.5	10.634	1	20	206	225	AAUUCCUUCUCUUCUUCUUU	AAAGAAGACGAGAAAGAAUU	Cleavage		1
MmiR073991	CRlnc29444_1	3	15.827	1	19	42	60	AGAGAGAAAAAAGAUAUAC	UCAUUUCUUUUUUCUUUUU	Cleavage		1
MmiR007519	CRlnc2946_1	3	9.777	1	20	511	530	AUGUAUAAUUGUGUGAUUUG	UAAAUCACAUAAUUAUAAAC	Cleavage		1
MmiR048115	CRlnc29514_1	2.5	12.187	1	18	277	294	AGAGUUGAAGGUUUAGAG	CUCUAUGUCUUCAGCUCU	Cleavage		1
MmiR088291	CRlnc29623_1	3	21.74	1	19	89	107	GGAAGAGGAAGAAGAAGAG	AUCUUCUUUAUCUUCUUUU	Translation		1
MmiR088301	CRlnc29623_1	3	21.74	1	19	89	107	GGAAGAGGAAGAAGAAGAG	AUCUUCUUUAUCUUCUUUU	Translation		1
MmiR006929	CRlnc29659_1	2.5	8.389	1	18	115	132	UCAUUAUUCUUUUUAUUA	UAAUAAAAAAAAUUAUGA	Translation		1
MmiR048398	CRlnc29716_1	2	10.355	1	19	172	190	GCAUUGUGGUUUUGUGAUU	AAUAACAAAACCAUGAUGC	Cleavage		1
MmiR092465	CRlnc29750_1	3	16.324	1	19	217	235	CUUUUCAACAAGUUAUGUC	GACAUCACAUGUUGAAGGG	Translation		1
MmiR073991	CRlnc29780_1	3	10.612	1	19	94	112	AGAGAGAAAAAAGAUAUAC	UUGCAUCUUUCUUUUCUCU	Translation		1
MmiR017463	CRlnc29791_1	3	4.282	1	18	10	27	CUUUUUUCUUUAUAAUAA	UUAAUAUAAAAAAAAAAA	Cleavage		1
MmiR007519	CRlnc29900_1	2.5	7.951	1	20	101	120	AUGUAUAAUUGUGUGAUUUG	CGAAUCAAACAAAUAUAUAU	Cleavage		1
MmiR005408	CRlnc29961_1	2.5	11.893	1	18	94	111	AGUUUCUUCUAAUAUCUC	UAGAAAUUAGAAGAGACU	Cleavage		1
MmiR016258	CRlnc29978_1	3	13.095	1	18	164	181	UUGGAUGAUGAAAUAUUU	AAAUAUUGCUUCAUCUGA	Translation		1
MmiR080706	CRlnc29978_1	3	10.49	1	19	227	245	AUGAUGUGUCACCAUAUUA	CAGUAUGGUUGAACAUCAU	Translation		1
MmiR007063	CRlnc30009_1	3	8.069	1	18	199	216	AUUGGCUUGAGAAAAGAU	ACCUGUUUUCAAGCUAAU	Cleavage		1
MmiR073991	CRlnc30012_1	3	16.492	1	19	229	247	AGAGAGAAAAAAGAUAUAC	GGAUAUUUUUUUUUUUUUU	Cleavage		1
MmiR049802	CRlnc30018_1	2	9.347	1	18	193	210	UUGGAUUUAUAUUUGGAU	GUCCAAAUACAAAUUCAA	Translation		1
MmiR066261	CRlnc30115_1	3	10.822	1	20	44	63	AGGCAAUUCAUUCUUGGCUU	UUGCUAAGAAUGAAUUAUUU	Cleavage		1
MmiR015558	CRlnc30128_1	2	20.04	1	20	357	376	AAUUCCUUCUCUUCUUCUUU	AGGGAAGGAGAGAAGGGGUU	Cleavage		1
MmiR048115	CRlnc30135_1	2.5	6.419	1	18	889	906	AGAGUUGAAGGUUUAGAG	CUCCAACCCUUCAACUUU	Cleavage		1
MmiR017965	CRlnc30224_1	3	18.192	1	18	82	99	AUGAUGUUGUUUUGAUUG	CCAUCACAAUAGCAUCAU	Cleavage		1
MmiR091196-2	CRlnc30226_1	2.5	14.098	1	18	52	69	UUAUUUCAUUGAUUUUGU	GCAAUAUCAAUGAAAUAU	Cleavage		1
MmiR091212	CRlnc30226_1	2.5	14.098	1	18	52	69	UUAUUUCAUUGAUUUUGU	GCAAUAUCAAUGAAAUAU	Cleavage		1
MmiR073030	CRlnc30233_1	2	3.981	1	18	2	19	GAGAGGAAGAAGAAGAAA	CUUCUUCUUCUUCUUCUU	Cleavage		1
MmiR073037	CRlnc30233_1	2	3.981	1	18	2	19	GAGAGGAAGAAGAAGAAA	CUUCUUCUUCUUCUUCUU	Cleavage		1
MmiR088291	CRlnc30233_1	1	3.981	1	18	1	18	GGAAGAGGAAGAAGAAGA	UCUUCUUCUUCUUCUUCU	Cleavage		1
MmiR088299	CRlnc30233_1	2	3.981	1	20	2	21	GGAAGAAGAAGAGGGAGAGG	CUUCUUCUUCUUCUUCUUCG	Cleavage		1
MmiR088301	CRlnc30233_1	1	3.981	1	18	1	18	GGAAGAGGAAGAAGAAGA	UCUUCUUCUUCUUCUUCU	Cleavage		1
MmiR088302	CRlnc30233_1	2	3.981	1	20	2	21	GGAAGAAGAAGAGGGAGAGG	CUUCUUCUUCUUCUUCUUCG	Cleavage		1
MmiR008806	CRlnc30326_1	1.5	8.624	1	19	956	974	UGUCAAAAUGUGUUUUUGA	UCAAAAACCCAUUUUGGCA	Translation		1
MmiR088299	CRlnc30326_1	3	3.531	1	20	896	915	GGAAGAAGAAGAGGGAGAGG	UUUCCCUUUUUUCUUCUUUC	Cleavage		1
MmiR088302	CRlnc30326_1	3	3.531	1	20	896	915	GGAAGAAGAAGAGGGAGAGG	UUUCCCUUUUUUCUUCUUUC	Cleavage		1
MmiR091196-2	CRlnc30343_1	3	14.664	1	18	76	93	UUAUUUCAUUGAUUUUGU	UCAAAAUCGAUGGGGUAA	Cleavage		1
MmiR091212	CRlnc30343_1	3	14.664	1	18	76	93	UUAUUUCAUUGAUUUUGU	UCAAAAUCGAUGGGGUAA	Cleavage		1
MmiR088299	CRlnc3038_1	3	2.156	1	20	44	63	GGAAGAAGAAGAGGGAGAGG	UCUUUCUCUCUGCUUCUUUU	Translation		1
MmiR088302	CRlnc3038_1	3	2.156	1	20	44	63	GGAAGAAGAAGAGGGAGAGG	UCUUUCUCUCUGCUUCUUUU	Translation		1
MmiR055328	CRlnc3041_1	2.5	11.507	1	20	125	144	AUUUCAUUAAUUAUGUUGUU	UACGAAAUAAUAAAUGAAAU	Translation		1
MmiR088291	CRlnc30758_1	3	16.212	1	19	65	83	GGAAGAGGAAGAAGAAGAG	UUCUUCUUUUCUCUCUUCA	Translation		1
MmiR088301	CRlnc30758_1	3	16.212	1	19	65	83	GGAAGAGGAAGAAGAAGAG	UUCUUCUUUUCUCUCUUCA	Translation		1
MmiR033995	CRlnc30814_1	2.5	16.11	1	18	29	46	UCAAAUCAUAGAUUCAAA	UUUCAAUUCAUGAUUUGA	Translation		1
MmiR016258	CRlnc30866_1	3	14.158	1	18	97	114	UUGGAUGAUGAAAUAUUU	GAAUAUUUUAUCAUUCGU	Cleavage		1
MmiR091234	CRlnc30879_1	3	18.812	1	20	239	258	AGAUGGGAAGGGGAGGGAAG	GUUUCUUUUCCUUCCCAUCA	Cleavage		1
MmiR008306	CRlnc30988_1	3	4.723	1	18	247	264	UUGGAUUGAUUUGGUUUU	UAAUUCAAAUUAAUCCAA	Cleavage		1
MmiR005947	CRlnc30998_1	2.5	15.056	1	19	249	267	AUGAGAAGGGAAAUUCAAG	AUUGAAUUCCCCUUCUGAU	Translation		1
MmiR005947	CRlnc31061_1	2.5	16.564	1	19	203	221	AUGAGAAGGGAAAUUCAAG	AUUGGAUACCCCUUCUCAU	Translation		1
MmiR017463	CRlnc31088_1	3	14.844	1	18	589	606	CUUUUUUCUUUAUAAUAA	UGAUUAGAAGGAAAGAAG	Cleavage		1
MmiR073030	CRlnc31117_1	3	11.946	1	18	75	92	GAGAGGAAGAAGAAGAAA	CUUUUUCUUUUUCCUUUU	Cleavage		2
MmiR073030	CRlnc31117_1	3	13.65	1	18	378	395	GAGAGGAAGAAGAAGAAA	UUUCUUUUUUUUUUUUUU	Cleavage		2
MmiR073037	CRlnc31117_1	3	11.946	1	18	75	92	GAGAGGAAGAAGAAGAAA	CUUUUUCUUUUUCCUUUU	Cleavage		2
MmiR073037	CRlnc31117_1	3	13.65	1	18	378	395	GAGAGGAAGAAGAAGAAA	UUUCUUUUUUUUUUUUUU	Cleavage		2
MmiR088291	CRlnc31117_1	1.5	11.066	1	19	76	94	GGAAGAGGAAGAAGAAGAG	UUUUUCUUUUUCCUUUUCC	Cleavage		1
MmiR088301	CRlnc31117_1	1.5	11.066	1	19	76	94	GGAAGAGGAAGAAGAAGAG	UUUUUCUUUUUCCUUUUCC	Cleavage		1
MmiR073030	CRlnc31118_1	2.5	3.459	1	18	82	99	GAGAGGAAGAAGAAGAAA	UUUCUUUGUCUUUCUCUU	Translation		1
MmiR073037	CRlnc31118_1	2.5	3.459	1	18	82	99	GAGAGGAAGAAGAAGAAA	UUUCUUUGUCUUUCUCUU	Translation		1
MmiR088291	CRlnc31118_1	2.5	2.891	1	19	83	101	GGAAGAGGAAGAAGAAGAG	UUCUUUGUCUUUCUCUUCU	Cleavage		1
MmiR088301	CRlnc31118_1	2.5	2.891	1	19	83	101	GGAAGAGGAAGAAGAAGAG	UUCUUUGUCUUUCUCUUCU	Cleavage		1
MmiR101928	CRlnc31178_1	3	15.246	1	18	144	161	AUGAAUUUGGAUCAAAUU	AAUUUGAACUAAGUUCAA	Translation		1
MmiR013245	CRlnc31186_1	3	7.391	1	18	521	538	UUUUCUGUAGAAACCGAA	UUUGGUUUUUAAAGAAAG	Cleavage		1
MmiR088291	CRlnc31229_1	3	14.547	1	18	1	18	GGAAGAGGAAGAAGAAGA	UUUUUUUUUUUUUUUUCC	Cleavage		1
MmiR088301	CRlnc31229_1	3	14.547	1	18	1	18	GGAAGAGGAAGAAGAAGA	UUUUUUUUUUUUUUUUCC	Cleavage		1
MmiR055287	CRlnc31239_1	3	16.659	1	18	171	188	AAUUCAAUGUACCAAAAA	UCUUUGGCUCAUUGAAUU	Translation		1
MmiR073030	CRlnc31259_1	2	18.235	1	18	434	451	GAGAGGAAGAAGAAGAAA	CUUCUUCUUCUUCUUCUU	Cleavage		1
MmiR073037	CRlnc31259_1	2	18.235	1	18	434	451	GAGAGGAAGAAGAAGAAA	CUUCUUCUUCUUCUUCUU	Cleavage		1
MmiR088291	CRlnc31259_1	2	18.288	1	19	435	453	GGAAGAGGAAGAAGAAGAG	UUCUUCUUCUUCUUCUUUG	Cleavage		1
MmiR088299	CRlnc31259_1	2.5	18.288	1	20	434	453	GGAAGAAGAAGAGGGAGAGG	CUUCUUCUUCUUCUUCUUUG	Cleavage		1
MmiR088301	CRlnc31259_1	2	18.288	1	19	435	453	GGAAGAGGAAGAAGAAGAG	UUCUUCUUCUUCUUCUUUG	Cleavage		1
MmiR088302	CRlnc31259_1	2.5	18.288	1	20	434	453	GGAAGAAGAAGAGGGAGAGG	CUUCUUCUUCUUCUUCUUUG	Cleavage		1
MmiR088299	CRlnc31287_1	3	6.715	1	20	14	33	GGAAGAAGAAGAGGGAGAGG	UCUCUCUCUCUUCUUGUUUU	Cleavage		1
MmiR088302	CRlnc31287_1	3	6.715	1	20	14	33	GGAAGAAGAAGAGGGAGAGG	UCUCUCUCUCUUCUUGUUUU	Cleavage		1
MmiR029304	CRlnc31294_1	2.5	19.54	1	21	345	365	UUUGAACUUGGACAACUUUUU	UAGAGCUUGUUUAAGUUCAAA	Cleavage		1
MmiR073991	CRlnc31315_1	3	7.578	1	19	47	65	AGAGAGAAAAAAGAUAUAC	AUAUAUUUUUUGUUUUUUU	Cleavage		1
MmiR090392	CRlnc31449_1	2.5	14.112	1	18	3	20	UCAAAUCACUUAUCUUAA	UUGAGCUUAGUGAUUUGA	Translation		1
MmiR073030	CRlnc31531_1	3	7.262	1	18	142	159	GAGAGGAAGAAGAAGAAA	UUUUCUUUUUUUCCUCUU	Cleavage		1
MmiR073037	CRlnc31531_1	3	7.262	1	18	142	159	GAGAGGAAGAAGAAGAAA	UUUUCUUUUUUUCCUCUU	Cleavage		1
MmiR088299	CRlnc31531_1	2.5	8.508	1	20	134	153	GGAAGAAGAAGAGGGAGAGG	ACUUUCCCUUUUCUUUUUUU	Cleavage		1
MmiR088302	CRlnc31531_1	2.5	8.508	1	20	134	153	GGAAGAAGAAGAGGGAGAGG	ACUUUCCCUUUUCUUUUUUU	Cleavage		1
MmiR093165	CRlnc31531_1	2.5	8.047	1	19	485	503	UUGAGUUGAUUUGAGUUGG	CCAACUGAUGUCAACUCAA	Translation		1
MmiR048398	CRlnc31573_1	3	17.631	1	19	284	302	GCAUUGUGGUUUUGUGAUU	GAUUGCAAGAUCAUGAUGC	Cleavage		1
MmiR088299	CRlnc31582_1	3	14.466	1	20	262	281	GGAAGAAGAAGAGGGAGAGG	UCUCUAUCUUUUUUUCUUUC	Cleavage		1
MmiR088302	CRlnc31582_1	3	14.466	1	20	262	281	GGAAGAAGAAGAGGGAGAGG	UCUCUAUCUUUUUUUCUUUC	Cleavage		1
MmiR073991	CRlnc31595_1	3	6.573	1	19	185	203	AGAGAGAAAAAAGAUAUAC	GUGUCUCUUAUUUCUUUCU	Translation		1
MmiR007063	CRlnc31649_1	3	13.473	1	18	125	142	AUUGGCUUGAGAAAAGAU	AUAUUUUAUUAAGCUAAU	Translation		1
MmiR020203	CRlnc31736_1	2.5	13.28	1	19	69	87	UUUUAAACCGAAACCCUAA	CUAGGGUUUGGUUUUGAAA	Translation		1
MmiR091196-2	CRlnc31817_1	3	11.145	1	18	464	481	UUAUUUCAUUGAUUUUGU	AUCAAAUCAAUGAACUAA	Cleavage		1
MmiR091212	CRlnc31817_1	3	11.145	1	18	464	481	UUAUUUCAUUGAUUUUGU	AUCAAAUCAAUGAACUAA	Cleavage		1
MmiR005408	CRlnc3188_1	2.5	10.315	1	18	184	201	AGUUUCUUCUAAUAUCUC	GAGACAGUAGAAGAAAUU	Cleavage		1
MmiR073030	CRlnc31905_1	2.5	6.658	1	18	5	22	GAGAGGAAGAAGAAGAAA	UUUCAUUUUUUUCUUCUC	Cleavage		1
MmiR073037	CRlnc31905_1	2.5	6.658	1	18	5	22	GAGAGGAAGAAGAAGAAA	UUUCAUUUUUUUCUUCUC	Cleavage		1
MmiR093165	CRlnc31942_1	3	11.808	1	19	84	102	UUGAGUUGAUUUGAGUUGG	CCAACUCAAAUCAAAUCCA	Cleavage		1
MmiR080706	CRlnc31970_1	2.5	11.865	1	19	126	144	AUGAUGUGUCACCAUAUUA	UAAUAUAAUGACGCAUCAU	Cleavage		1
MmiR036814	CRlnc31986_1	3	10.042	1	18	108	125	CAAAACAUAAAAACAAUC	UUUUGUUUUUUUGUUUUG	Cleavage		1
MmiR055287	CRlnc3199_1	2.5	12.553	1	18	304	321	AAUUCAAUGUACCAAAAA	UUUUUGGAAUUUUGAAUU	Translation		1
MmiR005947	CRlnc32066_1	3	9.406	1	19	100	118	AUGAGAAGGGAAAUUCAAG	CUUUGAUUUCUUUUCUUAU	Cleavage		1
MmiR073030	CRlnc32147_1	2	12.97	1	18	220	237	GAGAGGAAGAAGAAGAAA	CUUCUUCUUCUUCUUCUU	Cleavage		1
MmiR073037	CRlnc32147_1	2	12.97	1	18	220	237	GAGAGGAAGAAGAAGAAA	CUUCUUCUUCUUCUUCUU	Cleavage		1
MmiR088291	CRlnc32147_1	1.5	13.527	1	19	221	239	GGAAGAGGAAGAAGAAGAG	UUCUUCUUCUUCUUCUUUU	Cleavage		1
MmiR088299	CRlnc32147_1	2	13.527	1	20	220	239	GGAAGAAGAAGAGGGAGAGG	CUUCUUCUUCUUCUUCUUUU	Cleavage		1
MmiR088301	CRlnc32147_1	1.5	13.527	1	19	221	239	GGAAGAGGAAGAAGAAGAG	UUCUUCUUCUUCUUCUUUU	Cleavage		1
MmiR088302	CRlnc32147_1	2	13.527	1	20	220	239	GGAAGAAGAAGAGGGAGAGG	CUUCUUCUUCUUCUUCUUUU	Cleavage		1
MmiR073030	CRlnc32329_1	3	14.008	1	18	881	898	GAGAGGAAGAAGAAGAAA	UUUUUUCUUUCUCUUCUU	Cleavage		1
MmiR073037	CRlnc32329_1	3	14.008	1	18	881	898	GAGAGGAAGAAGAAGAAA	UUUUUUCUUUCUCUUCUU	Cleavage		1
MmiR088291	CRlnc32329_1	3	13.898	1	19	879	897	GGAAGAGGAAGAAGAAGAG	CAUUUUUUCUUUCUCUUCU	Cleavage		1
MmiR088301	CRlnc32329_1	3	13.898	1	19	879	897	GGAAGAGGAAGAAGAAGAG	CAUUUUUUCUUUCUCUUCU	Cleavage		1
MmiR090392	CRlnc32388_1	3	13.005	1	18	316	333	UCAAAUCACUUAUCUUAA	UUAAGAAGAGUGAUGUGA	Cleavage		1
MmiR017463	CRlnc32453_1	3	9.564	1	18	255	272	CUUUUUUCUUUAUAAUAA	UUAUCAUAAAAAAAAAAA	Cleavage		1
MmiR073030	CRlnc32454_1	2	17.412	1	18	184	201	GAGAGGAAGAAGAAGAAA	GUUCUUCUUCUUCUUCUU	Cleavage		1
MmiR073037	CRlnc32454_1	2	17.412	1	18	184	201	GAGAGGAAGAAGAAGAAA	GUUCUUCUUCUUCUUCUU	Cleavage		1
MmiR088291	CRlnc32454_1	1	17.412	1	19	185	203	GGAAGAGGAAGAAGAAGAG	UUCUUCUUCUUCUUCUUCU	Cleavage		1
MmiR088299	CRlnc32454_1	2	17.412	1	20	187	206	GGAAGAAGAAGAGGGAGAGG	CUUCUUCUUCUUCUUCUUCA	Cleavage		1
MmiR088301	CRlnc32454_1	1	17.412	1	19	185	203	GGAAGAGGAAGAAGAAGAG	UUCUUCUUCUUCUUCUUCU	Cleavage		1
MmiR088302	CRlnc32454_1	2	17.412	1	20	187	206	GGAAGAAGAAGAGGGAGAGG	CUUCUUCUUCUUCUUCUUCA	Cleavage		1
MmiR008306	CRlnc32459_1	3	5.303	1	18	55	72	UUGGAUUGAUUUGGUUUU	AAAAACAAAUCAAAUCAA	Cleavage		1
MmiR048398	CRlnc32507_1	3	8.394	1	19	315	333	GCAUUGUGGUUUUGUGAUU	AAUCACAUAACUCCAAUGC	Cleavage		1
MmiR017965	CRlnc32536_1	3	14.014	1	18	42	59	AUGAUGUUGUUUUGAUUG	GAGUCAAAACAACGUCAA	Cleavage		1
MmiR073030	CRlnc32548_1	3	10.569	1	18	126	143	GAGAGGAAGAAGAAGAAA	UGUUGUCUUCUUCUUCUC	Cleavage		1
MmiR073037	CRlnc32548_1	3	10.569	1	18	126	143	GAGAGGAAGAAGAAGAAA	UGUUGUCUUCUUCUUCUC	Cleavage		1
MmiR088291	CRlnc32548_1	3	8.581	1	19	130	148	GGAAGAGGAAGAAGAAGAG	GUCUUCUUCUUCUCCUUCA	Cleavage		1
MmiR088301	CRlnc32548_1	3	8.581	1	19	130	148	GGAAGAGGAAGAAGAAGAG	GUCUUCUUCUUCUCCUUCA	Cleavage		1
MmiR007009	CRlnc32602_1	2.5	5.893	1	20	101	120	UUUAGUCCAUUUUCUUGUAA	UUCCAAGAAAAUAGACUAAG	Cleavage		1
MmiR007009	CRlnc32663_1	2.5	5.563	1	20	560	579	UUUAGUCCAUUUUCUUGUAA	AUAUGAGAGAAAGGACUAAA	Translation		1
MmiR005947	CRlnc32692_1	2.5	13.637	1	19	147	165	AUGAGAAGGGAAAUUCAAG	UUUGAAUUUCUUUACUCAU	Cleavage		1
MmiR040164	CRlnc32782_1	3	16.961	1	21	347	367	AGUGUGUUUUUGGAAUUUCGG	UUGAAAUAUCAAAGAUAUACU	Cleavage		1
MmiR073991	CRlnc32825_1	3	10.67	1	19	240	258	AGAGAGAAAAAAGAUAUAC	GUAUCUUUUUUUUUUUUUU	Cleavage		1
MmiR088291	CRlnc32825_1	3	10.965	1	19	242	260	GGAAGAGGAAGAAGAAGAG	AUCUUUUUUUUUUUUUUCU	Cleavage		1
MmiR088301	CRlnc32825_1	3	10.965	1	19	242	260	GGAAGAGGAAGAAGAAGAG	AUCUUUUUUUUUUUUUUCU	Cleavage		1
MmiR105772	CRlnc32850_1	3	14.459	1	19	158	176	CAGAAGAUAGAGAGCACAG	CUGUAUUUUAUAUCUUCUG	Translation		1
MmiR017463	CRlnc32870_1	2.5	11.398	1	18	334	351	CUUUUUUCUUUAUAAUAA	UUAUCAUAUGGAAAAAAG	Translation		1
MmiR100391	CRlnc3292_1	1.5	15.12	1	19	120	138	AUGCAGCAUCUUCAGGAUU	AAUCUUGAAAAUGCUGCAU	Translation		1
MmiR006929	CRlnc32948_1	3	13.012	1	18	61	78	UCAUUAUUCUUUUUAUUA	UGGAAAAAAAAAUAAUGA	Translation		1
MmiR093165	CRlnc32956_1	3	10.27	1	19	154	172	UUGAGUUGAUUUGAGUUGG	ACAAAUUAAAUGAAUUCAA	Cleavage		1
MmiR017965	CRlnc33027_1	3	13.864	1	18	331	348	AUGAUGUUGUUUUGAUUG	UAAUUCAAACAAUAUUAU	Cleavage		1
MmiR078769	CRlnc3305_1	3	18.479	1	18	59	76	UUCAUCAAAUUCUUAUAG	AUAUAGGACUUUGAUGGA	Translation		1
MmiR006929	CRlnc33062_1	2.5	13.924	1	18	145	162	UCAUUAUUCUUUUUAUUA	UGGUAAAAAGAAGAAUGA	Cleavage		1
MmiR106550	CRlnc33165_1	3	11.233	1	20	440	459	UCAUUUUAUCAGAAGCAUGA	UGAUGUAACUGAUGAAAUGA	Cleavage		1
MmiR055287	CRlnc33213_1	2.5	15.76	1	18	191	208	AAUUCAAUGUACCAAAAA	UUUUUUGUUCAUUGAGUU	Translation		1
MmiR033597	CRlnc33227_1	3	12.296	1	18	210	227	UGAAUGUGGGCAAGGUUA	AAACCUUGCCUACAUUUC	Cleavage		1
MmiR006929	CRlnc33239_1	2	9.425	1	18	199	216	UCAUUAUUCUUUUUAUUA	UAAUAAUAAGAAUAAUGC	Cleavage		1
MmiR093165	CRlnc33274_1	3	12.456	1	19	329	347	UUGAGUUGAUUUGAGUUGG	AAAAAUAAAAUCAACUCAA	Cleavage		1
MmiR033995	CRlnc33299_1	3	23.016	1	18	229	246	UCAAAUCAUAGAUUCAAA	UUUGUUGCUAUGAUUUGA	Cleavage		1
MmiR033995	CRlnc33344_1	3	12.359	1	18	226	243	UCAAAUCAUAGAUUCAAA	UUUGAAUUUAGGGUUUGU	Cleavage		1
MmiR008306	CRlnc33347_1	1	14.883	1	18	85	102	UUGGAUUGAUUUGGUUUU	GAAAUCAAAUCAAUCCAA	Cleavage		1
MmiR017463	CRlnc3340_1	3	13.566	1	18	396	413	CUUUUUUCUUUAUAAUAA	AUGUUAGAAAGGAAAAAG	Cleavage		1
MmiR048115	CRlnc33405_1	3	7.496	1	18	69	86	AGAGUUGAAGGUUUAGAG	CUUUAAUCAUUCAACUUU	Translation		1
MmiR005947	CRlnc33442_1	3	15.891	1	19	550	568	AUGAGAAGGGAAAUUCAAG	AUUCAAUUUUAUUUCUCAU	Translation		1
MmiR017965	CRlnc33487_1	3	8.327	1	18	275	292	AUGAUGUUGUUUUGAUUG	CAAUAAAGAUCACAUCAU	Cleavage		1
MmiR087081	CRlnc33515_1	2	7.897	1	19	324	342	GACGACGACUGGGAAGACG	UGUCUUCUCAGCUGUCGUC	Cleavage		1
MmiR103589	CRlnc3355_1	2.5	9.787	1	19	227	245	AUUUGUGAGUGAUUGAUGA	CCAUUAAUCCCUUACAGAU	Translation		1
MmiR100799	CRlnc33570_1	3	5.703	1	18	11	28	AGUUAGUUUUGUUAUAGG	CCAAGGACAAAACUAGCU	Cleavage		1
MmiR092019	CRlnc33626_1	2	11.423	1	18	106	123	GAGUAAUUCAAACUUGUU	AACAAGUUUGAGUUAUUA	Cleavage		1
MmiR008306	CRlnc33650_1	3	17.929	1	18	610	627	UUGGAUUGAUUUGGUUUU	AGAAUCACAUCAGUCUAA	Translation		1
MmiR016258	CRlnc33711_1	3	18.878	1	18	154	171	UUGGAUGAUGAAAUAUUU	AAGUGUUUGAUCAUUUAA	Translation		1
MmiR005947	CRlnc33822_1	2.5	4.109	1	19	466	484	AUGAGAAGGGAAAUUCAAG	UUAGAAUUUCCCUUUUUGU	Cleavage		1
MmiR017463	CRlnc33964_1	2.5	6.11	1	18	62	79	CUUUUUUCUUUAUAAUAA	UUAUUAAAAAAAGAAAAG	Cleavage		1
MmiR036938	CRlnc34060_1	3	12.279	1	18	436	453	UAGGUUAGAGAAAAUGGG	UCCCUUUUUUUUAAUCUA	Cleavage		1
MmiR007063	CRlnc34172_1	2	12.973	1	18	173	190	AUUGGCUUGAGAAAAGAU	AUCUUGUCUCAAGCCAAA	Cleavage		1
MmiR103817-2	CRlnc34202_1	3	21.704	1	18	8	25	UCUUCAACAUCACUUUCU	AGAUAGUGAUGAUGAAGG	Cleavage		1
MmiR073030	CRlnc34213_1	2.5	9.496	1	18	586	603	GAGAGGAAGAAGAAGAAA	UUUCUUCAUCUUUUUCUU	Translation		1
MmiR073037	CRlnc34213_1	2.5	9.496	1	18	586	603	GAGAGGAAGAAGAAGAAA	UUUCUUCAUCUUUUUCUU	Translation		1
MmiR088291	CRlnc34213_1	3	9.956	1	19	587	605	GGAAGAGGAAGAAGAAGAG	UUCUUCAUCUUUUUCUUUU	Cleavage		1
MmiR088299	CRlnc34213_1	3	9.956	1	20	586	605	GGAAGAAGAAGAGGGAGAGG	UUUCUUCAUCUUUUUCUUUU	Cleavage		1
MmiR088301	CRlnc34213_1	3	9.956	1	19	587	605	GGAAGAGGAAGAAGAAGAG	UUCUUCAUCUUUUUCUUUU	Cleavage		1
MmiR088302	CRlnc34213_1	3	9.956	1	20	586	605	GGAAGAAGAAGAGGGAGAGG	UUUCUUCAUCUUUUUCUUUU	Cleavage		1
MmiR088299	CRlnc34245_1	3	9.503	1	20	153	172	GGAAGAAGAAGAGGGAGAGG	CAUCUCUCUUUUCAUCUUCU	Cleavage		1
MmiR088302	CRlnc34245_1	3	9.503	1	20	153	172	GGAAGAAGAAGAGGGAGAGG	CAUCUCUCUUUUCAUCUUCU	Cleavage		1
MmiR106550	CRlnc34280_1	3	16.24	1	20	165	184	UCAUUUUAUCAGAAGCAUGA	UCAGUCUUCUGAGAAAAUGA	Cleavage		1
MmiR060567	CRlnc34296_1	3	16.655	1	19	344	362	CAGAUUUGUGAUUUAAGCU	GGUUUCAAUUACAAAUCUU	Cleavage		1
MmiR088299	CRlnc34296_1	2.5	5.573	1	20	512	531	GGAAGAAGAAGAGGGAGAGG	UCUCUCUCCCUUUUUCUUUC	Cleavage		1
MmiR088302	CRlnc34296_1	2.5	5.573	1	20	512	531	GGAAGAAGAAGAGGGAGAGG	UCUCUCUCCCUUUUUCUUUC	Cleavage		1
MmiR103589	CRlnc34303_1	3	15.469	1	19	179	197	AUUUGUGAGUGAUUGAUGA	CCAUCAAUUUCUCACAGAA	Translation		1
MmiR073991	CRlnc34304_1	2.5	6.737	1	19	56	74	AGAGAGAAAAAAGAUAUAC	CUCUCUCUUUUUUUUCUCU	Cleavage		1
MmiR088299	CRlnc34304_1	2	5.897	1	20	53	72	GGAAGAAGAAGAGGGAGAGG	UCUCUCUCUCUUUUUUUUCU	Cleavage		1
MmiR088302	CRlnc34304_1	2	5.897	1	20	53	72	GGAAGAAGAAGAGGGAGAGG	UCUCUCUCUCUUUUUUUUCU	Cleavage		1
MmiR007519	CRlnc34319_1	3	8.765	1	20	33	52	AUGUAUAAUUGUGUGAUUUG	CAAAUUACGUUAUUAUGCAU	Translation		1
MmiR017463	CRlnc34321_1	3	18.388	1	18	34	51	CUUUUUUCUUUAUAAUAA	UUUUUAAAAAGGAAGAAG	Cleavage		1
MmiR020663	CRlnc34363_1	3	22.665	1	20	121	140	GAUCGAACUUGAGCUUGAGC	GUUCGAGCUUGAAUUUGAUC	Cleavage		1
MmiR094064	CRlnc34410_1	3	13.382	1	20	67	86	CUCUUAAUUUUAGAUGAUGU	GCAUCAUCUGAAAUGAAGAC	Cleavage		1
MmiR023777	CRlnc34580_1	3	13.559	1	19	215	233	AAAUCAAAUUUCCAUUGCU	UUUAAUCGAAGUUUGAUUU	Cleavage		1
MmiR073991	CRlnc34580_1	2.5	15.292	1	19	57	75	AGAGAGAAAAAAGAUAUAC	GUAGAUUUUUUUUUUCUUU	Cleavage		1
MmiR088291	CRlnc34580_1	3	15.154	1	19	61	79	GGAAGAGGAAGAAGAAGAG	AUUUUUUUUUUCUUUUUUC	Cleavage		1
MmiR088301	CRlnc34580_1	3	15.154	1	19	61	79	GGAAGAGGAAGAAGAAGAG	AUUUUUUUUUUCUUUUUUC	Cleavage		1
MmiR008306	CRlnc34586_1	3	12.83	1	18	54	71	UUGGAUUGAUUUGGUUUU	AGAAACAAACCAAUUCAA	Translation		1
MmiR093165	CRlnc34675_1	3	13.026	1	19	149	167	UUGAGUUGAUUUGAGUUGG	ACAAAUUAAAACAAUUCAA	Translation		1
MmiR008306	CRlnc34691_1	3	6.042	1	18	399	416	UUGGAUUGAUUUGGUUUU	AAAAUCAGAUCAAUUAAA	Cleavage		1
MmiR033995	CRlnc34718_1	3	17.423	1	18	108	125	UCAAAUCAUAGAUUCAAA	UUUGGAUCUAUGAUUUAG	Cleavage		1
MmiR064584	CRlnc34718_1	3	14.807	1	19	202	220	GUUUAAUUCGAAUUAUGUU	AACAAUAUUUGAAUUAAAU	Cleavage		1
MmiR088291	CRlnc34724_1	3	9.068	1	19	165	183	GGAAGAGGAAGAAGAAGAG	CACUUCUUUUUUCUUUUCU	Cleavage		1
MmiR088301	CRlnc34724_1	3	9.068	1	19	165	183	GGAAGAGGAAGAAGAAGAG	CACUUCUUUUUUCUUUUCU	Cleavage		1
MmiR016258	CRlnc34735_1	3	9.059	1	18	275	292	UUGGAUGAUGAAAUAUUU	AGAUAUUUCCCCAUUCAA	Translation		1
MmiR101928	CRlnc34740_1	3	7.242	1	18	1115	1132	AUGAAUUUGGAUCAAAUU	AACUGAAUCCAAAUUCAU	Cleavage		1
MmiR017965	CRlnc34747_1	3	11.757	1	18	220	237	AUGAUGUUGUUUUGAUUG	CGAUGUAAACAGCAUCAU	Cleavage		1
MmiR100186	CRlnc34799_1	2.5	9.202	1	19	3	21	UGUUAUAUCAUUGAUUUUG	UAAAAUCAGUUCUAUAACA	Translation		1
MmiR020663	CRlnc34838_1	3	12.749	1	20	319	338	GAUCGAACUUGAGCUUGAGC	AUUCAAGCUCAAGAUUGAUG	Cleavage		1
MmiR036814	CRlnc3487_1	3	13.014	1	18	361	378	CAAAACAUAAAAACAAUC	GUUUGUUUAUAUGUUUUA	Translation		1
MmiR073991	CRlnc34895_1	3	7.501	1	19	5	23	AGAGAGAAAAAAGAUAUAC	UUGUGGCUUUUUUUUUUCU	Cleavage		1
MmiR088291	CRlnc34925_1	2.5	8.888	1	19	496	514	GGAAGAGGAAGAAGAAGAG	GUCUUUUCUUUCCUUUUCC	Cleavage		1
MmiR088301	CRlnc34925_1	2.5	8.888	1	19	496	514	GGAAGAGGAAGAAGAAGAG	GUCUUUUCUUUCCUUUUCC	Cleavage		1
MmiR091196-2	CRlnc34949_1	2.5	15.152	1	18	215	232	UUAUUUCAUUGAUUUUGU	ACAAAAUUAAUGAGAAAA	Cleavage		1
MmiR091212	CRlnc34949_1	2.5	15.152	1	18	215	232	UUAUUUCAUUGAUUUUGU	ACAAAAUUAAUGAGAAAA	Cleavage		1
MmiR073991	CRlnc34962_1	3	6.371	1	19	786	804	AGAGAGAAAAAAGAUAUAC	AUUUAUCUUCUUUUUUUCU	Translation		1
MmiR080706	CRlnc34966_1	3	12.422	1	19	185	203	AUGAUGUGUCACCAUAUUA	GAAUAUGUUGAUACAUCUU	Cleavage		1
MmiR051876	CRlnc35165_1	3	12.855	1	19	380	398	ACGAUGAAGAUGAUGAUGA	CAAUCAUUAUGUUUAUCGU	Translation		1
MmiR010167	CRlnc35186_1	3	15.937	1	18	28	45	AACAGAACAGCAGCAGAG	GUUUUUUGCUGUUCUGUU	Cleavage		1
MmiR008306	CRlnc35243_1	3	8.057	1	18	1	18	UUGGAUUGAUUUGGUUUU	AAAAUCAGAUCAGUCAAA	Cleavage		1
MmiR101928	CRlnc35330_1	3	7.016	1	18	234	251	AUGAAUUUGGAUCAAAUU	AUUUUAACCCAAAUUCAU	Translation		1
MmiR017463	CRlnc35346_1	3	13.448	1	18	186	203	CUUUUUUCUUUAUAAUAA	UUGAUUUAAAGGAAAAAG	Cleavage		1
MmiR017463	CRlnc35370_1	3	14.117	1	18	70	87	CUUUUUUCUUUAUAAUAA	AUAAUAUAAAGGAAAGAG	Cleavage		1
MmiR055287	CRlnc35415_1	3	10.55	1	18	212	229	AAUUCAAUGUACCAAAAA	UAUAUUGUACAUUGAAUU	Cleavage		1
MmiR088299	CRlnc35600_1	3	10.629	1	20	468	487	GGAAGAAGAAGAGGGAGAGG	CCCCUCACUUUUCUUUUUCC	Cleavage		1
MmiR088302	CRlnc35600_1	3	10.629	1	20	468	487	GGAAGAAGAAGAGGGAGAGG	CCCCUCACUUUUCUUUUUCC	Cleavage		1
MmiR055328	CRlnc35611_1	3	11.294	1	20	36	55	AUUUCAUUAAUUAUGUUGUU	AGGAACAGAAUUAAUGAAAA	Cleavage		1
MmiR091196-2	CRlnc35726_1	3	10.98	1	18	66	83	UUAUUUCAUUGAUUUUGU	ACAAAAUCCCAGAAAUAA	Translation		1
MmiR091212	CRlnc35726_1	3	10.98	1	18	66	83	UUAUUUCAUUGAUUUUGU	ACAAAAUCCCAGAAAUAA	Translation		1
MmiR017965	CRlnc35751_1	3	13.387	1	18	141	158	AUGAUGUUGUUUUGAUUG	CAAUCAGAGCAAUAUUAC	Cleavage		1
MmiR060567	CRlnc35766_1	3	15.618	1	19	110	128	CAGAUUUGUGAUUUAAGCU	UGGUUAAAUAAAAAAUCUG	Translation		1
MmiR091196-2	CRlnc35820_1	2.5	16.501	1	18	615	632	UUAUUUCAUUGAUUUUGU	UCAAAGUCAGUGAAGUAA	Cleavage		1
MmiR091212	CRlnc35820_1	2.5	16.501	1	18	615	632	UUAUUUCAUUGAUUUUGU	UCAAAGUCAGUGAAGUAA	Cleavage		1
MmiR033995	CRlnc35857_1	2.5	11.911	1	18	14	31	UCAAAUCAUAGAUUCAAA	UUUUUGUCUAUGAUUUGA	Cleavage		1
MmiR073991	CRlnc35869_1	3	13.363	1	19	398	416	AGAGAGAAAAAAGAUAUAC	GUACAUUUUUGUUCUCUUU	Translation		1
MmiR016258	CRlnc36021_1	3	23.172	1	18	187	204	UUGGAUGAUGAAAUAUUU	AGGUAGUUCAUCAUCUGA	Cleavage		1
MmiR017463	CRlnc3606_1	2.5	12.034	1	18	278	295	CUUUUUUCUUUAUAAUAA	UUAUUUUCAAGAAAAAGG	Translation		1
MmiR016628	CRlnc36080_1	3	8.391	1	19	100	118	AAGAUUGAGAUAUACAAUG	UUUUGUAUAUCUAAAUUUU	Cleavage		1
MmiR088291	CRlnc36129_1	3	7.958	1	19	179	197	GGAAGAGGAAGAAGAAGAG	UUUUUCUAUUUCCUUUUCU	Cleavage		1
MmiR088301	CRlnc36129_1	3	7.958	1	19	179	197	GGAAGAGGAAGAAGAAGAG	UUUUUCUAUUUCCUUUUCU	Cleavage		1
MmiR103589	CRlnc36294_1	3	4.425	1	19	745	763	AUUUGUGAGUGAUUGAUGA	ACAUUUAUCAAUCAUAAAU	Translation		1
MmiR088299	CRlnc36331_1	3	10.548	1	20	41	60	GGAAGAAGAAGAGGGAGAGG	UCUUUCCCUUUUUUUUUUUU	Cleavage		1
MmiR088302	CRlnc36331_1	3	10.548	1	20	41	60	GGAAGAAGAAGAGGGAGAGG	UCUUUCCCUUUUUUUUUUUU	Cleavage		1
MmiR007063	CRlnc36336_1	3	20.507	1	18	46	63	AUUGGCUUGAGAAAAGAU	AGCUUGUCUCAAGUCAGU	Cleavage		1
MmiR015558	CRlnc36382_1	2.5	12.279	1	20	192	211	AAUUCCUUCUCUUCUUCUUU	UAAGAAUGAGAGAAGGAAUA	Cleavage		1
MmiR073030	CRlnc36432_1	3	10.208	1	18	30	47	GAGAGGAAGAAGAAGAAA	UUUCUUCUUCCUUUUUUU	Cleavage		1
MmiR073037	CRlnc36432_1	3	10.208	1	18	30	47	GAGAGGAAGAAGAAGAAA	UUUCUUCUUCCUUUUUUU	Cleavage		1
MmiR088291	CRlnc36432_1	3	10.231	1	19	28	46	GGAAGAGGAAGAAGAAGAG	UCUUUCUUCUUCCUUUUUU	Cleavage		1
MmiR088301	CRlnc36432_1	3	10.231	1	19	28	46	GGAAGAGGAAGAAGAAGAG	UCUUUCUUCUUCCUUUUUU	Cleavage		1
MmiR103817-2	CRlnc36440_1	3	14.108	1	18	439	456	UCUUCAACAUCACUUUCU	GGAAGAUGAAGUUGAAGA	Translation		1
MmiR008806	CRlnc36541_1	3	10.189	1	19	476	494	UGUCAAAAUGUGUUUUUGA	CUGAAAACUGAUUUUGACA	Translation		1
MmiR023777	CRlnc36550_1	3	17.168	1	19	50	68	AAAUCAAAUUUCCAUUGCU	CCUAAUGGAAAUUUUAUUU	Cleavage		1
MmiR019206	CRlnc36626_1	3	14.269	1	18	425	442	GUAAAUAUAUGAAAAUCU	AGAUUUGAAUGUGUUUAC	Translation		1
MmiR017965	CRlnc36704_1	2.5	12.107	1	18	252	269	AUGAUGUUGUUUUGAUUG	CAGUCAAAAUGACAUCAA	Cleavage		1
MmiR101928	CRlnc36706_1	2	15.827	1	18	125	142	AUGAAUUUGGAUCAAAUU	AAUUUCAGCCAAAUUCAU	Translation		1
MmiR091196-2	CRlnc36722_1	3	12.399	1	18	21	38	UUAUUUCAUUGAUUUUGU	ACGAGAGCAGUGGAAUAA	Cleavage		1
MmiR091212	CRlnc36722_1	3	12.399	1	18	21	38	UUAUUUCAUUGAUUUUGU	ACGAGAGCAGUGGAAUAA	Cleavage		1
MmiR016258	CRlnc36731_1	3	6.684	1	18	143	160	UUGGAUGAUGAAAUAUUU	AAACAUUCCAUUAUCCAG	Translation		1
MmiR029304	CRlnc36732_1	3	18.911	1	21	143	163	UUUGAACUUGGACAACUUUUU	CAAGAGGUGUUCGAGUUCAAG	Cleavage		1
MmiR073991	CRlnc36733_1	2	5.948	1	19	3	21	AGAGAGAAAAAAGAUAUAC	UUAUUUAUUUUUUCUCUCU	Cleavage		1
MmiR088299	CRlnc36764_1	3	7.535	1	20	444	463	GGAAGAAGAAGAGGGAGAGG	UCUCUCUUUUUUCUUCCUCC	Cleavage		1
MmiR088302	CRlnc36764_1	3	7.535	1	20	444	463	GGAAGAAGAAGAGGGAGAGG	UCUCUCUUUUUUCUUCCUCC	Cleavage		1
MmiR088299	CRlnc36803_1	3	10.999	1	20	67	86	GGAAGAAGAAGAGGGAGAGG	UUUAUUUCUCUUCUUUUUUC	Cleavage		1
MmiR088302	CRlnc36803_1	3	10.999	1	20	67	86	GGAAGAAGAAGAGGGAGAGG	UUUAUUUCUCUUCUUUUUUC	Cleavage		1
MmiR102773	CRlnc36886_1	3	16	1	21	404	424	UUGAGCAAGUUGGGGAUGAAA	UUUCACCCUCAACUUGUUCAU	Cleavage		1
MmiR006929	CRlnc36961_1	2.5	10.908	1	18	336	353	UCAUUAUUCUUUUUAUUA	UAAUAAAAAAAGUGAUGG	Translation		1
MmiR073991	CRlnc36991_1	3	18.836	1	19	179	197	AGAGAGAAAAAAGAUAUAC	GCAGAUUUUUUUUCUCUUU	Cleavage		1
MmiR006929	CRlnc37021_1	3	11.924	1	18	258	275	UCAUUAUUCUUUUUAUUA	UAAAGAAAAGAAUUAUGA	Cleavage		1
MmiR100799	CRlnc37035_1	3	20.064	1	18	58	75	AGUUAGUUUUGUUAUAGG	UCUGUAGCAGCACUAACU	Cleavage		1
MmiR005947	CRlnc37065_1	2.5	9.4	1	19	74	92	AUGAGAAGGGAAAUUCAAG	CAUGAAUUUUCCUUUUUAU	Cleavage		1
MmiR088299	CRlnc37100_1	3	17.591	1	20	132	151	GGAAGAAGAAGAGGGAGAGG	GCUUUCUUUGUUUUUCUUCC	Translation		1
MmiR088302	CRlnc37100_1	3	17.591	1	20	132	151	GGAAGAAGAAGAGGGAGAGG	GCUUUCUUUGUUUUUCUUCC	Translation		1
MmiR017463	CRlnc37114_1	3	18.11	1	18	214	231	CUUUUUUCUUUAUAAUAA	UUAUUGAAAAAAGAAAAG	Cleavage		1
MmiR022910	CRlnc37115_1	3	8.662	1	20	213	232	AGGUGCAGGUGCAGGUGCAG	CAAAACCUGCAUCUGUACCU	Cleavage		1
MmiR073030	CRlnc37122_1	2.5	4.85	1	18	346	363	GAGAGGAAGAAGAAGAAA	UUUUUUCUCUUUCCUCUU	Translation		1
MmiR073037	CRlnc37122_1	2.5	4.85	1	18	346	363	GAGAGGAAGAAGAAGAAA	UUUUUUCUCUUUCCUCUU	Translation		1
MmiR088291	CRlnc37122_1	2.5	4.184	1	19	347	365	GGAAGAGGAAGAAGAAGAG	UUUUUCUCUUUCCUCUUCU	Cleavage		1
MmiR088301	CRlnc37122_1	2.5	4.184	1	19	347	365	GGAAGAGGAAGAAGAAGAG	UUUUUCUCUUUCCUCUUCU	Cleavage		1
MmiR073030	CRlnc37191_1	1.5	18.233	1	18	228	245	GAGAGGAAGAAGAAGAAA	UUUUUUCUUCUUCCUCUG	Cleavage		1
MmiR073037	CRlnc37191_1	1.5	18.233	1	18	228	245	GAGAGGAAGAAGAAGAAA	UUUUUUCUUCUUCCUCUG	Cleavage		1
MmiR101928	CRlnc37244_1	3	9.904	1	18	60	77	AUGAAUUUGGAUCAAAUU	CAUUUGUUUCAAAUUUAU	Cleavage		1
MmiR088299	CRlnc37305_1	3	10.861	1	20	151	170	GGAAGAAGAAGAGGGAGAGG	CUUUUCCAUCGUCUUCUUCU	Translation		1
MmiR088302	CRlnc37305_1	3	10.861	1	20	151	170	GGAAGAAGAAGAGGGAGAGG	CUUUUCCAUCGUCUUCUUCU	Translation		1
MmiR080706	CRlnc37383_1	3	9.645	1	19	28	46	AUGAUGUGUCACCAUAUUA	UCAUAUGAUGAUAUAUCAU	Cleavage		1
MmiR092465	CRlnc37404_1	3	14.239	1	19	185	203	CUUUUCAACAAGUUAUGUC	GACAUAAUUCGUAGAAAAG	Translation		1
MmiR017463	CRlnc37413_1	3	9.582	1	18	3	20	CUUUUUUCUUUAUAAUAA	UUUUUUUUAAGAAAAAAG	Translation		1
MmiR103817-2	CRlnc37413_1	3	17.944	1	18	181	198	UCUUCAACAUCACUUUCU	AGUAAGUCAUGUUGAAGC	Translation		1
MmiR080706	CRlnc37425_1	2	8.568	1	19	25	43	AUGAUGUGUCACCAUAUUA	ACACAUGGUGACACAUCAU	Cleavage		1
MmiR089314	CRlnc37451_1	2.5	15.318	1	18	100	117	GAGGAGGAAGAUGAUGAC	GUUAUCGUCCUCUUCCUC	Translation		1
MmiR069249	CRlnc37467_1	3	17.758	1	18	5	22	GUGAUACCAACAUGUUUU	AAGAAAUGAUGGUAUUAC	Translation		1
MmiR005947	CRlnc37471_1	3	14.928	1	19	212	230	AUGAGAAGGGAAAUUCAAG	UUUUGAUUUCUUUUUUCAU	Cleavage		1
MmiR007519	CRlnc37554_1	3	5.164	1	20	7	26	AUGUAUAAUUGUGUGAUUUG	UAAUUUACAAAGUUAUACAU	Translation		1
MmiR073991	CRlnc37569_1	3	16.574	1	19	20	38	AGAGAGAAAAAAGAUAUAC	UUCUAUCUUUUUUCUUUUG	Cleavage		1
MmiR016258	CRlnc3760_1	2.5	12.858	1	18	232	249	UUGGAUGAUGAAAUAUUU	AAAUAUUUCACAAUCCAA	Cleavage		1
MmiR101928	CRlnc3760_1	3	13.108	1	18	160	177	AUGAAUUUGGAUCAAAUU	AAUUUGAUUCCAAAUCAU	Cleavage		1
MmiR100799	CRlnc37659_1	3	11.166	1	18	170	187	AGUUAGUUUUGUUAUAGG	GUUAUAAUAAAACUAGUU	Cleavage		1
MmiR078769	CRlnc37707_1	3	17.839	1	18	166	183	UUCAUCAAAUUCUUAUAG	CUAUAAUGAUUUGAUGUA	Cleavage		1
MmiR008806	CRlnc37724_1	2	20.293	1	19	325	343	UGUCAAAAUGUGUUUUUGA	CCUAAAACAUGUUUUGACA	Cleavage		1
MmiR005947	CRlnc37747_1	2.5	12.453	1	19	489	507	AUGAGAAGGGAAAUUCAAG	AAUAAAUUUCCCUUUUCAU	Cleavage		1
MmiR010167	CRlnc37747_1	3	15.587	1	18	452	469	AACAGAACAGCAGCAGAG	CUUUAGUGUUGUUCUGUU	Cleavage		1
MmiR033597	CRlnc37878_1	3	14.536	1	18	132	149	UGAAUGUGGGCAAGGUUA	UAAUUGUGCCCACAUUCU	Cleavage		1
MmiR008306	CRlnc37894_1	3	8.096	1	18	26	43	UUGGAUUGAUUUGGUUUU	CCAAUCAAAUUAAUCCAA	Cleavage		1
MmiR073030	CRlnc37926_1	3	16.273	1	18	236	253	GAGAGGAAGAAGAAGAAA	UUUUUUUUUCUUUUUUUU	Cleavage		1
MmiR073037	CRlnc37926_1	3	16.273	1	18	236	253	GAGAGGAAGAAGAAGAAA	UUUUUUUUUCUUUUUUUU	Cleavage		1
MmiR088291	CRlnc37926_1	2.5	16.212	1	19	237	255	GGAAGAGGAAGAAGAAGAG	UUUUUUUUCUUUUUUUUCC	Cleavage		1
MmiR088299	CRlnc37926_1	3	16.212	1	20	236	255	GGAAGAAGAAGAGGGAGAGG	UUUUUUUUUCUUUUUUUUCC	Cleavage		1
MmiR088301	CRlnc37926_1	2.5	16.212	1	19	237	255	GGAAGAGGAAGAAGAAGAG	UUUUUUUUCUUUUUUUUCC	Cleavage		1
MmiR088302	CRlnc37926_1	3	16.212	1	20	236	255	GGAAGAAGAAGAGGGAGAGG	UUUUUUUUUCUUUUUUUUCC	Cleavage		1
MmiR022757	CRlnc37935_1	3	16.142	1	18	178	195	UAUGUAACUUACAAGUUU	AAGCUUGUGGGUUGUGUA	Cleavage		1
MmiR017463	CRlnc38014_1	3	18.996	1	18	119	136	CUUUUUUCUUUAUAAUAA	UUGUUCUCAAGAAGAAAG	Translation		1
MmiR008306	CRlnc38017_1	2	19.141	1	18	118	135	UUGGAUUGAUUUGGUUUU	AGAACCAAAUCAAUCAAA	Cleavage		1
MmiR088291	CRlnc38058_1	3	19.217	1	19	161	179	GGAAGAGGAAGAAGAAGAG	GUUUUCUUCUGUCUUUUCU	Translation		1
MmiR088301	CRlnc38058_1	3	19.217	1	19	161	179	GGAAGAGGAAGAAGAAGAG	GUUUUCUUCUGUCUUUUCU	Translation		1
MmiR103589	CRlnc38058_1	3	15.944	1	19	40	58	AUUUGUGAGUGAUUGAUGA	CCAUCAACUACUUGUAAAU	Cleavage		1
MmiR100186	CRlnc38065_1	3	10.247	1	19	539	557	UGUUAUAUCAUUGAUUUUG	AAGAGCCAUUGAUAUAACA	Translation		1
MmiR010167	CRlnc38077_1	2.5	15.697	1	18	46	63	AACAGAACAGCAGCAGAG	CUCUGCGCCUGUUUUGUU	Translation		1
MmiR022910	CRlnc38095_1	3	20.571	1	20	109	128	AGGUGCAGGUGCAGGUGCAG	UAGGACCUGCAACUGCACCA	Translation		1
MmiR100186	CRlnc38104_1	2.5	10.533	1	19	158	176	UGUUAUAUCAUUGAUUUUG	UCAAACCAAUGGUAUAACA	Cleavage		1
MmiR055328	CRlnc38124_1	3	14.306	1	20	127	146	AUUUCAUUAAUUAUGUUGUU	CAUGACAUCAGUAAUGAAAU	Translation		1
MmiR033597	CRlnc38232_1	3	18.101	1	18	210	227	UGAAUGUGGGCAAGGUUA	UGACUUGGCCCACAUUUG	Cleavage		1
MmiR088291	CRlnc38237_1	3	11.54	1	19	331	349	GGAAGAGGAAGAAGAAGAG	CUAUUCUUCUUUCUUUUUU	Cleavage		1
MmiR088301	CRlnc38237_1	3	11.54	1	19	331	349	GGAAGAGGAAGAAGAAGAG	CUAUUCUUCUUUCUUUUUU	Cleavage		1
MmiR016258	CRlnc38288_1	3	17.129	1	18	95	112	UUGGAUGAUGAAAUAUUU	AGAUAUGUUAUCAUUUAA	Cleavage		1
MmiR005408	CRlnc38322_1	2.5	17.366	1	18	346	363	AGUUUCUUCUAAUAUCUC	GAGAUGCUAGAGGAAGCU	Cleavage		1
MmiR007009	CRlnc38327_1	3	11.438	1	20	248	267	UUUAGUCCAUUUUCUUGUAA	AUAAAAGAAAAUGGCUUAAA	Cleavage		1
MmiR036938	CRlnc38355_1	2	17.794	1	18	37	54	UAGGUUAGAGAAAAUGGG	CCUAUUUUGUCUAGCCUA	Translation		1
MmiR073030	CRlnc38443_1	3	13.695	1	18	31	48	GAGAGGAAGAAGAAGAAA	CCUCUUCUUCUUCUUCUU	Cleavage		1
MmiR073037	CRlnc38443_1	3	13.695	1	18	31	48	GAGAGGAAGAAGAAGAAA	CCUCUUCUUCUUCUUCUU	Cleavage		1
MmiR088291	CRlnc38443_1	2	14.824	1	19	32	50	GGAAGAGGAAGAAGAAGAG	CUCUUCUUCUUCUUCUUUA	Cleavage		1
MmiR088299	CRlnc38443_1	2.5	14.824	1	20	31	50	GGAAGAAGAAGAGGGAGAGG	CCUCUUCUUCUUCUUCUUUA	Cleavage		1
MmiR088301	CRlnc38443_1	2	14.824	1	19	32	50	GGAAGAGGAAGAAGAAGAG	CUCUUCUUCUUCUUCUUUA	Cleavage		1
MmiR088302	CRlnc38443_1	2.5	14.824	1	20	31	50	GGAAGAAGAAGAGGGAGAGG	CCUCUUCUUCUUCUUCUUUA	Cleavage		1
MmiR049802	CRlnc38469_1	3	12.52	1	18	123	140	UUGGAUUUAUAUUUGGAU	AUCAAAAAAUAAAUUCAG	Translation		1
MmiR092465	CRlnc38471_1	3	14.543	1	19	273	291	CUUUUCAACAAGUUAUGUC	GACAUAACUUUUAGAGAAG	Translation		1
MmiR073030	CRlnc38482_1	2.5	10.006	1	18	3	20	GAGAGGAAGAAGAAGAAA	UUUCUUUUUUUUCUUUUU	Cleavage		1
MmiR073037	CRlnc38482_1	2.5	10.006	1	18	3	20	GAGAGGAAGAAGAAGAAA	UUUCUUUUUUUUCUUUUU	Cleavage		1
MmiR073991	CRlnc38482_1	3	10.006	1	18	1	18	AGAGAGAAAAAAGAUAUA	UUUUUCUUUUUUUUCUUU	Cleavage		1
MmiR088291	CRlnc38482_1	2.5	10.006	1	19	4	22	GGAAGAGGAAGAAGAAGAG	UUCUUUUUUUUCUUUUUUC	Cleavage		1
MmiR088299	CRlnc38482_1	3	10.006	1	20	3	22	GGAAGAAGAAGAGGGAGAGG	UUUCUUUUUUUUCUUUUUUC	Cleavage		1
MmiR088301	CRlnc38482_1	2.5	10.006	1	19	4	22	GGAAGAGGAAGAAGAAGAG	UUCUUUUUUUUCUUUUUUC	Cleavage		1
MmiR088302	CRlnc38482_1	3	10.006	1	20	3	22	GGAAGAAGAAGAGGGAGAGG	UUUCUUUUUUUUCUUUUUUC	Cleavage		1
MmiR015558	CRlnc38520_1	3	18.696	1	20	221	240	AAUUCCUUCUCUUCUUCUUU	ACAGAAGGUGAAAAGGGAUU	Translation		1
MmiR008306	CRlnc38533_1	2.5	16.437	1	18	100	117	UUGGAUUGAUUUGGUUUU	GACACCAAAUUAAUUCAA	Cleavage		1
MmiR073030	CRlnc38673_1	2.5	13.724	1	18	375	392	GAGAGGAAGAAGAAGAAA	UUUUUUAUUCUUUUUCUC	Cleavage		1
MmiR073037	CRlnc38673_1	2.5	13.724	1	18	375	392	GAGAGGAAGAAGAAGAAA	UUUUUUAUUCUUUUUCUC	Cleavage		1
MmiR073030	CRlnc38810_1	3	9.567	1	18	28	45	GAGAGGAAGAAGAAGAAA	UUUUUUCAUCUUUUUCUU	Translation		1
MmiR073037	CRlnc38810_1	3	9.567	1	18	28	45	GAGAGGAAGAAGAAGAAA	UUUUUUCAUCUUUUUCUU	Translation		1
MmiR088291	CRlnc38810_1	3	9.906	1	19	29	47	GGAAGAGGAAGAAGAAGAG	UUUUUCAUCUUUUUCUUUC	Cleavage		1
MmiR088299	CRlnc38810_1	3	9.906	1	20	28	47	GGAAGAAGAAGAGGGAGAGG	UUUUUUCAUCUUUUUCUUUC	Cleavage		1
MmiR088301	CRlnc38810_1	3	9.906	1	19	29	47	GGAAGAGGAAGAAGAAGAG	UUUUUCAUCUUUUUCUUUC	Cleavage		1
MmiR088302	CRlnc38810_1	3	9.906	1	20	28	47	GGAAGAAGAAGAGGGAGAGG	UUUUUUCAUCUUUUUCUUUC	Cleavage		1
MmiR022910	CRlnc38837_1	2.5	11.294	1	20	248	267	AGGUGCAGGUGCAGGUGCAG	CCGCACCUGAUUCUGCACCU	Translation		1
MmiR073030	CRlnc38848_1	3	22.504	1	18	231	248	GAGAGGAAGAAGAAGAAA	UUUUUUGUUCUUGCUCUC	Cleavage		1
MmiR073037	CRlnc38848_1	3	22.504	1	18	231	248	GAGAGGAAGAAGAAGAAA	UUUUUUGUUCUUGCUCUC	Cleavage		1
MmiR073991	CRlnc38878_1	3	10.941	1	18	1	18	AGAGAGAAAAAAGAUAUA	UUUUUCUUUUUUCUUUUU	Cleavage		1
MmiR088291	CRlnc38878_1	3	10.941	1	19	1	19	GGAAGAGGAAGAAGAAGAG	UUUUUCUUUUUUCUUUUUU	Cleavage		1
MmiR088301	CRlnc38878_1	3	10.941	1	19	1	19	GGAAGAGGAAGAAGAAGAG	UUUUUCUUUUUUCUUUUUU	Cleavage		1
MmiR019206	CRlnc38980_1	3	12.696	1	18	377	394	GUAAAUAUAUGAAAAUCU	AGAUUUUUUAAUAUUUAU	Translation		1
MmiR064584	CRlnc38986_1	2.5	9.233	1	19	78	96	GUUUAAUUCGAAUUAUGUU	UAAAUAGUUAGAAUUAAAC	Translation		1
MmiR008306	CRlnc39054_1	2.5	7.469	1	18	353	370	UUGGAUUGAUUUGGUUUU	AAAGCUAAAUAAAUUCAA	Cleavage		1
MmiR088291	CRlnc39059_1	3	8.369	1	19	278	296	GGAAGAGGAAGAAGAAGAG	GUAUUUUUUUUCCUUUUUC	Cleavage		1
MmiR088301	CRlnc39059_1	3	8.369	1	19	278	296	GGAAGAGGAAGAAGAAGAG	GUAUUUUUUUUCCUUUUUC	Cleavage		1
MmiR005947	CRlnc39062_1	3	4.61	1	19	19	37	AUGAGAAGGGAAAUUCAAG	UUUGAAUUUCUUUUUCCAU	Cleavage		1
MmiR106550	CRlnc39115_1	2.5	16.764	1	20	216	235	UCAUUUUAUCAGAAGCAUGA	UCAUGCUUUUGAUGGGGUGA	Cleavage		1
MmiR056865	CRlnc39117_1	2	10.491	1	18	6	23	CAUCUGAUAACAUGAAAC	GUUUUAUAUUGUCAGAUG	Translation		1
MmiR005408	CRlnc39177_1	2.5	15.259	1	18	111	128	AGUUUCUUCUAAUAUCUC	AAGCUAUUGGAAGAAACU	Cleavage		1
MmiR073030	CRlnc3918_1	3	9.273	1	18	159	176	GAGAGGAAGAAGAAGAAA	UUUCGUUUUCAUCCUCUU	Cleavage		1
MmiR073037	CRlnc3918_1	3	9.273	1	18	159	176	GAGAGGAAGAAGAAGAAA	UUUCGUUUUCAUCCUCUU	Cleavage		1
MmiR093165	CRlnc39222_1	3	12.214	1	19	161	179	UUGAGUUGAUUUGAGUUGG	AUAACUUAAUUUAACUUAA	Translation		1
MmiR007063	CRlnc39237_1	3	17.283	1	18	256	273	AUUGGCUUGAGAAAAGAU	AUCUUUUGUCAAACCAGU	Translation		1
MmiR073030	CRlnc39315_1	3	11.604	1	18	3	20	GAGAGGAAGAAGAAGAAA	UUUUUUUUUUUUUUUUUC	Cleavage		1
MmiR073037	CRlnc39315_1	3	11.604	1	18	3	20	GAGAGGAAGAAGAAGAAA	UUUUUUUUUUUUUUUUUC	Cleavage		1
MmiR088299	CRlnc39373_1	3	7.912	1	20	104	123	GGAAGAAGAAGAGGGAGAGG	ACUCUCUCUCUUUCUCUUUC	Cleavage		1
MmiR088302	CRlnc39373_1	3	7.912	1	20	104	123	GGAAGAAGAAGAGGGAGAGG	ACUCUCUCUCUUUCUCUUUC	Cleavage		1
MmiR092465	CRlnc3938_1	2.5	17.038	1	19	1475	1493	CUUUUCAACAAGUUAUGUC	UGCAUAAGUUGUUGAAAAU	Cleavage		1
MmiR092465	CRlnc3938_2	2.5	17.038	1	19	1475	1493	CUUUUCAACAAGUUAUGUC	UGCAUAAGUUGUUGAAAAU	Cleavage		1
MmiR040164	CRlnc39402_1	2.5	9.912	1	21	657	677	AGUGUGUUUUUGGAAUUUCGG	CAAAAAUUUCAAAAGCACAUA	Cleavage		1
MmiR051876	CRlnc39436_1	3	3.41	1	19	52	70	ACGAUGAAGAUGAUGAUGA	UCUUCAUCAUUUUCAUCUU	Cleavage		1
MmiR088291	CRlnc39436_1	3	11.11	1	19	342	360	GGAAGAGGAAGAAGAAGAG	AUAUUAUUCUUCUUCUUUC	Cleavage		1
MmiR088301	CRlnc39436_1	3	11.11	1	19	342	360	GGAAGAGGAAGAAGAAGAG	AUAUUAUUCUUCUUCUUUC	Cleavage		1
MmiR094064	CRlnc39461_1	2.5	15.689	1	20	17	36	CUCUUAAUUUUAGAUGAUGU	AAAUCACCUAAAAUUAAGUG	Cleavage		1
MmiR088302	CRlnc39472_1	2.5	21.209	1	20	146	165	GGAAGAAGAAGAGGGAGAGG	CAGCUUCCUCUUCUUCUUCG	Cleavage		1
MmiR091196-2	CRlnc39482_1	3	8.068	1	18	59	76	UUAUUUCAUUGAUUUUGU	AAAAAAUAAAAGAAAUAA	Translation		1
MmiR091212	CRlnc39482_1	3	8.068	1	18	59	76	UUAUUUCAUUGAUUUUGU	AAAAAAUAAAAGAAAUAA	Translation		1
MmiR088299	CRlnc39483_1	3	8.342	1	20	188	207	GGAAGAAGAAGAGGGAGAGG	UUUCUCCAUCUUUUUCCUCC	Cleavage		1
MmiR088302	CRlnc39483_1	3	8.342	1	20	188	207	GGAAGAAGAAGAGGGAGAGG	UUUCUCCAUCUUUUUCCUCC	Cleavage		1
MmiR073030	CRlnc3950_1	3	10.14	1	18	130	147	GAGAGGAAGAAGAAGAAA	UUUUUUCUUUUUACUCUU	Cleavage		1
MmiR073037	CRlnc3950_1	3	10.14	1	18	130	147	GAGAGGAAGAAGAAGAAA	UUUUUUCUUUUUACUCUU	Cleavage		1
MmiR088291	CRlnc3950_1	3	11.291	1	19	131	149	GGAAGAGGAAGAAGAAGAG	UUUUUCUUUUUACUCUUCA	Cleavage		1
MmiR088301	CRlnc3950_1	3	11.291	1	19	131	149	GGAAGAGGAAGAAGAAGAG	UUUUUCUUUUUACUCUUCA	Cleavage		1
MmiR092465	CRlnc39511_1	3	10.499	1	19	118	136	CUUUUCAACAAGUUAUGUC	AACUUAACCUCUUGAAAAG	Translation		1
MmiR100186	CRlnc39516_1	2.5	11.993	1	19	164	182	UGUUAUAUCAUUGAUUUUG	GGAAAUUAAUGAUAUAUCA	Cleavage		1
MmiR091196-2	CRlnc39539_1	3	9.555	1	18	142	159	UUAUUUCAUUGAUUUUGU	AUAGAACUAAUGAAGUAA	Cleavage		1
MmiR091212	CRlnc39539_1	3	9.555	1	18	142	159	UUAUUUCAUUGAUUUUGU	AUAGAACUAAUGAAGUAA	Cleavage		1
MmiR013245	CRlnc39547_1	3	18.608	1	18	43	60	UUUUCUGUAGAAACCGAA	UUAGGUUCUUACAGAAGA	Translation		1
MmiR008806	CRlnc39564_1	3	6.637	1	19	582	600	UGUCAAAAUGUGUUUUUGA	AAAAAAAUAUAUUUUGACC	Cleavage		1
MmiR073030	CRlnc39602_1	3	11.257	1	18	436	453	GAGAGGAAGAAGAAGAAA	CUGCUUCUUCUUCCUCUG	Cleavage		1
MmiR073037	CRlnc39602_1	3	11.257	1	18	436	453	GAGAGGAAGAAGAAGAAA	CUGCUUCUUCUUCCUCUG	Cleavage		1
MmiR088291	CRlnc39602_1	3	11.257	1	19	437	455	GGAAGAGGAAGAAGAAGAG	UGCUUCUUCUUCCUCUGCU	Cleavage		1
MmiR088301	CRlnc39602_1	3	11.257	1	19	437	455	GGAAGAGGAAGAAGAAGAG	UGCUUCUUCUUCCUCUGCU	Cleavage		1
MmiR091196-2	CRlnc3967_1	1.5	8.45	1	18	117	134	UUAUUUCAUUGAUUUUGU	ACAAUAUCAAUGAAGUAA	Cleavage		1
MmiR091212	CRlnc3967_1	1.5	8.45	1	18	117	134	UUAUUUCAUUGAUUUUGU	ACAAUAUCAAUGAAGUAA	Cleavage		1
MmiR033995	CRlnc3969_1	3	17.025	1	18	294	311	UCAAAUCAUAGAUUCAAA	UUUGAUUUUAUGAUAUGA	Cleavage		1
MmiR073030	CRlnc39721_1	2.5	8.421	1	18	63	80	GAGAGGAAGAAGAAGAAA	UAUAUUCUUUUUCCUCUC	Cleavage		1
MmiR073037	CRlnc39721_1	2.5	8.421	1	18	63	80	GAGAGGAAGAAGAAGAAA	UAUAUUCUUUUUCCUCUC	Cleavage		1
MmiR042990	CRlnc398_1	3	14.309	1	20	81	100	UUUUAGCAGCAGAAAUGAAU	AUUCUUUUUUGUAGCUAAAA	Cleavage		1
MmiR036814	CRlnc39836_1	3	17.188	1	18	27	44	CAAAACAUAAAAACAAUC	GAUGAGUUUUAUGUUUUG	Cleavage		1
MmiR060567	CRlnc39871_1	3	13.052	1	19	264	282	CAGAUUUGUGAUUUAAGCU	UGUAUAAAUCUCAAAUUUG	Translation		1
MmiR017965	CRlnc39925_1	3	11.68	1	18	173	190	AUGAUGUUGUUUUGAUUG	AAACCAAAACUACAUCAU	Cleavage		1
MmiR007009	CRlnc39999_1	2	15.562	1	20	312	331	UUUAGUCCAUUUUCUUGUAA	GUCCAAUAAAAUGGACUAAA	Cleavage		1
MmiR091196-2	CRlnc40009_1	2	12.432	1	18	230	247	UUAUUUCAUUGAUUUUGU	ACAACAUGAAUGAAAUAA	Translation		1
MmiR091212	CRlnc40009_1	2	12.432	1	18	230	247	UUAUUUCAUUGAUUUUGU	ACAACAUGAAUGAAAUAA	Translation		1
MmiR017463	CRlnc40056_1	2.5	8.108	1	18	178	195	CUUUUUUCUUUAUAAUAA	AUAUUAAGAAGAAAAAAG	Cleavage		1
MmiR073991	CRlnc40106_1	3	11.03	1	19	31	49	AGAGAGAAAAAAGAUAUAC	CCAUAUCUUAUUUUUUUCU	Translation		1
MmiR051876	CRlnc40120_1	1.5	6.355	1	19	82	100	ACGAUGAAGAUGAUGAUGA	CCAUCAUCAUUGUCAUCGU	Cleavage		1
MmiR036814	CRlnc40125_1	3	11.146	1	18	207	224	CAAAACAUAAAAACAAUC	UAUUGUUUUUCUGUUUUC	Cleavage		1
MmiR010167	CRlnc40127_1	3	12.569	1	18	180	197	AACAGAACAGCAGCAGAG	UUCUGCUGAAGUUUUGUU	Translation		1
MmiR091196-2	CRlnc40162_1	2.5	7.796	1	18	404	421	UUAUUUCAUUGAUUUUGU	AUACAAUGAAUGAAAUAA	Translation		1
MmiR091212	CRlnc40162_1	2.5	7.796	1	18	404	421	UUAUUUCAUUGAUUUUGU	AUACAAUGAAUGAAAUAA	Translation		1
MmiR088291	CRlnc40186_1	2.5	11.909	1	19	219	237	GGAAGAGGAAGAAGAAGAG	CUCUUGUUCUCCCUUUUCC	Translation		1
MmiR088301	CRlnc40186_1	2.5	11.909	1	19	219	237	GGAAGAGGAAGAAGAAGAG	CUCUUGUUCUCCCUUUUCC	Translation		1
MmiR017463	CRlnc40194_1	3	9.024	1	18	392	409	CUUUUUUCUUUAUAAUAA	UUAUAAUAAGGAGAAAAA	Cleavage		1
MmiR016258	CRlnc40215_1	3	8.664	1	18	49	66	UUGGAUGAUGAAAUAUUU	GAUUAUCUCAUCAUUCAA	Cleavage		1
MmiR017965	CRlnc40278_1	3	5.657	1	18	194	211	AUGAUGUUGUUUUGAUUG	ACAUCAAAACUACAUCAU	Cleavage		1
MmiR008306	CRlnc40293_1	3	8.645	1	18	300	317	UUGGAUUGAUUUGGUUUU	AAUACUUAAUCAAUUCAA	Cleavage		1
MmiR055328	CRlnc40422_1	2.5	13.953	1	20	361	380	AUUUCAUUAAUUAUGUUGUU	CAUAACAUAAAAAAUGAAAU	Translation		1
MmiR073991	CRlnc40441_1	2.5	15	1	19	270	288	AGAGAGAAAAAAGAUAUAC	UUAUAUUUUGUGUCUCUCU	Translation		1
MmiR103589	CRlnc40491_1	2	2.221	1	19	50	68	AUUUGUGAGUGAUUGAUGA	ACAACAAUCACUCACAAAA	Cleavage		1
MmiR088299	CRlnc40522_1	3	18.552	1	20	324	343	GGAAGAAGAAGAGGGAGAGG	AUGCUCUUUCAUCUUCUUCC	Translation		1
MmiR073030	CRlnc40749_1	2.5	8.47	1	18	11	28	GAGAGGAAGAAGAAGAAA	UUUCUUUUUUUUUUUUUC	Cleavage		1
MmiR073037	CRlnc40749_1	2.5	8.47	1	18	11	28	GAGAGGAAGAAGAAGAAA	UUUCUUUUUUUUUUUUUC	Cleavage		1
MmiR073030	CRlnc40785_1	3	10.955	1	18	109	126	GAGAGGAAGAAGAAGAAA	UUGUUUUUUUUUCUUCUC	Cleavage		1
MmiR073037	CRlnc40785_1	3	10.955	1	18	109	126	GAGAGGAAGAAGAAGAAA	UUGUUUUUUUUUCUUCUC	Cleavage		1
MmiR073030	CRlnc40802_1	3	14.408	1	18	53	70	GAGAGGAAGAAGAAGAAA	UUUAUCUUUCUUUCUCUC	Cleavage		1
MmiR073037	CRlnc40802_1	3	14.408	1	18	53	70	GAGAGGAAGAAGAAGAAA	UUUAUCUUUCUUUCUCUC	Cleavage		1
MmiR073030	CRlnc40811_1	3	15.938	1	18	21	38	GAGAGGAAGAAGAAGAAA	UUUCUUUCUCUUUUUUUC	Translation		1
MmiR073037	CRlnc40811_1	3	15.938	1	18	21	38	GAGAGGAAGAAGAAGAAA	UUUCUUUCUCUUUUUUUC	Translation		1
MmiR101928	CRlnc409_1	3	13.996	1	18	260	277	AUGAAUUUGGAUCAAAUU	AAUUUGGUCCCAAUUCUU	Cleavage		1
MmiR008306	CRlnc41023_1	3	9.744	1	18	30	47	UUGGAUUGAUUUGGUUUU	AGAAACAAACCAAUUCAA	Translation		1
MmiR073030	CRlnc41179_1	3	13.232	1	18	128	145	GAGAGGAAGAAGAAGAAA	UUUCUUUUUCUUUUUUUA	Cleavage		1
MmiR073037	CRlnc41179_1	3	13.232	1	18	128	145	GAGAGGAAGAAGAAGAAA	UUUCUUUUUCUUUUUUUA	Cleavage		1
MmiR088291	CRlnc41179_1	3	12.767	1	19	126	144	GGAAGAGGAAGAAGAAGAG	GUUUUCUUUUUCUUUUUUU	Cleavage		1
MmiR088301	CRlnc41179_1	3	12.767	1	19	126	144	GGAAGAGGAAGAAGAAGAG	GUUUUCUUUUUCUUUUUUU	Cleavage		1
MmiR040164	CRlnc41187_1	2.5	15.814	1	21	763	783	AGUGUGUUUUUGGAAUUUCGG	UUAAAACUCCAAAUGCACACU	Cleavage		1
MmiR055328	CRlnc41200_1	3	13.975	1	20	58	77	AUUUCAUUAAUUAUGUUGUU	AUUAAGUUAAUUAAUGAAGU	Cleavage		1
MmiR073991	CRlnc41213_1	3	13.335	1	19	200	218	AGAGAGAAAAAAGAUAUAC	UUAAAUUUUUUUUUUUUUU	Cleavage		1
MmiR017965	CRlnc41248_1	2.5	14.116	1	18	166	183	AUGAUGUUGUUUUGAUUG	CAAUCAAAACCGCAUCAA	Cleavage		1
MmiR011821-2	CRlnc41292_1	2.5	14.471	1	19	23	41	UGACAUGGGAGUUACAGAC	GUUUGUAAUUUUUAUGUCA	Cleavage		1
MmiR008306	CRlnc41316_1	3	13.147	1	18	604	621	UUGGAUUGAUUUGGUUUU	AGGGUCAAGUCAGUCCAA	Cleavage		1
MmiR033597	CRlnc41332_1	3	11.645	1	18	182	199	UGAAUGUGGGCAAGGUUA	UAAUCUUGCUUAUAUUCC	Cleavage		1
MmiR022757	CRlnc41340_1	3	24.431	1	18	172	189	UAUGUAACUUACAAGUUU	AAGUUUGAGAGUUAUAUA	Translation		1
MmiR100186	CRlnc41370_1	3	15.713	1	19	122	140	UGUUAUAUCAUUGAUUUUG	UAGAAGCAAUCAUAUGACA	Translation		1
MmiR055328	CRlnc41399_1	2	2.755	1	20	218	237	AUUUCAUUAAUUAUGUUGUU	AACAAAAUAAUCAAUGAAAU	Translation		1
MmiR091196-2	CRlnc41399_1	2	2.839	1	18	222	239	UUAUUUCAUUGAUUUUGU	AAAUAAUCAAUGAAAUAA	Cleavage		1
MmiR091212	CRlnc41399_1	2	2.839	1	18	222	239	UUAUUUCAUUGAUUUUGU	AAAUAAUCAAUGAAAUAA	Cleavage		1
MmiR103589	CRlnc41399_1	3	11.365	1	19	78	96	AUUUGUGAGUGAUUGAUGA	GCAUGAAUAAUUCAUAAAU	Translation		1
MmiR073030	CRlnc41474_1	2	12.466	1	18	160	177	GAGAGGAAGAAGAAGAAA	UUUUUUUUUUUUCCUCUU	Cleavage		1
MmiR073037	CRlnc41474_1	2	12.466	1	18	160	177	GAGAGGAAGAAGAAGAAA	UUUUUUUUUUUUCCUCUU	Cleavage		1
MmiR088291	CRlnc41474_1	2	10.333	1	19	161	179	GGAAGAGGAAGAAGAAGAG	UUUUUUUUUUUCCUCUUCU	Cleavage		1
MmiR088301	CRlnc41474_1	2	10.333	1	19	161	179	GGAAGAGGAAGAAGAAGAG	UUUUUUUUUUUCCUCUUCU	Cleavage		1
MmiR016258	CRlnc41505_1	3	7.978	1	18	268	285	UUGGAUGAUGAAAUAUUU	AAAUAUUAGGUCAUCUAA	Translation		1
MmiR103890	CRlnc41519_1	3	14.066	1	19	334	352	UGAUACUUGUUUGGCUCAU	GUGGGCAAAUCAAGUGUCA	Translation		1
MmiR073991	CRlnc41543_1	3	9.175	1	19	7	25	AGAGAGAAAAAAGAUAUAC	GUAUCUCUUAUUUUUCUUU	Translation		1
MmiR088299	CRlnc41543_1	3	11.158	1	20	113	132	GGAAGAAGAAGAGGGAGAGG	UCUCUCUCUGUUUUUUUUUC	Translation		1
MmiR088302	CRlnc41543_1	3	11.158	1	20	113	132	GGAAGAAGAAGAGGGAGAGG	UCUCUCUCUGUUUUUUUUUC	Translation		1
MmiR068471	CRlnc41848_1	3	17.693	1	18	131	148	UAAAACUGCAACAAGGAA	UUCAUUAUUGAAGUUUUA	Cleavage		1
MmiR068478	CRlnc41848_1	3	17.693	1	18	131	148	UAAAACUGCAACAAGGAA	UUCAUUAUUGAAGUUUUA	Cleavage		1
MmiR073030	CRlnc41885_1	3	10.861	1	18	67	84	GAGAGGAAGAAGAAGAAA	UUUCUACUACUUUUUCUC	Translation		1
MmiR073037	CRlnc41885_1	3	10.861	1	18	67	84	GAGAGGAAGAAGAAGAAA	UUUCUACUACUUUUUCUC	Translation		1
MmiR073030	CRlnc41919_1	2.5	12.752	1	18	32	49	GAGAGGAAGAAGAAGAAA	UUUCUUUUCCUUCCUUUU	Translation		1
MmiR073037	CRlnc41919_1	2.5	12.752	1	18	32	49	GAGAGGAAGAAGAAGAAA	UUUCUUUUCCUUCCUUUU	Translation		1
MmiR007519	CRlnc41936_1	2.5	14.055	1	20	221	240	AUGUAUAAUUGUGUGAUUUG	CCAAUCACAUGAUAAUACAU	Cleavage		1
MmiR073991	CRlnc42034_1	3	6.672	1	19	228	246	AGAGAGAAAAAAGAUAUAC	CUAUUUCUUUUUUCUAUUU	Cleavage		1
MmiR049802	CRlnc42088_1	3	6.934	1	18	13	30	UUGGAUUUAUAUUUGGAU	UUCUAAAUACAAAUUCAA	Translation		1
MmiR103589	CRlnc42090_1	2	15.239	1	19	197	215	AUUUGUGAGUGAUUGAUGA	GCAUCAAGCCCUCACAAAU	Translation		1
MmiR093165	CRlnc42111_1	3	14.727	1	19	438	456	UUGAGUUGAUUUGAGUUGG	CCAAGUCAAAUUGACUCAU	Cleavage		1
MmiR033995	CRlnc42205_1	3	13.908	1	18	35	52	UCAAAUCAUAGAUUCAAA	UUUGUAUAAAUGAUUUGA	Translation		1
MmiR089314	CRlnc42214_1	2.5	13.846	1	18	89	106	GAGGAGGAAGAUGAUGAC	UUCAUCUUCUUCCUUCUC	Cleavage		1
MmiR048115	CRlnc42226_1	3	10.789	1	18	197	214	AGAGUUGAAGGUUUAGAG	CUUUGAAUCAUCAAUUCU	Translation		1
MmiR068471	CRlnc42226_1	3	14.856	1	18	265	282	UAAAACUGCAACAAGGAA	UUUCUUGUUGAAGUUUGA	Cleavage		1
MmiR068478	CRlnc42226_1	3	14.856	1	18	265	282	UAAAACUGCAACAAGGAA	UUUCUUGUUGAAGUUUGA	Cleavage		1
MmiR100186	CRlnc42392_1	3	12.382	1	19	37	55	UGUUAUAUCAUUGAUUUUG	GGAAAUUGAUGAUAUGACU	Cleavage		1
MmiR017965	CRlnc42400_1	3	13.823	1	18	80	97	AUGAUGUUGUUUUGAUUG	CACUCAUGGCAACAUCAU	Cleavage		1
MmiR091196-2	CRlnc42574_1	3	10.234	1	18	136	153	UUAUUUCAUUGAUUUUGU	AUAAAGUGAAAGAAAUAA	Translation		1
MmiR091212	CRlnc42574_1	3	10.234	1	18	136	153	UUAUUUCAUUGAUUUUGU	AUAAAGUGAAAGAAAUAA	Translation		1
MmiR017964	CRlnc42628_1	3	7.598	1	19	211	229	UUUCAGUCUCAUUUGGUCA	AGCCCAAGUGAAAUUGAAA	Cleavage		1
MmiR091234	CRlnc42628_1	3	3.465	1	20	59	78	AGAUGGGAAGGGGAGGGAAG	GUUCUUUCCCUUUUCUGUCU	Cleavage		1
MmiR008306	CRlnc42645_1	3	11.879	1	18	119	136	UUGGAUUGAUUUGGUUUU	AGAACUAGAUCAAUCAAA	Cleavage		1
MmiR073030	CRlnc42658_1	3	20.962	1	18	156	173	GAGAGGAAGAAGAAGAAA	UUUUCUUUUCUUUCUUUC	Cleavage		1
MmiR073037	CRlnc42658_1	3	20.962	1	18	156	173	GAGAGGAAGAAGAAGAAA	UUUUCUUUUCUUUCUUUC	Cleavage		1
MmiR007519	CRlnc42687_1	3	13.533	1	20	68	87	AUGUAUAAUUGUGUGAUUUG	GAAAUCUUAAAAUUAUGCAU	Translation		1
MmiR073030	CRlnc42687_1	2.5	7.015	1	18	315	332	GAGAGGAAGAAGAAGAAA	UUCCAUCUUCUUCUUCUC	Cleavage		2
MmiR073030	CRlnc42687_1	3	13.106	1	18	212	229	GAGAGGAAGAAGAAGAAA	UGUGUUCUUUUUCCUUUC	Cleavage		2
MmiR073037	CRlnc42687_1	2.5	7.015	1	18	315	332	GAGAGGAAGAAGAAGAAA	UUCCAUCUUCUUCUUCUC	Cleavage		2
MmiR073037	CRlnc42687_1	3	13.106	1	18	212	229	GAGAGGAAGAAGAAGAAA	UGUGUUCUUUUUCCUUUC	Cleavage		2
MmiR088299	CRlnc42687_1	2	6.821	1	20	312	331	GGAAGAAGAAGAGGGAGAGG	UUUUUCCAUCUUCUUCUUCU	Cleavage		1
MmiR088302	CRlnc42687_1	2	6.821	1	20	312	331	GGAAGAAGAAGAGGGAGAGG	UUUUUCCAUCUUCUUCUUCU	Cleavage		1
MmiR088291	CRlnc42753_1	2.5	16.79	1	19	255	273	GGAAGAGGAAGAAGAAGAG	GUCUUCUCUUUUCUUUUCC	Cleavage		1
MmiR088301	CRlnc42753_1	2.5	16.79	1	19	255	273	GGAAGAGGAAGAAGAAGAG	GUCUUCUCUUUUCUUUUCC	Cleavage		1
MmiR023777	CRlnc42772_1	3	12.154	1	19	213	231	AAAUCAAAUUUCCAUUGCU	AUCAAUGGAGAUUUGAUAU	Cleavage		1
MmiR096677	CRlnc42790_1	3	14.93	1	18	485	502	UUAUGUACUUAUGAUCAC	GGGAACAUAAGUAUGUAA	Cleavage		1
MmiR078769	CRlnc42802_1	3	15.673	1	18	97	114	UUCAUCAAAUUCUUAUAG	UUGUAUGGGUUUGAUGAA	Cleavage		1
MmiR002596	CRlnc4281_1	3	21.675	1	18	120	137	GGAGGAGUUAUGGAUAGU	GUUAUCUUUAACUCUUCC	Translation		1
MmiR035390	CRlnc4281_1	3	14.802	1	19	249	267	UAGUAGAAGAUGAAGGAAU	UCUCCGUUAUUUUCUACUA	Cleavage		1
MmiR002596	CRlnc4281_2	3	21.741	1	18	120	137	GGAGGAGUUAUGGAUAGU	GUUAUCUUUAACUCUUCC	Translation		1
MmiR017463	CRlnc42857_1	3	12.637	1	18	11	28	CUUUUUUCUUUAUAAUAA	GUGUUGUAAAGAGGAAAG	Cleavage		1
MmiR022757	CRlnc43034_1	2	12.581	1	18	189	206	UAUGUAACUUACAAGUUU	AGAUGUGUAAGUUACAUA	Cleavage		1
MmiR073030	CRlnc43055_1	3	6.672	1	18	15	32	GAGAGGAAGAAGAAGAAA	UUUUUUCUAUUUCCUUUU	Translation		1
MmiR073037	CRlnc43055_1	3	6.672	1	18	15	32	GAGAGGAAGAAGAAGAAA	UUUUUUCUAUUUCCUUUU	Translation		1
MmiR008306	CRlnc43057_1	3	6.351	1	18	125	142	UUGGAUUGAUUUGGUUUU	AAAGCAGAAUUGAUCCAA	Cleavage		1
MmiR103589	CRlnc43295_1	2	9.663	1	19	63	81	AUUUGUGAGUGAUUGAUGA	GUAUCAAUCAUUCACAAAA	Cleavage		1
MmiR017463	CRlnc43319_1	3	13.007	1	18	241	258	CUUUUUUCUUUAUAAUAA	UUUAUAUAAAUAAAAAAG	Cleavage		1
MmiR092019	CRlnc43383_1	2	9.248	1	18	532	549	GAGUAAUUCAAACUUGUU	AACAAAUUUGCAUUACUC	Cleavage		1
MmiR007009	CRlnc43398_1	3	19.539	1	20	157	176	UUUAGUCCAUUUUCUUGUAA	UUACAAGAGAGUGGAUUAGC	Cleavage		1
MmiR040164	CRlnc43437_1	2.5	15.652	1	21	125	145	AGUGUGUUUUUGGAAUUUCGG	CAGCAAUUCCAGAAACAUGCU	Cleavage		1
MmiR017463	CRlnc43462_1	2.5	13.369	1	18	34	51	CUUUUUUCUUUAUAAUAA	UUAUGAGGAAGAAAAAAG	Cleavage		1
MmiR088299	CRlnc43525_1	2.5	7.228	1	20	72	91	GGAAGAAGAAGAGGGAGAGG	CCUUUUCCUUUUCUUUUUUC	Cleavage		1
MmiR088302	CRlnc43525_1	2.5	7.228	1	20	72	91	GGAAGAAGAAGAGGGAGAGG	CCUUUUCCUUUUCUUUUUUC	Cleavage		1
MmiR049802	CRlnc43572_1	3	4.603	1	18	47	64	UUGGAUUUAUAUUUGGAU	AUUCAAAUUCAAAUUCAA	Translation		1
MmiR036938	CRlnc43606_1	2.5	15.041	1	18	137	154	UAGGUUAGAGAAAAUGGG	CCUAUUUUAUCUAAUUUA	Translation		1
MmiR023777	CRlnc43608_1	3	18.886	1	19	167	185	AAAUCAAAUUUCCAUUGCU	GGUGAUGAUAAUUUGAUUU	Translation		1
MmiR073991	CRlnc43628_1	3	13.117	1	19	8	26	AGAGAGAAAAAAGAUAUAC	UUCUCUUUUUUUUUUCUCU	Cleavage		1
MmiR088291	CRlnc43628_1	3	14.117	1	19	37	55	GGAAGAGGAAGAAGAAGAG	CUCUUUUUUUUCAUCUUUC	Cleavage		1
MmiR088301	CRlnc43628_1	3	14.117	1	19	37	55	GGAAGAGGAAGAAGAAGAG	CUCUUUUUUUUCAUCUUUC	Cleavage		1
MmiR080278	CRlnc43674_1	3	8.335	1	19	103	121	CGGGUUGGUUUCAUAUUUU	CAAUUAUCAAACCAACCCA	Cleavage		1
MmiR100799	CRlnc43709_1	3	14.344	1	18	154	171	AGUUAGUUUUGUUAUAGG	UCUAUUACAAAGUUAGCU	Cleavage		1
MmiR027347	CRlnc43720_1	3	9.869	1	18	104	121	UUGGUUUGAAGGGAGCUC	AAGCUGCAUUCAAACCAA	Translation		1
MmiR093165	CRlnc43756_1	3	6.045	1	19	162	180	UUGAGUUGAUUUGAGUUGG	UCUACUAAAAUCAACUCAC	Cleavage		1
MmiR093165	CRlnc43758_1	2.5	14.841	1	19	49	67	UUGAGUUGAUUUGAGUUGG	UCACCUCAGCUCAACUCAA	Translation		1
MmiR073030	CRlnc43788_1	3	3.566	1	18	239	256	GAGAGGAAGAAGAAGAAA	CUUCUUUUUCUUCUUUUU	Cleavage		1
MmiR073037	CRlnc43788_1	3	3.566	1	18	239	256	GAGAGGAAGAAGAAGAAA	CUUCUUUUUCUUCUUUUU	Cleavage		1
MmiR088291	CRlnc43788_1	1.5	3.566	1	19	240	258	GGAAGAGGAAGAAGAAGAG	UUCUUUUUCUUCUUUUUCC	Cleavage		1
MmiR088299	CRlnc43788_1	2	3.566	1	20	239	258	GGAAGAAGAAGAGGGAGAGG	CUUCUUUUUCUUCUUUUUCC	Cleavage		1
MmiR088301	CRlnc43788_1	1.5	3.566	1	19	240	258	GGAAGAGGAAGAAGAAGAG	UUCUUUUUCUUCUUUUUCC	Cleavage		1
MmiR088302	CRlnc43788_1	2	3.566	1	20	239	258	GGAAGAAGAAGAGGGAGAGG	CUUCUUUUUCUUCUUUUUCC	Cleavage		1
MmiR100799	CRlnc43809_1	3	13.812	1	18	8	25	AGUUAGUUUUGUUAUAGG	CCUGAAACAAAACUACCU	Cleavage		1
MmiR016628	CRlnc43838_1	3	7.124	1	19	138	156	AAGAUUGAGAUAUACAAUG	UGUUAUAUUUUUCAAUCUU	Translation		1
MmiR027417	CRlnc43957_1	3	15.918	1	18	163	180	UCAAGUCAAGCUCAAGCC	AGCUUGAAUUUGGCUUGA	Translation		1
MmiR073991	CRlnc43973_1	3	13.828	1	19	411	429	AGAGAGAAAAAAGAUAUAC	UUACAUUUUUUUUUUUUUU	Cleavage		1
MmiR073991	CRlnc44037_1	3	12.459	1	19	70	88	AGAGAGAAAAAAGAUAUAC	UAAUGAUUUUUUUCUCUCU	Cleavage		1
MmiR051876	CRlnc44038_1	3	13.176	1	19	61	79	ACGAUGAAGAUGAUGAUGA	GUACCAUUGUUUUCAUCGU	Cleavage		1
MmiR093165	CRlnc44239_1	3	10.056	1	19	32	50	UUGAGUUGAUUUGAGUUGG	GUAAAUCAAAUCAACUGAA	Cleavage		1
MmiR093165	CRlnc44245_1	3	15.428	1	19	347	365	UUGAGUUGAUUUGAGUUGG	AUAAUUCAUUUCAACUCAA	Translation		1
MmiR008806	CRlnc44367_1	3	14.3	1	19	24	42	UGUCAAAAUGUGUUUUUGA	ACGAAAAUACACUUUGGUA	Cleavage		1
MmiR060567	CRlnc44383_1	2.5	10.145	1	19	206	224	CAGAUUUGUGAUUUAAGCU	UGUUUAGAUCACAAAUAUG	Cleavage		1
MmiR100186	CRlnc44407_1	2.5	16.868	1	19	91	109	UGUUAUAUCAUUGAUUUUG	UAAAGAAAAUGAUAUAACA	Cleavage		1
MmiR017965	CRlnc44464_1	3	17.176	1	18	315	332	AUGAUGUUGUUUUGAUUG	UUAUUAAAACGACAUCAU	Cleavage		1
MmiR020663	CRlnc44464_1	3	18.303	1	20	245	264	GAUCGAACUUGAGCUUGAGC	GUUUGAGUUCAAGUUCGAAC	Cleavage		1
MmiR019206	CRlnc44467_1	2	13.071	1	18	189	206	GUAAAUAUAUGAAAAUCU	AAAUUUUUAUAUAUUUAU	Cleavage		1
MmiR006929	CRlnc44512_1	2.5	6.24	1	18	168	185	UCAUUAUUCUUUUUAUUA	UAAUUAAAAGAAAAAUGA	Cleavage		1
MmiR074824	CRlnc44555_1	3	18.841	1	18	192	209	UCUACUUCAAUUUUCAAA	UUUGGAGAUUGAAAUGGA	Cleavage		1
MmiR092465	CRlnc44700_1	2.5	15.379	1	19	317	335	CUUUUCAACAAGUUAUGUC	UACACAACUUGUUGGAAAA	Cleavage		1
MmiR016854	CRlnc44716_1	3	15.855	1	20	255	274	GGAACAGGAACAGGAAGAGG	CUUCUUUCUGCACCUGUUUC	Translation		1
MmiR005947	CRlnc44841_1	2.5	15.817	1	19	37	55	AUGAGAAGGGAAAUUCAAG	GUAGCAUUUCUCUUCUCAU	Cleavage		1
MmiR008306	CRlnc44918_1	3	7.497	1	18	74	91	UUGGAUUGAUUUGGUUUU	GAAACUAAAUCAACCCAG	Cleavage		1
MmiR016854	CRlnc44966_1	3	23.856	1	20	64	83	GGAACAGGAACAGGAAGAGG	ACACUUUCUGUUUCUGUUCA	Cleavage		1
MmiR073030	CRlnc4500_1	3	1.079	1	18	11	28	GAGAGGAAGAAGAAGAAA	AGUCUUCUUCUUCCUUUU	Cleavage		2
MmiR073030	CRlnc4500_1	3	17.142	1	18	70	87	GAGAGGAAGAAGAAGAAA	CUUCGUCUUCCUCCUCUC	Cleavage		2
MmiR073037	CRlnc4500_1	3	1.079	1	18	11	28	GAGAGGAAGAAGAAGAAA	AGUCUUCUUCUUCCUUUU	Cleavage		2
MmiR073037	CRlnc4500_1	3	17.142	1	18	70	87	GAGAGGAAGAAGAAGAAA	CUUCGUCUUCCUCCUCUC	Cleavage		2
MmiR088291	CRlnc4500_1	1	1.079	1	19	12	30	GGAAGAGGAAGAAGAAGAG	GUCUUCUUCUUCCUUUUUC	Cleavage		1
MmiR088301	CRlnc4500_1	1	1.079	1	19	12	30	GGAAGAGGAAGAAGAAGAG	GUCUUCUUCUUCCUUUUUC	Cleavage		1
MmiR035390	CRlnc45001_1	3	6.296	1	19	178	196	UAGUAGAAGAUGAAGGAAU	AUUUUUUUAUUCUCUACUA	Cleavage		1
MmiR080706	CRlnc45001_1	3	12.672	1	19	346	364	AUGAUGUGUCACCAUAUUA	GAAUAUGAUGAAACGUUAU	Cleavage		1
MmiR101928	CRlnc45085_1	2.5	13.766	1	18	109	126	AUGAAUUUGGAUCAAAUU	AUUUUGAUCUGAGUUCAU	Cleavage		1
MmiR088299	CRlnc45088_1	3	4.199	1	20	18	37	GGAAGAAGAAGAGGGAGAGG	GCUCCAUCUCUUCUUCUUUC	Cleavage		1
MmiR088302	CRlnc45088_1	3	4.199	1	20	18	37	GGAAGAAGAAGAGGGAGAGG	GCUCCAUCUCUUCUUCUUUC	Cleavage		1
MmiR093165	CRlnc45152_1	3	17.302	1	19	185	203	UUGAGUUGAUUUGAGUUGG	UCAAAUGAAAUGAACUCAA	Cleavage		1
MmiR093165	CRlnc45183_1	2.5	6.124	1	19	69	87	UUGAGUUGAUUUGAGUUGG	UUAAAUCAAAUCGGCUCAA	Cleavage		1
MmiR088291	CRlnc45280_1	3	13.979	1	19	176	194	GGAAGAGGAAGAAGAAGAG	GUGUUUUUUUUUUUCUUCC	Cleavage		1
MmiR088301	CRlnc45280_1	3	13.979	1	19	176	194	GGAAGAGGAAGAAGAAGAG	GUGUUUUUUUUUUUCUUCC	Cleavage		1
MmiR027347	CRlnc45283_1	2.5	9.775	1	18	280	297	UUGGUUUGAAGGGAGCUC	GGGGUCUCUUCAAACUAA	Cleavage		1
MmiR017965	CRlnc45295_1	3	8.171	1	18	138	155	AUGAUGUUGUUUUGAUUG	AAAUCAAAAGAGUAUCAU	Translation		1
MmiR101928	CRlnc45382_1	2	12.11	1	18	142	159	AUGAAUUUGGAUCAAAUU	CAUUUGGUUCAAAUUCAU	Cleavage		1
MmiR008306	CRlnc45454_1	3	7.413	1	18	92	109	UUGGAUUGAUUUGGUUUU	UAGACCACAUCAAUUCAA	Translation		1
MmiR051876	CRlnc45537_1	2.5	11.256	1	19	265	283	ACGAUGAAGAUGAUGAUGA	CCAUCAUCAUCAUCAUUGG	Cleavage		1
MmiR078769	CRlnc45537_1	3	11.622	1	18	54	71	UUCAUCAAAUUCUUAUAG	UUAUUAGAAUUUGAGGAA	Cleavage		1
MmiR074824	CRlnc45576_1	2.5	21.358	1	18	173	190	UCUACUUCAAUUUUCAAA	UUUGGAAAUUGGAGAAGA	Cleavage		1
MmiR005947	CRlnc45813_1	3	13.986	1	19	128	146	AUGAGAAGGGAAAUUCAAG	AUUGAGUUUCAUUUUUUAU	Translation		1
MmiR005947	CRlnc45853_1	3	10.752	1	19	2	20	AUGAGAAGGGAAAUUCAAG	UUUGUGUUUCCUUUUUUAU	Cleavage		1
MmiR022757	CRlnc45853_1	3	13.868	1	18	31	48	UAUGUAACUUACAAGUUU	AAGCUUGCAAGUUGCAUC	Translation		1
MmiR091196-2	CRlnc45874_1	3	9.064	1	18	237	254	UUAUUUCAUUGAUUUUGU	ACAAAAUUAAUGGAAAGA	Cleavage		1
MmiR091212	CRlnc45874_1	3	9.064	1	18	237	254	UUAUUUCAUUGAUUUUGU	ACAAAAUUAAUGGAAAGA	Cleavage		1
MmiR042990	CRlnc45948_1	3	5.61	1	20	148	167	UUUUAGCAGCAGAAAUGAAU	UUUCAUUUCCAGUGCUAAAA	Translation		1
MmiR088291	CRlnc46081_1	2.5	6.528	1	19	192	210	GGAAGAGGAAGAAGAAGAG	AUUUUCUUCUUCUUGUUCC	Cleavage		1
MmiR088299	CRlnc46081_1	3	6.528	1	20	191	210	GGAAGAAGAAGAGGGAGAGG	UAUUUUCUUCUUCUUGUUCC	Cleavage		1
MmiR088301	CRlnc46081_1	2.5	6.528	1	19	192	210	GGAAGAGGAAGAAGAAGAG	AUUUUCUUCUUCUUGUUCC	Cleavage		1
MmiR089314	CRlnc46081_1	3	6.528	1	18	186	203	GAGGAGGAAGAUGAUGAC	CUCAUUAUUUUCUUCUUC	Cleavage		1
MmiR008306	CRlnc46107_1	3	3.522	1	18	98	115	UUGGAUUGAUUUGGUUUU	AAAACAAAGCCAAUCCAG	Translation		1
MmiR064584	CRlnc46181_1	3	14.104	1	19	256	274	GUUUAAUUCGAAUUAUGUU	AACAUGAUUUGGAAUAAAC	Cleavage		1
MmiR088299	CRlnc46349_1	3	12.518	1	20	60	79	GGAAGAAGAAGAGGGAGAGG	GCUUUCCCUUUUGUUUUUCU	Cleavage		1
MmiR088302	CRlnc46349_1	3	12.518	1	20	60	79	GGAAGAAGAAGAGGGAGAGG	GCUUUCCCUUUUGUUUUUCU	Cleavage		1
MmiR073030	CRlnc46374_1	3	7.736	1	18	194	211	GAGAGGAAGAAGAAGAAA	UUUCUUUUUUUUUUUUUU	Cleavage		1
MmiR073037	CRlnc46374_1	3	7.736	1	18	194	211	GAGAGGAAGAAGAAGAAA	UUUCUUUUUUUUUUUUUU	Cleavage		1
MmiR091196-2	CRlnc464_1	2.5	13.017	1	18	99	116	UUAUUUCAUUGAUUUUGU	ACAAAAUAAGUGGGAUAA	Translation		1
MmiR091212	CRlnc464_1	2.5	13.017	1	18	99	116	UUAUUUCAUUGAUUUUGU	ACAAAAUAAGUGGGAUAA	Translation		1
MmiR092465	CRlnc46407_1	2.5	16.556	1	19	154	172	CUUUUCAACAAGUUAUGUC	AACAGAAAUUGUUGAGAAG	Cleavage		1
MmiR006929	CRlnc46521_1	3	12.923	1	18	71	88	UCAUUAUUCUUUUUAUUA	AAAUAAGAGGAAUAAUGC	Cleavage		1
MmiR022757	CRlnc46883_1	3	14.009	1	18	245	262	UAUGUAACUUACAAGUUU	AAACUUAUUCGUUACAUA	Translation		1
MmiR044235	CRlnc46921_1	3	15.252	1	18	12	29	UGAUGAUGUGGGAUAGAA	UUUUAUUUUACAUCAUCC	Cleavage		1
MmiR073030	CRlnc47045_1	2.5	9.317	1	18	211	228	GAGAGGAAGAAGAAGAAA	UUUUUUUUUUUUCCUCUG	Cleavage		1
MmiR073037	CRlnc47045_1	2.5	9.317	1	18	211	228	GAGAGGAAGAAGAAGAAA	UUUUUUUUUUUUCCUCUG	Cleavage		1
MmiR096677	CRlnc47052_1	3	14.404	1	18	134	151	UUAUGUACUUAUGAUCAC	UUUAUUAUAAGUGCAUAA	Cleavage		1
MmiR007519	CRlnc47111_1	3	16.85	1	20	83	102	AUGUAUAAUUGUGUGAUUUG	GAAUUCAAACGAUUAUAUAU	Cleavage		1
MmiR060567	CRlnc47194_1	3	13.734	1	19	106	124	CAGAUUUGUGAUUUAAGCU	AGCUUAAAUCAUACAUCUC	Cleavage		1
MmiR073030	CRlnc47202_1	3	14.281	1	18	198	215	GAGAGGAAGAAGAAGAAA	AAUUUUCUUCUUCCUCUU	Cleavage		1
MmiR073037	CRlnc47202_1	3	14.281	1	18	198	215	GAGAGGAAGAAGAAGAAA	AAUUUUCUUCUUCCUCUU	Cleavage		1
MmiR088291	CRlnc47202_1	1.5	14.281	1	19	199	217	GGAAGAGGAAGAAGAAGAG	AUUUUCUUCUUCCUCUUCA	Cleavage		1
MmiR088301	CRlnc47202_1	1.5	14.281	1	19	199	217	GGAAGAGGAAGAAGAAGAG	AUUUUCUUCUUCCUCUUCA	Cleavage		1
MmiR017463	CRlnc47209_1	2.5	10.21	1	18	87	104	CUUUUUUCUUUAUAAUAA	UUAUUGAAAGGGAAAAAG	Cleavage		1
MmiR033995	CRlnc47290_1	3	15.533	1	18	125	142	UCAAAUCAUAGAUUCAAA	GUUGAAUUUAUGAUUUUA	Cleavage		1
MmiR011821-2	CRlnc47315_1	2.5	10.771	1	19	176	194	UGACAUGGGAGUUACAGAC	AUCAGUAACUUCUGUGUCA	Cleavage		1
MmiR019206	CRlnc47315_1	2.5	14.765	1	18	263	280	GUAAAUAUAUGAAAAUCU	AGAUUUUUUUAUGUUUAU	Translation		1
MmiR088299	CRlnc47400_1	3	10.321	1	20	1	20	GGAAGAAGAAGAGGGAGAGG	UCUCUCUCUUUUUUUUUUUU	Cleavage		1
MmiR088302	CRlnc47400_1	3	10.321	1	20	1	20	GGAAGAAGAAGAGGGAGAGG	UCUCUCUCUUUUUUUUUUUU	Cleavage		1
MmiR073030	CRlnc47537_1	3	16.371	1	18	234	251	GAGAGGAAGAAGAAGAAA	UUUUUUUUUUUUCCCCUC	Cleavage		1
MmiR073037	CRlnc47537_1	3	16.371	1	18	234	251	GAGAGGAAGAAGAAGAAA	UUUUUUUUUUUUCCCCUC	Cleavage		1
MmiR088291	CRlnc47537_1	3	17.831	1	19	228	246	GGAAGAGGAAGAAGAAGAG	AUCUUUUUUUUUUUUUUUC	Cleavage		1
MmiR088301	CRlnc47537_1	3	17.831	1	19	228	246	GGAAGAGGAAGAAGAAGAG	AUCUUUUUUUUUUUUUUUC	Cleavage		1
MmiR017463	CRlnc47597_1	2	10.601	1	18	89	106	CUUUUUUCUUUAUAAUAA	UUAUUGAAAAGGAAAAAG	Cleavage		1
MmiR091196-2	CRlnc47597_1	3	13.4	1	18	26	43	UUAUUUCAUUGAUUUUGU	AUAGGAUCAGAGAAAUAA	Cleavage		1
MmiR091212	CRlnc47597_1	3	13.4	1	18	26	43	UUAUUUCAUUGAUUUUGU	AUAGGAUCAGAGAAAUAA	Cleavage		1
MmiR008306	CRlnc4763_1	2.5	6.033	1	18	291	308	UUGGAUUGAUUUGGUUUU	AAAAUCAAAACAAUUUAA	Translation		1
MmiR088299	CRlnc4763_1	3	7.221	1	20	242	261	GGAAGAAGAAGAGGGAGAGG	CAUCUUUCUUCUCUUCUUUC	Translation		1
MmiR088302	CRlnc4763_1	3	7.221	1	20	242	261	GGAAGAAGAAGAGGGAGAGG	CAUCUUUCUUCUCUUCUUUC	Translation		1
MmiR088299	CRlnc4763_2	3	12.473	1	20	242	261	GGAAGAAGAAGAGGGAGAGG	CAUCUUUCUUCUCUUCUUUC	Translation		1
MmiR088302	CRlnc4763_2	3	12.473	1	20	242	261	GGAAGAAGAAGAGGGAGAGG	CAUCUUUCUUCUCUUCUUUC	Translation		1
MmiR017463	CRlnc47636_1	3	19.652	1	18	95	112	CUUUUUUCUUUAUAAUAA	UUAUUAGGAAAAGAAAAG	Cleavage		1
MmiR090392	CRlnc47670_1	2.5	12.887	1	18	197	214	UCAAAUCACUUAUCUUAA	CUAAGAUGAGCGAUUUGA	Cleavage		1
MmiR093165	CRlnc47769_1	3	12.632	1	19	158	176	UUGAGUUGAUUUGAGUUGG	ACAACCUGAGUCAAUUCAA	Cleavage		1
MmiR042990	CRlnc47826_1	3	7.824	1	20	210	229	UUUUAGCAGCAGAAAUGAAU	AUUUAAUUAUGUUGCUAAAA	Cleavage		1
MmiR033597	CRlnc47935_1	2.5	21.294	1	18	105	122	UGAAUGUGGGCAAGGUUA	UAACCUUUCCCACAUUGA	Translation		1
MmiR073991	CRlnc47972_1	2.5	9.126	1	19	81	99	AGAGAGAAAAAAGAUAUAC	AUAUUUCCUUUUUUUCUCU	Cleavage		1
MmiR017965	CRlnc48011_1	3	14.036	1	18	169	186	AUGAUGUUGUUUUGAUUG	AAAUUGAAACCACAUCAU	Cleavage		1
MmiR069249	CRlnc48019_1	3	18.074	1	18	387	404	GUGAUACCAACAUGUUUU	UAAACAUUUUGGUGUCGC	Translation		1
MmiR096677	CRlnc48123_1	3	10.87	1	18	60	77	UUAUGUACUUAUGAUCAC	GUCACCAUAAGUAUGUAA	Cleavage		1
MmiR092019	CRlnc48152_1	2.5	13.389	1	18	263	280	GAGUAAUUCAAACUUGUU	GACAAGUAUAAAUUACUC	Translation		1
MmiR008306	CRlnc48173_1	3	13.75	1	18	184	201	UUGGAUUGAUUUGGUUUU	AAAACCAGAUAAAUUUGA	Cleavage		1
MmiR016258	CRlnc48189_1	3	13.285	1	18	43	60	UUGGAUGAUGAAAUAUUU	AAAUUUUUCAUGAUCCAG	Cleavage		1
MmiR016258	CRlnc48241_1	3	13.939	1	18	30	47	UUGGAUGAUGAAAUAUUU	AAAGAUUUCAUGAUUCAA	Cleavage		1
MmiR036938	CRlnc48279_1	3	3.169	1	18	33	50	UAGGUUAGAGAAAAUGGG	UCUCUUUUCUUUAACUUA	Cleavage		1
MmiR017463	CRlnc48413_1	2.5	7.402	1	18	118	135	CUUUUUUCUUUAUAAUAA	UUUUUAUAAAGAAAAAGA	Cleavage		1
MmiR049802	CRlnc48514_1	3	14.567	1	18	115	132	UUGGAUUUAUAUUUGGAU	AAUUAAGUGUAAAUCCAA	Cleavage		1
MmiR049802	CRlnc48527_1	3	9.721	1	18	15	32	UUGGAUUUAUAUUUGGAU	AUUAAAUUGUAAAUCCAA	Cleavage		1
MmiR033597	CRlnc48605_1	2.5	10.591	1	18	242	259	UGAAUGUGGGCAAGGUUA	UAGUCUUGCACAUAUUCA	Translation		1
MmiR044235	CRlnc48647_1	2	12.511	1	18	237	254	UGAUGAUGUGGGAUAGAA	UUUUGUCCCGUAUCAUCA	Cleavage		1
MmiR017463	CRlnc48693_1	3	12.931	1	18	114	131	CUUUUUUCUUUAUAAUAA	UUUUUACAAAGAGAAAGG	Cleavage		1
MmiR017965	CRlnc48870_1	3	10.965	1	18	82	99	AUGAUGUUGUUUUGAUUG	AAAUUGAAGCAAUAUCAU	Cleavage		1
MmiR022757	CRlnc48878_1	2.5	12.017	1	18	106	123	UAUGUAACUUACAAGUUU	AAAGUUGAAAGUUGCAUA	Translation		1
MmiR016628	CRlnc48983_1	3	11.665	1	19	227	245	AAGAUUGAGAUAUACAAUG	AGUUUUAUCUCUCAAUUUU	Translation		1
MmiR023777	CRlnc49114_1	3	17.668	1	19	147	165	AAAUCAAAUUUCCAUUGCU	CGCGGUGGAAGUUUGUUUU	Cleavage		1
MmiR017965	CRlnc49231_1	3	13.428	1	18	80	97	AUGAUGUUGUUUUGAUUG	CAAUCAGCAGAACAUUAU	Translation		1
MmiR017965	CRlnc49312_1	3	10.903	1	18	32	49	AUGAUGUUGUUUUGAUUG	UAAUCGUAACAGCAUUAU	Cleavage		1
MmiR049802	CRlnc49506_1	2	11.509	1	18	269	286	UUGGAUUUAUAUUUGGAU	AUCCAAAAAUAGAUUCAA	Translation		1
MmiR091196-2	CRlnc49536_1	2	7.627	1	18	200	217	UUAUUUCAUUGAUUUUGU	ACAAAAUCAAUGAGAAAA	Cleavage		1
MmiR091212	CRlnc49536_1	2	7.627	1	18	200	217	UUAUUUCAUUGAUUUUGU	ACAAAAUCAAUGAGAAAA	Cleavage		1
MmiR103890	CRlnc49620_1	3	14.808	1	19	137	155	UGAUACUUGUUUGGCUCAU	UUGAGCUAAGCAGGUAACA	Cleavage		1
MmiR091234	CRlnc49641_1	3	12.406	1	20	62	81	AGAUGGGAAGGGGAGGGAAG	GUUCCCUCUUCUCUUCAUCU	Cleavage		1
MmiR073030	CRlnc49649_1	3	7.691	1	18	36	53	GAGAGGAAGAAGAAGAAA	UUUUUGUUUCUUCUUUUC	Cleavage		1
MmiR073037	CRlnc49649_1	3	7.691	1	18	36	53	GAGAGGAAGAAGAAGAAA	UUUUUGUUUCUUCUUUUC	Cleavage		1
MmiR073991	CRlnc49690_1	3	7.421	1	19	84	102	AGAGAGAAAAAAGAUAUAC	CUAUCUCUUUUUUUUUUCA	Cleavage		1
MmiR093165	CRlnc49699_1	2.5	4.006	1	19	31	49	UUGAGUUGAUUUGAGUUGG	ACAUUUCAAAUUAACUUAA	Cleavage		1
MmiR100799	CRlnc49703_1	3	10.377	1	18	235	252	AGUUAGUUUUGUUAUAGG	CCCAUAACAAAAUAAACU	Cleavage		1
MmiR017965	CRlnc498_1	3	13.034	1	18	228	245	AUGAUGUUGUUUUGAUUG	UAGUUAAUACAAUAUCAU	Translation		1
MmiR011821-2	CRlnc4985_1	3	19.207	1	19	592	610	UGACAUGGGAGUUACAGAC	GUUUGGAAAUCUCAUGUCA	Translation		1
MmiR073030	CRlnc4985_1	2.5	2.195	1	18	83	100	GAGAGGAAGAAGAAGAAA	UUUCUUUUUUUUUUUCUU	Cleavage		1
MmiR073037	CRlnc4985_1	2.5	2.195	1	18	83	100	GAGAGGAAGAAGAAGAAA	UUUCUUUUUUUUUUUCUU	Cleavage		1
MmiR088291	CRlnc4985_1	3	5.656	1	19	84	102	GGAAGAGGAAGAAGAAGAG	UUCUUUUUUUUUUUCUUUU	Cleavage		1
MmiR088299	CRlnc4985_1	3	2.614	1	20	79	98	GGAAGAAGAAGAGGGAGAGG	CCUCUUUCUUUUUUUUUUUC	Cleavage		1
MmiR088301	CRlnc4985_1	3	5.656	1	19	84	102	GGAAGAGGAAGAAGAAGAG	UUCUUUUUUUUUUUCUUUU	Cleavage		1
MmiR088302	CRlnc4985_1	3	2.614	1	20	79	98	GGAAGAAGAAGAGGGAGAGG	CCUCUUUCUUUUUUUUUUUC	Cleavage		1
MmiR010167	CRlnc49862_1	1.5	22.482	1	18	85	102	AACAGAACAGCAGCAGAG	CUCUGCUGCUCUUUUGUU	Cleavage		1
MmiR015558	CRlnc49957_1	2.5	16.647	1	20	182	201	AAUUCCUUCUCUUCUUCUUU	AGUGAGGAAGCGAAGGAAUU	Translation		1
MmiR036814	CRlnc50040_1	3	11.646	1	18	279	296	CAAAACAUAAAAACAAUC	GAUUGUUUUUAAUUUUUG	Cleavage		1
MmiR073991	CRlnc50144_1	3	11.027	1	19	278	296	AGAGAGAAAAAAGAUAUAC	CUAUGCCUUUUUUUUUUUU	Cleavage		1
MmiR008306	CRlnc50169_1	3	17.088	1	18	245	262	UUGGAUUGAUUUGGUUUU	AUGGUCAAAUCAAUCUAA	Cleavage		1
MmiR103817-2	CRlnc50216_1	3	15.037	1	18	78	95	UCUUCAACAUCACUUUCU	UGAUUGUGAUGUUGAAGA	Cleavage		1
MmiR100186	CRlnc50225_1	3	8.901	1	19	165	183	UGUUAUAUCAUUGAUUUUG	CUAAAUCAGUAAUGUAACA	Translation		1
MmiR073991	CRlnc50242_1	2.5	6.471	1	19	266	284	AGAGAGAAAAAAGAUAUAC	UUAUGUUUUUUUUUUUUUU	Cleavage		1
MmiR017463	CRlnc50253_1	3	10.7	1	18	172	189	CUUUUUUCUUUAUAAUAA	UUAUUAUACAGAAGAAGA	Translation		1
MmiR088291	CRlnc50256_1	1.5	20.426	1	19	359	377	GGAAGAGGAAGAAGAAGAG	AUCUUCCUCUUCCUCUUCU	Cleavage		1
MmiR088299	CRlnc50256_1	2.5	20.426	1	20	358	377	GGAAGAAGAAGAGGGAGAGG	AAUCUUCCUCUUCCUCUUCU	Cleavage		1
MmiR088301	CRlnc50256_1	1.5	20.426	1	19	359	377	GGAAGAGGAAGAAGAAGAG	AUCUUCCUCUUCCUCUUCU	Cleavage		1
MmiR055328	CRlnc50294_1	3	9.44	1	20	218	237	AUUUCAUUAAUUAUGUUGUU	AUCAGCAUUAUUCGUGAAAU	Cleavage		1
MmiR027417	CRlnc50328_1	2.5	22.05	1	18	122	139	UCAAGUCAAGCUCAAGCC	GGCUAGAGCUAGAUUUGA	Cleavage		1
MmiR091196-2	CRlnc50373_1	3	10.138	1	18	216	233	UUAUUUCAUUGAUUUUGU	AUGAGAUCAAUGAAUUAA	Cleavage		1
MmiR091212	CRlnc50373_1	3	10.138	1	18	216	233	UUAUUUCAUUGAUUUUGU	AUGAGAUCAAUGAAUUAA	Cleavage		1
MmiR007063	CRlnc50412_1	3	20.345	1	18	87	104	AUUGGCUUGAGAAAAGAU	GUCUUUUUUGAAGUUAAU	Translation		1
MmiR018325	CRlnc50425_1	2.5	11.559	1	19	227	245	ACAUGGACCAUCAAUAGAU	UUCUAUUGAUGAUGCAUGU	Cleavage		1
MmiR093165	CRlnc50567_1	2	7.376	1	19	187	205	UUGAGUUGAUUUGAGUUGG	ACAACUUGAAUUAACUUAA	Cleavage		1
MmiR051876	CRlnc50602_1	3	8.88	1	19	22	40	ACGAUGAAGAUGAUGAUGA	UUUUCCUCAUUUUCAUCGU	Cleavage		1
MmiR017965	CRlnc50621_1	3	7.817	1	18	57	74	AUGAUGUUGUUUUGAUUG	CAUCCAAAGUAACAUCAU	Cleavage		1
MmiR006929	CRlnc50631_1	3	9.336	1	18	208	225	UCAUUAUUCUUUUUAUUA	UAUUAAAAGGAAUGAUGU	Cleavage		1
MmiR016258	CRlnc50801_1	3	14.403	1	18	52	69	UUGGAUGAUGAAAUAUUU	AACUGUUUCAUUAUCUGA	Cleavage		1
MmiR100799	CRlnc51046_1	2.5	8.827	1	18	101	118	AGUUAGUUUUGUUAUAGG	CUUGUCACAAAACUAGCU	Cleavage		1
MmiR008306	CRlnc51072_1	3	8.037	1	18	270	287	UUGGAUUGAUUUGGUUUU	AAAACUACAUCAGUUUAA	Translation		1
MmiR073030	CRlnc51095_1	3	9.469	1	18	24	41	GAGAGGAAGAAGAAGAAA	UUUUUUCUUUUUCUUUUG	Cleavage		1
MmiR073037	CRlnc51095_1	3	9.469	1	18	24	41	GAGAGGAAGAAGAAGAAA	UUUUUUCUUUUUCUUUUG	Cleavage		1
MmiR088291	CRlnc51095_1	3	9.463	1	19	22	40	GGAAGAGGAAGAAGAAGAG	AUUUUUUUCUUUUUCUUUU	Cleavage		1
MmiR088301	CRlnc51095_1	3	9.463	1	19	22	40	GGAAGAGGAAGAAGAAGAG	AUUUUUUUCUUUUUCUUUU	Cleavage		1
MmiR008306	CRlnc51117_1	3	9.181	1	18	15	32	UUGGAUUGAUUUGGUUUU	AAAACCAUAUCAAUUCCA	Translation		1
MmiR080706	CRlnc51130_1	3	10.824	1	19	121	139	AUGAUGUGUCACCAUAUUA	UUACAUGGUGAGACAUCAU	Cleavage		1
MmiR091196-2	CRlnc51182_1	2.5	12.95	1	18	137	154	UUAUUUCAUUGAUUUUGU	ACAAAAUCAAGAAAAUAA	Cleavage		1
MmiR091212	CRlnc51182_1	2.5	12.95	1	18	137	154	UUAUUUCAUUGAUUUUGU	ACAAAAUCAAGAAAAUAA	Cleavage		1
MmiR017965	CRlnc51283_1	3	9.286	1	18	162	179	AUGAUGUUGUUUUGAUUG	CAGUUAAAAUGAUAUUAU	Cleavage		1
MmiR017463	CRlnc51323_1	2	13.818	1	18	116	133	CUUUUUUCUUUAUAAUAA	UUAUAAAAAAGAAAAAAG	Cleavage		1
MmiR053825	CRlnc51405_1	2.5	17.839	1	19	83	101	GGCUCCUCAGAGGUUCAUG	AAAGAACUUCUGGGGAGUC	Cleavage		1
MmiR048115	CRlnc51418_1	3	11.225	1	18	165	182	AGAGUUGAAGGUUUAGAG	CUAUAGGUCUUCAACUUU	Cleavage		1
MmiR019206	CRlnc51549_1	3	13.757	1	18	19	36	GUAAAUAUAUGAAAAUCU	GGUUUUCCAUAUAUUUGC	Cleavage		1
MmiR017965	CRlnc51593_1	2.5	12.174	1	18	17	34	AUGAUGUUGUUUUGAUUG	CAAUGAAACCAACAUUAU	Translation		1
MmiR091196-2	CRlnc51644_1	3	16.109	1	18	161	178	UUAUUUCAUUGAUUUUGU	ACAAGAUUAGUCAAAUAA	Cleavage		1
MmiR091212	CRlnc51644_1	3	16.109	1	18	161	178	UUAUUUCAUUGAUUUUGU	ACAAGAUUAGUCAAAUAA	Cleavage		1
MmiR048398	CRlnc51682_1	2.5	16.278	1	19	74	92	GCAUUGUGGUUUUGUGAUU	AGUUACAGAACUGCAAUGC	Cleavage		1
MmiR017463	CRlnc51846_1	3	14.257	1	18	102	119	CUUUUUUCUUUAUAAUAA	UUCUGAAAAAGAAAAAAG	Cleavage		1
MmiR017463	CRlnc5290_1	2.5	5.989	1	18	3	20	CUUUUUUCUUUAUAAUAA	UUUUUUUAAAGAAAAAGG	Cleavage		1
MmiR091196-2	CRlnc5290_1	2	9.183	1	18	158	175	UUAUUUCAUUGAUUUUGU	ACAAACUUAAUGAAAUAG	Cleavage		1
MmiR091212	CRlnc5290_1	2	9.183	1	18	158	175	UUAUUUCAUUGAUUUUGU	ACAAACUUAAUGAAAUAG	Cleavage		1
MmiR100186	CRlnc5489_1	3	16.267	1	19	214	232	UGUUAUAUCAUUGAUUUUG	GAAAAUUAAAGAUAAAACA	Translation		1
MmiR073030	CRlnc5509_1	2	8.546	1	18	3	20	GAGAGGAAGAAGAAGAAA	AUUCUUCUUCUUCUUCUU	Cleavage		1
MmiR073037	CRlnc5509_1	2	8.546	1	18	3	20	GAGAGGAAGAAGAAGAAA	AUUCUUCUUCUUCUUCUU	Cleavage		1
MmiR088291	CRlnc5509_1	1	8.546	1	19	4	22	GGAAGAGGAAGAAGAAGAG	UUCUUCUUCUUCUUCUUCU	Cleavage		1
MmiR088299	CRlnc5509_1	2	8.546	1	20	6	25	GGAAGAAGAAGAGGGAGAGG	CUUCUUCUUCUUCUUCUUCA	Cleavage		1
MmiR088301	CRlnc5509_1	1	8.546	1	19	4	22	GGAAGAGGAAGAAGAAGAG	UUCUUCUUCUUCUUCUUCU	Cleavage		1
MmiR088302	CRlnc5509_1	2	8.546	1	20	6	25	GGAAGAAGAAGAGGGAGAGG	CUUCUUCUUCUUCUUCUUCA	Cleavage		1
MmiR103589	CRlnc5654_1	3	10.471	1	19	312	330	AUUUGUGAGUGAUUGAUGA	GGAUCAAUCACCUAUAAAU	Cleavage		1
MmiR048115	CRlnc5712_1	2.5	18.647	1	18	528	545	AGAGUUGAAGGUUUAGAG	CUCUUAAUUUUCAGCUCU	Cleavage		1
MmiR008806	CRlnc5886_1	3	15.063	1	19	174	192	UGUCAAAAUGUGUUUUUGA	GCAACACAACAUUUUGACA	Cleavage		1
MmiR088299	CRlnc5886_1	3	10.468	1	20	214	233	GGAAGAAGAAGAGGGAGAGG	UCUCUCUUUCUUUUUUUUUU	Cleavage		1
MmiR088302	CRlnc5886_1	3	10.468	1	20	214	233	GGAAGAAGAAGAGGGAGAGG	UCUCUCUUUCUUUUUUUUUU	Cleavage		1
MmiR073030	CRlnc5895_1	3	16.511	1	18	452	469	GAGAGGAAGAAGAAGAAA	CUUCUUAUUCUUCUUCUU	Cleavage		1
MmiR073037	CRlnc5895_1	3	16.511	1	18	452	469	GAGAGGAAGAAGAAGAAA	CUUCUUAUUCUUCUUCUU	Cleavage		1
MmiR088291	CRlnc5895_1	2	15.785	1	19	453	471	GGAAGAGGAAGAAGAAGAG	UUCUUAUUCUUCUUCUUCU	Cleavage		1
MmiR088299	CRlnc5895_1	2.5	15.785	1	20	452	471	GGAAGAAGAAGAGGGAGAGG	CUUCUUAUUCUUCUUCUUCU	Cleavage		1
MmiR088301	CRlnc5895_1	2	15.785	1	19	453	471	GGAAGAGGAAGAAGAAGAG	UUCUUAUUCUUCUUCUUCU	Cleavage		1
MmiR088302	CRlnc5895_1	2.5	15.785	1	20	452	471	GGAAGAAGAAGAGGGAGAGG	CUUCUUAUUCUUCUUCUUCU	Cleavage		1
MmiR073030	CRlnc5895_2	3	15.312	1	18	452	469	GAGAGGAAGAAGAAGAAA	CUUCUUAUUCUUCUUCUU	Cleavage		1
MmiR073037	CRlnc5895_2	3	15.312	1	18	452	469	GAGAGGAAGAAGAAGAAA	CUUCUUAUUCUUCUUCUU	Cleavage		1
MmiR088291	CRlnc5895_2	2	14.407	1	19	453	471	GGAAGAGGAAGAAGAAGAG	UUCUUAUUCUUCUUCUUCU	Cleavage		1
MmiR088299	CRlnc5895_2	2.5	14.407	1	20	452	471	GGAAGAAGAAGAGGGAGAGG	CUUCUUAUUCUUCUUCUUCU	Cleavage		1
MmiR088301	CRlnc5895_2	2	14.407	1	19	453	471	GGAAGAGGAAGAAGAAGAG	UUCUUAUUCUUCUUCUUCU	Cleavage		1
MmiR088302	CRlnc5895_2	2.5	14.407	1	20	452	471	GGAAGAAGAAGAGGGAGAGG	CUUCUUAUUCUUCUUCUUCU	Cleavage		1
MmiR088291	CRlnc5942_1	1.5	5.295	1	19	239	257	GGAAGAGGAAGAAGAAGAG	UUCUUCUUCUUCCUCCUCC	Cleavage		1
MmiR088299	CRlnc5942_1	2.5	5.295	1	20	235	254	GGAAGAAGAAGAGGGAGAGG	CUUCUUCUUCUUCUUCCUCC	Cleavage		1
MmiR088301	CRlnc5942_1	1.5	5.295	1	19	239	257	GGAAGAGGAAGAAGAAGAG	UUCUUCUUCUUCCUCCUCC	Cleavage		1
MmiR088302	CRlnc5942_1	2.5	5.295	1	20	235	254	GGAAGAAGAAGAGGGAGAGG	CUUCUUCUUCUUCUUCCUCC	Cleavage		1
MmiR089314	CRlnc5942_1	3	5.295	1	18	239	256	GAGGAGGAAGAUGAUGAC	UUCUUCUUCUUCCUCCUC	Cleavage		1
MmiR088291	CRlnc5952_1	3	13.212	1	19	1134	1152	GGAAGAGGAAGAAGAAGAG	CACUUUUUUUUCCUUUUCU	Cleavage		1
MmiR088301	CRlnc5952_1	3	13.212	1	19	1134	1152	GGAAGAGGAAGAAGAAGAG	CACUUUUUUUUCCUUUUCU	Cleavage		1
MmiR066261	CRlnc5980_1	2.5	16.155	1	20	1407	1426	AGGCAAUUCAUUCUUGGCUU	UAGCCAAGAAUAAACUGCCU	Translation		1
MmiR101928	CRlnc5980_1	2	13.835	1	18	12	29	AUGAAUUUGGAUCAAAUU	AAUUUGAUUUAAAUUCAA	Cleavage		1
MmiR066261	CRlnc5980_2	2.5	16.155	1	20	1407	1426	AGGCAAUUCAUUCUUGGCUU	UAGCCAAGAAUAAACUGCCU	Translation		1
MmiR101928	CRlnc5980_2	2	13.835	1	18	12	29	AUGAAUUUGGAUCAAAUU	AAUUUGAUUUAAAUUCAA	Cleavage		1
MmiR073991	CRlnc603_1	2.5	14.198	1	19	439	457	AGAGAGAAAAAAGAUAUAC	GUUUAUCUUUUUUUUUUUU	Cleavage		1
MmiR092019	CRlnc603_1	2.5	13.551	1	18	303	320	GAGUAAUUCAAACUUGUU	GACAAGUUUGUAUUAUUU	Cleavage		1
MmiR073991	CRlnc604_1	2.5	6.056	1	19	136	154	AGAGAGAAAAAAGAUAUAC	AUUUCUCUUUUUUCUUUCU	Cleavage		1
MmiR015558	CRlnc6086_1	3	8.813	1	20	6	25	AAUUCCUUCUCUUCUUCUUU	GAAGAAGAAGAAGAAGAAUU	Translation		1
MmiR073030	CRlnc637_1	3	19.189	1	18	149	166	GAGAGGAAGAAGAAGAAA	UUUAUUUUUUUUCCUUUU	Cleavage		1
MmiR073037	CRlnc637_1	3	19.189	1	18	149	166	GAGAGGAAGAAGAAGAAA	UUUAUUUUUUUUCCUUUU	Cleavage		1
MmiR088291	CRlnc637_1	3	21.575	1	19	150	168	GGAAGAGGAAGAAGAAGAG	UUAUUUUUUUUCCUUUUUC	Cleavage		1
MmiR088301	CRlnc637_1	3	21.575	1	19	150	168	GGAAGAGGAAGAAGAAGAG	UUAUUUUUUUUCCUUUUUC	Cleavage		1
MmiR088291	CRlnc6400_1	3	13.816	1	19	108	126	GGAAGAGGAAGAAGAAGAG	AUUUUUUUCUUCUUCUUUA	Cleavage		1
MmiR088301	CRlnc6400_1	3	13.816	1	19	108	126	GGAAGAGGAAGAAGAAGAG	AUUUUUUUCUUCUUCUUUA	Cleavage		1
MmiR100799	CRlnc6473_1	2	9.806	1	18	183	200	AGUUAGUUUUGUUAUAGG	ACUAUAACAGAGCUAACU	Cleavage		1
MmiR017463	CRlnc6756_1	2.5	13.05	1	18	473	490	CUUUUUUCUUUAUAAUAA	AUGUAAUAAAGAAAAAAG	Cleavage		1
MmiR100799	CRlnc7217_1	2.5	11.493	1	18	758	775	AGUUAGUUUUGUUAUAGG	CAUAUAAUAAAAUUAAUU	Cleavage		1
MmiR088291	CRlnc7440_1	2	8.637	1	19	66	84	GGAAGAGGAAGAAGAAGAG	UUCUUUUUCUACCUCUUUC	Translation		1
MmiR088301	CRlnc7440_1	2	8.637	1	19	66	84	GGAAGAGGAAGAAGAAGAG	UUCUUUUUCUACCUCUUUC	Translation		1
MmiR088299	CRlnc7501_1	2.5	8.332	1	20	259	278	GGAAGAAGAAGAGGGAGAGG	CUUCCUACUCUUCUUCUUCC	Cleavage		1
MmiR088302	CRlnc7501_1	2.5	8.332	1	20	259	278	GGAAGAAGAAGAGGGAGAGG	CUUCCUACUCUUCUUCUUCC	Cleavage		1
MmiR008306	CRlnc7734_1	3	11.51	1	18	123	140	UUGGAUUGAUUUGGUUUU	GGGAUCGAAUCAAUCUAA	Cleavage		1
MmiR005408	CRlnc7740_1	3	19.085	1	18	695	712	AGUUUCUUCUAAUAUCUC	GAAAUAUGAGAAGGAAUU	Translation		1
MmiR073030	CRlnc7740_1	3	7.533	1	18	6	23	GAGAGGAAGAAGAAGAAA	UUUUUUUUUUUUUUUUUC	Cleavage		1
MmiR073037	CRlnc7740_1	3	7.533	1	18	6	23	GAGAGGAAGAAGAAGAAA	UUUUUUUUUUUUUUUUUC	Cleavage		1
MmiR073991	CRlnc7740_1	2.5	6.249	1	19	1268	1286	AGAGAGAAAAAAGAUAUAC	UAAUAUCUUUUUUUUUUUU	Cleavage		2
MmiR073991	CRlnc7740_1	3	7.533	1	19	3	21	AGAGAGAAAAAAGAUAUAC	GUAUUUUUUUUUUUUUUUU	Cleavage		2
MmiR088291	CRlnc7740_1	2.5	7.533	1	19	9	27	GGAAGAGGAAGAAGAAGAG	UUUUUUUUUUUUUUCUUCC	Cleavage		1
MmiR088299	CRlnc7740_1	3	7.533	1	20	8	27	GGAAGAAGAAGAGGGAGAGG	UUUUUUUUUUUUUUUCUUCC	Cleavage		1
MmiR088301	CRlnc7740_1	2.5	7.533	1	19	9	27	GGAAGAGGAAGAAGAAGAG	UUUUUUUUUUUUUUCUUCC	Cleavage		1
MmiR088302	CRlnc7740_1	3	7.533	1	20	8	27	GGAAGAAGAAGAGGGAGAGG	UUUUUUUUUUUUUUUCUUCC	Cleavage		1
MmiR100186	CRlnc7740_1	3	12.202	1	19	1183	1201	UGUUAUAUCAUUGAUUUUG	AAGAAGCUAUGGUAUAACA	Cleavage		1
MmiR005408	CRlnc7740_2	3	19.085	1	18	695	712	AGUUUCUUCUAAUAUCUC	GAAAUAUGAGAAGGAAUU	Translation		1
MmiR073030	CRlnc7740_2	3	7.533	1	18	6	23	GAGAGGAAGAAGAAGAAA	UUUUUUUUUUUUUUUUUC	Cleavage		1
MmiR073037	CRlnc7740_2	3	7.533	1	18	6	23	GAGAGGAAGAAGAAGAAA	UUUUUUUUUUUUUUUUUC	Cleavage		1
MmiR073991	CRlnc7740_2	2.5	6.249	1	19	1478	1496	AGAGAGAAAAAAGAUAUAC	UAAUAUCUUUUUUUUUUUU	Cleavage		2
MmiR073991	CRlnc7740_2	3	7.533	1	19	3	21	AGAGAGAAAAAAGAUAUAC	GUAUUUUUUUUUUUUUUUU	Cleavage		2
MmiR088291	CRlnc7740_2	2.5	7.533	1	19	9	27	GGAAGAGGAAGAAGAAGAG	UUUUUUUUUUUUUUCUUCC	Cleavage		1
MmiR088299	CRlnc7740_2	3	7.533	1	20	8	27	GGAAGAAGAAGAGGGAGAGG	UUUUUUUUUUUUUUUCUUCC	Cleavage		1
MmiR088301	CRlnc7740_2	2.5	7.533	1	19	9	27	GGAAGAGGAAGAAGAAGAG	UUUUUUUUUUUUUUCUUCC	Cleavage		1
MmiR088302	CRlnc7740_2	3	7.533	1	20	8	27	GGAAGAAGAAGAGGGAGAGG	UUUUUUUUUUUUUUUCUUCC	Cleavage		1
MmiR100186	CRlnc7740_2	3	18.162	1	19	1393	1411	UGUUAUAUCAUUGAUUUUG	AAGAAGCUAUGGUAUAACA	Cleavage		1
MmiR055328	CRlnc7905_1	3	11.284	1	20	141	160	AUUUCAUUAAUUAUGUUGUU	CAUAACACCAUUGAUGAAAU	Cleavage		1
MmiR103589	CRlnc8088_1	3	17.26	1	19	4	22	AUUUGUGAGUGAUUGAUGA	CCAUCAAUCACUGGCAAAA	Cleavage		1
MmiR011821-2	CRlnc8104_1	3	12.522	1	19	178	196	UGACAUGGGAGUUACAGAC	AUCCAUAAUUUCCAUGUCA	Cleavage		1
MmiR008306	CRlnc8168_1	3	13.496	1	18	75	92	UUGGAUUGAUUUGGUUUU	CAAACAAAAUCAAUUUAA	Cleavage		1
MmiR008806	CRlnc8178_1	2	20.667	1	19	135	153	UGUCAAAAUGUGUUUUUGA	AGAAAAAUACAUUUUGGCA	Cleavage		1
MmiR088299	CRlnc8218_1	2.5	15.956	1	20	192	211	GGAAGAAGAAGAGGGAGAGG	AUUUUCUUUCUUUUUUUUCC	Cleavage		1
MmiR088302	CRlnc8218_1	2.5	15.956	1	20	192	211	GGAAGAAGAAGAGGGAGAGG	AUUUUCUUUCUUUUUUUUCC	Cleavage		1
MmiR035390	CRlnc8252_1	1.5	12.828	1	19	583	601	UAGUAGAAGAUGAAGGAAU	GUUCCAUCAUCUUCUAUUA	Cleavage		1
MmiR049802	CRlnc8432_1	3	13.012	1	18	127	144	UUGGAUUUAUAUUUGGAU	AUCUGAAUAGAAAUCUGA	Translation		1
MmiR078769	CRlnc8432_1	3	12.798	1	18	148	165	UUCAUCAAAUUCUUAUAG	CUAUGAGAAUUUUAUGAC	Cleavage		1
MmiR048115	CRlnc8516_1	3	19.263	1	18	166	183	AGAGUUGAAGGUUUAGAG	CCCUAAGCCUUCAGCUCC	Cleavage		1
MmiR100186	CRlnc8517_1	2.5	15.017	1	19	228	246	UGUUAUAUCAUUGAUUUUG	GAAAAUCGAUGUUGUAAUA	Cleavage		1
MmiR100186	CRlnc8517_2	2.5	15.017	1	19	228	246	UGUUAUAUCAUUGAUUUUG	GAAAAUCGAUGUUGUAAUA	Cleavage		1
MmiR088291	CRlnc8618_1	3	15.12	1	19	5	23	GGAAGAGGAAGAAGAAGAG	UUUUUCUGCUCUCUCUUCC	Translation		1
MmiR088301	CRlnc8618_1	3	15.12	1	19	5	23	GGAAGAGGAAGAAGAAGAG	UUUUUCUGCUCUCUCUUCC	Translation		1
MmiR011821-2	CRlnc8821_1	2.5	11.123	1	19	280	298	UGACAUGGGAGUUACAGAC	AUCUGUUGCUCUCAUGUUA	Cleavage		1
MmiR011821-2	CRlnc8821_2	2.5	11.123	1	19	270	288	UGACAUGGGAGUUACAGAC	AUCUGUUGCUCUCAUGUUA	Cleavage		1
MmiR033995	CRlnc891_1	3	15.486	1	18	67	84	UCAAAUCAUAGAUUCAAA	UUUGUAGCUAUGGUUUGG	Cleavage		1
MmiR008306	CRlnc909_1	3	12.312	1	18	622	639	UUGGAUUGAUUUGGUUUU	AGAAGCAAAUGAAUUCAA	Cleavage		1
MmiR100799	CRlnc9093_1	3	2.256	1	18	186	203	AGUUAGUUUUGUUAUAGG	CCUACGACUAGACUAACU	Translation		1
MmiR073991	CRlnc9122_1	3	14.814	1	19	87	105	AGAGAGAAAAAAGAUAUAC	CUCUAUUUUUUUUUUUUUU	Cleavage		1
MmiR007519	CRlnc9267_1	3	1.481	1	20	20	39	AUGUAUAAUUGUGUGAUUUG	AAAAUCACAAUUUUAUACAU	Translation		1
MmiR027417	CRlnc9424_1	3	19.163	1	18	542	559	UCAAGUCAAGCUCAAGCC	UGCUUGAGCAUGAUUUGG	Translation		1
MmiR093165	CRlnc946_1	3	5.323	1	19	61	79	UUGAGUUGAUUUGAGUUGG	AAAAUUCAAAUCAAGUCAA	Cleavage		1
MmiR073030	CRlnc9515_1	2.5	10.524	1	18	296	313	GAGAGGAAGAAGAAGAAA	UUUUUCCUUUUUUCUCUC	Cleavage		1
MmiR073037	CRlnc9515_1	2.5	10.524	1	18	296	313	GAGAGGAAGAAGAAGAAA	UUUUUCCUUUUUUCUCUC	Cleavage		1
MmiR051876	CRlnc9519_1	2.5	17.442	1	19	3	21	ACGAUGAAGAUGAUGAUGA	GCAUUAUCAUCUUCGUCUU	Cleavage		1
MmiR040164	CRlnc9521_2	3	12.47	1	21	252	272	AGUGUGUUUUUGGAAUUUCGG	CAGAAAUUCCAAACACAUUCU	Cleavage		1
MmiR040164	CRlnc9521_4	3	12.47	1	21	252	272	AGUGUGUUUUUGGAAUUUCGG	CAGAAAUUCCAAACACAUUCU	Cleavage		1
MmiR078769	CRlnc9720_1	3	19.598	1	18	585	602	UUCAUCAAAUUCUUAUAG	UUAUCUGAGUUUGAUGAA	Cleavage		1
MmiR011821-2	CRlnc9765_1	3	19.814	1	19	663	681	UGACAUGGGAGUUACAGAC	GUUUUUAAGUUCCAUGUCA	Translation		1
MmiR074824	CRlnc9807_1	2.5	7.329	1	18	472	489	UCUACUUCAAUUUUCAAA	UUAGAAAAUUGAAGUAUA	Cleavage		1
MmiR004788-4	CRlnc9898_1	3	16.349	1	21	214	234	UGCAUUUGCACCUGCACCUCU	AAUGGUUCAAGUACAAAUGCA	Translation		1
MmiR007519	CRlnc9915_1	2	8.571	1	20	41	60	AUGUAUAAUUGUGUGAUUUG	ACGGUCACAAAAUUAUACAU	Translation		1
