# Supplementary material for: Computational Identification of miRNAs and Temperature-Responsive lncRNAs From Mango (Mangifera indica L.)
Source: Front Genet. 2021 Jun 7;12:607248. doi: 10.3389/fgene.2021.607248 (PMC8216217; doi:10.3389/fgene.2021.607248)
Supplement: Supplementary Data Sheet 1 — Heat responsive lncRNAs sequences. [file Data_Sheet_1.FASTA]

>HRlnc11351_2	
tcatcatcatcatcatcatcatcaagtaagaaaagttgtaaacaaaagacagaagttgtagggtcacaaaatgtggtggtgcttgaagatttaggagctgattatcttgaacaacttttgagctcatgtgaaagtagtgctcctcctaattggtgaagcatcatcactgcactagattcccttattacttttttttttaaatatcttatattaattaaaatcttgaggggtgtcatggtgggtgggcttagaccaatctgggttttcttcgtaaaaccttattacttaatgtgcctgtttctttgtaaatttgcaaaagccgaggtgtataaaacttgcactgtgttgtctaactcaattattgcaatctataattaatattgaacactttttggccgacttaagatatgcgaatggtctgggg
>HRlnc13791_1	
ggaagagaaaaaagaggccttatttggccggtttcaatagtgacacacaaagcgaaatcacagtcccaccacgccattggattacattctaaccaggaatacgcagaatctttatcttcatttatcaagaaccaataaatctccttcagtatttatatataaaactcagtgccccccatttctaataactaaaactccatattctttcagcaagcaatcaaaggatggcctctcaagacagcctcatggttagcacgtccccaaaacatggcaaaagtagcgaaggaggagccactaattcaccaaaagggcagtgcttgtgttctccaacgacgcacccgggctccttccgctgcaggttacatcgagaagcgtcgtcgccttggaaaatgaagcgatccaactccatgcctgccaacaagtctgccgcttctctttctcccaagtccgttgagtccacttgaaggtgataactccctgtcagctcaaaattaataatatactattacatcctctgtaaaaaccctttaatctctccactctgtaaaaaaagaaaacttcataggcaaatctatggtgaacttcctgtattttctggggatttgatggctttgatgttatctttatgtatatgcaagtgttcattgttattttgtaacagagtttttgaaatgatatgtctatttaatcagatattatatttctggaccaaaatagaagggttgtgatgagctatgaatggctcctctggtttcaaccaaaacattcaatcaattacagaatttgtgagacttttgtgaagagtttatgtggat
>HRlnc16869_3	
atggaagcttcttctaaaacgggcctccattgctgacgcctctcgaaactagtactaaaatcaacatccttacctttatcagtatcccaatcctggctcgcagccatcatctctgctgtttcatcaacaccctttttggatttgccactgttctctgctgcagccatcgattagattagcactgatcaaatcctgactacccgctcgctctcttaacacccttaaagaatctatagacaaaaaaattggcaaataaaggccaaaagatggtaaaaagaagaaacaagacggatgtatagaatctgggtatgataacaaaatctaatcggaataagaatcggatacgaaaacaccgaaatttggagccaacatggaaggagagagggagagagcgagcgtcaaagatgcttgaaacaaatcctattgtgtgtatgtatgtttgtagttaaaatggtgaattaaaagcagagaagtgaaggtttataagagaa
>HRlnc19707_1	
ttttgttataaatagtgtccaacatcaagcaaatcaagtctcactggcttccaacaatatttgagcttcacttcttgttcaacatcaatggctttttttccgaacattttcggctgtttttcggaggcctctccggcccaacgttatgtatgcaacggagatgtttgtatgctgaaaaacgacaagagttttgaaggaaaagcgtcggaaaacaagcgaaaacatggttaccatattcggttttctggccttccgtcctggaggggttgattcaattcaagcaaatgggtcctaagagctcccttggaaaggtagagaaaggaagaagaccgtagtcaggtttacaattttctgagaaaattttgtactcttggtagatttttacgtcaattatatgtataaaattttagccgatcaagcttgtatgtaggccatggaaacggtctttttgtgaaatttatacacgattttatatacagactgagaataacttatgatagattgatataagtataaaattttagccg
>HRlnc20286_1	
agcgatcatccaaatcaaaattgacattgcgttcttcccatcatatcgtatcctaaccatgagcgctgcgaagaccggtgtgacgtttatgttaggagccatgttcggctccttcgttactagaggagtattacatcgccggtaccatgatgacaagaccggtgaaggccggccttgtcctcgccacgcaaaaccaaacaagtccactccaagtccagaaatggaagccactacaacaacaatgcctatggcagtgcacagttaagcctatatatatattttgttttagtattatatgtaatatcttgcagtgctcagtcagccatatgtattcctcctattgtaatgaataaaagccttttgttctaggaactcgacagaatatattttagaatcaggtagaattgcacagcgagttccaacaccgttagcagaataactttcggtacgcggcagacaagtttataggataaatcggatggccttctaattaaccaaacccattttcgaatagaggtgaatttcttccaaacagaatcaatttaaatttagttcgaatccaaaatgatctccactcaagaacaagtttggttcagtcaaattgtcttaaaaaatagaacaagaattgccggcaaactagttttccaaagcagtgacacaggcaagacgagaaggttctggccgtgctgatcattgatccaaactggagcggcttggatgaaattcacctctacttctaatcactaataaaacaaaagctactactttttgttccgtcatctgacctgcaaagttaggctccactaggagcatgaaggtaccaaagtctctcgatgaccttattcctgagccctgtcgtgcagataaaattaagtttgcattcgtcttttctgctctgtatccagcatggaactgggcaatgtcaatcaataacaaaagaatcagtggccaaggccaatggtaaataaatttatattcatagcggcagtccaagttataggcccatcaattcgttacagtttttgggttaacatgaacctgaacctatctaagcagaca
>HRlnc21465_1	
gtccagcttcgacctccattattcgcagtttagcctagaaagcttgggaagagaagagatattgctggaactcggatccagaaacttctttttgtgcagaaggaaagttcaagcggaaactgaagcaacgacgccatctgccaagtgttcaaaggaggtagaaaaggttagcaaggcagggattccctggctgaagttcatgggtttttagttggtctaaggtttaaaaagcgttagatgaagttgaaatattagaaattatgtgacaggtttagcatatcagaaaatttgcagatgctttttaggtttgacaaagattgatgaaggagatgacaatatttcttcatctccgtttgttttcaataatttttttttaatttttggtacgtgtgttcaataattattataatatcatgtacaggattcaataattatatttttggaagatcatataattaaataataatacaccag
>HRlnc21614_1	
aagccttacaattaataaacaggtttcatcctccattaataaggatgagtcatcccttagtcagttccggacgtcgagtccagtttctgttctggagagtagtagctcctgctcaggagagaaaactgtgttgagcagccccgaaacacttgccccaggaagacatggacgtgctcgcagcaagcgtcctcgccctgcaacttttaatcctcgccctcctgttcaacttatctcaccgacttcttcagtcactgaggcgcaccagccctttgttgcccctaagataccatccgattctgagaattttgccgagtctcgccttgtgatcaagata
>HRlnc22898_1	
tatctaaatatttgtgcaacttatttttctcttctatataaacctccaatatatcaccttttatgttgttcaatcgattaataattttttgcacgaaatcagagtcatgcagttcttgatcaatcacattcaactcttttattttatctgttactttattttgatttttcaaacaactttttagatgatttctgagatgtgtagttccactcttacttgatccatcaaaatctttcttatagtattgacatagagctttg
>HRlnc23420_1	
tatctctctcgtgacagagaaagaaagaaagataacgcatcaacttttaactatagcggtatctatttgtatcgttttctcttcatctccacttcaaaagcaattcaactgttgaaagcattgaaaattttccaagaaaatcaggatggagagcaaacagatgaagattgagattccacaggaaacagaaacggtatctccaacatccggtcttattaggcggcagagttctgcaaagagcaattgcctatgctccccaacaacgcatgcaggttcattcaggtgcaggctccaccgtggccctagtgtccaaagaacaaaaagcatggactctgcgtctcttcaatactcgacttctaaggctgatacttccaatgttgaggctcagtgattctaatcagtttttaacgctatatattatataatgtttgtgtgtttttctgggttgttgctgccagctactcagatatataattgtttattataaactatgtgttgtatttctacttggggtttgtatctttttacggttctattactcttattttgatggtaataatcactctcttgtgcaatggaacataattacatggtg
>HRlnc24284_1	
acccacttcatttcacaactattacttggcttttttatttgacatataaacaacttcaaaaaatacatatggatattaacaataattaacatataaagatggagctaacatgtcatttgatccctgttaattcaccttcattatcccttttctttacttctttcccagagtaatccttacacaatacttctgaatgaaccttcttgaccttccataggaaacacccactagaaattctctcccgtgaatgaatcctttgattcttgcctctttcttccttcttcattttctccttttgcatctttcttagcacataagcctcggcaagacagtaccccggagtcgccatctcttagcagtatctgagatgccaaaactatagaactggaatctgggtatttg
>HRlnc24466_1	
ccagctgttttatatttcattaggtgtctgaaccgtccagtattgataaacgggggagacatttgatccgatggatttgatcgcaaagccttggaggttacgcacatgttagcaagtagaaggacgctaaactattatcagaaatttcccagtaatggtctgaaagtatactcttcagcgccacaataggaattaaagcagcttgactattctttaagttctaaccatggactgttacatagggccacattttaagatcctagctgcatcgattctagtcatctatcagaaatatttggtgtatgttttgtgtggaaattctggccacattgacttgacttgaatccatctcctgtggcgcaatatgtgttttcgcagtcaagtcatttcctatcactcactgtcatttaaatcagtccatattaatggattccatcaaagcactattctatcacttattgtcttgcaactattctatcatatcctggagctggggtaagttccattgatcacttgaaagttacgtagttgagcattcaaaatgaaaatagtttctgtaaccggctttaaatttggtaaagtaaaacttttcttttttcgcacctttttctggttgtagtaatttcattttcctatctctaacaacttttgctgagggaaagccagaagttacacaaaggaaggagcaagtgatcaaataaagtgaaaaagtatttgttgtggatattaagactatcactacaaaagatccagctgggattttgaaatgtgaccctaaatgcaatagagcttgtagaattac
>HRlnc24569_1	
aaaacaatgcaagaaacaagccaaatagagagctaaagcaaaacaaaatttcaattttgtttgcaatatctagtacagactttttacaaactaagtaaagtgaaaaaaaaaatgattaaaaaatctcaagctaattctcataggcggcgactggagtgggagaagattgaagccacagagtgagccaatcccaccagtattgccaccttaacttgccccctcttaggaatcggacggccaccagataacctccgtgagaaatttcctctgttgatcttagcacttcttgcgccagtcatctcttctttgtaattcttaagccttaccaagatccgaagaacaaaaagagagagagtgagagagggagctactttttggcgtttg
>HRlnc24982_1	
ggcaaggctaataaaataaggtagaactattaatgattagaaaatggtatgtattcatgaacttgttaatgtatttgattgagttttggttctttcttctataccagacagatcatcggagtcgcttgattcccttataaataggcttgaaactaaccaaaagaggcgccatgcattttctctctgattgagtcttcttttgccgtctctttcgccatcattttcaaaccatgagaattcatagtcctttgcttccatttctgattttctcaatgttagcaatggtccatctctgctgctgtcggcatgtcaactgggcggttcatgaagaaacaagactaccagtaaaaaccaagtctccttttctattttcgcatcgttttctctctatttctcgttctgtggagcttgcagccacaaagatcaagccaatacatggtgtttcgcataaagctgtgcctgctggaccaaacccacttcacaactaatcggattggcttctctgagaaggtcttccgaaaaacagaaggcagaagaaatatacactaggtcacttattttccatttttttcccagaaaccaaacaggtttagatttttcagtaaagcatgctgtaatctcctacatgcaatattatgtaaaataatcaccgttggaaatttatgatcaatcaattttccttgtcaaatttggtgaatttagtagatttagacaagcatcaactggagtaatttgtaattataaatgtttctgaagaaaaaatagtcgttcaagaagtattatgtt
>HRlnc25226_1	
gtccaatatcacaacattcattcacatttacaagcactgacaaatcactgaaattttaccaagatttttcaaacatctctctcataattttttacatttcttcttaagtgtctacatagagaacaactataatatatatatatttattttagtaaaatcaaaatcaaatccgcttccaaaacttttctacccatgaattttccttccattagctagtgtgtttcggccaccagcaccgccctgagagccgttggattcgggaagcgccacccccctttcacgatgaatcataggcttcttacgatgaggacgatccggtggaggacttgaagagtgcgtctctggccctctataatcgatctcataaacatctgatgaacccctctccatcgacccacccattgaaaattgaggctgagcgaggaagacgagaagaagaagaaagagagtgatgaaggaagacttgaagtccatggaagaagaagcaaccgaagctgattgaaaaatgagtttggtattggtattgttgctggtttatttataaaaaggccttgattcattcacagaaaaagcacaggaatgaaaatgaaacggtcataatcgacacagcaatacgttatgaggtaaagattgagatgggttgcgt
>HRlnc25944_1	
tctccatacagaagcctgtaaggtttgccggagagaccttgctgtctcaggtacctctccagtttcttcggcctcaaccatacccagttcagcactgtccatgccagtgttaccactgtgaccaaaacaatggaggctgcaatggaattcagtgataattccatttcagaatgagtgaattatggactgtttaatttatttctacgattgtag
>HRlnc27371_1	
tccgttattggctctgaatttcattttcaaaatggcttctctgctgaagctaaaaactctctcacgcaacggctcgtcgccggagaaagtagctttggggccaccggctggaaatttaagcacggcgagtgagtcaaacacggtgtcacgggaaaagtcaggagatttcgagattttcttctctcctttacaaatttcagcaaatgtattaaag
>HRlnc30312_1	
gccagctctgctgagtctcatccagatgattatgatgatgaagatgttgactcgaatgcaacgacgctttgtcccagtcgctcatttcgcggctcttctgattatcattctgatcaacgatctcgaatgagcctccccagtggttgccgccatgcattttgtgaatcgatcgctctgctattcgggctctatttctgtgaagactgttagattgaacgcccttgtataaataaagattcaaagaagaagaagatgaagagtacgttgacttgattactggtatgaaattgaaattgaaataaataaataatttttttgagaattaaagtgacaaattgatgtaaatgcaagg
>HRlnc30326_1	
ttgtttggaaaacctccagtctgctggcccattaaaaaaaaaaaagtgaaaaaatgaatttattagtcagctgctagatcatatatacaaccaagataaatacattaaaaactctccattagatggaaagccactatttatcaaacaatcaggattgaaggggggaaaggggtgtaaatctgatccaggttaagaatgcgaaacacagcttccacataataagaacaagataccaaaagaaacccaagaaaaataaagaggcataatcatatatgcaatggaaaaaagttatgaaaatccacacaagtgttgtatttgataccagccaggagggcaaggcttcaaaggcatatcaaagagtgcttgtacacttatgatactaaacataaataatatgctataagtgtgggtttgtttaattgtggaagagctttctaatgtgatgaaactagagcaattacatataggtgaaatttatataagaaaattctattatggcaccctcagcattttacacatttttagcatatgaaaaagcattctcctataattttctacacagctgcaacaaatgtgttctgttctcaagtctttggcacagcatatttcccccaattcaagtttccaacaggagatatgtcctgcagatcataataacaaaatttcctccttttcattaagtaggcaattcctacaacactcagccttccaatctcagttctcatatcgttataatgttactcagccgcacaaccagggttccaaaattaaatgatgatctcgtgaaaaaacaaaaaacagtaaaattggttcctttttaattacattacattactccatacccaatcctcaaaaatattagctttctaagttataccccacaaattggtttttttttcccttttttcttctttcaatcttctattttctagccaaacatccataataaacaaaatcaaaaacccattttggcacaaacaaaaagtcatcttttatatattcccttgcaataattaatctcacaaagaggagaaaacagcccatcaaagcaaaaacccattcacacgaagcatccatttttcaaatcacaacccattagcgtcaagatcagatatataaatcaataaaaaaaaatcaaacaaacccatgatccacagcaacaacaaacaaaaaaatttaaaaaaaa
>HRlnc3849_1	
tccaagatttccaataaaatggaacgtagcagaatcttgtggctgttttaatgtcagctacgctagctccagcaccgcacctcgagcaaaacccggctgccggcttgcttctacgcactttacgtgtctgatcaaccagaaaacaaaagcaaaccatattgattcagcctgtaatttgaatgtttcggcttccttcttctccgcgaaattttggttgttaaaagctactgtgtgttggtagtttttcagttcaggaggagagtgttggttagttgaagctgag
>HRlnc3985_1	
tcattagctttgatgccaacctcgctcaccttcttattctctctctcacctaacctgttgagacattgatcaacttcaccctctttctttctatcttttttgctcttctttaaattctgttgatgaacggcttacttttataattagtccatggagagcaaagaagctaaggatatttttggcgcctcatcatttcctgatcatctatcaagtagttacccattacaaggcatatttgacttttatgagggagaga
>HRlnc5118_2	
agttgaagccaccgcttttgtcttatcaaaaccctcttcaaccttctgtttatacttgcctcccgtgccgttgctcttcttttttccctcaacggcatcggggtccgggccgttgtcccactgatcagcccacgatgttccagaagaactgtgtccctccattgaaaagaagactttctctttacgaaatcaactcagaaagaagatggagatctatgacaatacaatgaaataagttaagaccgggtattttgtttagggaggtgaatatgttttaaagccgggtccaacgaattcaagaagaagataaaatagggttattgattggaccaatcttaggaggagtaggtggcttgaattgaacgttcaatttttcaacttattttaatcataatagacaaaaaacagaaaaattttcctttacaaacaaccaaaattattttgattcttttcttccctcccaccctcttcatttcattgccaaatatattcatgtgccaaagcatcaaaacagagtgagacagctaagaattctactgaaaaaggaataaaacttac
>HRlnc5542_1	
ttgtaatgacatcagaatggttgaaacagagcatgacctctgaatgtgtagcaaaacatacatcaaaccctttattattaaacttgtaagatgttacaagcttcgacattcactttggataaaacttacttaggaattctcttacttagaagcaaacttgacaataacaatcaaacatgccaaaaaaaaaacaaaaaaaaatcttctcgataattaataaaacccattaaaaggctttatgtttacaatgtgattttgcagggaacaggcgtctagagcaaatagtgcagtagaatttcttcttaactttgtgagaaatgggaaaaaaacaaaagagtaagttagcatcaacatgcaaagccagcacgggtcctccacaatacgggcatgctgcatttgctccttttctttttactactttttcctgaagatcgaagattgataacacacccattatttttctaaattttattagctgggttctaccggatgcatggttcttatatatacacacttgaaaatggcgtttgttggaaagttaatcagcaacttcaaagaaattgtgtatttaaatgcttagctgggtgctcgcaggttacagctgag
>HRlnc7376_1	
gcagaagcgagcggtatttggggagctacggctacgataacggccaccggacggacgtgaacgacgtgtcggagcttgtagagggtgatatttggtcgacggtcgacgatgcgtcagagagaaacgagaccgttgttatcgataataataatattaatgaaaacaattcgcaaagcgactggagtccacatgattcggtggagagtaacgggagttatcgtcaccgtcgggcactacgggacggccaccacgtgggagggttgtcgttggcttttgaaactgcgtcgtcgcagagaattgtgcatcagttcagaggcggtgggagtgacaggacgtctgcatccccacgtgggcatcaaatggctacgtcagcacccttgaacgtccctgattggagtaagatttaccgggtagactcggtcgagtcgttgcatgactcagacgacgggctggacgaccgtgactcagagatgatccccccacacgagtacttggctcgaagccgcaggacgagcggagcttctgttttcgaaggcgtgggtcggaccctcaagggacgcgacttgaggcgtgtgagagacgcagtgtggagccaaaccggattcgatggttaggtaattataataataatatttctcattaaatacattataattttttccttgggcaatgattcggttgagttgaactggaaagttaactcagcgacgactgagctcaagcctgctctatgaagtgacaaaaaaatgtgttctgcggtggcggaatgaggcggagatggcggcaaaaggaaaggaactcgctctttgtcaactggcatttcatgaaatattaataattataatcttaatttcgaattgtgctagctttatgtaattgtcttggagctgtcagtcattttcgtttacattttttcatcaccagatttaatataaatatataaattgtatatttatacctcaaaaaata
>HRlnc7623_1	
gttgttttattaattgaaggactgtaagtagttatatcgtttcttctgtgtataaattttgtttgagcaacaacagaacacttgtattctcttttagtacaaaggaactgattaaaaatattataataataataacaataacaagcacagtgcaaaagtgggagaaattacagaacgactatgtttacaggagccagtgggactacgtatatatcaggcttcagcgtggaagaatattagtacttgtggtagatttctccttcgattttggcttaatttatcacttctctgtgagcaaatgcgctactatactagctcgcatgatttggcttcttctatcccacaaatttatctgcctcaaaagttgggttgatattctgcataattacaagcgagacatgtaagaattaacagggaagtaagaaactacaataggagctccagatgattttttcgatggtttgcttttgggcttagaagctttcacagcatcattatcagctactcgagatgacgaggatggaatgaaacaattgaagacaacagaaaacaaagccatgatacttaattagtgtcttcaactaaaaataaaacgagctttatctaacttatggaagagactgggctgcttgtaagtgagaagatagcaaatataaaattgattcatgagaaggcttggaatcagatggtggttatttgtagtgtgaagagaaacgggattggatggatgaacttgccgagcaag
