# Supplementary material for: Computational Identification of miRNAs and Temperature-Responsive lncRNAs From Mango (Mangifera indica L.)
Source: Front Genet. 2021 Jun 7;12:607248. doi: 10.3389/fgene.2021.607248 (PMC8216217; doi:10.3389/fgene.2021.607248)
Supplement: Supplementary Data Sheet 2 — Cold responsive lncRNAs sequences. [file Data_Sheet_2.FASTA]

>CRlnc100_1	
atgcatttagaagtaaattattttaataggtagaaactgtaatccaaaccatattttttcagtttgatttagtttggtgtgaaacttaaaatggtttgagtaggtttgaaaattttttaaatcagtttttgcaatgtggttggataaatctctcaaaccagccccctaaaccctaaatttagaaaatgtttacaaagttaaggtccttaggtaatcaatttttaaaaaattacatataccatcgttttgcaaaattggatctcatagaaggttttacatttaagaacattttctcatcttgcaatggttggagatcggtcttgatatttcacaaattttatttcatattatatta
>CRlnc1000_1	
gagattgctcaacctgcaaatcctaataattaataaaacaaccagctccaaatcaagataagtttcttatccaatcacaataaccccatattgttcaatcctaaaaagtcctttctttgactgaatataatactgcaaacaaatccaacaaaattatttttcctattgaacttcaccttaaacaaaattcttcttgaaacagactggagattaggtaatcaatatacaaactccgtaaacaaaatccctgcctaatggccgcaaattttcacatccaattgaaaaaaaaaaatctaaactaaaataagaatgaatagaccaattcaaaagcaatcctttgacagaaaaactggacctttttcctaggaacaacacaaaaaaagactcataaaaattaagaaagattaagtactgattattcaatcaacggaaaacacaaacttaaacatacccaggataccaaaacttccatg
>CRlnc10012_1	
ttcaatatccttcccattttcaatggaaataataaaataagagactttgccattttggattggacaaacatgctcttgtataaaatataaattttgtttttgaaaaaagtctatttaatgttattcaactaaatagaatattttaaactattcttggaatgaatttgttttcctagtagaattattgtaaattgttttctattagaatgaaagttgaattttgtctaatttgtttttttctctgaaatactctaaa
>CRlnc10013_1	
gcaccctttatcatcagccacaaattcatcaaaatgcgattcttcagtgagctgaaagaactgacgagagttaaggaaggaatgtttgaaatgaagtcgaagaagaaatgttcttgggaggggaaataatagtgatggcagtgttgggcttatgggcagtatgtttgaggccatcgctgatgagatatgctgcagaaatactccaagcttttttcccaatgccatgatccgattttccagagccacgccttctttttcttaactctgtttaagtaattccatttctagtgaactgtcataaacatccaaggatagtttgagtagtaaaagaggaagttttcacagagaaaattaaataaggtagctgatatctagggtagcgccgtactgaagaacagcctttatcatcagccg
>CRlnc10027_1	
ggctgatatactctaaggtaaaagtttcgtcttgatacgccatttaagaggagaagatcgatgagatgaaaagtttaaagactgtaaaggataattaatgaagaggagaaggttgagtggagacggggagtgtgggattggtatataaagagaagaaatgaaggagataaagggagtttcgtttgaggttcgaagttagatcccgg
>CRlnc1003_1	
cacgcttccgggtttcctgtgtggtagggttttcaatcaaaagcttgaactttaatgcagttctttaacattgtcactcggttatacgtcaaatcgtttagtcttcattttgattaatgcactgttttaaaaccaggatcagacctgatcatccaatttgattaggaacatgtgctaaatttggtccaaatcatgaataaaatctgttttagtcattggactcgactaacatgagtttgaaccgggg
>CRlnc10056_1	
tattaacaaaaagatgtggaatatgacaacatgccatagatgtcttggctccctctgatgacagcatgactcctccacatatctcatcttttgcacaatagattatagcacgttttcattgcagatacagcctaagttaccttcttgcctcgtaatattttttaaccacttaacctttccccagcaatactagtcaagagttaccccatagttcatacttcataatttttttcaagacctcacatttttagatggccaaggattatgataaccattgaagtaacaataactaaactgcgagatccaggcaataattgagactaattgaaaggctttcacagattccatctatactacggtatgtgatactattaacaagtccaattgattttaatagtcctctcaggaagtttctattgtttcccatatatgtctttcaacaagcatattggcattattgcataaaaaattgcttgtgcaacacaacatccactctgaaacgtcacaagcattctcagaaacattttgaagcaaacctggacataagaaaattgtagaaaaat
>CRlnc10072_1	
tgagaagtgaaatcaatagtcttgcaaaggaattaatcacaaggccaaaagtgccaacgttgttgggaagttagcatccaaatcaaatcatataattaagctgttgattactcaacaaatgcttaccatacatatcatatcacaacaaatattataatttctgtgtaaataattaacttacaagaatgatctgatttcacatcgagcacaagcaaccaaaaactcgcttagatttacatatatatatatatataaatcaacaagcacgccaatctctaatatctgtgtatgcaagcctcctaattaactattaagacgcagttggatgatcttgatttgtagtagtaggtgatggctctccacctgcaggcaagtcttggagagcagccatcatccttcgaatactaacggatcgagctggtttgaaactatgcgatctcttgtaattggatttggagaagatgtttgacgatttagaaaggatgagataaaccagagcttgaacaacagcaaacatcaacaccttgatcaaaatatcctgtaacccaccttcaatcatcatcttggctgataaaaagagataacccgttttgatattacaagacccatatgcaaactacgcttatatagagatatgtaaaagaagccgatcatatttgacgtgttgacctaaacttggaacaaagaaatttccaccatatccacttgacgtgtattaacttctttcttcgaagtttctatatggaggactgggttgcctttgacttgggttgcttttgcctgaaagtcggttaaataattgaatgctctacttgtgaacaagaatgtttttgtttaatttacgtgctgaaaaagtcggtgagcatgatgtagttaaagttcctttaaaagataattacttgaacagaacaaattcgtctttcagattcttggaggatgtggcgccacatcaccttactttattcttatcacagaccaaactgacttgtaagtacttatctacaacggatggttcctgaaaattagatttaatttaaagatgggcatttgtgaacccgaatg
>CRlnc10105_1	
tatgccgtcacatattgatcgctactgatttcaaattttaaatataatataccgtaagttaaccacatttataatattcgggaacagagacatacaagaaatagctgattaattcgagagtataaaagacgacattaccggaggttagaaaaccagcaaaccctggtttgaacaaatacagagaaaagctgtaaataaccaacttacaaaatattgaaatctggttccgttgtgagtagattataaaaacacatgcacagcctgaaattaattaatcttcatttgactgaaatcacataagagatgcatgaagtctacttggatgctcaagatttggtaatacaaaacgtacatttacaaaagcagcaagcattttctatcccgttaattaaaatgaataaaatcattcttgagaattaagttccctcacttgtaaatttcaatctcccaatggtgactttgttcacttgtgtattctcactctggatgagaagtccaatagatgagtccactga
>CRlnc10107_1	
ttccctttccacgcctttgagaggtaatattaacatgaaagttttatggtgggtaggaaatctattttgtataaacctttcaattccctagcctcatttcttactcacaattttgagcttggcgtgatagctatgaaatgaacctgaacttcatctcacaaaaatcaactaaagaaattaaaagaacagaaaatgataagagaaactgaaccggttaccttgaccttggttgatgaaatgtaggccaaatttctgctcaagtttgatcaatttaacaagtgtaactaatatagaattttcttacaagaaaaaattagcaaacaatttcatagttcaattaaacgttgcatatcatacaatatgcattgtgataatgtattgtctcgtgttgtatatcaaactgaaattagaaggtatgaatcttaacaattgacttgaagatttacccataatacgattatttgtaatacctattcataaatgattcgaggtctcgaactttctatgttggcaaattgttagttcttcagaggaaggaggaacttgcttttacttttttgagcctgatgatttgctgtctcatgagtgacatctttattgtgccattgggaagatgcaaattttaattatcgttttccattccttgcattttattactttgttaaaatacccattaatttaaaaatttatatactttagcatgtctttcagagtgcgcggctcagttttgtaaaaaagtttgttgcaagaaattcaaatagactcatcctgccttctgttgtgatattatatgacgaatcagattattacttgtgcaggaagcggaactagccaggctgt
>CRlnc10118_1	
gttttgaaaacattgatattcaaaacagaaagaggtttgctgcccaattgctgccagattttgtgacctaaagacttccgtgaagagcgtcaactttcgactctattttatagcaaacatcttctttatgttgtttaactctgcatggcaactatatttaagttaaatctctagtatatgggccaaggtaaaaaaaaaccgagatttggaggattagtattctcaaattctaaaaatttgtagactgcaggggggcaggcaggagcataggggaagaatgatttgagagttaagaaagacaaatagtagtttaggtttttacttaagtatttacgtatatataatttagtgggcaagtttcattatgaggttgggtattgtatttgttaatgacgtctggcggactagatcgctcgaagcatcctagaaatattaaatttctgctaagtacgtatacacgtatatatttagtagaagtaaggtcaactttgagtaattttacag
>CRlnc10124_1	
gacaaccatataacaatcccatctgtaatgttcataataatgatcagttcatacaaacagcataaaccatttacctatataataatgaattgtttagtgtgctacattggttggtaattaagttgggtgtgtgtacataagtttgacagaaaatctcaacctttaagctagtttttggggtgggagaaacctgataacactttattgcagatccaattagtggtatcaaagcccaaggtttatccctatggtgcttaaactcaggttgagggaggttttgcgcaccttacttcccggttggccggttgagggaaagtgttgggcggttttgtgcaccttccttcctggttggcctggttgagggaatgttagtattagaattgttgtgagtgggagttttccagcctggcttaaactcaagttcagggaggtttcacacatcttactttccggttggtctagttaaagggaggttagtgttaagttcatatctcaagttgatcgggaattaagttaggtgtggatatatgaagcttatcttttagggtcggatcgtaccaatagaatatcagaacatccgtagaagagaacactatagtgatagaaaacaaacctctttaccccatggagtgtcctt
>CRlnc10132_1	
tgtcttctttattataaacaaattaagtccagtcaagacaagtacatctagattctccaaccctcctaaaacaactcaaatacaataatctcacaaaatttcaattttgctatgaaacatatagagagagagagagagagatttggaaagtaagaaagatggattaagattgaatgagaaataaaatagtatttgttggtagtcataattacttgctttaatggaaagagagtgaagatttattaaaataagggagaagggattcagtttggtaatggtgttagccttattaggcgtcaacacggatcagtacctagcggtaattttactgttgatgctcattctgaccaccggaaacggtggaaaatggatcccgtttgccgaaggtagcggtactggtaccggaggaggagggggcggtggaggtttctggtatgcggctgctcctacttccaatgtcggaatagccatcg
>CRlnc10166_1	
agggaagcaaagctgatgagacaaaatagttagacatgatagtagccatgggtaaaatttcaagattaatttcagattataatttcactcatttccatttccactgctcttcttacacatgtctagctttcaaaatcaaccacccactattcatcttccatacataatttattttttctttttttacacaataattttacaccatcagccaatcccaagagtctcctgtaaataccattagcaagtggagcgccaataatggtggaaaacaagcttaaaatttcttaattcttgagctgattaaccgtctcttactcctttctcttcaagctgcagccactggctcgct
>CRlnc10167_1	
gttagatttcatccatattattaaccatatttaacacaatgccaagggtaatcctaaacagatatccttaactctgccatttcggatagtaatggttcaatcaaattctttttgcaaaccacaagttttcatgttcaacaattgtaaaattataaaagatatatctttccttgtcgaactctaactgagttcgcaactcgtttagtcaggtactccagcttctcaatgaggtatgttgccactatttgctaccatatagacccacgagtcatgacaaaataaaaccttgttctgactttttatggtatgaaagacacttgcacttgcatagcagcctatccatacccaagggcctcgttacctgttaaagcactgcagagattaaggaaaaggccagagcttactacagtggcgaattgagtttcaagcttccccgagcagacttttgcttggttagttggtgactctactagttacatgggtgttaagaagccttgcataccatgtctgcttccgagatatgagcggataagcattccaaca
>CRlnc10193_1	
gtggtgaaatgtagagaatatgtacatataggagcactattacggtacaagcaccagtaagtttaacagattgattgttgtcggattaacattatgctcttctgggcatcaaatgggatagtttattaaccagtaatgtaaccagatcgataccttagtattttccatacatatataggggaaatcggtaggtaggagtagctgacctgaacatagtgtttctatggattcttttgtgattgttgaagaggagttgggcaaaatgaagaagcgcttttgtggacagcagcagcttgagaagtgcttttgcagatgaaagtgttggggaatttataggttttgcaaatggtggtgtagctttccttcttttacatatttttaagagtttatatctattaattcacccaacaatgttggtttctttaattctagattgggaacgtaaagacttgagaaactgctcatttgaacatgcttgtctttgttgaatcagtttaattggaatgtatttgagatcatcagtgacatagaattactctggcctcatgccaatttcaatattgt
>CRlnc10228_1	
attcagagttcagtaacagcagaaaatgaaagtttcagaaaagatgataacatatattgaagattgcattttacccagaaaggttgaggcgaaatcagtcccatactctcaggtgggagatagctcacactttgttccatagctcattagaccgtcatggatggtctatctcaatcatcacaggttatcaatataaatccattcaaattccatatgatgcctaatatcactttttccttctcattctgtgtccactccacatgaaataaccctgcatacagctatagagtgggcgaactcactgttaaagcactgcagagactccggagcttgatatattagccaagtgagtttcaagcttgcccgagtcaagttttgcttggtcaattggtaccttaaattcttgtatgcgttaagaggccttgcatgccgtgtctgcttccaagatcttgatcaacattaacaactaatacgatccaaatggccatgagatatc
>CRlnc10256_2	
agcaatgaagaagatgattataaataactgataggcagtttgatgatgatgacagcaatgaagaagatgatgagtgttgggatgattagaccgatgaagatgataatacacagccagattttggtggagatgatggaactgtgaatgaaacaggtagataagttaatgaaggatgaagagaaagtgctagtccctctgcttcctgatggtaggccgagagggagctggtaaaaggacgcaaatttctttatgctgtgtcgctttaattctacagacattggcccgaggctcatcatttgctttaaaatgtaaagcctgaaacttattcagcaatttaaaggatttggccattattaggggaactgattgccagtgggaagggataaatcatttatcatgtttctgatttttaacttgacgattctttttcttcaaatattctaagtaaaacataagtcattgcgataaaaaaaaa
>CRlnc10262_1	
gttatgttccgttaaatagaagtcactgactgtgacatgtggaatggttttattgggtgtaaggtgggaccttggaaattgaagtaacagacttgcgccgggtttctgatcttgagtgttgctggcgagtgtctgggtatgttgcaagaatagtcatacgtcaactcttgagaataataggttgtccgattcccatacttccattccaatcttgagcactcgtcaaaaaaacaaataagtaggataagggccctcgtttccttaaaatcaaaaaggacggaaggatgacaactcgttactctttttctaagaaaggcgcactccaagcaggtgggtatcgacagacactacgacttaatcaactggatccaccgaagcaatttcctctacaatgaggctctcattgatagatagattagtgattgggtcacccctcctggcaaagaaagaaaggcaggttcaggcgattaatcactaaaatatttccctccctttctt
>CRlnc10264_1	
tgcccctttcaactgcaaaggtttcagcattgtcgtcgcatctatatgcatgatgattgcattggtctttgcttgcatgctcaaaacagaaaatcatttaaccggagacaaagaggaagaagatattgagacaccaattttaagttgaagctacttacagttatatccaattcaagtagtttgctgaaagatactgttctgaggcaattatctcattgttttgagtacacaaatttccttggaaatttcttccgaattattgctttaaaactgcatcagttgcctgttgaatgtcaacttaagactattgaatctcatccaagaagataactaatccataatgtagggctggaaacacgccgagccaagccctatttctacttagcttgggttcgtgtgtacttgcttggattcactcggttataaggctcacttcaagagaattccatgacgtctatatatttttcatacatcagtgggaaggagttttaggttaatcttgtacaggtctgaataggctctatatttgagaactaggtggcacaattggcttttatttcag
>CRlnc10268_1	
aataaattaaaaccagataaaatttacattaaaaattgaccctaagtggccaaaccacatcaagaattgatagcaaactatccacatataaaattttcttctcttttttcccctgtttggtgacaggaaaatccttattgtcacacagagatcacgacataagaacaagcacaaaataaaatgaataacaacaacaacaaaataagaaaaaataataacaacagaaaaaaatcaccaccagccataga
>CRlnc10282_1	
gcggaggggtggaggccagaaacttttctcatgagctttggttcaagaaatcctgtaaggagtggggattcaccggtatgatttgtttgtcttaattagaaattcatgtcgttcttcttaagtatcaagttgggttggccatcttaggttttggattttttgcaaggtggtgacttgaacaacatgcctgcatgggctatcttcttaacgcatcatttttttgtgtaactgcaagtgttcatatagactacagagacaagaatatggtagaaaacttgaaatttttggtttgtgattgacagatctatatcttgagtttgtagtatgatacggctgctctcggaatgtgttttcttttttgtgaaatattaccaagattaatttggtgcttgtatttaagtctggactctggaatgtctccctattttctggatgttggatgtcttcctgatgattgttgctcttaatggaagccattgatgaagcaagtatattattcttgttcctgttg
>CRlnc10287_1	
attcacatcattcttcatatttgtatgcactgtcttatgttttcaccgagctaatctcgaagatgaatggtgaccaacaaggcacatacatgatctatcgaggacctatttattctgacaggctggaatatagaaatgaaaatgggaaacattcaatctgtatatgttatcggtatatgtatacctgagaagcagttgataatttgatttgtgctgtgttgaaattgaaaagtaatttggtatggtag
>CRlnc10293_1	
ctaagcagtatcaagtaaatcttacttgattcatcacttgcctctgccgatatgcttgctcaccaagttacttcctctcaataaataagcaagcttctagtttacgcctcacttcagtctcgcctctccctattgtttgtattttcctctttatcttaaatttcaattttttggctctctgttttcatctcagggcatacgaactacttgaagaagatggaacacggagcctttcaaaggaagccccagggccggtttccgccgaaaagaggtcgaattctcatcggcatattgaaggatctgttaggaattaaaggtgaaagaagaggtgccggtgagctcaactcgagctcatccactccagctgcaattcctattagtggctacaactcggatgctccgtctgagtcttgaaatgatcagtgatcatgcttttaaggtctaatcatggttgatctggttgattttgttttggtacttttgtatgtataatttaatacatttttcttcatttttggatttgtcgattgaattaaagagaaggaagggggttgaggatgggattttgtggaattggaacccatgtttagacctgtaaattattattgaaccctaatttcgatgtaaaattgttgtgaaaatcgtattgtttatagaaaattttgaatttttttatatgtggtagtgacatttgttggagatgatcgtgg
>CRlnc10293_2	
ctaagcagtatcaagtaaatcttacttgattcatcacttgcctctgccgatatgcttgctcaccaagttacttcctctcaataaataagcaagcttctagtttacgcctcacttcagtctcgcctctccctattgtttgtattttcctctttatcttaaatttcaattttttggctctctgttttcatctcagggcatacgaactacttgaagaagatggaacacggagcctttcaaaggaagccccagggccggtttccgccgaaaagaggtcgaattctcatcggcatattgaaggatttggccggactaaaaggtgaaaggaaaggtgctagtggtgagcttagctcgagctcatcgactccagcttcaattcctagtagtggctacaactccgatgctccgtctgagtcttgatcactaatcacgcttttaaggtctaatcatgggtgatttagattttatttttttatatacacaaactttagtacatttttcttcgttttttgaacttgttgattaaattaaagagaaggaaggggaagaggatgggaa
>CRlnc103_1	
gatccactttgtacacttttggtcttgctggcggtggcagaggtgctattggtttcttgcttggctttaatggatccttacgcactgcatggagcattgaatgataagagtttggtgctttcatgtcctctacttcagctcttgagtcctgctgcaagtatgcagatgaagaagaataataattataagcgtccatggaaatagagttttcgcctgtaaatgaatggtgtttattcctgggaagactgctt
>CRlnc10308_1	
gaaagccttggtcatgacatacctggaaaaacacagcagcagatcaatatgttattctcaaacaaacagtacaagaaaaatgtaaggcaaataacctcacagacacacaacttgatataaaaatggtttctcatgcattgtaaagtacatttctttaggccgacaaacatcacatttactaattggctaggctccctcatcatgtcttctgtgaaactttctagtgttctaagcactatagaacgctctaaggtgccatgtcaagtctgcctttaaaaaaactgccaatgattattaaaaaataagaatttactagaagagaatagctaaaacactatggaaaaacaaatcattcagaactacacatactaaacataatactactatataaccatttcatcaagcatagaaatactgctcacagtagaagactccacattatatacgttaccaacaaggataagcagcaggaagctcccaatgggtccttggatgactaacttcacagattagatcgagcatatgacttgatcatatgtaatgtaaacaggtccaaggaggtacaatattttcaaaacacaaccacattccacacacctaattttataagttaaaatccatctagtcaatcccacgtgatgattttagtgtctgccttcataagtgcagagaataaaacacaaaaccaccaaaaatatcaaagtaatctataaagtaatgaagaggaattcaatcatccactatgtgaagtaggaaccacaatgttaaagagatctccccactagatttgaaaaatgcaactgctgtcatcaacattattaaaaaaaaaatcttgtttaccagaatttaaactccgggagt
>CRlnc10316_1	
gattggtggtcttttgggaggtttggagagagaaagtttccagcttgagatctgaagaaaggaaaaggatataaacaagaaaacaaaagcaaaagggtaacatattgagcgagattgggctcttgtttttgtttggttttgggatttagtatatgggaaagtaaaggaaatggtaagagaatcaatggattcaaaactgtctgacattagatgattcggtgttcattgccgtgccagataacagctcctacaatatctgattctgatcgccgattgattaaattaagttctcctgtccgtgcatgacaagttaaagcagagcaactatggttccaagtttgcaaatttagaaaataaaaagagattattttctcatatgaaggtcggttctggagttcatgaagagatgttatgtgtttagagcaaatgtgaaaaagggtttctctttaagtgatcaaagttgctaacttgaaagagaga
>CRlnc10321_1	
gcacggttatatgacaagcaagacgtggcaccgtggcatgaagctgtgacaccataaagctaattgacagacacaatagagtgcgaggcaaagagtaatactaagtgtacaaatatttctcactaacttatacaaacaaactagcgtgatatgtggttgggaaattttgaaataagcgagaaagtaaacaatcatatctcccaatcacatatactgtcatatcgaattatatgcataggttagaaagaaatgtttgtttgtctaagtttattcatgagacaaatatatgttcataaattatgcaacctgactcaaaagggagaagaaggtatattattttgaagttcatcaatgatcagagaaaatgatagtgacctcagaattgggaagcttttgatgactggcttttagaagcactgcttctacatcagaaccttgttaaaggtacaaatgaagagctttgtcaaggcaaaatgtcacaataattggtccagccaaatcaccgacagcacagcctatccactgaccgactgaagggcgaatgatggtcacaccgatccctgctccgatggaagcaataactagagaggaaccatgtaacacccggattcaggtatgccagtgaactctacttccaaaattacccctagagttgattttataactggaggctctggaaattaggtagtttatctaggttttttgatgaattttgcttgaaagaaaactttagctaaaaattatggagattctcggctaaggaagaagaaaatgaacaattggttggttttataagctttttggaccaatttactctttaaactttttcaaaaataactattttatccttagccaattacaaaaaacccttagcaccaccatataatttcaagtgtaccattcaattttcattcccattttgtctcttaaatccttctaaaataatcattttaccccctttgaaaattattgctcatttagtagttttctataatttttttataatttctttaaataacaagttataaaatcaacactaggggtaattttgaaagtagagttcact
>CRlnc10321_3	
gcacggttatatgacaagcaagacgtggcaccgtggcatgaagctgtgacaccataaagctaattgacagacacaatagagtgcgaggcaaagagtaatactaagtgtacaaatatttctcactaacttatacaaacaaactagcgtgatatgtggttgggaaattttgaaataagcgagaaagtaaacaatcatatctcccaatcacatatactgtcatatcgaattatatgcataggttagaaagaaatgtttgtttgtctaagtttattcatgagacaaatatatgttcataaattatgcaacctgactcaaaagggagaagaaggtatattattttgaagttcatcaatgatcagagaaaatgatagtgacctcagaattgggaagcttttgatgactggcttttagaagcactgcttctacatcagaacctgatcataccgaacaccagatagataggtaatatcatttaataaggcctcaaatacatcttgagcgagctatcgagtttgagctgcttgagtacaacagaatcagggggaagaaatttccatcaacttaccttgttaaaggtacaaatgaagagctttgtcaaggcaaaatgtcacaataattggtccagccaaatcaccgacagcacagcctatccactgaccgactgaagggcgaatgatggtcacaccgatccctgctccgatggaagcaataactagagaggaaccatgtaacacccggattcaggtatgccagtgaactctacttccaaaattacccctagagttgattttataactggaggctctggaaattaggtagtttatctaggttttttgatgaattttgcttgaaagaaaactttagctaaaaattatggagattctcggctaaggaagaagaaaatgaacaattggttggttttataagctttttggaccaatttactctttaaactttttcaaaaataactattttatccttagccaattacaaaaaacccttagcaccaccatataatttcaagtgtaccattcaattttcattcccattttgtctcttaaatccttctaaaataatcattttaccccctttgaaaattattgctcatttagtagttttctataatttttttataatttctttaaataacaagttataaaatcaacactaggggtaattttgaaagtagagttcact
>CRlnc10340_1	
cgaacaagaggtgaattaggagactgcaccaagctcataatataccgtcaagtgtaaagatttatgattgacgcatttattttgttcataattccaatttcaataaatctatgtgtaccttgttttaagtattcaattgggtatctaaatgatatatcattgaattatatggtggtatatcatctaaacactcaattaaaaacatggtatacatagcattattcttccaatttttatggacctaagagaaattccatatgcgttctatgtaatcagtattgtaacctttatgatgtaggctatgcatcatatgggattgttttttttctggttcacgcttacttcctaggtccaatgtcgtttgttgaatgtatttcaattttttttttttctcacaagggaaaatgtaagtgatcgaccaaagtaaattgtttgtaagttgatattgggacatagtattcagtcagtttttactctttttacattcaag
>CRlnc10344_1	
tattggaccatacattttacatctagaatggcaaagaaaaatcaaccagtcactataaatgggacaaggcttttcagtttggaagagacaaccatggttttgaaagcttatttataagagataagtttatccattagttcttcaacaatctcacaaattaccataacaattactaaaaattatggaacaaaatagatgtaaggtcccaatcatccatccccaatcttcactgcaacaacatctgtcgtcaccaggtctccacataaagaaacaaatccaaagttaaaaaaaacaacaatctgcaactgatgcatcaaccttgtgcaagcaattatcaccaaatcacctatcagctttataccagctaacagtcttcctaaagcattgctcaaatatttcaaactcactgccactacaccaggaattaaattatgattgaagcaaaataagatcgcgagaggagcaatccacatgaacatggatgcaatgaagaattttttaacaacctctgccattttcatgcttcaatgcatcactgagatgcccggatgctcaatcaactgtaattttggcgaatcgtcttgtttgagattga
>CRlnc1035_1	
tgaccctgcaataataaatgtaaaaagattcatttaatggtacaatttgaagccaaccaactaaggacaggcttcatagcattgaaatccatgaactaagaggacaattaaaattcatgttaataaatcacaggttaaaattcagtgccacagcctgtacacatcacgaataagctaaccatgtataaatgtataaacaggacaaataagcttagcatgtataaatgaaacatggcagctaaacaagcccgtatcataaaagatgtttctgcaacaaatcatatcaaagtaattgaaaaactgagcattggctgtccaaagtcttgccatattttagaaactgagtgagtaatttgatagtggagcttagacctcaggaa
>CRlnc10381_1	
ttttttttgaaaagaacataataataattattattatataaaaaacataataatatttataacaaataataatcaatggaatgccatctcctcacaaacaacaaaactctcagtaaacaaaaaatagtaataaatctcaactctctgtaccaaataaatattctctaattaatgcttcaacatagccaagacagagataaccaaagacaacccaacaactgaaccagaaatggggacagaaaacccggctccggcgaccggagagggcgacgacgccggagcttcctgagcagaaacggccgcggagaagattgccaaagccaaaaccagcaacaaagccttggcaaagctaacttgagccatttctgaaatgagcgaaggggttggagagaatttagaattggtgtaataagtaataacgagttgcaaatgaatcccggcg
>CRlnc1039_1	
ttcccttggatttattactttgtgatatgcacaatatcactattaatgctagcatttgactttatggtggtgttagaaagcatttgactaaaatgaaaatgtcttgttcctttagccataaatttaaagcaattcattcacctttgccttctaatttttgtccacattagtgtcaatgttatgtttgcagctgattgcttgcaagtccttgtacattagcctcgggcg
>CRlnc104_1	
aaactttctaattacagtttcattgtcaactatgggaacttgtcatgtatttcccaatccctcagcgagaatgttgctaacactatcttgcatggaatcctcatatgcaaatgtttcaccatctgtatctcttttgataaaagacccaaccaacagtccttgagttgtagcatctggtacccaaccttttttcaacatcagatccaaaaatcaggatgcctcacattttaga
>CRlnc10423_1	
gaaaagcgcagaaaatcagcagaacttcatgaaatggttttgtcacgctacttaaacatccttgttgctgtcgtcgcaacaatgcttgtggatgttgtctttacttgaaatttgagctccaattaactctccctgttcctcttcctctccaactcaattcctctccggcactgagaagttgtatcgatccaatcacgacagaactcgtgaaaactgaataccaattccctttttatatttatctttatttcttttcttttattttattttaatataattaataagccaaacacaaatttaagcagccattaacgctataaatctttccactactgctgtatatcaccctccctaacaaaagggtttgaacccagccgtaatttttccccagtaacagctttttactctaacttgaaatgaaaagacttgtttgtcattcaattcaggttgaaattttaatttttcattactcccaaggaaagatgagaatttactcggcatgcaccaccatgaacccagagagagaaggagagagagagggattgattaataaagatcgatattg
>CRlnc10427_1	
gcaggcggcgccatcaaactattaatgtaacccataatttcagccctttccatttccaaatctgatcaaaattctaaaccagcacttgtattttattattccaaataataaatgggtacttacgattcagctacttccactggaagcagcagtggaagctcttcctgttcggcaaccaaaccacccgctggcatcgatgggttactcgccggagctggttacaaggttcgatcttccgagctccgtca
>CRlnc10436_1	
gtcgactattgtagaggtcaagatgctaaattgtaattgttgaactgaagatatcagtccgagtttagatacccaaaccaaactgtcattgttttctatgtaggagttattggctgcccattgaatttcttatggtagccaagtgataactgagctaagctacagcagccagaaaggtgaggaaacatccattcagccagaaaggtgaggaaactgaaaggaacaagatttgaaatgattaggggtttattgatattttgtttggaccaagccatgagctcgtgagctcactgagctaaccaacagcaaactcgagttcaactcgacaataattgagtcaagcctaactcgacatgaactgagccgcaagcagctcaaaagcggctccttgcctacacctctagtcctcatactttgagatctgttggatagaatctccttgccatatgcaaatgtttgggttcaaaattacagtgtctctctatggaagtcttgacttgccctcataaaagcttaatttctccacagactatattgccattgaatccttcactacaatatgtgaagtcaactcgataaacctaattgttgctattttactaatgagcacaatcagttgttaaatgtttgggtggtagtttattcatttttagttgtccacctgaatagagattagagacatatatttgtgttgcaaaatataatattcttggcatggtacag
>CRlnc1044_1	
ttccgttcatctgaacttctcaaggtgaggtcattgtgatcataaatgttgtctgttgtctaggttattctgaaaagggaacaattgatttaaaaggaagaaattgctaatgaattaaaattgtaatatcattgaaacaggcaatggtaattttttcttcccttgcatacttcactgcaatttccactgattaacctgtgagatgcagtacctcgacttttttcaagtttattgtaatatctaatcaacaagggccttgtcaggcttggtcatagaagtatgtcatcagccacatcatgtccccatgaattagtaagttaattgatttggactatggagacaactcagtttctcagatgtgaaagtaatgatgaaatgtagaatggagttgggcacttttgcctttatgcatgtgagagggagggggagttctaaagggcagtgccttatttataagcatgggaagggtctagtaaatgataatatgtatgtggacatagaatcctccctgttagatgttgacagtggaatattttagtgaggataatatagtgtaaatctacgctcacacg
>CRlnc1044_2	
ttccgttcatctgaacttctcaaggtgaggtcattgtgatcataaatgttgtctgttgtctaggttattctgaaaagggaacaattgatttaaaaggaagaaattgctaatgaattaaaattgtaatatcattgaaacaggcaatggtaattttttcttcccttgcatacttcactgcaatttccactgattaacctgtgagatgcagtacctcgacttttttcaagtttattgtaatatctaatcaacaagggccttgtcaggcttggtcatagaagtatgtcatcagccacatcatgtccccatgaattagtaagttaattgatttggactatggagacaactcagtttctcagatgtgaaagtaatgatgaaatgtagaatgggtgtagaatggagttgggcacttttgcctttatgcatgtgagagggagggggagttctaaagggcagtgccttatttataagcatgggaagggtctagtaaatgataatatgtatgtggacatagaatcctccctgttagatgttgacagtggaatattttagtgaggataatatagtgtaaatctacgctcacacg
>CRlnc10441_1	
gtgagcacggttggacccactatggtccaaatccaaatgtaaggcaatggttcagtattgcagttgcgacgaattacaaccgactgagaacagaagtcgtctcatcagtttaccactcaccgggctaatcccaaatatgatgtcgctcatttcatctcttctctaattctctaaccctgcaaaatacaatcaaatctgcagtcaatattaaataatacatatattagtttgtttatatgcaattaacttgaatatgaaatacttgatttaaccgagactgaacgagtaatggcggattcggtgtcgtttaagtttccatacaggatccttaagaaggagtctgaagtggagatggtcggagcagatgatcttcatctccgtcggatcgacttg
>CRlnc10445_1	
atagtctttcaggtaagctttccgaagtttcagaggcctgtcagatgccatctggctttggaattggtcgtgacaacaatgtagcgatatcagcatcagagttgctgagtatgccattgggacctgagcgacagaactctgggtcttttaggaggcactctatttcaggccctctaagaacatcaggaaggcatttctggcaaagattaaaaggtttatctacaggaagcatgagtgagcatgcattttcatccaaatttttgcaaagatcccattaaaattttgctgatatctcccgaagaaaattagaattacttctgcaagtatcttgagcaatgcgtcacaattggcttctgttctctcaaaccagcaatgaagtaattaaaatttgaagcatgagttgcagtggggagatctttcgaatctttaataaaaatttcatctttttgaggtggtctggtttttagcaaaacactcaactttcttttggtcatttcaagagttgcttcatcaataatttataat
>CRlnc10451_1	
attcaatgcatgctcaaaaatttcaacttcactcagatacttctgttctttccatccttcttcaaagggaactgcctcatgcatttcgaccaggttgcttatgggtacctgcccaaaaaatatatgcgttttgggtttttggacccacccacacaatcgcacaaagaacaaaggttatcttgaaatcagagagtgaatgctcctccaacactcttgtaatcgtctattcttttagccaaccaaaaccataaaataaacaaaccaactacaaaacccaaaacatcaggaagtgcagaaatggcaacaatgaccatgatgaccacctttttccttgggggtgccagtattgtgaactagtctccagcaaccgctcgccggagacttgtcattgcaagtgctttgagaagcggtgctgaaggagaaaaaggttatacttgaatgccgatgttaaaaaggaaaggagagcagcaatgggaggagggacttgatctttgcggctgcagctgttgctgttttctctgttgccggccttgctgtggcttgcaaagattctgttgacttctgctatacttttgggttgtgagctcaacctggcatgcatttataacctcctgaagctgtcttgacttggtagctccaaatacagtacttgcaacaagagggtgtctcaaaacaaatgcaaacgcaag
>CRlnc10462_1	
tttgatcccttcgctttatacttcagctgaggtataattcttttaatacagaggaactgaaggtagaatttggcacatgcacaatagttttatcaaaatgaagatggaatttgtattcttttattccttaagctgtatttctggacttgttagtcattatttatagataacacatcctcaaacaaaactcatatctattactcaagtattacagattcttttgggcagacttctctctcctattcactttttatgtgtgtgtgtgtgtgtgcatgtggtggaataagtatgctaaattttaaaaaagctatggggatgtggaatactagagcattcctgcttaaacttaaacctgggtatttagcatgtctctcctgatttggttttaatattattcttgatatctgtgttattagtgcattatttgtagtccagaagtattaataagatacttgattgtactgtactaaagtaccagctgtttattgcgtcattatatttgaataattttgcaccatttcgtatgtgttcccattacctgatgcatttcatattagca
>CRlnc10469_1	
acaggctacatcctcatcctcttatttatgcatatacaatttcgatgatcatatcatgaactatgtacgtccatgaaaaaccatacagaaaaatatttctttgcctggcttcatcccagctctcccaccaggcgttaatattctctctcaattgcatatatagattctgtgctatacatgtcaaataaaaacaagagttaaaactacagctatcaagctttttgccccatactcggcaactgtgagatctgctgcccaccatggtagtttctttatagacttgccagagtgcagacgtgcaaaagaaagattaacagtagagataaagaagcatggatatggctgaagcagcaccaagcatcctcctggtaaagaattgggcaggtgaacttgcctaaagatatagtggaaataattattgcatagtctcaagcactctggtcag
>CRlnc10490_1	
caaagttctatgccatcaagcagacataggggcacttcagtttcattgagacggttctaagtaagaaattacctagaatttaagattcttggcaagacttctgatgtagggtatgtgctatttgcttttgccggaatattagcatgtacagatatacaagtctacatctggtaatcttttctatatttaatggctcatagcattgtgatagtattatttgctggcggtgcacttgctattcttattaatactggaatgagattattgcaggatttgcgtgtagaacagtaaaagttcctagtg
>CRlnc10495_1	
acccttcaaaagaaagaatatgaggtttgttgttgttctcttcttttcaggaaatgtagatataatcttccgtatgcataggcaagaggtctacttgtaattacattaagggacgctcctccctttagtattaaatgtataaaatgtaaaagaatatgatagttttaacaggcgcaacgtatgtctaaaaaaaactgttatgttggccagtactacgttttattgagaggtcttggtgtagactgatttaaaaggggaaatagtccttttctaagtgaccatggattaaactgtattagttttacaaacttttattaccatttttggaacattgttcttacctgcaaaaagtttcacagatctgcacggacacatcgctca
>CRlnc10511_1	
gcgcgttgaaatagatcttttcagtaattactcatttactctttatattgtatattatatcaaaaggatcgaccacagtcagtagctacttttgtgatcccacagcttagatttacttgagaagttttctatgatcaatatcggatggctgtgatttattttgatgtgggtttgctaaaaaatctgatactgatatgaaagtttggatttgtgtgatgattgcaggatgtacagtggggagacaagg
>CRlnc10518_1	
agttcctcttctagaggtggaggccatggagatgatcatgagtcacgtgacaggggccgctactctgatgggcgtgataggggtcgtagtcctagtcgaagccctgacaaaaggtctggctggggtgatcgtagtagaaaccttaatcgtgaccgcagccacagtcggagcccaccatttgcacgtggacgctctccactgcgtagctttcaccaggcaatgatggaacggggtcggacatctccaccacctcagcaacgtcagccaccttacaacggtgacagacaaagggaacacaagagtccatttcgagaaagatcaccaaggggtgcaagtggtcaaccttattacggggaagaagatgaggaagggatgatacacccagaatgaattatggaactaggtcatttttgagagcctggaagatgggcagcatgattactaaatccatgcttggaaaaaattttgttgatctgattgtatctctaatgctgctttttgccggtttcagtcggtttcaaactggcagttgaggcaattgtaagagtaacaagggctatgaagtcccgttttggtgaatgtgtctaccttaatgaagggtcaattaggtgttggtcttttaagtatatgtagtttcttagtttttagtaaacgaaatatggaaatagacgtgtatgcagcacccgaagcataacaaaggttttttcttttaaaatgtattgggccttgtaattctatgactttcttttataattatcaaagtctggaagacgagccttattcgttgtatgaaggaagtggccggtgtaaaaatgagtcattttctgtaaaagcaatgttgaaaacctgtgaagagccctatttcttaccctaaaaatcaagcctgtctcttccacagcaagcaagttatgatctctaaacgaaggctgattttcatctgagg
>CRlnc10523_2	
tgttgatttggaggataagcaaagttttgttcggttggagggtaagaaaagtcttcttgatttggagggtaagcaaagttttgctgcgcataataatacggataattgaaaccattgtacgaagaagaagatggctcatcttgttcatggtgatgttcatgttcatgtccaccttcttcgtcgctctcctttatatggatatgacctgaatccgagtccgtatctaaatccgatccggaagacaaatgcaaatgcgaatcttcatgtatttcctcctctttcaatctatcatcagccgaatgagaaatcgaggtggaggaagacgagttccggattttcctttgcttggacgaggatttgccttcgtcggacggcaaggtgagaaccggagagtccggcgaagatccagaacctccgatcacgagctcttcctccacgaattttcgaaacgcctcaccaacatccttcaacgaatagaaatacgacaagtgtgcggctgccaacgcgtagcgctg
>CRlnc10529_1	
cactataaccacatacttctgcaaaaaaacgaagcaaaaaaaataaaaattacacctcaacatgctacaaaccacgataaataaataaaaattcaacttaacgcccacgtttagatgtcgagaagactgtggacttaaaccttgttaaatctaaaatttcatgttatttcggcttgaacaagacaagaagaacgtaaaacaaccatttcaccctcattaaaacaataattttaattcctcaagttaaaagccaaaacgaccacggagatgacaacagcaattcctcttctttgctttcattttctcggcaacccaacagaaaatacgaaagccgaagagaattgaccaccagatcacacaaagaacgaacgaacgaagttcaaccgtcaaaatactcaacgactttcaaccttacccgtagcagagccgttaaagataccggagggttgagacggcggttgaatcggacgcggtaaagtcctgttaagtcgtggctacagagaagagagagaaagatgagcgcgcgtgttgaattttccttctgcagttttgtacagaatgaatgaagaaaagaaaag
>CRlnc1053_1	
ctcggtcataggcatctataaaaggtgtgtgcacttgagctttcattgttttaaaaaatttttgttatatagattgtctaatgtttattaattctgttgtgaattatgtaatgtgtctacgaaggtattgcatatacatatgcacaaacaatgaatgtacagtgaggatagaaatcaaatttctacaaaagatgttagaattcaaatgtagg
>CRlnc10533_1	
gtttctagactaatgcaaaggtatactttcttttgttttctcaatttcttgacacaattcattgatagttctttggtataccatcttgttttgaggatgtcatctgtgttttcatggaaggcttttaataatttcagctgtcatagcaatgatttatgacaaagactctattgacatttgcatatacatattgtaatacgcacatacacatttgacgaatttacgaatcaaatacagaaataccaaagtgctgggttagatttgtaatctctcttttccatgattttattctgaacctgttgatttctattagcacattaacttttttcctctggctgaataatttttttccctctagttaatgtatacctgtttgttggggatttgaatccatgtttgatccaaagtttaaaagcataggaatacaaaagaagctcctttgggttactgactgttatatgcataggtatttagaagggacattggat
>CRlnc10539_1	
ggatacgcttggaaggagaggcctcaacttagaaaattgacgtagcatgcaattaagcaaagaacaacatttgttactttgcatctatttctaattttcccctttatctattttcttttggtgtttattatcaggtccagaaaacaagacgtttctgtataggtgtgtgtactatatttgcttgggtacccgtatatcgtctcatttgctttcttgaactccagcaactgtgcttatatctctttttaatagacaaactcagacaagactcattaagtattgaatgggccatgatctgccttcgtagcttcaaaagtatgtcttctatgtttactagtaagtttcttttcccccttatttttcttttttcttttcaattttttctttgctagatgtcccg
>CRlnc10578_1	
agtcaaaacttccagagaaagatatgccaaaggagaagcactaactttctgcaatgggctggttgtttgatgagagtttgtagtatttttccctcaacttttgtgactttttgatgatttattgagaataagtcttaatagcagttgcaacaaacttactatattttattttaattatggtttgttaatatactagtatgtaactctgcccctctactgattttaggtttcatcattactttggagtatcgccttgtaagccctttgaggtggtttaaaacctcctgtttgtcatcaattttaatattttctctacaggatgtattgaatatcaattaccgaaaacagtttcacatgggtcttgaagcattttggagaagatttggcattagtttgatgtacttctgttttgtttgttgtttctcaatggacttggttttccacctctccaagagtttgcattttgtattataaatcatccttatctcagttggttgatttatgatttggtatattattgctccaaagtctacatgtgtcattgtcaacatagaaaatatagtgatctaatgtcaatttgttcttg
>CRlnc10599_1	
gatgaactacacacagaatatcaataataatagttagtacttaattcttttttatgcacgtgcacaaacggccaaaccaccaattccatattataataccatctagccactttaattttgtacaagtcacaaggcaaatgatagtgttacagagagtaacagaatgactgagtgagtgttactagcatttttcttaaacaccattattagtacataataacatgcatgtaagaaatcatctagccttttgtttaaaaaatgaaaaaagcgtccaaaattaaacaggtgagtccacgaattgcaaatatggctagcaatggaaacataaattaattacataaaacacaaaggctcagtcacaaaccaatgcaaaaccagagttccacagccatagcttagtacacagtataaatggatgtataaatgaaggatgaccaactccatcaatcgtatgacacttcctggacactatgcagctcctattcatgcacacttgcttgtcctggcccccaacatccca
>CRlnc10599_2	
gatgaactacacacagaatatcaataataatagttagtacttaattcttttttatgcacgtgcacaaacggccaaaccaccaattccatattataataccatctagccactttaattttgtacaagtcacaaggcaaatgatagtgttacagagagtaacagaatgactgagtgagtgttactagcatttttcttaaacaccattattagtacataataacatgcatgtaagaaatcatctagccttttgtttaaaaaatgaaaaaagcgtccaaaattaaacaggtgagtccacgaattgcaaatatggctagcaatggaaacataaattaattacataaaacacaaaggctcagtcacaaaccaatgcaaaaccagagttccacagccatagcttagtacacagtataaatggatgtataaatgaaggatgaccaactccatcaatcgtatgacacttcctggacactatgcagctcctattcatgcacacttgcttcaggacaatacacaaacacaaacagatatgtatttttatatacttcatatctgccaaagcacagattgcctttcctcatacaagaggaaaaacatgaaagacaagacggcattaatagatgtagcttatga
>CRlnc10606_1	
ataattgcaataaacaaagattcgtaccacaagaatcaaaattcagttcacaaactcaatgtcattaatttatcaaacaatttctaatgcaagacgggaacctcatgttgcttacatggatttaataagaagtcttgaactacaccagatgcaacttaaatcaaattccaaccaacagatgaaaactacaaaaagatatcgagaagggagatgacaggggaaaaattaactaaacatgtatcaagcatctatctaattcacatgtcagcaataactattgattaaatcatgctcacagcagcatgcactgaaaaaacaaaacaaaagaacccctgacacaactaaaatcattgtccttcactgtccaattatcatattaactaaaaagatcccaagttgggatattgcacaaagtggatttaaactactgccactcagtgattcaaatagttgcactctgtccaaaaaacataaatacctcaacctgcttggtgaactagaattccaatgttgagcactcatcacatattataaactatggttttcaacctttgaagacacatacgaatagtaacaaggatagaag
>CRlnc10609_1	
gtccctggaactcctctataacaaaggtgagttgagaagacatacagcgcgaaatcctgtacaggccagcatacaagtagtcttgaatttcggagggtaaaatgtcgttggcaaagctccgaattagcattgcagatgcagcaagtgaggctgctgttgacaaagctatctgggctttagacattttcagataagatttgaaaggagttttgggaagagggttagaaaaagcaaagcttgcttaggctcttgcaaattttttgcctgcttcattgatgctatatattgtttaggatcaaagtgtgaacattcggtctgtgtctctttttcttcaccatggtcaactaatgcattttctaaggatgtgaaagggagaagaattt
>CRlnc1062_1	
atcttcaaattctaatggatgctgtgagtattacctagaacctggtctttgtgtaggcttttatcttcatttggatgtctcttttgtcttgatggtgcttaaaatgaatgccctaacaatatctcatttcctatctttagccacctaaatggctttttgaaacaccaagcttaataaaaaggggaccctaattactgtacttgttgctctatgttcattctgtccaaaaagaaattataatgataatctgtgggagcggaaaatctcatcagttaatgccaaatatgattgctgctccatcaagaccccaatgcgtaacaggctgcaagattgtaattaattttcttatcttcaagtgctgttaggaaaagattaataattgatggtaaataagtattcttgagttgttctctttagtcccaaagaaagatagtccaaacttcttggtgggctaaaacctccaaaccaagtattgtttttttggcctgccactttggtaggaaaaaagtactaagattgtgctggttttgacaatcattattgatattgccaattaacttttattccctcacctccccaaaaagttgctgtttgttttttcttagtgagttttgtaaaaatggtaaacttgttaagttttcttcaatttagagagagcaaagtaattgagagttctttttcacagggtg
>CRlnc10621_1	
gagcaagatggaggaggttgactaagttctgttctgttgtaggatgggcaatgtggtcagttgcattgtgttcttgggcgtttgggtcctgttgagtcgttacagatgtgcgtagataagggcagaaatggtaccttggtgtcttttgtccctttttgtacgttgccgccatagtcaaatttaagctgatttttctgaattctcgattccattttatggtagatgctttgtggccattaaatctgaagaaataatttgactgcggtttgtgacatcccttgtcactattttaataatttagtttttgac
>CRlnc10668_1	
agccacagtgtcccttgcaaacacttctgcaggggttgattttggtgtctgtgaaaggtatgctctctccttgataatgtcttcaaatggcttgtacagattccattcaggcatcttgctgtagttggcaacggccgagtttgctatgttggacttgatagccccagggacaacaagggtgacatgaatcccgaaatgtcgaagttctaatctgcattagacatcaataatattatcagtggcatttgattgtgaaacctcttgtacaaccctaagcaatatcctagcagttgaatggcttatcaagagtaaaa
>CRlnc10682_1	
agtggaagtactggtgggtacaaggcttttgtagatgaaatatattttatgatgaaacatgggagaagattgataaaccatgacatcttttgagaagagaagtctctgacttctaattttgcatatttgtgcacattgttaatggtcgttcgagcttcttagatgcttatacaaatctattattattcagtgctgattaggattgaacttttgtttgaaagtgtgcaaatgtaaagggggttgttgcatctctaactctctcactgtgataggttggttgtcacattgactgacgttctataacaatgcagttttgtacctttattggtgttggtctcatactgtagtatttgtcagaagcagaatgtgactgctagatcaagtacagaagcaaattaccgtgctatggcttaaaagggtccagcagttgctacaagggattgctgga
>CRlnc10688_1	
gttcctgtcacttctgcgtttctggtaagcggtaacatattcaatatcacttagggtttacattaatgaattccgagtagaatttcagtgttctgcctttgcattgttgtcataatttctccattatgatttgagatcgtttctggaagttttagtattatttttgtgtttatctttaatgtaatttacgtgattatttattgatttgtgtatgaattatatggtttcttgtttgattctgggatgataatagttcatacagaggttgagtgatgaacgtggtatacatgtcagttttgattcactttgattttgttgattttgtaatgtttcattattgtgatttttgaatcagtcactatgagctgtatacaaatcaattattgccttcttaaaaaatctacaatatgaacatggctgacagtttcgtgttgtttttgggtttttatattctttaaatgttatctatatatatattgctttcatcaaagttgattcaattgtatttgcctgccattctgcaactttgtactggtcaaaatcaagatacttaatgagataatactcttcttttccatttggttattctttctgtttctgtccagtcaactttatttttttattgtaaaccctgccaattggcaccttgttgacgggatatagatattgtctgggtacatgcttattggtactgtgaactatgaaggactcagctttctaatgacttatagttgttataaattgttgatttcatagttaggtgtgctctggtatgttgttatagcaataaaaaaaaatctgaatacaactgctacattgtcaaccattatatggctaggctgctttgtgggtagttgctttgtaaattaattatacttctgaggtaggttcaacttgtacaagcccttttatatgtgtcattgactatctaatataatatgttagttttacctttttttggctagtggtaagctgttcattgctttttggtcactacactctttatgcttttcgttcaacttgtggtataaaagtttgatttgagttttgaaggtgc
>CRlnc107_1	
ctcaaattacatcaaaccagaccgtgcacacccctacttaaatttgatggagttgactatcctttctaactcatcttatctgtatcagtatttccaaatgtactgttttacatttagcacaaaatttggatcttgtaattggtgtacatttctttcagtagcacacattgattatgcaaaggataaatgtagaatagataatagaatatatcatccactgatagattttatattcttgtttagcagattaagaacctaggtccagggctgatcaaatttcttgagccacttgcttatagtagggatttcacagtgtccttcataaattttgttgtgtaagacattttttatgccacatgtagacagttctatttgttgacaatggaagaaagtgaatgagtgattagggtttagcatcctggtaaagtgagtgatataaaatttaaatttgtgagaaatggggagaatgagttaacctggtcaaatatagctgtaggga
>CRlnc1070_1	
tccattcgctaggttttcagtttcttttacattttttatatagtcatggaatatattatagctcgtatatagaagtctgaaatcgtcaattaatgcatgtaagaaatcctggtaaaggagaatgaatcagtttatggatgtagctagataggggagccggtgccccaaaaagttaaaaattttcagctcaaacttccatttatgcatgcatgttagaaatttttatttgttgtggtggctttctcttgcttaagttacttctcttcaacccctaatctaaccttatgcatcattacatatttgcatatactgccaaaag
>CRlnc1071_1	
gggagtttttattgacacacaagttcatggttacaagaatctatgacgagatgcaaacccagtgacagagagaggtcataaagttccttctttctgcctttttatgagctgcttaagattgtaaactgaaaaccagagggtaagagatgctcatgaagcctctcaaggaggcatcctgtatatagcaagaaacattttagtcacaattacaacagtaacaactgaactcaggattgtgatgcctgcaaatgcaagtccacagaagccagagaacaagttgcatagcactttttgtggttgtcttctaatgagtactgcaaacgctgggaaaccaccttcgtactccttccaagtccagagcttgtagtaaagcagcaatgacaatgacatcatactatcatggtaactatcgcagatgtaatcatatgatcggtctaacgctaacaaggctcatgagaacaagagca
>CRlnc10719_1	
gaatattcatatgggtttcttgcaaacattatgaaatcttatttgtcttcgtaatttagtgctttcaacttgatgtatggctgtttctgttgatatacatgtgtatttctgaagctggggatatgggggattttggtccctcaatagaaccattttaagatggtttcgatctgtaaatactataggatgatatttgttcatgtagttgtactgtaccatgtagtcgatatacattttgtgcagctggaactgtcactgtattgaagagaatgatttataatacagggcattgatctaaaaaaaa
>CRlnc10735_1	
gttggctccgtgaaggaacaccacaattccagtacaacccaggacaaataactccaccatcatttgatcgccttaaccaacacccagataaaaccttcaatatataagattcgatgggatccctgagcctgttattatgaaactttgatgggtcggtggtctgattagaaaaaagctgtatattgtatatggttgacagagagagcagaatttgtatacttgcttggaattattgtgtct
>CRlnc10737_1	
tgaggttcttgttacattcccaatgcttatttctttgtttctagatttcttattagtggtttgatatcacagtattatgtttatttctttgatgtatgtgaagaagctatcatcagagcttgtcttaattactggaggacagaaatgcagagccagtttatcttatttattgaagaaaaaactttgttgacacacttgtcaataaaaagatgattttccagatgaaacagaagcccaatcccgttcttaaaatcttccaggtgagcttccaactgatctatctctggcttgcttctttcatagaacaaattgttatctataatagataattgaaacagagtattttccaaactaaacttgtgaaactttgaagagaggaagaatgggtttcagggagtagccaagtgagctcatttaatggtggtaccaatggaggacagaattaaatcatgcaccgaagaaaacttgattgaggcacttataagcagagaaaatctac
>CRlnc1074_1	
atggtgaaagctttgttcatcctggcagctactgcctacattaaattgctcttttataagttctcactggataggtaaggagtaaaagctctgatgggtatttgtcacagaaacaaacaactgtcacaaaagttgatgtatctcaatcacatattggttcattgaacttgctaagttatgatcgaatgagccaattcgttcacgcactactgcagcgtggatcgattgagacatgggaatcaccttctccggatttgttttttcctgctaccatcgcaaattcaagattattgtgctgccattccataatatgtataactacttacaatttcttccttcttggcattaacatgtaaaagctcctgctgtcgctgaaactgcaagtacgaaaaactctaata
>CRlnc10741_1	
acgagaatggaagctattttattgataaagggatctacagatagataaaccagcaattcaaggagttaaggcctcctactccgccaatcgaggagccagtgacctcccaagtcagcccacagacaagctgcccaaacccctaatatttttcgtctccccttttcctcattgctactacccctctaattgttctcacatcattatatcctatcctaattcaaatccttcattccatctaataaattcaatcataatcctcatacttcattattccaatattatcaaattccattatttccattattatcctaatttcattattcaaatattatcttaatctttaaattccattgtcttcatctatcctaatccaaacagtacccgccctttgacaatcaacttgtcctaatggtggaaaatttttgccctttctttctttcccttctcttcccctaatgattattcttccatatgacaacctgattttcaccaagccataactcaccactttatagccatcttccccatttccaaccatgtcttgacattggatcatcttcctggcattaattagcctttccttgcctcccatgtttttgatgcaacactccttttcttgatccaagctttgccgtgataattcgttttccggcaagcttttccagtgacagcttgtcttcccaacaccatgctgatttgccttctcccttaccgaatctcaatactttgatccctttttgttaggatcctaggctttaatgttgaaatcttgcgaacgaacctccaccggcggtttcgctggaaaaaaattagtcttctctttgctttgaaaaataatgttttctcttctcttatttctctctctcggctcatgccctaattctatttcatttcatg
>CRlnc10766_1	
ttgcaaaaacgttagctggatctagtttagcaaggatttccatctcttgcctccctgcctgcattccctttcttcagctttcagtcaggcttttcagagtttaactcaacttaattcatcatttagccattgcccaccttccgctcatcaatagataacttagctattaaatgcttcttagactctattgtctccattacctttgctcgccgggattgaagctg
>CRlnc10767_2	
cgcctagtatattcaggcacacaacatgtttgaacaagtctaatatggaagtattattttccaataaactggcaattaaaaaagtttcctttaattcatcatctcttaaatacttgtaacttaaggcgatctttgtgtaatcctcttctaggaatcttgtaaactttgctggagaaggtgctctcaattcttgcaatgcataattccaatcatatggtcgactcttgttttttaatgctttagctattgtacagatgacaataggt
>CRlnc10771_1	
gtaaggacacgccttgcatctcaggtaagattagcatattctcattgatgttctgcaagggaggaaaatattttactttcttcttatgttttgttctaacgccatgggtaagcttgtcaaatgttaagtagctggtttggcagtttaatactcctattttttgtgctgttatgaatttttgtgcatgggagtataaattttcattttactaatttgaaagttttgccgtcactggatgaactgttgcttaagtttgctttcactttgaattcatcttttagcttaggaattcaggtctactgaaaaccagaataatgagatgtttgcctaacttatggacttcggtgatgctagctattctcgctccctcctttttacctgtgcgtttactctttcactaacttagcgaattttttggcagactaatgtgatttactacaga
>CRlnc10798_1	
ggaacaaataaatccttaggaaaaaacttgcttgccctgctgcttctctactgattttctcttcctcaaaaagtcaaaacagattacccatttaatcaatctaataaaaatgaatattatcaaatataaataaattgacatatcaccataaaagattttaaatttgtgataaaataataattaaattatccaacaattgtgtaatgatatgtcaatttgtttacatatgttaatatcctctcttctgaacataaagtcggcttcaatgctaccaaatgtcagctcaacaatcttaccaggatgttgggggattattggcaagcactatgagcatactcgagctctttgaggctcgcgctcttctgaaaccacaatggat
>CRlnc10804_1	
tttctatgagaaatagtgaactctgcttttacttgggttccaataatgcacttacccggcatagttgaatcctttgtagttccaaataattctatactctgatcttaagggacaaagctcctaggatatctccaaactattaaataacttgaaatagatgaactagtgcttgaatatagccacattctcaaatctctggaatatttccaaatcaaataacctgaaatgtgttgtcttaattgtcttcccatctctctttctctctgtaaaacaagatcaccgtcaaaacagggatattcctttgtgaatgaattgcctacaggtctaaattaggtgagctgattaaactggcttctgattgatattctgctgaaactactgtattaataatgtctccctgagtgactgcaaacaaatagatgcactaactttcaaaatgagagacaatcgccaatatcaatatttccgtcatgcacaactattccctttacttggcatcatcttctgatttttatttctttgtcaggttttctggggaaagataagag
>CRlnc1084_1	
agacaggaagcagcagcacttgctgcaacagaagttgcatttatgcttcgcgctgggcaactccgtggtatgcatttcacagtagtgccaggacctccagtgagcccccatcaggaaccactccaataacgtggtcttcatttttttcagatgagatactgcattggtgtagaaagtaggccaatgatggacatgagtatgttgtcttgctgctgcaggggtgccaccaaggggttaaatgaaaatggttagactgtatgtccctgcaactcttttctttttgtttacccttttcaatcatgcatttctatgataatgtttgtacatgaattagggctctcacagctgctgaatttattgttctttgttgggtcagcagggctgcatagctgtttttacagatgactataattgccaacttttgtggatattctttcatgtaagtttcacatggtg
>CRlnc10845_2	
atttatttgtatggaatctaagacctcaattttttattttttattttatcatatacccgtttgttttaatttttctatttggtgtttttctgataattttgttggagaaagaaatgagctctagtttgtgcagatcattcatcaatatgcggatttttggtcgtcttagcttgtaattttgctcatatcagttggagtttgtgctgtgttgcatagaaactgataactgcaattgccttatgtctttgtgtgtcaaatgttaacatggctaattgaggtaagtggagggtattgcaaatgtatgcttccatgttccctaaaattgatgtagtccaaaattaaattaggctgctgcctatagagactgaattttcttggtagtttctaaaaatgttattgctttttgtgggatataacaaagtctttgagtatataaaatccttggcagcatgttgtatatctttgacctgttttgtgggattgctgattatggaacatccatttagaaaggatacataatttgatggatctctagattatagtgtgagtttatggacaagttggatgctcgagtgattctgcttaccaggggacatgaattatctatatttgtggatgttgatatagtcaattgctgatgagtctctaatcttcttatgcatacgcttcatacattcacagtattacaaagagtttagagagttagaatgaaaagaataagtttaatacaatataaggaatcagtaaaaggtatgcatcagatcagtccaaaattcaaggcaataatgcaatgtgctgggtttgcttatctcttgcatgtcttgattgttagaggaaattatggtaggaatgtggttttgcataacatattttaaattttttattgcttggttaatttttggatgcaaagagtgtgtatttagtttcttgaagctgcatgaacattgagaaatgttgacattatcttatcttgcacaatctgcagcttgtccggtgaactttgagt
>CRlnc10855_1	
gaacgagtctcttttacaaccaaggtaaaaatcataccattaatcaattcttcaagcgttgtcgtttatcactcaatcatttcattttgtttaaagttcctacaataaattacgaatctgatacgtctgttggagaaacgacttgtttgaggatagtttggcggtaggtttttgaattatagtccggtgattagacggttaagagattttcaacaatttgatgacttgccgaccggatcgctagttgcgacgaagatgctaagctaatagcctgtctttaaaatatttttaaaattttgaaaaagaaaattggtaaaatgaccatgtgaatggttaaaattaaataaaaatcaacatagagatgacatgtctctgaagactgtaggtcacgagaggtgcgttgatttgaatatagttaatctgttcttcaaaagaaaactttcctgtaatttacgatttatagtagcttagtgctaaaaccaaaaatcccttacaccgttttttggtttgggtttctagacatactaataattctgatctaagcaaaattttgataaagtgtttttgattgtcatgatgcgcgctggttagtggcccgtcgcttgatctgatagagacaagcaagtaggtggatcatggcatcctgaatggctgccacgtatcatatgagaatctggattctcctgctagtttgagtgggcaattacatttcatacgtgcacaacagctatgcgtgtgatagacgtgcccataaagctgataacttcaaagtcagtgcatattaaattcgtagcgtacacggggattgcacaccacgtggacggtcaagcgatggtttacctattttgtcttgttctacctggcttgccgtgtgatcgattggttaaagttaagagtgg
>CRlnc10855_2	
gaacgagtctcttttacaaccaaggtaaaaatcataccattaatcaattcttcaagcgttgtcgtttatcactcaatcatttcattttgtttaaagttcctacaataaattacgaatctgatacgtctgttggagaaacgacttgtttgaggatagtttggcggtaggtttttgaattatagtccggtgattagacggttaagagattttcaacaatttgatgacttgccgaccggatcgctagttgcgacgaagatgctaagctaatagcctgtctttaaaatatttttaaaattttgaaaaagaaaattggtaaaatgaccatgtgaatggttaaaattaaataaaaatcaacatagagatgacatgtctctgaagactgtaggtcacgagaggtgcgttgatttgaatatagttaatctgttcttcaaaagaaaactttcctgtaatttacgatttatagtagcttagtgctaaaaccaaaaatcccttacaccgttttttggtttgggtttctagacatactaataattctgatctaagcaaaattttgataaagtgtttttgattgtcatgatgcgcgctggttagtggcccgtcgcttgatctgatagagacaagcaagtaggtggatcatggcatcctgaatggctgccacgtatcatatgagaatctggattctcctgctagtttgagtgggcaattacatttcatacgtgcacaacagctatgcgtgtgatagacttcaaagtcagtgcatattaaattcgtagcgtacacggggattgcacaccacgtggacggtcaagcgatggtttacctattttgtcttgttctacctggcttgccgtgtgatcgattggttaaagttaagagtgg
>CRlnc10857_2	
tttttattgaaatccataaagaaaggaattatttttcaatattgaagcttcaaccaaggccccatttacgatttaagaaggttagttatggtttcagtttttttttctttttcaagtaatttaattgttgattttgagttttggaaggaaactgatggtgatagatagagcaggtatttagttgaagatgttgctaatggcttggttgcttactgttttgggtgaaagacagtgatgacaaacagctatacttctgctctgattttttcacaaatataatgaaatggtgtctatcaaccacaaattggttacagacttatgcagcgtcaaaagttttgaaaacttgagaacaaagttaacaccgaagcagttagacatgttttggtgttgatatattactgttttctattgcacaaagacatgcaaagatgcatactgagacttgaactctgcatactaaaatggggtttcaagtaaagaaccaatgaatgaatgcggaagaactgtgcttcaacttgtgttcttaatgcgacaaataattaatgtacggaagaaacagtcagtcattctgggagattggcctggcaagagtcacctaatgatattgaaggtatgctatctaccagaattgggatggatggtaggatcaaataccgttgttacagagtttgtagttcatgcaagaattgaaaaattgtaaggatattgaatcattattgagaaat
>CRlnc10865_1	
caaagagttctgcaaaagtttatcaagcctgttaacggagaaagctgatgtatcacctgaagtgcaagattccaaggaagtccgcctcaccagcagaagtgcccagaagatagaatgctctggagacgaaaggatatagacaaaagggacaaccaaggttattcatcttcttaaattatcagctatagtccatttatgtcaacttccttcacctaaagtccctatgattgctcaaagaaaatgaaacacaaatcatgatggaaaactgtattttcaagagcagaaacaagttcatagtatgagaggaggtactaccaatgcataagtatccgaacaaagtcaaaaccacttgacaatagctcacttcaaatgtgttccttgtcattctttttatcttccctttccaagatgtacatcagaggttgaagtttttcaaacaattttttttttcactgaaaaataaatgatatgtaaagagataccaaaagtatctcacttcaaaaacagtttcagcatattttgtttaactgtttcagcacattttcccttttgtgtatagtatgtattcattatgaggaaaggaatatttcctggcaatcagacagaaatagaatttatttgcttcttctctaaagccgaatcaag
>CRlnc10871_1	
aacttttttatgtgtttttcttcttcacttatcttaacaatccgatctaagcctttgagtgacacgaagcgcatggtccagaacacatttcagtgtaaaattgacaagtcttgcccttgaagaatattgggttgtaaagctctttttttctttttagattccttgaaagctcttgttcatcagctggcaaatactgagctattcaaaggttcctctaggctttggatggggagaaagctgaaaagaaagtgaagctcttattctcaaaacaaccccttaagcagtctttgatagcaatgtctgatctctggttgattttgcaccgttgattattgttaattctgaacaagaagggcggattgaaaggcttggattgagttggtttggttggtggggcgcataatggtgaggagcacaagaaaaattaggtaaaagttgaaaggaaaaatcatatgctatggggaagactgaaaggtcattgtcatggggaagtgcctaacttgggtctgtaaatgacaccagcctaagtcgaaagaactaatgtgctgtgtgttttttgtgtggcaagagatgtttggcccttttgttttttcacattattccctagctagaaggattctccaggtggctttcccattctggccttacaagtgaatccaggtttaatgttaatgaactcaaatttgaagcatgaatctaaattaccctgttcagcatattgaaagaatatatggtcacgtgttacggccggggctagaaatttag
>CRlnc10873_1	
gatgcattattgttgaccagatctaattgcctatttcactttcaccacattttttagctcaaccataagttagctgaatttgcctccactttttgagtatatcgaatttaaggcttggaaaatggtctattttcataacataacattgttcttgatgagagaagaaggtaactttagttgtataatgacagcttgtgagatattagagaggttggagggcaactttttgcaccg
>CRlnc1088_1	
attaaagaaggaggtttataagttagacatatgatctacgaggtattgtttgtgactggagtatgtattgtcaagagaattagttttccctttttcatgggttttgccaaccaatgagtcagtctgcttgctttcttgccaactaatatagagcataatctaggggaccttgctgtatgtgttaaaagaaactgttgatattcatgctgtcatacttttctaaaccttaaaaatttcgaactataaatatgtgttgttttgtgatttctctggcaagattggg
>CRlnc10886_1	
gatttatgaatttggtcagttcctaaaatcatcagataagataaggcaatgctgataacaatatgaatgagtcaatatgaatcaaaacaagtgatcataattgagcacaaaatgttaatccactgtttatagtcatcttttggaacccataaagtcagttactgcaatacgaagttaacgatattacacagttaataattgactatcttgcaaagtaagaaaaaagaatagcaacaaagcaatggcatatgcaataaacaaagctcaggtctattgaccaaaaaaaataccaatgctacaagagtcagtcatgcttcaaggtacttcttaatgcagtgttttcagataggtgttctctattaggtgcctaacatatataatacttgaaaaactgaaactgcaaaaatctaatagtacccacactacagaatgatttctagctgcagaatctttccatccttttttcatctagatatacgaaagatataggaaaagatccagaaatctttcctgctgagcccattttgtaagccatctaatgccttcaaactaactagtccctccttaccttagcactaatcatggaaagtatgaaactgaaaaagatatatgttaacatattaaaactaatgtgctattaaagtgtaatttgggacattacttactacaagaaaccgaaaatcaactgatgaatcccactcaaaacagaaaaaaattgggtcttgacgtgatgagactgcaaaatctaatccagttgaatctaacaatgaaactaagcatctcttttgctactagatatgctccttttgagatcaaatttccgagtgagaagaacaattcttcatccacatatagcaaattttaaattatggatgtaaaaatcctctttgatacctcctaaataattgtctgcacaaattaaacaaactttgtcaatgaaactacgattgaatatggttacatgacctaaatttcccagtaaaaaatctaccaccatccctttggcccaagcatgaacatacaaaacacccctaaatttccagaaggcagagaagacactgaataccctgtcccatccaccaaattcggaggagaaactcctcaatgtatacagaaagaaaaaacataaagagaaaatgctccaatcaagaaccttatttccaataaaataacttcagcaagtagaccagaataccataacatttatgataaaaccacacacatcatctgccaactgagtaatcatcgacttatcccaccttcttaagagtaaggacaaaaagatctaaacaaaacaaataaagccctgatccaaatcattcttcacaatagaacactctcaaatacccataaca
>CRlnc10895_1	
gggccaagcagatgaatcatcctgcaataattcaagcacacttaagtgcacattcctcaggagccttttaaactttccttcacaaaaattctagcagaaaagaggctttccgcatcatattctgaggccaaatggaattaagatagctctaatagaccatctcaaagtgaaacaacaaattgttaaattatcgcttacaaattgggtgacaataaccctccgcatacttggtttcacaagtaaaatttttgctaagaaactgaagtgtaaggcatttccgttaaataatgtacaaattccaccaagaggatataaaacacgacagtgtgatccaaacatactggttctgacaagagaagaataatttgaaagttacctatgcttaaatatat
>CRlnc1090_1	
gtttaacagtgccttctttagtctcaataaacaaattatgggtaatggttttctggctggcatgtgtgtatgttgtttccaaatgaagtttacgtcttttagtaggtctcctgtaaatttactttttgtttaaatgtgctgaggttgcttctgtggaagggagtactggtagtttataagtattgttccagtggagatggccaaaaagattgttattcaagaattgattgcaacttgtttagataatccatcttggtcatattaaggggaagatagtgtgtgagaagtgagtggaaatttggttttattggattgttggattgttacattagactaagtggaaacttaattttgaaccttgggtagttgaatttgttgctaggtattgagatcagttttaagttactt
>CRlnc10900_1	
ggacaccgcactcatggatgaggtaccacaatgaatctaatctctattttaatgcaagaaaaataatcacagagagagagagagattaaaaatatggtgaataatgagaaccttgaagaaaaagaaatttctactaaagcatcatgctgtatatgattttgttcctaatctgattgtttatgctgattttctacttgttttcagaatttaaataccttatattacattaagactgtcataggatattggatgcagtgctgagtaaggtaatcaaagtattgaacttggacatgtgagacatggagtttattcatttctgcaatagaccatgaatgcacccttgaccaatgttactgactaattcttttcttagatactaaagagagagtagcacagcagatttttttttttttttgggctgatttttagaccgtcacatgaaggtggctgttctcttactactccatgtctcaaaagaatagcgtaaaagaactatcatacatcacataatttttatggagcaaagactggatataatataccttcatgattcttcaatttttcttcatccgacagaagtcaggtaatgctactgg
>CRlnc10900_3	
ccgcactcatggatgagaatttaaataccttatattacattaagactgtcataggatattggatgcagtgctgagtaaggtaatcaaagtattgaacttggacatgtgagacatggagtttattcatttctgcaatagaccatgaatgcacccttgaccaatgttactgactaattcttttcttagatactaaagagagagtagcacagcagatttttttttttttttgggctgatttttagaccgtcacatgaaggtggctgttctcttactactccatgtctcaaaagaatagcgtaaaagaactatcatacatcacataatttttatggagcaaagactggatataatataccttcatgattcttcaatttttcttcatccgacagaagtcaggtaatgctactgg
>CRlnc10903_1	
taaaataattgatcaagtagttcaatcggtcacaacatgtttatgtaaaatattatggataccaagcccaacatacaagaacattcatagagtaacagatcaataattttttggtctttaaatgacactttttttggtatttttccttaaactataaactcaagggagaaacccacaaacatcatcaaatatatctccactatgagttaaaaagctgatcccatgtaccatagtcctgcagggattcacactgagttaacatgagaagaccaatgaatgcacatgataaaataaagagacttttccatctatgtcaataagaaccaacctgg
>CRlnc10905_1	
gtgtgaatgaatcaatttcccatttttcaagcaataatgttttacagcaataaaaatatctagggaaagattgcaatatatataagcagctgtcagtacaaattcctgttcattgttgctctaactcacagcatttacaagtagtataatgtggatgtcagataagctttcagtgagggtaagatttgattatacagccatattatatgctctgtgctcctgaatgtggctatcttttgtcaaaagccacagcagatgcaagcatcaagagggttgatctttctgtcaaccagcaactactgtactacagcttttagacgagccagctgagggttccaaactattatactgctcttcactactacaagtcatgcacagttgatattctcagttatagaaagtccctattattaaatgaggcagcggagtgatcatcatagtgacctctccatgc
>CRlnc10908_1	
gagttttccttctccaacttcataaactatgagagagtaaaaattctctagatctgatattggagatcaagagatgttttgttcatataatttacaacaaaaggcttgttagatctactaatttccagtccttattagatcaactaaatggtctcacatcccttaaaaaatggaagatagggcaagaagtctcctgaagcaaatggataagattaaaaaaaattacatcgtttcagaaatttgtaagtcgcaattatgctcttttatcattttgtttcatgtatttctacagcttgtaggtgatttgactgtacggtttaaaagttaagtacactaacggcaacatgactatagaaatagagaaacaatgaggagttttgaaaaataaatcattagatcattgcttc
>CRlnc10926_1	
tcagtacaaatagggttttctaaatttataataataagccatcattttccagctttgattgttagcttaatttactgatcagttatgtgtatgtactggtttagggcctaaaactttgaaggtgcaggggggttttagggtttcatttcatcaacggcaagcaaggccagccgcagttgttattctctcaacaaggcagcgcatgagggaagatgaagttggcaagcaagcaagctcacgctcaacgacaacaccgtcttgggtcttgctctcttgctgtaacaagttcctagacatgtctctcagtctgtatacaattactgaaatatcctcgccatctgtgcttgcaaagtatccctaattctaaatcttcttctctcctccttctacctttaacttcttttccttcttaattctgggtttccataaatctgctttgctttgatgattatcataaaattctcttctcggttttctgtatgaccttgagaagtttagattatgcttctttgttcgagcttggaaattaagattaagcttgcatatatacttcttttctaagtgtcactgtaattaatttgtaccaagatttataaactactttgcctaagcaagcttaagaaagctaaaaggcatttggcaatggcaattcatcaaccatgg
>CRlnc10928_1	
gcaacctgaaatcaacacattactcaacaagtacattgggttttcccttctgatatttaagggaaacaggggaattactgctcatgatacaggaggaaacttcttcagggctattcttccttctcagcatagaatgttgacgttcatagaaaacttggcctgccaattgatgatgcaacccaccaaggaatgaaagagtcaaaccaattgacaactaaaaaagtctgaagaactagatgtgctagatttgatatttctttttatgtatgcttataaattcagtttcattgcaattctagtcatgcactagaaaaattcaagtaacaaaaagtttccaaactccatacaacaaaatgacatcagagcatttgtgatgactttgatctgattaacattaaatggtattcatgatcataatccatcctctagaaagctttcttacattacaaagatagttgtcaaaaccagttgtgaccaaaaacaataaatgtatactaggaacaaaattgctaattggactcgctcaatttcttagtgaaacaaaaagaaccacttgtatttttctggagggagtcaagcacattcagaattggaagcacctaaaggaagatattttacagatttcccaattacagaaaaaacccaattttggagtcgatccagtgttaaatataacaaacaaaatcacataaaccccaaagtcagtaaccaatatgaactgaattataggatattatcccgcaaaataagtataaccctgagagaattcaacttttatgtagcataagatgatccaggaagacgataactgaagaatgtaaacagtaaaaacttgaaacaaacaacaaccagaaatgaagcagtttgacttccagt
>CRlnc1093_1	
aatcaaacattacccaaaccaaatgtctccttagtacctaattactcgctcttccatctctttgcctaaatttatagaatatcataaaattgtcttgtttaccatataaatgcagtttctataccctaataatgcaatgtttacaaaagcttggaacctgaacgtatggctaaaaatattatctatggtaacaatccatagtgcataatgtactaaag
>CRlnc10935_1	
agctttaccttctgtaagattttcgtatctaatgtaattagttaagctgttatgttaatttcacagttttattatcgaaaacgtagttttgattttaacttgtcacatgttcacttaatttttaacaattgatagattggaaatgattagttttacagttaaattcagttttttaatatcctatgttgtcttgatcttgatcggttactgattatagatactaaaagatgaagtgtttttacttcaacttattattattatttttttgaaaggttttatctagcgatggtttctataaagagttgtgttgaggtttgtcagtatcaatatttatgtcactggagataaggttgttgagtttgtttgaggaaaagacttgagcttatgcatggttgtgtctggaaaattactaactttgtctgtgactaattttaattctgaaaaattaactgtcttgcaggttttggttaaagctcctgtag
>CRlnc10946_1	
gtcactcaatagtagcaccttagaagcctggccacttgcaaaaacaacaaaaaaaaattaaaacttgaaacaccagaatctcccacttgctcatccacaagcatcacctgatccaaagtcccttccactgtttgatcttccataacacaaagccaaatggttgttatcctgtaacacatatcaatatgtatgtctggtttattacgtggtaaagtgttgaactttcatggctgagattctatggcacttcagtatgttgtgttttaaaaaaattctgatttttcattgttttgaggaatccacagttatagagagagatgggattttgttaatgaatgaaatcagagactag
>CRlnc10970_1	
tgggggcataaggagctagccgcagtgcagtgaagtttctgcaaaaaaaaaaaaatgttgattctagggaagtgagatgaggagggtctcgtaaatcaatgcctgcttcgcactcaatacaataataatatatacagaatcctgattcctttctttcccttcaggttcatgttcccttccttggtttgcaaaaaagacacactgctctctaccctttatcatctccattgtttctagctccctctctttctatcttataattctcacccaatgcatgcattgacaatcttgactcatgaattagctctaaattttattaaacaatgagggttagtgacatcaatcatcggcaatgaagatggatggccagctccatcttatcctgtaacgggttctgcgtaactgtcgaagtatgggtagagaccgcagcaggaggagcagaatagagcagagataggcaaagagatgcgtagcactagccctagtttttacagaaaaaaaaaatgcagcaacagtgaagacaagagctagtaggtggcggaatcatgagaaaaagttgcaaacagccaaatgatttcaattttcaattattttacacttttatgaagggtttctatatggctggatagtcggtttgaaggataagatgtcggctaaggcatttgcgagattttatggtaaaagaaatggcatatatttatttacaagttacctgtattgagaaatcaatctgtgcatctttatgtgtatgaaagacaataagaaaataccaaattcattatatataagtgggg
>CRlnc10973_1	
gtttcttttagaaaaaaaaaagacatatatgagagtgagtttaggaaacttataattgtatcctgtccaattatcaggatgtcagaaatctagtgatcaaagtgacaagatccaattttgtaatagcaattgatctggaacactaatggagtgaacaaggatgtattagatacaacagtgcaactaagctcaagttcacagttataagcaacgacaggcataatctcatcagctgctcaactgttagaaagccgacatagtagcagcaccttcatgcaaatggataaggagaaggggaaacacttccatacatcttcataggcatcaaatt
>CRlnc10976_1	
atcaatcttcccacatacaaaactacatatgtaaatacaaatttctctccttagtttagcggcaggctgtcttcgcgctctgctcacctatcggttgattttttttgcagataagtggttttgcatcttcttcctcttcatttttttttttatgagaagtaactttttgattttggttttgactagtgggttggttttatttggtgatatcggaggtcggatttttgtgggtatgtgagtttggtattgtagtttgtgaaatttgtgatttttgtcttgtttgtttggattgatgtgatgagacttttgggttttgtgtttaagtgtttttggaagttagtttgatttgtggaaattctttggtagtgaaaaacaagaagt
>CRlnc10981_1	
gagactaccggttgatgtgaggaagcagataatgacccgggagctaaaccgcgctaatagcttggtgagtttgcctcgggagagtagttcgaggagaggctatcgaaacggaggcggtgaaggtagcagtagagggaggaacagccggtggattgaccggatggatcggtcatttaaatctgaccggtgggtgtttaacatggcgccaccgttttttacaagagctccttcagttcggtcaacaaaagtggctgcaaatgatgacaatggaaatgcggacggtccggacgcttcatcgactcaaccgagtcgccctccggtttaatggtttcttttctctattttttttttttggttttttattttatatttctacgaccaattttactatgtagattacatgaattgtcgatagttttttctttttaatatttttttttaatttttaattttatgggttttaatttgacgggtttatcggtttgaggtttgattgaatttggttgttgtcgatttaattggcgtgcttttgtttcattgtagatcttatgaaatgtttgttgattagggttaaatgaattcgctgattgtttgggtgatttgaattggaatctaacttaatctcaaaggttttaagtttggctttcttctgtttggggaggaagaacaagagggggtgtttggttcgatatctgaacaatgatttatataatcagaagttttagaagcaaccaatttatcttagaacaacaaaaattgattttgagaagaaaatttgataatagtcactccatttcaaggttgtgttgttggagaaattttccaacttgattatgaatgaaccgggaggctgaagtgatagaaaaatgttgctttattgaggttatttatttatttatttttgtttcttttcaaccaaataatatgattatagtactatttcaagactttaccctctgtttgatatcatatcatggcctcattcttttcttggactggttttctacaatgtttttgttcaagaatgagtgacagcagcagtgtgttgatgctcaaaccatttggttctgttgtttattggtgctttaatcctatttgaaaatactttactcatgtttggattgtagaagagggagactttagtctggaaggacagactggtagatgaaaaagaatcaaggctagttttgctgggtctgatagttgatgggctatctttatagctttggaactaagtcaagtaagaatgaacttattggggtgcgagtgtattagggaaagtgaagatcaacgtaaccttgttttggccctcattgctagttttaggagaggcaatagtggttaactggaccggttatgatgaggttgacagcagtgtaatacagttggagatgtacttatttataaggctaagtagatgcatagccaacttttgcttatattttatattttgagcagcctctgtcagattctgaagagactttcatcgccattgtatatggcattttttacatttgcttctatgttatttcatttctgctttcctaatcaaag
>CRlnc1101_1	
agcgaattattttgaagggaaagaaaaaataaataattataaagtatgactataaacaatacagataagtaagtataatttatttaacggtataggttttttcatcttcctcatgtgatttctgttgaagtctgaatcgagatctttaaagaatgtttcacacggcaacacctgggctaatccattctaatttgaataccaatcctagttttgtttgcatggccttcccacaactggaagtctggtaactaagatgaagcaattatcttagatcaaccgtctagtctctgaagattgaaattagctttcttatgtataatttcttgtttgcctaggatcctgtttccggaagtgcac
>CRlnc11039_1	
aagggttgatgaagagggaagagagagtgcggtggatgaagttgaagccattgatttgaatccttatgggatgttaattacttcacttgaggtagccctatgagagattctttaagagagatgcagtgtgataagaatgtttattatctgtttatgttgcttctttttagttattttgggattattagaaatcgataattttaactgga
>CRlnc11041_1	
gttaacaaaatagcacaccaccatgcccatggctgtagcattgcttaagttcatgtacagaacacaacaacaaaataaccttaagttcaaggttcttaaaagcaaaacttgatatgcccttatttcaaaacataacacaacaacacagaaaagcaataatggacaaaatccctaaattagaaaccctaatttcaaaattagggtgaagcaagaagactgaagaagagaagg
>CRlnc11077_1	
tgttgcaacttgtgcatcataccctgttgtggcatagtttgcttcagagggaattgcagtgagtcaattgtgttatgttaagggtctgatgcaataatggtgatagcttgatgtacaaaaaaagatttaagattactgtgcttatgatgaattccccatgagatggagaggaagaaagcaaaaacatccagtatattttctgtaagttaagaaggtctctataatagccaagtgaatcttatttaaggatagtaaaaaaaa
>CRlnc11104_1	
gatttttacagttctttatgttgaaattgtctataagggcctacgctaacgcacatgaggtcctgttgttgatcagtgggctgaggtccctctctctggctagcggacaaggtgaagagggcagtgccttcgagcctataagcggggtttaaccatccactacctgcttcttattaagcggtggattcgctagatgctacctgcaatttgaatctctcatgaagtgacattttatgatttttttgaggattaagaatcctacttggtttagttttggtttagagattataatcttactatgtataaacatatgattttcttgtatgagtgtgataacaattggagagataaaaaaacattctcttataatgattctgtaggatgtaacccggtttataaatcacgagtgtcctttctccttattgtgtgactatttgctttcttcatctcgtactcaatctctggtccgttttctaacagcgtttcttttcctgtataacttaaattgcaggaaatggagaaaagatattga
>CRlnc11107_1	
gctgcagctggtgcttacgctttggtataataactttcaattacttcactattttccttttcctataaccagaaatctcctgacttttgtttcgcaaagccggctttggttataatacttttcacatcactagataagattcaatatatattaaagtaagtaattataaaaaatatttgtagcctcaacgtatctaactggtaaaagttgaagactcccttcacaaagcccaagaaagagcaaggatttgagactcgctagtccaaaataagatgaaacttttgaattactaggttctggctcggatggactcctcctcataaaaatatatatacatatttgtaggcaaaaataatatagtgatcatgggtatatatgttttatttgataattgatttattaaattatattgaaaatatttcagcatgagaagcacaaggcgggga
>CRlnc11136_1	
tctccttcctccgcctcttcttccgtgtccatcgattcgactctcgacgagaagccggcttttaaattcaactctactgtcacttacagcttccagccttctcaggtcggaggatgtcgaagtataaaaggggaaatattgacgagaacaggtagaagaatagtgagaggagaagaggatacggagagggattcaagttctaatggtatgacgtatcatccttgccattatttcagg
>CRlnc11139_1	
acatattcggccgatatgggaggtaattttaagaacttctaatctggttttgtatttggtgtttctttttgtgttgcttgatttcggcttgaacaaaattagatagctttgctggtcttggttgtgtgtcacttttttatgaatccttctccatccagtaattcttatctagtgaatatgaggattagctctctttgtatttatcagtttttagccattaggtgtctacctacttgtttctgggtttgtggattaatggtctttggattgggctctgaggtttagcaactttagttgtgtatagaaggcagatatgccttttggcaagccctttataagtgcttgacgttgaatatacatttcaatatatatgtgagaaagtcgcacccctccacctctcgtgtggtttaacttgaatgatcttgttgaaggtttctgggcttttgcctaa
>CRlnc11139_2	
acatatttggccgatatggaaggtaattataagaacttcaaaactcgttgttgctttttgtgtcgtttgatactggcttgaaaataactagacacctttacttgtccccgatgtggtgtcacttgtttatcttcttccactaaaccctatccagtgaatggtgaagaaagcctctcttttggattgattagtcttatggttgttaggggttactctacctgtttcatgcagtgtgttatgatggattttgatagggctatggggtttagggaatttagttgtgtgtagaaggaaattaagccttttgccaagccttattaagtgcttgacattgaatatacatttcaatatatatgtgagaaagtcgcacccctccacctctcgtgtggtttaacttgaatgatcttgttgaaggtttctgggcttttgcctaa
>CRlnc1114_1	
gtttagtattattcattgattaaacttgtgtttgaactataatggattgccttgatttgcggtatagcatcgctcccaatttgcagtgaaaactgaacagagcacgagacaaacatggttcaagcaatcaaaatcatcgattactgggcaactcaactctggaccaaaatcaagatcgcgttgatgggataacaaacacacttctctaatatctgttagattcaatattgcaagttcacttcttttagtacctttcaggtcatggatttcgtgaatgggatgccgacagacgcttcacggttttccatctccaagcaaccca
>CRlnc11141_1	
accatctagaacctttgtgaaggtaaatattatggtcagtatctttgaaagcatactacaatgtgcttggggattgttctgtttcaacactgtgacatgcatagactacttgctaaaaccatttctccggcaaaacctgatgaattatgcttgtaatctcctgttctctctggtcttctgccttccatatttcagatatttggattaggttgtttataaccaactgaatcaattatggttgaatgttaaagtggtcccttcaaccattgaagtttgctggggggtgtcactttgaacagtcacaccaagctaactattgccttgtctttgcatgattttctgccaagaagaagcctgcttttaactttaaattgcatgccaacgatgactttcatgagctttaacttcattgttatggcctttcatcatttatttgctgatcaaacaatgtatatatgaca
>CRlnc11184_1	
aagcttttaccttagagtatatcagccagtaccttctcaatgattgtaatgcttctatggaatccttcatcacaaattttaattttcaaccccaacagcaacttaaacaagtgaattctcagacacatcaaacacagagtcatccaactcttgtaaaatcttcgagtactttgagccagagaaaaccatctataaacgtgacgattcctcctgcggcagcctttacttcgacacccaacaattacccagttgtgaaaaaagaagcagaaccggaagcgg
>CRlnc1119_1	
gccaaaacgggagtggcttctctacctgcaaaccatcaaatcattccaaaatagaaaccctgcatatcttcttttttcttcttagttttcaacgtgattcaacgctctttttttgtatataacacatacttcatacggagacggaagccgaggccaagcaagatggacccgaaaaagaagaaagaaattattagattggaacgtgaatctgtcattcccgttctcaaacctaagcttatcatgactttggccaatctcattgagcataattctgaccgggctgaatttctaaagctttgcaagagagtt
>CRlnc11195_1	
gaaaatgggcggtaacatatgaggtatgcattgttaaattcttcagatcctggaggacccatttccttacttccctttttcttgctcattgcatggctttcacttttgttctatgatttgatttacatggagtagctgtctacttttgaaattattctattatttcattttttgactgcattatttgaattttggttgaggttgttgttaaatgaagggaattgaggacttgcacttttccctctgttcatctctttttttcagtggagtccttgcttttatttgacatgatatatggtctcccaggagtgcagggataattgtatgtttggttttgttttattatcatgagttgatggcgcaactattaatattttgattgattgacagtgtatctcataacagaattgatttgcttatcgtacatttctcttaccgaattaagaattgtgctaaattcttctattggaggtttcattgacccagcctttatttcatgaagcatattggttctgataaatttgacaagctggaaatatcgttctgaacttgctctttcctatttggagattagagggatttcgcttttggattagagtccaataataatgggtaatatgtattgattgtgaaaatttccaaaataaataaattgtcttgcaggaatgctgcattcggcttctcattttatccttgtgtggtgtagttagaaacgtaaaaccatgtaattgtttaaatttatctggcatagatggcaattattatcagtcatgcgtccacttctgcttgagtgatatttccagatggtcaataattctctaatttataaacctaaattttaatgattactctattagtattttatcttgcccttcttgtagattttatgatttgtcatatcttgagtaagtgcttacatgatttcctttctggtgagtttcaggaatggccggaagaagattatc
>CRlnc11203_4	
agaaacttctgcagctctaataacagtaggagatccacaggtaggtttatcaggattggcacaactgattccactttccaaggcacagaacttagcatcagattcagacaaaggggtagaactaatggaaccttcatgaattttcaaagcaccaccatcattatgtggcacatcaatctgctcacaactcttgtcttcagatgctaacatgtctttactgtcttcctgaccatcttggactgcagcacagtgtttttgttccaaaggttcagaaacttttgaggatgtctttccgtgattttctttcttgattaattcctcacacttttcagagataactt
>CRlnc11205_1	
gaaatatttcctaccactaaaggtgagttaccctatgtgattattaatttgggagttacaatgcattagatagtggtgggttcttaaactggaccgtagttgctagttctctaggtggaaccaccaatcagtgtggttctgtgctcaaataacaatgtcttggtcattacttttgagtcagctaactctaattaaagcagtcaagtacagaaataaggactataattgttttttgtttggattcattgtgcttcccggtcggcatgttgtctcatgtattggctatcagcgttctacatttgatatcactagttgagctttttatttccttttttgtaacatttttcagagtctaaaaggatcctatcaacaaataaaattcaaagttttacttggagcttgagtctttccatttgattcttaagagtgatttgtgtttgaatttctacatctgagaagtaggctttgtcattttccctttaacttttgtttcaattcatgcttatatggtagaaaaaagctttaaaattatattgtatgaactttcatttctgtgtcaacaagatggagaactgggctctatctgatactgttaccagtagtttgttgtttttgttgtgtgttgcatgacaaacccttttttcagtcttcatttttcggtgttctctgttataagaaccatatcaatagttcattctgtgctagagttttctattcagttgacatataacatatagttcatgcatcccagtgcttactctagccaaacagggttgtagctgtatgaccattgacgcatgggagtagacggaggcaataacttttttccaatgcagccttccttataaaaatcttaggcgtttaatagacacagacacaaacatgtgacttgaagtgcgtgtactctgccacacactacatacacatagactgaagacaaatatacatgcagacaaagggcaccgctggtcaaacaccaagt
>CRlnc11205_2	
cagaaatatttcctaccactaaagtgcttactctagccaaacagggttgtagctgtatgaccattgacgcatgggagtagacggaggcaataacttttttccaatgcagccttccttataaaaatcttaggcgtttaatagacacagacacaaacatgtgacttgaagtgcgtgtactctgccacacactacatacacatagactgaagacaaatatacatgcagacaaagggcaccgctggtcaaacaccaagt
>CRlnc11227_1	
tgcaagttgtcaaacgaaactcaagctcaccgttccttgaactcaaactaaaaaattatcaactcgacatgctcgaatcaaactagatctgcagtaacaagacatggcacactgtctcctctggcttgaagacaatgttttgaatacgaaagccagccaatgctggtgttgaagcccgcccaaaggaggaacctactttctttgcatgcatcaacgccaatgttgccgccggatcaattgccaactccatcaccatgcagatgttgtagttccacatgcagtgccccatcgtcaagaccccatcgagactgcattgcaagcaattcaattactaaagtttagggttgtgaagttcacagaagtgactctgagttcaagtccatattttgctcaaacaagccaaatttgaactagttctccaactcaacaaccaaacttgagttcaacagctcccaaacaatacttcaccaaaactcttcttctacaatagcaactcatcttctccaacatcattgttcacttttcaagttcaatctcgccattacaaatttgaactgcgcccaaactggctagaagtttgttgtctctcattgtgaaggatgactgaaagacaaaattttatctacagaaagtacttgtaacaaaataaatactgccaacatgccaaatttcaacatataacgcctacatctataaaatcacacaagcaacaaatgagaaattgccacaaggaatttcccaaaagtgttacagaaattgacggtagaccaggtctaatttatccaaaactgggaagtccgagaatccgaagacaatgcaacatatggcttgagaccatagtcctcgaacagtttcaagatttaggacacctacgagtttatgaaatgacatttgttgcaaagaaccacaacatatagatcgtcaaaatatattaggcaaagagctggagattaaatatcagaatccattgccacaaaattgtcatctacattcaatctcatttctgaaaaggaaaaagagctggagatcctcaaaatatattaggcaaagaaccacaccatatggataatcaaaatg
>CRlnc11238_2	
ggacaaagaagagtgtacataggtaatctgaaaatcagcgttatatcaaggataaaatccatgatcacaaagataataggccacctacacatatacctctgatagggtaaaaaaatattagcttgtgttgttcatgttagttcatagtcctttatatcataaatgaacagatatcatagtcagtagagaaagaaaaaaggcgtgaagggtgggtggaactgttttcacttccccatccccacccttgaactctgccaagcccattcaccatcacccttgtaacacaaagttgtttctacagctttgcacagtatatacatcccacccaaaaaattggaaaattgccgttgtaagaccatggacttcactaattaagaaagacaaatattcttaagaagcactcaagcaaaccttcagaagacatctaattcagtgcagtcactcaaacccattttcgacaagcataaagtcaacatagcaaaatacaaaagcacccattccgaacttcctaaaagaatatcttttagcagatccaattttcatccacaattaacaaagttcagagtctaaaagttctataagcactcaataatatattacaagtttaacaatacaatcaagcagtaccaaagcaaacgcacctaaaagccaaaacttttgaaattagttcgacaaccatcctcgattccccaaaacccatcaccaaaagcccttaagaaacaaaagcaagaaacaaaaaccagcaaagtttatacctttatcggagaactgcatata
>CRlnc11254_2	
gccgaacttttgtcaactccccaactattcaaggcattagagatctcccacaatgttgcgtacctgaccttgtggagtcgtcttctgcaggagctaggtccttctggagacgaaatcaactgctgcgcacctgttacgtgtactgtatttatgtaaagggactgtgtattgctaatttgtggaatgaatgtaatcgacggaattatatgaaccaatggattgtaatcaacggaattatatgaataaatgaaataactgctttattgaaa
>CRlnc11255_1	
tcggtgttgactttattctctgaggctgcggaaaacttgaatataagctccttaaagcatgagcactcagacagcgaggggagctcctttaagaggatatcgtcgaaggaaggcactgccagatcttaattcaccaccatgtgaaagcagagatcgggaggggacgtcgaatgatatcagtttacaggaagtgaaagctagccaacaagg
>CRlnc11255_2	
agagacttgagttccgtttaacctttccataattcttcttccttctaactcaaaccctagagaccccaagacttgtttaatatcattacgtccctctctgtaccttcgacattttggcgataatcctcggtgttgaatttattctctgagtgtttttgccttcctatcttttctggagttttaaggctgcggaaaacttgaatataagctccttaaagcatgagcactcagacagcgaggggagctcctttaagaggatatcgtcgaaggaaggcactgccagatcttaattcaccaccatgtgaaagcagagatcgggaggggacgtcgaatgatatcagtttacaggaagtgaaagctagccaacaagg
>CRlnc11260_1	
gaatggaatataaaattattgtgtaacaaaagtaaaaaaaaaatatatatatatatatacatcaccgaagatgaatagtgggtggtggattgtaaaagctaaatatgtgtgtaacaagagcagtggaaatggatgaaattataatctgaaattacttttgaaatttcacatttttaaacacctttgtctcatcagctttgcttttctgtttttatttgtggcgtatttttgttttagttatatataaaaa
>CRlnc11270_1	
attgggtaggctctttggttgtgcctctttgttatgtgtttctatacaaagtatcatggtaataaatgcttaatggcttacttctgggattgacaaaatttcacccgaatgtcaaaacgctttctacagtgaactggggcatttaaagcagcatcttgattggcaactgccactcctgcttatgcattgtgccatggtttggttggcaagtgagtgatttgatgcatttataat
>CRlnc11270_3	
gcttttgctatgtccatgaatatttttggatacgatgtttctgtggttgacgctgatatgccagatgcaactaatgaagactaggagttggcattggtgaactggggcatttaaagcagcatcttgattggcaactgccactcctgcttatgcattgtgccatggtttggttggcaagttgcaagggttagttcacttctaggtgcttcaatcgcatgaaacaatgaaagtggaatttgaccatggtgaatcatatgtatgaattgttagttcagatagaaggtgggttgtagtttttatactctaatattatggtaaatgttatttgcttcttttttttttttttggtagtagcg
>CRlnc11270_4	
attgggtaggctctttggttgtgcctctttgttatgtgtttctatacaaagtatcatggtaataaatgcttaatggcttacttctgggattgacaaaatttcacccgaatgtcaaaacgctttctacagtgaactggggcatttaaagcagcatcttgattggcaactgccactcctgcttatgcattgtgccatggtttggttggcaagttgcaagggttagttcacttctaggtgcttcaatcgcatgaaacaatgaaagtggaatttgaccatggtgaatcatatgtatgaattgttagttcagatagaaggtgggttgtagtttttatactctaatattatggtaaatgttatttgcttcttttttttttttttggtagtagcg
>CRlnc11275_1	
atggttggtggaatcaagtttctgtcgcacgaaaattttcagaattttgcatgacagtattgaaccaaaaaaaatcagaaagtagcatagacagtactagggctgcaataaagccaagtattgttgggcttgagatcggctcaatagggtagatgcaaggctcgagtttgagctagaattctacaagctcgggagttgcaaactcaagctttagctcgtgctcaagatacaaattgctaacttgagcctggctcaagcttgaaacaagaaaggccatcaagtagagctatgtttgtcaaaacttactgcaagcttgatctttacacaacagtaaacaaataccatcaaagaaaatttctcatgctcaacaatacaatgggatttgcacatcagaacccagatacaacaaatacatgagtgattcagtgtcaactttcctttggaccccagttcattttattctcgtgagctcattgagttgagcaacagcctactcaagctgccaaggacaagcttgagctcagctcaacaataactaagtcaaaccagctcaacaagagttgagccgtgaatagcaatcgagtagcttggcttgattgcagccttaggctggacatatacatgaaagagaaaaaatgcccacaaccaaccctatggcaaaatataagatacctaaatctagaagacagttcaaaacaggctgtcaaaagatttaacatgttcaaatagtttataggaaaggttaaattgtcagaaaacactgacaattctacaccaactataagtgcctcttgctactttgtaggaaaattttccacgtttcacacagaagttatggttctagttcattttcaaagtgatacgttccactaaatttgcaaagtagagtttgcttaaatcaaaggtaagacactataggatccacagattcttcagataatctatattatcagtaagttgaaatttaaaagtaataaggaatgctttgcacatacagtcatatagagtgtaggttataagaacaaagaaactaatgtgtatccactttcgctcacttccacattaacattcaagcagagctattaattttgtttcaccaagacaaaagttatcccaagtactctagatatacaattcaattttttctcatttcaaggtatcagttcaagtttcatttcacatcaattatagtcactatgaattccaatctgtaactaacaattaaaaaatagaccaccatataaggcaattcaccaacctgacgaaatctaatttgagctcaatataagagaaaagcacaaacctgatcaaggtcattcgtttcaaa
>CRlnc11283_1	
gaggaatacagatgagaaatatctctagtgtatgatcttgctgtaacttcagtctttctgtaaggggatattaaggatcatcttaactagaaaactagaaacagggaacatttcttgttcgacaaagcgaggaaaagaacattgttttgctttaaaaacatttttttctgttgcaaaactatggatcatgattctttcattggatagctactcacaaaaactgaaaccgagaccatgagctttataaatgttgttttctcttgagatttatggtcaaaccagtcgagaaaactttgcaacaaagaaacaagtatggctattctctacttgagaaagaaccttgatgcctcgcgagttttttcggttaaaattcaatcagtggtgtaagat
>CRlnc11290_1	
gtatttcacctttcaccggatcaggtacagtgttatgctgatatttaaggcattggagttataaattattgaatagtcatgatttcagtgctactgataagtctattatctgtcacttgattatcattaagcttaattgttacatgtttaatttgagatcaagattttggatttttttggtttgttgcgtcttctgtttttcagctttgcttgatgcaattttgtaaagatactatgatataccctgtcatgtgtatatgacccatatattatattttttagtatccatatttgagttctgacatcaatttgcggtgagcagatattttgttgtcttgagagagtgtaaaataggataatgtcagagaccttgaaactccccataaagtggtacaaatagttatatgttccaagagagagacgattttggaaagagaggaggtacctgagataacgagattttgaatatgaatgctttatatttaagttgtgataaaatgaataaaatggtattggaggaagaaactaaagtgatatagactgagatggatgacactggttagaaatttatactatttaccgtcactgcagactgtaattattcttttcataaagctaatggttttttcttctggatggtggtttcatgaatcagtatgttcttaaagtggga
>CRlnc11298_1	
gaccatgaaaggtattgctgctggtatgcaaaacactggctaaggtagtcggctcatgttggcacaaatgatcataaactagataatcgttgcatttttcatgtaataacaataaatcaaacttaggcttgagagaaaatatgatgtctgtccttgattatatatattttaaacatatataaactattatactaagaaggaatcgaaatgttttacatggttgggattgcatttagctctattattttcgaaactgactacgcggcaatgtttcgtgcctggtg
>CRlnc11313_2	
actgatgacaatctgcttgcacaggttagtttaattcttttctaataagcctatgtatttgcgatggttttgagattttttttattgttatgcaaggtattttttagctttttttaggtcatgcaaaatgtcgtgtagtatcttttggttatgtgttggattggtgatgtttaatagcttgaaacccaagagattatctaaaagggtaaatcttactgcagattccctgggcaaacttgaattgtcaagtgggttggttgcttgacattagagaatgatatcagttgctgtagcatatgcttttctacataatgctgacagaaatatagcgtatcaaggccggatttgaagaaggcaaag
>CRlnc11315_1	
gttaaagaatgacttatccaaccaaagcaaattttcaaaactagaacaatggaacatagaggaacaaaaattaattaggattcaatcttatagccttcttgattattcgtcgggggcctcaaattcatccatacgtgtagcaatgttgagaacaatgagtcatgatccacacacaccaacaatagtgacaacaatgtttcttcaatttcgacatattgaaagttggtgagggcagtagtaagagcgaaaacaagagtgaaattgagaataagaatcagaaaaaaaatcccttagttaacctagccaaattccaagaacaactacaaaagcttcaaaagatagcggctcgaagtattaagaagaaatagaaagattcgtatgaagaggaggtcttcaaccctatgatccttaaatttggaaggaatatgcatcttttctagtaaatgttgaacctattacttcattgattagaaaaaagggtaaatatagtagttacatt
>CRlnc11337_1	
gagcatgatcggaaaatggatctgccggcggagaacgcgcccatcgtcgtcgtcggaatcagcaaataaaacaaattttttaaacttaaaactaaattgtgttgttaaggttttcgtttctggagtgacctaaaaccctgcggagtgtttggactcgtggctagtaccgtcaaagttgtgtgtaactcgctaatattgtcaactcggcctttggccgaaaagttttctcagattcggtttgaaccctag
>CRlnc11340_1	
attcccttcaactcttgaaattccatgactgtatttcttcagttcgaattctatcataatactgaaaatcttttgcctaagctgttaactttacatgtgaaaaacatccgagtaggttttgtcggtatggtaaatatgatttcttcttgttgccttgtttcatggcgtttttcacatagaacgcttcgtgtgctgacacagtcttcgttttaccggtggctttggcgtcagtcatgctctgtttcagtttcgaatccggaggaaaatttatttttgttttgttaagaacagcgtacgagtcttttccaccttcgctgctgcttcgtttaagaaaatcgcgaaacttgagccaccgttttgatgatctagccaccttcgacgatgacaatgtcccagtcgagttgctcttttggcatctg
>CRlnc11351_1	
ctctaacataacacaaccatcacaatcttattaagaccatcgccatcataaccattacgcttacattgataatacagctaattatctattcattcattcattgatttataactcagtactaacatgaagatgctaattaattagttcagctcattagacctcaagaaaaattaaaagcaaaaataaaccacataaacatatgattgaaaagcatagatttaatacttccaacacaacaatcaaacatagtctca
>CRlnc11351_2	
tcatcatcatcatcatcatcatcaagtaagaaaagttgtaaacaaaagacagaagttgtagggtcacaaaatgtggtggtgcttgaagatttaggagctgattatcttgaacaacttttgagctcatgtgaaagtagtgctcctcctaattggtgaagcatcatcactgcactagattcccttattacttttttttttaaatatcttatattaattaaaatcttgaggggtgtcatggtgggtgggcttagaccaatctgggttttcttcgtaaaaccttattacttaatgtgcctgtttctttgtaaatttgcaaaagccgaggtgtataaaacttgcactgtgttgtctaactcaattattgcaatctataattaatattgaacactttttggccgacttaagatatgcgaatggtctgggg
>CRlnc11353_1	
ctggctactcagccttacattacatggccactattctctctggactgggttatgagggtgttcaaagtcttttgggtcttgcacatacttctggaacaatttcggatgccctccccccaccaagataaactcttctgtcatcattcttgttgccatttaaaccaaaggttctggaagattctgtagaggctgcaaatcatttgccaacatagaaagtggatgcccctgattaataatcattccggctatctgttggagatgagaggtaactttatatgagggaaaggctttgtatgagaaaattatttgagaggaagagacttataatttttattcatgcttcaaatataaaataattagagtatttataggtacaagaatgacttttaaaatcctaaatacatgaacctaacattgaacttgtatattagccattaacactctaatattgtacttgtgctactaacattgaacttgaacttgtatatgaatcatgaacttatgtcaataattttcaatgataacttctcgttcaatcttgtaacctcatccttctgatgcaaaacttcatcttttagtcttgcatactcatcacgctatttaatttactcgtgtattatag
>CRlnc11362_1	
caaatatggtcccccgttttagtttccataacacagaaagattagccctaatggttcattgactagaatgattgaacaatatgcgtgatgaagaaaatgataagatttcaataacgatgtttattgctccgatggtgaaacctcacacgtggtagcatttaagccattgctttttgttcaattcttctgtggagcatggtcggttgaattccggcatcttcctttctcatatgcttcaactttcatcaataattttattcgctcgatagctagctgcaatcaaaattcaaccttgaattacatatataccaaattctaaagaggagcttgcatgctttcggactgtggtgttaaatcaatacatctctgctacagataccaaaagaaaaggacccaaaatttgtcattagtgaagaaacttctgaggcaaagtcgggctgaaaattaagtgaataaattatgagcgaagtatactacatggaaaggctatatatgatatatctgctagttcagctgcttatgcaccaataatgagagacataagatgatttcaagttcaaacgatcaggtggattcttccacaaaacctgaaggaaatgcaagtgatcatag
>CRlnc114_1	
gggcgttgatgctgaggatggagacgaagctgacagcattaaacttaaagaattagctgtacagctaatgtgagagtgctatctattttcacattcaaatagtgaagaaactgacaaatatttgggcattcaatttacaaagaatgtacagatattttaccactaatttacagagaaagcacggatattttaccactaatggatgagacataatatgtttttttatttatatgttagttgtaattggatc
>CRlnc1140_1	
gtttttcaaattttatgttagcaagcgctggaaaaacctgttaggttttttaacggctggaagccaaacggatctttcatcaaccgaggctcccataaatatgacatcttcgcggcttttttgttattcagagaaaagtggaggagcctgggggttctcgctcttagcctcggtgtgatatgctcttgaatatattcaccctttatggattgagctaactcgtccaaacttctactgctaattacttggaggtgttgagctgacttggttataagcataaacaaagaagctacggtataacattttttaatcttcttttatactccttagggagagtaagtttttaggtgggtttctgtattcattaacattttttttttcatcttactgatatggaaatgtaatattgcttcgacatgtctccttttggtttggtggttttgattagatgaaatctcttgtactagttttatgatgctgtgagtcatatgtaatacgtggtgttttttgggactacttggattggttgtgctgtttctactaaatttactgaagatg
>CRlnc1140_2	
gtttttcaaattttatgttagcaagcgctggaaaaacctgttaggttttttaacggctggaagccaaacggatctttcatcaaccgaggctcccataaatatgacatcttcgcggcttttttgttattcagagaaaagtggaggagcctgggggttctcgctcttaggtagattcttgttttttttcctattttcattgttaagcaaattcgtgcgcgggaaattatagccatgtatcaagattttctcatagcctcggtgtgatatgctcttgaatatattcaccctttatggattgagctaactcgtccaaacttctactgctaattacttggaggtgttgagctgacttggttataagcataaacaaagaagctacggtataacattttttaatcttcttttatactccttagggagagtaagtttttaggtgggtttctgtattcattaacattttttttttcatcttactgatatggaaatgtaatattgcttcgacatgtctccttttggtttggtggttttgattagatgaaatctcttgtactagttttatgatgctgtgagtcatatgtaatacgtggtgttttttgggactacttggattggttgtgctgtttctactaaatttactgaagatg
>CRlnc11402_1	
tgttttttttcatgggatcatacgagattttgagtgcccctgctgaaaaatttttctgagattttataggtgtcgagaacattcttttgagcagacatagctataaatgaccaaattgcccctgttgaaaaattatttcgtgttcttaaagaattgaccgcaaaaccctataaaagaataaaccctgtgtccgcgaatgaattcaaggtctgagacattacgaatatggcttctccatttattgcgggaattgcagtagctgctgcagcttatg
>CRlnc11409_1	
gttaatttcaagcctctcaaacttcgttctcgtcctcaccctattctactttctgcaactattcatcaattaaacgcacacacggagagagacacagaggcaaggcaatagtatggcgagctgcagtatggcttctgctgcttctggcttcttgctgacacccagtgttgcaatcaatgcaaactcagcttctaggagcaatatgttgttttacccttcaaagaacaccgccctcagcaacaacaattcaaggcttgttgtaagagcagct
>CRlnc11449_1	
tttttttttagccaagaaagcagaagataactatatattcagcttaagcagttatttatgggatacttagcaaaacagagaggcaggagcaaagtggaccagagatatataatagaaaaaaaaacatttaatatagatagaaaccatacaagttcgaaaaacagacattaaattattctctatgcaataatagagaaatactttccgagatataacaaactccaagtagttattactcagcagaaatctatccctccatgcgaatga
>CRlnc11459_1	
gttcttcaggttcttgtgtttcttattttacccttggattgattaaaaaaagaaaaatggaccttggcaattggaagcagaaagcattggggtagccctgcacttgtttggatgctgtcgttcttgtgcaatgtgtgctacagagctgttgtgatgagttacagctgtaggcattgcaaattggtacttgctagggattgcctggttaaaataagcttgggttttttttggacaaaagataggaagggat
>CRlnc11459_2	
atatgtttttttttctcatgtctcttcttatgtattgacatgttcttcagggttcatgtaaatttctcattttatgctttgattgattgaaaagaagaagaaatttggcctttggcaattggaagcagaaaaaggttgggtagccttgattttgtttggatacaatttgtcttgtgcaatgtgttctaaagagtttttttgatgagttacatccataggcattgcaaattggtacttgctagggattgcctggttaaaataagcttgggttttttttggacaaaagataggaagggat
>CRlnc1146_1	
ggtggtttgtgcaagtgtggagaatctctaaaaaatttgttgtaactagccggtcgaactgtgttgcacaactaagtgtgtaggtgacaacaatgcgacttggtggacaatataagggcattgtagggtcaaatctatggtcattgtgttggcaattgatatgaggatggttgtgcaactttgatgtgtggttgtagtgttgaattgatggttgtcaaggtgaaattgaagtgttgatgtgtgggcttaattgaaggttta
>CRlnc11461_1	
aaagagaaagcgaaaatggtgacagagagagagagagcgggaagggagatagtggatttgttatgttgactgaggacatctgcttggccggaaaaagccgtctctctaatatatagtaaaattccaaccccatccatttctatttgtctatattaattgcaagtataattatgtttacgcgttcaacagccagttattcaactgcacaaagcaaacctcttctcttattagtctctttcttgccgattaagtcttcctttctcaatcatttttaactttttcatgataatttagttatagttttctgggttttctagtcaatttttggatatacggtttctcgcatggagtgaagattggtcttgagttgagtcttgtttatggagattcaagtgtaagagttgatttttttttttttctgggtttgta
>CRlnc11478_1	
attgaagttaagattgcttgaagagtttgaagtgggcgtgctctaatttcgtggcaataacatataattatgtgcctaatttagagatggtttccgttttctttcttcttgtgttttgagttcatctttctttctggaatccggtgaggattttcttatggatgtgtagtaaaataacaaattttttttcttattaaattttctgctgtgtttgtttctttaaaattatctgc
>CRlnc11478_2	
attgaagttaagattgcttgaagagtttgaagtgggcgtgctctaatttcgtggcaataacatataattatgtgcctaatttagagatggtttccgttttctttcttcttgtgttttgagttcatctttctttctggaatccactgaagatgatgtgtttgcctctttacttccttgaaacccactcaatttgaagagggttcattcaaagctttaacttctctcttcaacaaccacctttggggattcgcacttccaaactatttctcttactaaagtcaaataattaccaatcagttcttttacaagtgacaacttaattaacatctgtgtgtttagttcctacttaaaagtgcatagccctta
>CRlnc11495_1	
gtccaagaagcccaacattttcctgctcagcaagatggtaaagtacagccatctagatgtacttttccaatacagtataactaacaatgtataagccaagctaagtttgcagatgcctgctgcaaaggagacagataatccatggaagagaactcatttcaggcatagcatccaaaaagaagataattttcaggcttagcaatttccagaagttcagttgcacaacataaaaatatacaattcgcaactttaacgaatacattttacctggcttcctacttcagagcaaaatacaaaagattcaaaacaacaatttgaaggtaattttaccaggtgcaataatgaaccgggctctcttataaggattaacaatatgtgaaaactacacctcaaatacatggcctaaagtaagacagaatacaactccaatggaagcactgaaagcttcttttcacatagctaacttcatgatttcagttatcaccgctagcctatgacaaaatccaacttcattaggtcaagacatttcaaatccagacccaaatgaggtgtgacaccataaatgagagcaagaacctaattaatgcaatgaaaatgaactcttgaaagaccactagctaagccatagtgagactaacatatatttaactcataaagtgttgcttcttacacagaagcagtggtaccaacgag
>CRlnc11495_2	
gtccaagaagcccaacattttccctgcaatatcatttgatgggtcattaaaaacaatctttggtttgttttgaaacagcgtgtcaattcatttcacatttactcactgctcagcaagatggtaaagtacagccatctagatgtacttttccaatacagtataactaacaatgtataagccaagctaagtttgcagatgcctgacagaagcagtggtaccaacgaga
>CRlnc11495_3	
gtccaagaagcccaacattttccctgcaatatcatttgatgggtcattaaaaacaatctttggtttgttttgaaacagcgtgtcaattcatttcacatttactcactgctcagcaagatggtaaagtacagccatctagatgtacttttccaatacagtataactaacaatgtataagccaagctaagtttgcagatgcctgctgcaaaggagacagataatccatggaagagaactcatttcaggcatagcatccaaaaagaagataattttcaggcttagcaatttccagaagttcagttgcacaacataaaaatatacaattcgcaactttaacgaatacattttacctggcttcctacttcagagcaaaatacaaaagattcaaaacaacaatttgaaggtaattttaccaggtgcaataatgaaccgggctctcttataaggattaacaatatgtgaaaactacacctcaaatacatggcctaaagtaagacagaatacaactccaatggaagcactgaaagcttcttttcacatagctaacttcatgatttcagttatcaccgctagcctatgacaaaatccaacttcattaggtcaagacatttcaaatccagacccaaatgaggtgtgacaccataaatgagagcaagaacctaattaatgcaatgaaaatgaactcttgaaagaccactagctaagccatagtgagactaacatatatttaactcataaagtgttgcttcttacacagaagcagtggtaccaacgag
>CRlnc11497_1	
aaatgcaaattcaatcagcttatttttcacaatcccaatcttcagtttcagtaaagtcaaaaatagatgaacaaatgacagaaaatacataaacaataagaaaaggaaccaatatgataaccacaaatatatatattttttttaaaataatagacaaggaagattaaataagcccctttgatcagaacaaagttaagtaaggctgaacgagtattaactttgattagtgataactaaaaagcataactacctcgaaatgtaaggttagtgagatagaaaccaacggttctcgtctttgctgggttggatagtggaagagaaatcaacggttttcacctctgctgagttgatagatcccaagaactgtggtggcggcgtcagcatcgtttgtaaccatctgtttttggaatccgtgcacagcactaacaacagccgtcgatcttgagtctgcttgaccgcgatcttcctccgctgttcttcttgcttgtttcgacggtctaaatgagctcaaagaagagttcgcttcctcgtttgcggctgctatagagcactgttgcgaatttgaacaaccgatttcatcctgcatttggaaatccctcggggaaatcacatcgtcagagtaaaaatcgctgaaatcaagacctcgtttcaatgaaccctgttctacactgctactacaacatgaagaactcgctacaagagtaggaggatactctgaatcaccagaccacggaaccacctgattttcatcatcttcctcatcataatccacatcaagatcatcatattcatcatcatcgtcatcgtcatcgtca
>CRlnc11497_2	
aaatgcaaattcaatcagcttatttttcacaatcccaatcttcagtttcagtaaagtcaaaaatagatgaacaaatgacagaaaatacataaacaataagaaaaggaaccaatatgataaccacaaatatatatattttttttaaaataatagacaaggaagattaaataagcccctttgatcagaacaaagttaagtaaggctgaacgagtattaactttgattagtgataactaaaaagcataactacctcgaaatgtaaggttagtgagatagaaaccaacggttctcgtctttgctgggttggatagtggaagagaaatcaacggttttcacctctgctgagttgatagatcccaagaactgtggtggcggcgtcagcatcgtttgtaaccatctgtttttggaatccgtgcacagcactaacaacagccgtcgatcttgagtctgcttgaccgcgatcttcctccgctgttcttcttgcttgtttcgacggtctaaatgagctcaaagaagagttcgcttcctcgtttgcggctgctatagagcactgttgcgaatttgaacaaccgatttcatcgtcagagtaaaaatcgctgaaatcaagacctcgtttcaatgaaccctgttctacactgctactacaacatgaagaactcgctacaagagtaggaggatactctgaatcaccagaccacggaaccacctgattttcatcatcttcctcatcataatccacatcaagatcatcatattcatcatcatcgtcatcgtcatcgtca
>CRlnc115_1	
cagacactaggtatgagtacaaaactacagagcagactaatttgttactgtttcaagagtttgcttcgctatctgagtcattatcaaccagattcatcaatacaaagttgcagctacaatgccattggcagattgacctagatgctacctacaatattcaccgtcacaatgcaaaatctccatcaccagcaacacaaaaattgattgaacaatagaaccggcagaaaaaaaaggcataaaacttacaagccctagtcacagcattcaaactaagcaagaaaaaaatggttgacgtactatgccgacgtcgccgaacgagaa
>CRlnc11517_1	
ggtttttttaaggaaataaataaatacaaagaaatacacgagcaatacgcgaaaaaaactgggtagaaggaatccccttttcgtctcatttttgaagtcagaacatgctcggaagttgctttcaaaacttgtatattattcccaattgattaccctccttccattattgcctttacttttcgaattcgtaatcgccttttttaaaagacattgttcttcttggatcgggaaaacatgggaggtg
>CRlnc11525_2	
caactatattatgttggccaaatgcccattcatagaacacctagaagcaacaagtacaatgggcaacataatgctatcaaagcaggaaactgtctttaacaccacaaaccatcttccaacaatgaggttgaaaagcattatttgccgtccatgtctccaccatgaacttccaagtcaattatgttaggacttgaaccagcaa
>CRlnc11526_2	
ttcatggtaattttcttaattttgtatgtatttacaatttttatttgagtcgactttattttattgaaggatgattcgagcacaaatgcttctgaaggaagttgttcgcttgaacttgatgccagtgccattgatggcgattctggagttttcagacctgttgaagctgtgctaggtctccagtcataacacgcagagagaattggaacacgtggcaagaggcatctttttcctggccgatgcattccccttttaatgccttgttctcatcaaaacctagaccacgctgcttctcttgcggagggcactgagggagagattattcaatatggaagataaacattcatcagaacagattcctgagggctggaagttcgagacaaaaatgaggagagatggatctcaagtttcgaattttgatttcaggaagaaga
>CRlnc1154_1	
gaggatcatgggcaaaagataataagagaaggaaaagaagcagcagccaagggcactttatgttttatctgtaacagaaagtagatgaacaagaaattgttttcaacttgttagaaggtaacgaatttgagtgataaaggagacttgtgactgctattcttgacatttaatgcaaaggaaaggccatttaataccattcttctcccggcaggatcaatcttggcatggtgctgctgcttttaatc
>CRlnc11548_1	
tcgttgagaatcgcttgattcaggtagaatatgatactgcttggcagaggtaagaatacacatcctcctgtctacagttacattttctggaagctgaaaattgtctaagtttgctgatatgatcttataatctcctagaagtgaaattttcacggataatgggatttcatatcacaaaatgcttgaagttcaggacattagatacactacaagtcatgctttctcaaatgccatgttcctcaaaatttctttcaagtagttattctaggtaacaggtgaagaatttctatcataatttccaattttgacattttttgttgaattgcttatgtcaatactgttttattgatactctttaggaaaaggaggctggatgaggtt
>CRlnc11548_2	
aactttttttaaacattttgcaagatagaatatgatactgcttggcagaggtaagaatacacatcctcctgtctacagttacattttctggaagctgaaaattgtctaagtttgctgatatgatcttataatctcctagaagtgaaattttcacggataatgggatttcatatcacaaaatgcttgaagttcaggacattagatacactacaagtcatgctttctcaaatgccatgttcctcaaaatttctttcaagtagttattctaggtaacaggtgaagaatttctatcataatttccaattttgacattttttgttgaattgcttatgtcaatactgttttattgatactctttaggaaaaggaggctggatgaggtt
>CRlnc11548_3	
ttagatacactacaagtcatgcttaaatctggaatgaatttttccgtcagtttttctcaaatgccatgttcctcaaaatttctttcaagtagttattctaggtaacaggtgaagaatttctatcataatttccaattttgacattttttgttgaattgcttatgtcaatactgttttattgatactctttaggaaaaggaggctggatgaggtt
>CRlnc1156_1	
atcacgtatggtataaacacttaaaggcttttgttagcaatttcggaaagactaccggtatcacaattgtatttcaaaagtttgcttgaaaggtagaaaattgaatgacacaaaaaggctttcacatatccggctacattgtcaagttaatattagcagtgaagcagcaacacaagacttctaagctgctctcattttccagaag
>CRlnc11676_1	
tttttttttttttttttttcctttatggactgttgtcaagttgaaaggtttggaaataaaaaaaataattgaattcattttgtaactgtaagtggttttgttttgacggggatgctttgttggcgactttgctttaaaagaaattggagtttcttaagataaaatagcatttgaagcgcttactgaataagcacttgctccggaaaattgctttttgattagaaaagcacttgaggtagatttttttgaagaagaaggatgtctaaaaggcttgaagtagttttgaggaataatacaggggagctttttgataagtgattgatttattgttgaacttactttactggatagggaaaacactttaagcagtttttgtactacttctttggtttataattttatttatttaattttaagcagttaattgatttatagtcatg
>CRlnc11676_2	
tgtagtgtgacagacctcaattgcagaattgcttagtggctatgcttcaaagtttatatctttgtgatctgatgagttgttgagttgttactcttggcttgtttatgggatttggattttcaaagttgtgaatttgtgttgtgctttagaagcctttgtttattctgcattttgtgactttgagcctcaaacatcagacgactgcattttgtccttttattctgcactttgtttgctcaagacatgtaatagttgaagtgagtagttgttgaaaagttttttattgcgtgacattggccaaaaggcttgaagtagttttgaggaataatacaggggagctttttgataagtgattgatttattgttgaacttactttactggatagggaaaacactttaagcagtttttgtactacttctttggtttataattttatttatttaattttaagcagttaattgatttatagtcatg
>CRlnc11702_1	
gagaccataaaacaccagtggcaggtttgctgtaaatattttttgttattttgttgtggatttcttcattctccgtttttaagtacttcctaattctgaaatgtttgtgtatgctattgtgtttctggatctcccccttgcctcagcatcaacttcatattgcgttgctttgttctaatattgttgttaacatactttcattcatgaattacttgtcaacacacttcattcattaattactctatcattatgggttatttgtgtaactgtgcagcctatctttatagttagccatgttgttaccatctatcttattattacaaatgcattgttggagagacagaaagatatgcattgcttttaaattaaaaattttgttttgaggttaaacttataaggcttttgtatgggttacatatgagctgagtttatgatattctttaaacttcctgataagaagcttgttggtttaccatgatttgttagcaaataaatattggctttactttacttgaggcttaataactgacttatttgtacaaacttgagtggtttgaagtgaagctgggtcgctcaaaaagagttaataaaaagatttcatttataacctgacaatatattaatatcgacatgttctaggattgatctaggctttatttcctcagtgcatatttgcatgctattgtctgtaaggtcaagaatttgctgcatgcattccaaaacccatatcctaacacaaagggttaaataccttcaaaatgatggtaaaaggccctgcactccctccaacagtatagcttttctctaaaagtaatttgattcatgttgcctgttcttttagttttagttattaaatcatcttgatcagcccactgacttcttcttttgtgcttgcctttgtgtatccaaggaatccagtaagttgaacttttctgcttttaataattataagattggtcaattgtcttggttagtccttatactgactagaacgatagtgttggctgaccatggcaaatttacttgaagaaatttgactggggtcttattctgttaaaaaacccagcatgatcttgattgctctccatttgcagattgattcctttttcacttgactatagacatctgcccagtggctcctatatgcttttagcatcgtggtttatgggatttcttttcttaaagggttaatgcatgcatgtataaactttcttctgcagagtatctcaactgaacaggc
>CRlnc11708_2	
agttgaaataaaatttcacaaataatagttgaggttctactgattataagcatttctagtttacatgatagttgaggttttatcgaaacaaaatccgaaaactctgcagtagttgaggttctacctgagataaaatatggtgcatctatagtagttgaagttctatctgaaattaaatctagtgcatcaatagtggttgagtttctacctgaatcaaatctgatgcatctatagtagttgagactctacctaaatcaaatctaatattttcataataattgagttccaacgaaaaataacatacaagttacataagggaaaaactctagagataaaacccacataatagtaactagggttttattgaaggcaaaatttatcacatctatagtagttgaggttccaccaaaataaaatttgatattgttatagtagttgaggttctaccgaacacaaaattata
>CRlnc11711_1	
tcatcacctcctcttccttaacaacaatcttattactttccacaacctcactgtaactcacccacttctcctcactggcgtccctctctttacacctcatggccgtttgtaccagcccgtgattactgtccccacaacgatcttcgccgtacggaaacgtcagcgataacggcgattctggagggctgtcttgctcggaggtggtggaaatgagcaagccgttgagggtggtggagctatccgtagtggcatcgaagaggaagctggcgacaacgttgttatcttcattctcatgcccgtgcatgtaatctttagggtcttcaactaagttttcggggtgaagtgggaagagagtgagctgttgttgatgcagcttgttggtcattttggtctcgtttttagaagtttgcggcttcttcttcttctgatggccaagcttcaaattaagacagaggtattttggttttcggcgtttggttctggttttacgagatggttttaaagaaattgaaggctttgtttcggtgttagcggtggcagagcgggtattgggttttgtggcatgggaaagaggaggagtgatgttgcagtggcacatcgtccagtcgagtgatcatgtgtagagagatggagagaatagagtgaaatgttaattggg
>CRlnc11720_1	
acggatttttttttcaaaaataaagagaaccggaaataggcaaaaatataatttgaaataaagaaagtaaaagagcgagagtagcagggcaagtaaggtacaaactgaagaaatctgaaggatatgggttcagagaggtttgtgagagaaggaatttttgagtggtttctgaatgattgagagaagagaactgaagatggagagagatttcagtgaaggagaatcaattggtca
>CRlnc11725_1	
gataatcatctctgtttcattcaattcaagatgatcatcatcacatcaaggagataaccacagtggacaggaagcaagtgaagcgttgattgaattcaaagttggaggagtagtctattaggatactaaatgtttgctcatgtttttaccttaaaaggatttttcagctttttttggtgcacaaaaaggaatttgaaggctgaaaattgtggcaacagagcggcatatgtaggctgtgtactgttgaaattatatgcaagcattcatttgagttcttcatgacttgaatatgcaacctgtcttctacttaaatttgagtttgctaggttgttcatattgtgggatacgactctatgattggtacttgaaggaagttcaagaccaacaaataaaaagagttcaatttaaagttcaagaggagtctgaacaacttgaacaggatactcgatgtatatgggtattagcactgaaagtaagtgagtttaaaaa
>CRlnc11772_1	
cccaacattcttctacttcatcctctcctccttctgtcaactgtagtctttcgagctttggtgtactcaaaactccacgacaaaaagtctccatctccaagcattgcctaacaattacttttttcaaggataagaattctagagaataatccccacaacagaagcttttaaggctggccaaacagtgaagttccaaatgatccaatttgctgaaaatgattgaattctctattacttcacctcccaaatgtgttataatttcct
>CRlnc1179_1	
gcgttggatttgcttggttttatctaggaactgcttgttttgagctgtttgtgatttttatctaatgtacggatggtttgtaagtaaagatcaattccttaaattgcgtgaaatggatagaaggttagtgaatttgagctgaatttgcttgtgctggattgtttacagagtttagatctggttttggtctgtgaaaggttgaaattagctttgtcttag
>CRlnc1180_1	
gaatgtttagaaaaccaaaggttctttctgtctttcttgtatatgtagtcaatgttgtcaacaactgcttatatgagtacttgtttaacttcacaatgatgaatttcatcacacagcataagtgatttaaagacttgtcatattcaagctgtcacacagcataagataagatgtgtttatttaacagataaacttctctcacgctttgaccaaactaaatgattactgtaatgagatttcatcagataaaattgttttaagtcaaggtctagttggattttccaaaatgatgatgcaattattatgcagaatttggattatttgttttagattactgttgtctagttctcagttgacctttgttacccaggggcattgtctttttacgaaatcaactctctgacagcttttactttgagttctcctgttattacaagggctgttgttacttgtctcataattgttgcgtacacctggtttatgttttttacatctcttggagtattttttttcatcatgatctgttcttctcaggttgttgagcgtatcaagaag
>CRlnc11803_2	
gattctgatatcttcaatttttttgatcagccagccagagtcttctgttgacactgtgctacttgttaatgctcttattgacatatttaccaactctgttttatcttaaaatgtgaatggttgttatcttttgtatgatgtaaattatctttgctttgtgatgatatgtagattgatctgattgcttctaattgtctgttaactataattatatggatttaacc
>CRlnc11809_1	
ttgtgaagttggcagtggtggcaatgcacctcttcctgggcaagcgcttcttttagtccatatcgtctggctattcttgattgccttttctcttattttaggaattttttgattgtgcattcttttcgattggtttctttttagatctttgtaattcgcttcaggttgcggcaattcaacatttgttcattatttttggcgtgtgaaagagttcatttgtacaacttttacgcatgacagtgtatcgatccatgttgaataaaaatatttaagttaatgcagaatcatgtgccgatctatgcacagattaa
>CRlnc11813_1	
gagcggcaccacatagttggaatttgggactcctttcttgctagtctgacttatttcacttccattggcgttggcgcttccactgcaataagcaaatcctgaccatctgattctcctgctctgattcactcttacgaggttcttagtgatccggcaggatgatgaagatctcgggagcagggaaacggtggcgttttgggagtttgtttgcaaacgcaattgcaatgccatttctgaaattgccaatgcaataggatttggaaacaggaggattcaaccaataggaattggttgctgttggtctatcttcaaccaaaacgtaactgcaattacaattgaattcttaaaaaattggcgacttagtttcgagtggaaaagccaccttattgggtattta
>CRlnc11829_1	
aaggcaagcatgtaccttaaaaaaaaaaggttgtatagtcaaatgggttgtccttcattaacagtcgcacaaatgctctgaacctcaacaaacccaccaccagctcttctctcttcatcttcatcccacaatcagacaaaccgtctaattaaaagacgatgaaccgcgtggacttcacaaccccaccactagatcttgtagcagaagggctggagcaacgccgacaacgcaaggaaggactgaaataatggcgttgcgtttttag
>CRlnc11829_2	
aaggcaagcatgtaccttaaaaaaaaaaggttgtatagtcaaatgggttgtccttcattaacagtcgcacaaatgctctgaacctcaacaaacccaccaccagctcttctctcttcatcttcatcccacaatcagacaaaccgtctaattaaaagacgatgaaccgcgtggacttcacaaccccaccactagatcttgtagcagaagggctggagcaacgccgacaacgcaaggaaggactaaaaacgcaacgccattatttca
>CRlnc11868_1	
tttgcacttttattaatgtggtaaactctttttggttggttaataagacttgctggctattttgttttcgttggctattttgaattggaaaaatacttcgatgcattgcgttttaatacaaaatatcaatttggaagcaaatcgataattctcttggtgaagttaaaaaaaatgtgaacacgttggtatcaacataaatgccatttagggtggtaggatgagaaaggattctctgatgttattttgtaggttgagaatgcacacctatattcgaatttgacataagcttgatgcatagattaccatcaaagaacttttttgagagtgaattttttttattgctacatgcttaggcgatttcttggtttggtgaaagcttcatcaaatgatagtctttttctatatagtatcacagctcgtggcgatataccgtaggaaatgcttaaaaaatgatgagtttcatgcatgcacttgacggggttgaactgcatccaccagtttctgatgtttcatgcaatggtcttgctgccaggctt
>CRlnc1188_1	
gtatccttgaaagaagaatcacctattccacatataagcacgtgacaagtaaaaaggttttcagcttttaatcagtagctcaatattataccctcaaatacaacaatcatttctttaaagtacaaaacaacttattaaaaataaatctcttgccagtaatgatattagagcaattatttccttcagaatgaggaacgtaagtttcgaagtaagagctttatttccattgccataaacttgaattctaatttttgcaaaaagagagccaacctatctaatttggcttatcaaaagcagagaggcctaataatataaacgtatgaaccaaacaaagtaggcacaaccaattaattaacaaacagacaaagttgagcatcaagaaggacaaaaaaattcagattataaaaagagattcaataacgtgaaaagttacttcatttgaaaattcccgtttt
>CRlnc11880_1	
aaggagatctgcgcccagcatggggtaaaatttttcatcttggatatcgtcagaccctaaataactcccacgtcaaaatacaagttggggtttaagagctcacatggtatataacacatattccctctgcatccttaagccatgagaggcattcatagatgcctaacatttctctgttgttcacatttacagagggaagtttctaaacactggcactgtacacaagctttacaactcaaatgacatctttataatttaagagtttacgaactatttatgccatgttttcttagcattttcaagcatttctttcatattttattgatgagaaatttgcccagaggatttacagacatgatgatgaacgtcattgtgttaaatctttgttcaaaaaaaaaaatcttatgattcacatttacagaaaaattattactttctata
>CRlnc1190_1	
gaggtttgcttttgttttgaaggtaaagttgagttttttgatggttctttttcgattagaaccatgttgttgtggtgatcattttaatcgtgattgatgttgtcgtttctttctgagagagttgggtttatttttaaggggtctgtgtatatatatatgtctgttgtttctctaatcttgatcatctttgtttcagaagtttgaacttttgaagctaatgatagctttattttaatgaggtttatgtttcatgtattagagtgaaaaatctgatcatgacgtgtaatgtgttttgcgtcttgatgttgggttgatcatgttccttctggactgttcatgagacgagggttcggatcacactaatatgcatagtcctttttttttggttaaggaaaaataaagcagaagtatgatcggcatatttcgaaatttcgaaataaggatgataccgttattttagaactgcctcatttatttattaattattttatgtcctgtcattatttgaaaatcaatcactttgttgtcatgagttttatgtgcttaccattgttgctgtgaaattcattactcgtataagaaatttaggtcccaaaataatttaaatttgcttataaattcttcagcttcgctgcatgagtgttggggttgtgttgcaattatatctccgcttcactcttctctctctctctctctctcctct
>CRlnc11901_1	
caagttccttgaagcgcttcaactgtaattgaactcttctatcatctctttaaactgttcgttcttgtagcgtttgtatacgtatgcggttttaaggaaattgaaacgaaattttgtggctggaaggaatttttttttttgttgttgcgtaatctggcattgaattttgtttggattgtgagaaatttaagtggagaaaaaatttgtacgcttttgcgatattttgtatgactatgattcaatgaatgtgttgagcttcagtttttgtttgttaagaaagtagttggagaaatcagtgaagttattgtttctgagattcttaattttatccagttttatttttaatttagcttagctgttgaagtgatgttctgatttttcaattgattg
>CRlnc11935_1	
aacatccctggcgagaataggaatcaaggatgactgggcaataatgggatcatcaatgacttcggaaatttcgtctcagctgagatagcacaagagctcaatgagaaaggatccatcaagcaacattatctcaagcaagtcttgacttggcatatcagagatctgctgatgataggagtaaaaatctctggtacgagcttctaaacctttcatttgtagaaggtggaccaggtctccgttttctgcctcacaccggttaaggaacttctcaataaagaaccatctgagttcttcgaactgcagcagatagttgcttttcttgctatggataggaccgattgatacaatctcagg
>CRlnc11961_1	
gctcttttgcgaaattacaggctattattccatgagtataaacaaatgcacagagattgaaaagatgaaatagaacagcgtttcatagcatcagacacaaataaatacatataattacgaggcgagaagcccctatgtgaatggataaaacaagctaagttgagagtctaccattatttattttaccaagacactaacaataatactacactacttcaattcaatggctgctgtgtagaaatagaaccacaaccagtccaagcacttgataaaatatacaaacaagttccagatgtgctgctaagaggctaaatacagccactgccactgccactgcacctgggtttgatgcacacactctgaattagatctaccttaaagaaacaacgctgacttcaatctttcatcttccttcaaattcactcaacacacatcgaaagcctaatctgtgaaaacactcatgagatcatttgg
>CRlnc12_1	
tgaaccaaaacctcctccatgccgggatcttgatgcctgctaaagttggatagttgcatctccaataatgcaatgcacagaattgtcaggctttgccaggttgtatgctctttgaatttgttcagctcaaccatttttttatagctgccagtttgatttctggtggatgttctgttttatacgactccaatcttatttcaagttatgggatgactcatttactttaaactggattatcgatgtggatgcccctttgtccctgttatatcaccagacaatggtatagttgccataaaaacacccatgtgcttttgcagttatgagaagagaatgaattatccacgttactgctgcgttg
>CRlnc120_1	
tggtgcaaactcactttcccgtatgataattttcgaaaatttaaatatccacctttttgttaaattttaatgttattgtcaggtataaaatcatcatttaataaaaatattttaagaactataaatttattagattttaccccaccaggtttaaaaactaacaattttactctatctttccccacccaaggtttgaaaaatcaaaatttaccctataaggattttgcagtaaccaccggtaactggagatgaccgtgacagcgacattctccctccctcttagtttctctctcaatcatggttcatttccaaccatcatcgaccgtcactggctagtgcatgaagagactcaaatctaggtctcttcgtcgagtgacaaagagatctaggtctctctgtggcatgacggagagatccagatctcttcgttgttcgacaaagagacccagatctgggtctctttgtcgaacaacgaagagatctggatctctccgtcatgccacagagagacctagatctctttgtcactcgacgaagagacctagatttgagtctcttcatgcactagccagtgacggtcgatgatggttggaaatgaaccatgattgagagagaaactaagagggagggagaatgtcgctgtcacggtcatctccagttaccggtggttactgcaaaatccttatagggtaaattttgatttttcaaaccttgggtggggaaagatagagtaaaattgttagtttttaaacctggtggggtaaaatctaataaatttatagttcttaaaatatttttattaaatgatgattttatacctgacaataacattaaaatttaacaaaaaggtggatatttaaattttcgaaaattatca
>CRlnc120_2	
ataaaaatatttaaaaaatctataaaaacatcacattttacccccaccaagtttaaaaactaatagtttaccccactaggattaagaactaataattttaccccatctttccccacccaaggttcgaaaaataaaaatttcccccctaggtttttgcagcaaccgcagacggtggcattctctctccctcttggcttctctcgcagccattgtccattttcaaccgtcaccagccagcacaccaagagacccagatctgggtctctttgtcgaacaacgaagagatctggatctctccgtcatgccacagagagacctagatctctttgtcactcgacgaagagacctagatttgagtctcttcatgcactagccagtgacggtcgatgatggttggaaatgaaccatgattgagagagaaactaagagggagggagaatgtcgctgtcacggtcatctccagttaccggtggttactgcaaaatccttatagggtaaattttgatttttcaaaccttgggtggggaaagatagagtaaaattgttagtttttaaacctggtggggtaaaatctaataaatttatagttcttaaaatatttttattaaatgatgattttatacctgacaataacattaaaatttaacaaaaaggtggatatttaaattttcgaaaattatca
>CRlnc1202_1	
gcaatggacaaatatatgctcagctacgtttgctagtcttttaactgagctcaagcttctttataaaatataaaaaaagctatgttagataaacaagccacgcagtcaaatacctacagcaactcatccatgaaacataagtagagcatctctgatttgatacgatgattgaacaaaattttccccttgagataattaaagcaagggtccaagaattgatctggattcaaattataggagctagttatcagtaatatgttcgtattggtaaagttactgttgtgatcaaagctcatatcaaagcataaatttgagatccatttttggataaaaaagaggatgcaggattttgaaactcgagcagaatgtgaagttattgacctgaggaagatgcaagttttttgaaactcaagcagaatgtaagaggttatcaaagtaaggtaattcagacaatcaagcttaaatttgtgattgcgtttagataatacagtcagtgaa
>CRlnc12034_1	
cctctgcaaatttgagtgagtcgactgtaaaaatcggcgaacggttaacggtgacggtgaaaatgacgatggcagcacctcattgaacgttttaaacggtaaagcgaagtcgttgtaaccccagagacaacgacataagcgattctctttccactaaatctagaaggtttttttacctctgtttctaactaaaaatttggccggcagtgtggccatgggtgaaagtttagatttttcatccctatgggtgtgtatttaatacttgggctaaaatttgggtagggaaaagtccttttcccttttggaagggaatgtgtttccaaaaaagaccttacggttttataggaatgaattatttcaaaaacgcctcaaagttataatttccttcaatctcgccttgttcactcatctcctacttgaccccctgggtctggctgtaccgcagttgaaagcttgtcatcagttgagagttcgaaacccaattacagacacaaaacaataatcagaaacagaaggaaaaactgaaatttcaaaacattttcgttttctgaaacgaaagtgatggcaaaatgctcttttcaat
>CRlnc12034_2	
cctctgcaaatttgagtgagtcgactgtaaaaatcggcgaacggttaacggtgacggtgaaaatgacgatggcagcacctcattgaacgttttaaacggtaaagcgaagtcgttgtaaccccagagacaacgacataagcgattctctttccactaaatctagaaggtttttttacctctgtttctaactaaaaatttggccggcagtgtggccatgggtgaaagtttagatttttcatccctatgggtgtgtatttaatacttgggctaaaatttgggtagggaaaagtccttttcccttttggaagggaatgtgtttccaaaaaagaccttacggttttataggaatgaattatttcaaaaacgcctcaaagttataatttccttcaatctcgccttgttcactcatctcctacttgaccccctgggtctggctgtaccgcagttgaaagcttgtcatcagttgagagttcgaaacccaattacagacacaaaacaataatcagaaacagaaggaaaaactgaactttcaaacatggcaaaatgctcttttcaatct
>CRlnc12050_1	
gttatggtctggtgtagtatttctaagcagtaatagaccttgacaatgccaaaaccatacttcatttacatcaacaccaaatgaaaccttacagaattcaacaaaagcaaccgcaagctcactagagtagctcaatattaaattacatatctcaaaactgaatataagaatgccaactcgaccaaagactcttaaatcaaaagctctaattgttaatgtacaaactcatcctattagtagcaaaaagctaaggaattgactgtattgaagccttgtggtttatcagtaacaaaaaatgaaaaatgacacttctcccacatgtgacatatcatcaaatgttctaagacttccattcttttgaaattacaaccacctcttttcactacatctccaactagcagttatgtcttctgctttagcttgtgcttgaaatttttctttttcttttccttttta
>CRlnc1206_1	
ctcttgaatcaacaaagaacgcagggttttggacaataaaaaccacattcatcgcgtggtactaaacgaaggagagatgattcactgggacaaaataacatacacttaactgtataacaacaaaaaaccaccgaacaacttagaaagctctctccatcggattaaacaacaaaaaggcgaccacccatcaacgtcaatacatacgcattaaacatgcataaataaaaatcgaaacccatttctct
>CRlnc12078_1	
aaagaagtgtgctcatggcagtggtatgtgctgcttttctcttctatcgtaactttggttactgttgtttgttagttttctcattttccatcaatgtggtgggtttagttaggttgagccgtcttttctataacaaatgaactttgatttaattatctagagattgataaaatctgaagtgtaattaattgtagtagaagtaagagtagaaagattacctgaaatacatcaactgagacatgattctgcaatgcatactggtttgaatcttgttcatcaaatttttataattagaatcaaatttaacattaattttatattgattaaagttcatttcctagcaatgcaagagcttggcatgtttatgtaataattcaattcaattgtaaatatttatactatttgaacaatttttagatgtaaaatactttcttctttcttcactggcttgatgcccccttaccataatcacaatatagtctgtttagaatcacatcagaaaaatggtaacagaaaatgcaggggaatacagagcat
>CRlnc121_1	
agactcttggaaattttgttaaggtttagatctttacttgtttttcgttgataagttttattgatttgattgattatttatatgtttggtgaccaaatattataactaaggtttaagtttaaagatgtaatcactatttattgtgaattttgtttttgtggtagatcttatagatgaattacagattgtatgtttggttgtgtatttaatttataatcacgataaattgcttcaaatacaagtcaattgtgtttctg
>CRlnc12110_1	
tttttttttaagttgcagaaacaaatagaaagcaatgcatttaaagagattgaattgatttccacagaatttacaggttattaagcaatggaattatcaaaataacaggaaaatttcacccaagaaagagaaaaaatgcccaggagtagaaaaactgcttatgctacaaccatagctccatttcccaccatttaagtctctcacttagcgtgcctgaataccgataagcagaaaacgtacgtcacctacatgatttacctaacaattgcaagggataagcttgcggcctttacatttacgtgaggaacaattatttggatattacattaacttccaagtcatctccaaaaatgattcccgtatgtccttgaatgctctacctgtaagaggttgctgtgaaaagactaaggtttcacaagaaaaatccctctcccaacattggagagctctcgttatttatggcacaaacaatccaagctgccgatgtttctccattggccatcaaaacatcaaacacgacatcaagctacttccaaacatagtatacgactgctaccttcattaaagccagtgtgtaccatcttctccagattgacttaagaagagttaagccagagt
>CRlnc12124_1	
ttccaattccgactcactgagtgggtaattataaattttaatttgaatctattcaattttctcgctttaatttctttagttatagtttcgattacgcaatatcatcgcgtttttgctagttcgactttttttcatgtgatcgttctgtttggttggtgagaaaatgcgagaaagtaagccgatcggaagtgataagtgaatgagaaaactgattgttgtctctatccaatgtgctttttattattttgacgctaattttatgtttgatgttgtttatgctaatttcgtggagtttgaagctctttttttgggaatcgaacatgcggataatcaagttatagttctgtttggatgctgagaaaatttgataaaaattaagcgaccgaatgtaatgattagctgagaatgtgaagcactgtctctctggatcttgtttttaataattttgacatttagttttaatttcatgagttttagattttacaaagtttctgataatagagttatctttcgaaaatggacaattagaagtatcaagtggccgagaaaagtatggtcttcatctgttgactgttttgatcattctgacttttatttcacggaagatattgaatattttgttgttttaatatcgtggagtacaagaatttctgggaattaaacctttggaaatatgagattataagtatgattctgtttgttcgacatgtttaatggtttgctttctgggtaaataaagactaggaaaggagaggtttggtatagactagattaacaaatttttgctaagtggtcgcttgggtggccaaggtagggtgcccaagccagtgaacgtgggttttcaatagtaatatatcaagatcaaactcttgatttatttaatattgtaattgtggggttggtcacctacttggtgtggtcggtttatagtggcaaaatctctacctatatttgtatactttgttgtccctgcaaacaaaagtagcttacaaaaatgaattctgtttaaatttggtggatacagacaggcttgcttgtttcttacaattttgtcactatgaaataccagactggtgatgttgaggagtcttagactgtaggtgtgtatgctatgagtaatcaggcatgatacactagtgaaactcagtcttttggtcttttgataagtgcttatgtgggtacatgtttacctagtgctcgtaaattttaacacaacctatttatttgatatgacatgacacgaaaaagatctaatagacttgagtttgtcaacaaattgtagatcaggtcaatttgacatgattcgatagtaaattagattgtgtttgggttgatacactagtaatccgaactgatttgaatgcttaagtaaatgttattgtagtagaatttgttggagatgaattaaagaaatgttaaaggacaagtattagcagatgaaatctttacatgttacataaaaatatatctctatatagttgtaattactgtgattattcttgattttgatttactaaattatcttatttattgtattgtgagaataagatttggttactaagattattggcgtattttaaagggtctaagtacataatttttttgggccatttctaaacatgacaaattgttgtgttgcatgttttgctagtagtaggttgagataattttaaaaacatttaagatagtggaaagattggttttagggttgggaaattttgacatgattttcaagacacaaacataatctgatgacaaatgtggtgaaatatgataatgcaatgtagaatgtggtctgcaaatttgtaccactaacccctatttttaaattaataagattgttgttaatacagttattttgctatgaatacaattttgtttacttcttgttaatattgttgttagtacacttacctctattgtagaaattagttagcattacaggttatgtacaacattactgaattcatagcagatattcacagtttccttagcttgtagtgaagattaatatagtagttaataattaataattttgccattaaaatttacagttttgtcaacatgggaacaatg
>CRlnc12138_1	
ggttggctggtatttacagaatagttgttccaacgtccaatctgtgtttgttatgatttaatggtaatacgtcacattttaattcatatgtccagaatattggtctcttgactgttgaagccaactcagttcagctcattctttccccttggaatattagtgtggcaattttcaaatgtctttttacatctattcatttctttggttagtcgtttgaattatggaatggatcattatacccttcaaaagcgaaatacctataccaggaggacatttacatcaattattgatccagaatgctagtgattattttgtagtgagactaaaattttacgtacaaacaaattgtacaaatagattatacaaacgtatctatgacattgaggtgatagtttgtgattgag
>CRlnc12147_1	
atcaaaacagggaaactttatattaaaataaggactgagttttgagttttggaattgtttcaagaatactgttacaatgtttcgataatacatctacaccgtccataagataatccagttagcacaatcatgtactcaaatgggtcagctaactattgggaattgaatcaccaaacatcttggtaaaaaatttctctccctggaccttagaggaaaatttttctggaggattatcaatggctgtgagtttttatgagtctttgatcaatgatttgtgaagaccaagaaaagcagctgcag
>CRlnc12147_2	
atcaaaacagggaaactttatattaaaataaggactgagttttgagttttggaattgtttcaagaatactgttacaatgtttcgataatacatctacaccgtccataagatattccagttagcacaatcatgaaacaactgcataaccatttgctcaaatgggtcagctaactattgggaattgaatcaccaaacatcttggtaaaaaatttctctccctggaccttagaggaaaatttttctggaggattatcaatggctgtgagtttttatgagtctttgatcaatgatttgtgaagaccaagaaaagcagctgcag
>CRlnc1215_1	
tacaattatcttagagatacaattatataacacaatacaacatgagatcagttgaactggaatattgcgtgttgtttatggaaggcaattttttttgcccaactggaatattgtgcttgcgggggggatattttgtgcttgtgactgggaattgcaacaggagggttgggattttactttacacattcggcagcatggtgatggatttatccttaaaaaactgaattggatttttagcaacacctcacggttttctaagtggtcaaacattgtctcaaactttttgccttgaaccatagtgccgtggtgaatcgttttagacccccatagatcaaggtgaccggtttttttaaatttctgaacttctgagtcaagcacacaaatttcattgatattttccaaagggtttgaaacgaacctttgactggtaatcctatgattacaaggaagctaagtgatttgaagtaagctctcaagtcctttcataaaatcactagtccataggaaagcccagaacatgatctgatagatgagaaagggaattgcactaacaacaagcacaatatagaagtctgggcgttagatatattaatgctcttctctctgccccaacatagcctccatcgataatgcttccaaattaattcggatcaagtttctaagaatatactaagtactcactcctatgattgccctcattgctaatgaagatattaagaaaaccattttttctcaattcaagatgataaagcctccaaccctgatgcatataactttcttttttttttaaaaaaaagcttgaaacattattggtg
>CRlnc1216_1	
gtgaatttattgtaaactgaaaagcaaaagcattaatgcatgaagcaaagtactgcagatgtattctcttaatttcttaagcattgaattaaattaagccaaataaccttctctgaaggatggttacagttgcaaagcactgactgcatgtctaatgtttccacttttctactacggatggtgacatggacaatatctcaag
>CRlnc12186_1	
aaggacatgcctgcagtggcataaaagttatgaaaattaagcagtaagtctgattctttaccatattttgatgaattttgatgtgtcttgctttaccatactagtcaggataaatggtgttaccatcaaggtgaaagcaagaggctctttattgtgccttacattgtattccattaaatcacagtttgtctgttgtttgtttagagggaaccaaaaaaccttgattgatttttaattgattaaatctcttataattataagaatcatgtatcttgtattcttgttcaatgtcagaactcagtactccattcggtatcaaatccctttcaagcagctttaggatgatggcttacctaccatctcacatgaatgttattattgtacaatttgtgatttgtatcatataatatgatatgatataaatgaaaaagggtatatatcttagggtattattgaaattttgtataatttggtaggtgtatttgtaaggatcgtgcatgagaaattttataactctggagttgtttatgattttttttaagatgataatatgacg
>CRlnc122_1	
ggctggattcgagccgagccgagccgagctcggctcgctttatttagaggtggcttgagttcgactcgtttttcatatcaaaacgatatcattttgtgtatatatatggatcaaaacgacatcgttttgtataaaaaaattttaaaaaaatctaccctgccagctcgatctagccgatcagagcctggcttgtttcgggctcgaaccgagccgagtggacagggaatgattccccata
>CRlnc1220_1	
ataagaacaaccataaatgcctctgacatttcttcttgtgtttaacattaatagattaaaaactgggttactgggttaatagattactgtgggtcaattttgtgtcaactgaccctgtcaacaccatctttccgatcaaatatatttacgtcatactcgttttagtgatttgaaataattaaacctgttgtatttgaatttgattatatctgcataagacaaacatgatttaacttgccaacacaaatagctatgcttgaatcaagtcaatttgaaacatgagaatccgaaaacatcttgggccctaatgtatatttttgttacagagacattgttcaatgactatgttgtgaaataatagtata
>CRlnc1222_1	
agaactacaaagcttgccagggattgaggaaaatatcctagaaaagccattgatcaattgttagttaaacaatataaattcagaaaaatcagacacatctaaaattaatatggatgtgggcagtgcgtcccatatgtgtcttgaagggcaggtaacaatgggagttatcaggtaaaaaaacccaaatacagctaattcacaaaatttctgtaatat
>CRlnc12227_1	
gaataggtgtccatcaccagacctcggcagctagcgctgcttcaaatcctctctaaccagcaacggataatacaaaaacctctcttcattttttatttcaacatcaattaataaagccgttgttaaagacgtgaacaaaacccgatgaggcaacactactgcagaagagaaaaaaaagcgacagcaatcgatagagatccgtttgtttgatttcagtacaacatgcattcgaattcacattcactgaggactacaaaataatgattatacaaagtaaaacaataactatactaaattattgtgaaattataagaatccaccagaacagagagagacagagacgcttctccgaaagaacttaaaagaaaattcctttattcagaatcctcaccaaaacgaacccgtagacgccaaa
>CRlnc12287_1	
ggccatgaaacataaatattcccatgagttttttcccatgtccatggtgatgttgatgagacaatatcatttttattaactttttcccgcagtgtctgcctttatgacgacggccatgcccatgtctgcccaagtgtccaccaggttggcactgacgtgactggggatcctcgtgctcgccttgcggttcgtcacattgaggtgactgattctgataaacaataatttctccgtcctgggacatattgatgatggat
>CRlnc12288_1	
tctcgccaatcacatcctcagctggataatattaatttctacggagtgcaaaacttcccccgattcaactaatttctacggagccaaacaataaagggagaattatgaactcatataaaaaagtctgtcctaagatagaaaaaaatgttcacagcattattgaaaagaaagagaggcctgaactgctcagtcaggttgcagcactacagcccacacacatacagcaacattggtcaacgtccagccgaatcattttggaattcgccaaccaacttctaaccgaaacaataaccacg
>CRlnc12305_1	
tttttttttttttttttttgcattggttgctttgcttgatccatagattttagcttttcttttgcaagttgtttgtttgttttgtttgtttttgtcaagacattagcttttagacaattctacataactataagttttcttgcctggttcttgttttatatatacaaatatattatatctctttgtgggaaatttatttagggattgaactgctcggttgtcatccgggtttgtgattttttagtttattttgatgttacaagttttgagttgattctttggatttggaatttttattggtttaatatgtctgggtcgcttaaaggttgtgcatttatgattattggtagatccaggatgtatgtacacttttgatttgatattttgtttctccttgtattgatcagggtgaatcttgtattggaggcataggttctccatggtgagctttttattattgttttctgttaccttctcatttgaatgaatcaaattcttttaaaaaaaaaaaatggagccagaacaagttttcttttgttgtttgtggtgattagggtgaagctccggctt
>CRlnc12305_2	
tttttttttttttttttttgcattggttgctttgcttgatccatagattttagcttttcttttgcaagttgtttgtttttatcaagacgttagcttttagacaattcaacataactataaattttgttgcttggatttggatatatgttttctctttgtgggaaatttattcggggattgaacagcttcgtttgcatccgggttttcggttttttgggtgttttttgatgttgtaagttttgagtttgattctttagatatggggtttactggtttaatgttctgtgtttcttaaagcttgtacatttatgattattggtagatctaggatatatgtgttcttttgatttgatattttgtatctccatgttgtattgatcaggctgaatcttgtattggaggc
>CRlnc12308_1	
gtttatgattttttttttttaaatctgtctacaagtttttactaggaggaccctataaacctgtcggagatttgccaaatgcctttaagcttgttgaagacttgccagaaaatcataagtttaccaaaaacctgtgggaaaaccacctctgaccccagaaacaaccggaagccgcagaaaaattacctcaaaccttagacttgccaggaacctgccactaaaccacctctgacgcagaaattgttggaaacctaccaaagccactctgacctcagaaactactggtaagactgtgttgccactggaaaattggagattttcccaaaattgcaaatctaccactgtcgatgtcaaaaactatttatctctgtcgttgccgaaacctttaagatttggcccaaaaacagctgatcagactattgatgttggaaactctctgaccagatattgttgacctatcttcatcacatctgtcattgctgaaaatttccaaatttggtgttgcctagacactgaacttgtttactgatataaatgatgttgatcgtttgggagataacgatgatgaagatgatatcatctcttctcatattgtgtaggctgtaaggg
>CRlnc12312_1	
attacattactcaacctagtttctgaatttcagaatagcaattcatggaacccgaaacgcatccgggctcccttgacaagtctatcggcctcttcctcctctctagatttggttcttctctgcttgctcttggacaataacatctataaaagccgccattttcaggaaatttcagggagttatgcagatagtagccatggctgaaacagtgatataccttaaagtggatgactcttcagaaaattactggcttggcttgttattttgagaatgggcacaatgttgcatctttctgtacattgggtggacttctagatcacaggacttggccccacttttctttgttatgccaactacaaagtctaaaagggagaaaatgttgcttcccatctatagcattggaatggatgcagcaacatttaaagatttgaatcatcatgaatggaatattggtgttgtaagcactactatatgtataatcctctacattgcatttcatccattaatttgtctgtgtacatacatgaattattgtcctaatgacattggatttaccaaagggatcagcaagttactggattgatgaacatcactgactcttgagaatcattaacatgagaatcagcaagttattttgcttctcaagaatcaattacagtaccgatacagtaacatgataggaccattattacaatttttacaactggtactgactttggtatgcctattgttttctgttcattatattagctgccaagtgttctcacatgttttaatgtttgatgtagccaacttcttatggtgatgaaagctcgaacaattctctagtgattttttcagtacttcttatggtgatgaaacaccaacaggcaattttatattaatttgaaagccatataatgtagaaatctgtaaatgcagtagattgtgaaggttcattcacttggattagagcccgcagcccatccacatatgcattcaatattgtctgtcaattgaaaactgtatactcttttctatttgtgaggtgatctcttcatatgcccttgtcatatttttggcaaagataaggtattcatcctaccatgaatttgatgttcaatctgatttatccagttctagtg
>CRlnc12333_1	
gcactagagatggccgatgaactctgaataacaaaaactttattaatgaaatcaaaacacgagtgaatccacatattccatctcacaggaccctcagtgcaatttctgtttgaatttatgagcaaaagtaatttgctatatcacatcaacatgaattaacattcaagtttcattgataaatacacaaacaaaatgccaggaagaaaaagacaggtttactaattttgataagttaagatgtttccagaagtcaggttgagaaaattaagcaggttaaaggtgttttaaaccttgttaatttatcatctaataagctgtgctacaccattgattgacagatgtgttcatttaccaaccccaaactcactttaaagctcaagctctccacctcctttataacccacccaatactgaaaagaaaagaaaggtctttgtgacaccacaaagtgttagtgttcatattcaaagtcatcttccgaaaatcctatgatatttaaacattttttagccaaaacaactctggcataatatatataataatagcatcagcatcaaaaggaaactgtgacttgtttaagagtaagaatacatacagagaacttctccagagacattt
>CRlnc12363_1	
aataacaataaacatttgccatagaattatctttgaataagaaaaacttacttccctacctaccagcctggaagttgctttgaagatttttgtaccttcatttcatgattatgacaccttataatcacacaaaaatctataaaggcttcaagagtttaaacacgaagtgtccaagatcttaatgtacaaccaaaagcatggcagtttatcatccgtaatccgcgaaaattgcaatatgaaatcctaattgtgctaagaacaatgaaatgtattgctatccagtcactttccaaaatgacaatataccctgtgaacagggactgtctgcataacaacctctagaaaaggaaaaagaatattaagattttgggtacttgacttgcaaaaacctccacagattggtatctgatgctgcactgtcagtggaaatcccaagattttggcatgcccaaaagtgcgattcgacttagacaatagcttacctagtatattaacttgtttttgctttgggagtcttcttcttgacttgcctcgtcagaattaagttcttcattccaataaagaaaagcaatgcaccaaaaaatgcaatgttctgcaagaattcatttaagagaggtacgaattcagggtcctttgggctatagttgtagaaatcaaacagaagtggggtgataagcaccaagtggacaatcagaagaaaagctccaaaggtattgccaattacaaacagaatacctccaattccttttaaaaagatagtagttgcaactatatgtctaacttctatatcaggtattgctaaacctaacgttgaagacagacgcttcttagcaacggcaagtttgggtatcaactcttttgccgcaggtccaccatcgaccccaaaatcattgaacatttgccaggcggagagaatgaagagagaagcgaagaggactcgtccgaggaacgaaaagaaacccatttgtgtcgtgtttcacgcagggaagtaagagcgaatctcgggtcgggtttccttgttctcctcgaaggagagaagaagtcaagatataaatagagtttccttctcgttcgtggtgaagtggatggagtaagacacagcgttgggttcggtgggggga
>CRlnc12366_2	
cgccaaaaatagtctgactcaaattgaaggtagaactcctgaattgaagtaataggtagcaatgtgtgagcataaaatagacatgaaagttcctgtcatcacattgtgcctctgtcgtgtcagattaatgggacttgttgaaaattgtcagctctagtacaaaacataggttattggttcatgagtccgaagaacagggcacctaagtagtatgttgcctgaagaacattaatatcctttctgagtttgcttcattgtgatcgttgcaactatggcaatctgtaacaagaaattcctttacatgtttcaaattttccaggccctcgcatcattgcatattctggtaaagcattaaacttttgagctaaaaaatgcctgtagtccgtctcctttattaacagacagagatgcctcttctcattgtttcagcgcagatatcaactcaaaggacctccccagtctccatcacctagacatcgggcaggaaattcaacttcctggaacacctgtcttcttcttggctcataactgagcttataaccaatctttaccaatgcctttaacactgcagcaacatcacctgatatcattacaagtcaattagattcatgagcagatgcacataaaggtaattgatttggggcaagaatcacaattgtggcactggaagaattcctcaatttaacagtattttgaccggacatccgcattagacaacctgcttgtgatccagcaaccaaaactcttgtagcgttagcagccatatgcccgttagaatcaatgtggcaattggttggagcgcattttcagcatcag
>CRlnc1237_1	
cctgctgttacaccagagaaggtaccttttatttttttaaacattttagttgattattggtaggtattgattgtattgatagtatgttggtggatattgtgaattgtaagggtttttttggaccttttagtaattcgcggtttattggagtttgtggacagttgtctcagaatcttagttagttctttgggaggtttctggttgtatctgcagtgtaaatgattgcgtgctttttcagtttgtggaatgtagattgtt
>CRlnc12382_1	
ggcgtggccttggccaggtttgatattggtcagacatattgcacaggtcctcttggaggacttggaaaaccggaggcctgaagaagaaggggaaggagtagaaggagattgaggtagagaagacggcgaaacggcgtcggagagtcttgattgagtggcgttggaagaggttatggagtcttgctgtgattcaggcacatataaacacatgttgagaccaagagccagcttcgccttcctccatttgcttcccatatcttctcagtaagagatgtcaaagtgaagaccgtgaatatttcagatcttaaaattggaatgaggaggagaagccatagacagaacaaagagaaaaagcagtaaatgtgtgcgctaataattcatggtatgaataaa
>CRlnc12383_1	
atgctgcttctgcttagtttggtactaattcttctacttcttcttctaatgtgtgaaaagaaccctaatcaggaaagaaaaccaaaaataaataaaaaaattcacaactttttacgggctcttaacggatttacttattttatactgtaattgttctcacaattgacattggactaaaaagaaatttttttttttgcagtattactgaatgttaaacatctgcttgtataatgagaggatgtgattttgtatgataaatctgtattgtgtagacataagaaatttcatcatacgattgtattaaaatttcaacttttaaatggctctgtagtttgactgagatcaagctaattaattaattaatcctctggctgcatcataattatgaatcattcgctaatagttggatgaaaatgagcatttcacttcaacatatttggggttcatttaagaaatcattcactgattgttggatgaaaatgcaagcttcaatgtttcatttggtccgtcttctctttcattgcctgcatttagttgctttttagcagacgttgactttctctttttttgttacctatttttgttgcattttgtttatctcttgtttaaaaattgccctcattttctctaattttaaagtataaattcaatgtcctgcatagtttaaggagacatgtcacttcataatactgatttcgtgattggatacaacaggtctgcggttagaaggatcctgatatgaatgatctaaccataaatgaatttcctttgattagatgtttagatatgagggaaattcagtgaatgtagcatagactagaacctattagttctgcagtatagctggtcatagtgaccgttgtccaaagttttcatctatctcaactgtgccagtcattttcatttttacaccttgttacttgtcatgttgaccgtgccgatgcatttgcggatatggctttttaaaatcttggttatttatatataacatgtcattgtgaagcgatccatttggatgccctaggcactggtgtgaaacttttctttttctgcactacagaatcaacattagattttcctattcttatagaacttaaaaagattttggactctttatttacctcaacttttgaactaaagaaaattaagttatatatttgtttttctaataaaagtaggtaattctttaagcctaccatgcagtatcataaacaatttagaaatcactttccacctgaaatattagatggtaagtgactaaacatattgtttctctaatatttgtgtcatgaactgggaatttttttgatcggcctctggtatgtttatatgcgataggacaatgttatttcaatatatttggtaagattatctaattatttttatatataaagcagtagaaagtattcatgaaatttcaataaattagaattgatatgcatacagatcttacttgccaaacttgagtttcgatattgatgatgatttcgttttgatttcaggtgactggttaacagtatgtca
>CRlnc12402_1	
tttggagtgatcctctatagtgaatcaaagaaaagaagtaagacgacatgaaggaaaagaatatgcgtaatctgttatgaatagtgccaaaagagaggcaacagctctggtgggcaaagtttgaggtgcgtggtggtggtcttagattttgcccattcaaattctattttttagctggaagcctgagactaggattccatcttgtatcagcaacaagcgcaggattagacaaaagtagaaaaatccaataaaaagtgactgatttatctctattatgcccagcttggtgtttgtagagaatattgttttaccttctttattctttcaagaaagatttgtagaattgggtcactatacaactaagtctgttg
>CRlnc12406_1	
ataagcaagtgccctgcagatctgcagccaaaacaagaaatagggagaaaaatcaattgaaatttttttttttttatacctcacacttaggacttgattcgaactaagcttgttcgagcttgagcacgacctcgagcccgagttgtgtagccaagctggttgagccacccattacaaactttaagcggacggtgttgtttaagtgaaagttaaagtattttttcccttgcttcacccttcacgcacacatcttcactttagttttccaagccttgtcttctccttttggcttttgcaaatagcaatcgcaatcgcaatcgcatcagtctcctccatcgatgtcgtcagttccaatcgactccatcattgcttcaccctaatttcggccttctcttcttcaatcttcttgctttga
>CRlnc12413_1	
attttataaaatttagttgttttattaaccccaagcaaatgtcttgtccctatttatttgagactttgttacatggataaaaagcatcatttatgtatttcagttgagtttatgggcttaaatggaaaatatggtagaattttccgtgatcatttgatggtcctatgtcaaaagtgtcatgaacttattgaaattgaaaaacaactgatatctttgaaaaacatacagtggttaaagaggtcctgaattctagaattgttgccaacacaaatatgtgaacgattcaggagtcaatattgttttttgttcgtggaagtaattgaaagtgtaatgctgcttaaagaatgataatttaatttctactttgagtgatgaattgcttgacgcggaaggaaatactccacttagtgctttattttattatgtctaattgtaatttttggattcatatagaagttaatatagcctttctgcaaatgctcctttttaaatttgacaccttggtggtcaggagagtgtttaaacctgaactgtataaattcttctccaaaccaagcttgtatttaatgcgtttattttaagctttatatttttgtgtttcagtgtttttgaaccaattttgtttcttccggttttattctataaactttgccagtatttagcttgaaggaccattgaagtgatgtcccatgtttaaaagctttgtggctctgtagctctagtgcaaaatctcatgtccaacgggcgcaatatcatttccctgtagctgccattcttatgttcattgtgagcaatatatctctacttatagttgagaatctagtttccactttttacagagaaggctaggattgaagccca
>CRlnc12442_1	
ttgagcccaacagcaacatcttcaaagcaactccttgtaaactaacagattcatatcagcggtcgaaacacaggttggctccatcatcctggaccagatagtgagacacataatgaacaacttcacaattgcttcattaccatcttcactaataggaagttaagatcaaaacagttttacaaatgaaaaagcgaactcaaggccaaatgccccaccattcatctcactgagtggggtatgttgtgtgtgtatgtgtgtgtgtgtg
>CRlnc12442_2	
caacaaagaaaaaaaaaattacctccacattatatttacggtgtaaattttcaaagggcagtaaattatctctacaatttcaactaaatcagaaattagattattgatagaagttttctcactcaaaaggtgcatttcttcagcttctacaaccgtttgtttggcttcagatcatcattgaatatagggaggtggaatggtcaatgaatcatcttcgtcaacaaggtaaatcgaatcccacttcatttattccctaataggtctccaattttgagagctgccacctccgacagggcatatcaagcgtagtaaattctcatgaaataagatcataatttgtcaactgctacagcttatatcatattgaataaaatgctaaatcatcaggtttcttatagtttcgacctttctgagctttagacttgagggcacactgagtatttcttctttccgtgctcagcaggttttcctggaagcagcatatggaccctacgttagcttatcttcacctgctcaagattttggagacaccagcatcacacgaaaaaaccacagccccacttatagaaggcaacccaggcaaacccatcgaaccattttcaaggtttgagcccaacagcaacatctctgttgagccaaccaattaaaacaatgaattgatcagaacataaagaatctcaacttataagatacttactcaaagcaactccttgtaaactaacagattcatatcagcggtcgaaacacaggttggctccatcatcctggaccagatagtgagacacataatgaacaacttcacaattgcttcattaccatcttcactaataggaagttaagatcaaaacagttttacaaatgaaaaagcgaactcaaggccaaatgccccaccattcatctcactgagtggggtatgttgtgtgtgtatgtgtgtgtgtgtg
>CRlnc1249_1	
tttttttttttttttttttgttaatttgtaatgggttgtttcatttttggctaattttgttattagtgtttgttttgatttgtatcaattagaaagcacgcattcgaatttggcttttcgagcagaagggttgaggatcaaagggtgaaccattgcttttgatgagtacatgattttgtgcttgatgatacggaagtccacatcaagaacaatagcacgaattcattaggtgtatcattcttctcttatttttaatccttctaatctcatttttatgctccctatctctgcttaatttcacaggaaggattcttctcagttttgacagcataactctgatcatgaacatggagaaactgctgaacatccctgcaattttgtagattggcattacgtgcctttaactccgcatgttgatcgagtgacatagatttgctactatttttatgtacttagtggatttcgtgtatgataagcttcttgtatagatattttcaacattagatatacagtcatt
>CRlnc12492_1	
agaaacatggtaatattttcccgaaaaactaaaaggcggacactgtgaaaccatgttccaattccttcagtttcttctgagctctcttcagtcgtcactcagtcaccaccatctctctgtaacaaaatctaaaccactatacggatatacagaagctaaattttcttgtattagcaattacaagttaagaattataactctatgcctgcctaataatctctttggccagagacgaatct
>CRlnc1250_1	
tattgctaaattcgtgtacaggtggattctctgttgttgagtgtattctaatacctgtcagtcttaatggtgaccattggattaagcattgagatttgatatggcatgcaacagacatttctgtctcatcatgtcaacgtctatgagaagttcacctcacaagctgaaaaagctgcgacaactgatcctttcaacactttgtattgtatgagctctgtttgaaatattctctaggttcctagcatcctggatattattgattgattggtttttgctttgtttatattttgggttcttgggtttcgggccttgttttcttttttctgtcttcttcttgaacttgcactttgttcctaacttcggccatttggcgcgttgtattattgttgttctgttttttggtagaagggttttttcagttagaactggt
>CRlnc12500_2	
cctcaaactaatcacttcacccaactcacatgactctattattccaagttaaaagtcttaaagcttcttaaacaaaacactcataacttaagtttttttcttttccaatattttctcaccaaccaaacaagacaaaacaaagcatcttactctattcaatcaaaacccagataattaacaatcacaaacatctacaaaaacctaactttaatcaaaatcatattcctcaacaattccatcaacaatcaatgaaaaatcgaataaaacactcaaatgggcatgaaccaatccaaaaattaaacaacggcatcttttcttaccaaatatcagctccaatctcttcatattcacccatgtataaattccacgcaaaaacaatttaacgaacctctcaaacctagaaactgggtttctctttacagtccctcttttcttcaacctagctttacacagaagatgacaaaacgagagagaacttcaagttaaagatgtaaatggagcaaattgcatggaatcgaatcggtaagaaaaaggaatacgtcgccagaatatcgggtttcggtagacaaaacgattcggggaatttaatacgaaagctgagacaaagcgatttgtgggaggcggctaaaag
>CRlnc12507_1	
attttaaattaaaaataaaataatatctaattctattttgacacattatctaaatatccaattaaatacttaaaattgggtggacataaaacattgctcaaatcatacttcttgagtatctttgtttacttgtacagaggaacctttcattctcctctttccgctatcaagaaagtgagaagctggagttatttttatatgcgtgttaggtggtaagaggcttgctcgagttacttttatatgcgtgttatgtggtaaaaggagactgcgaaagaaattgaaaaagaaggaaagaaaat
>CRlnc12522_1	
gatccacatgccactgccaatcctggaccgataggcgactcccaaattcatgccgttcaccaaagctccaatttttggtaaaaagctgtccccaaatttcatgctcttgtttaggtatgtttcccatggtgtcaggttgagttgatgaaaacaatgggtggaaaggcagtgctccaacgccagaagcaccatcttccaagaaatcctcccatgactggagatcaaggtttttcaggaggtcatatgttaatccagcatcactactatccttacttttatctgcttgactaagtgaac
>CRlnc12534_1	
atacatagaaatgaagcaccaaatacaataaatcacgtattaataatactaatcgccaagccaaggcaaccacacaatatcatcgtcttaccatatacgtatacatatatatactcacacacaaaacactagatctagcacataaatcctaataaagaaagaaaccactcactacatccaagctagtgccacatcaatcataggctaacggcaatttagatccttagagtgaaacaaaaaataaaagacacaacaagagccaaaccagcagaagctatagaaggcgagatcgaggcggttccggagagaggcgctggcgcaggggacgccacttcttgagctacaacaccgccgagagccatggcagccacaaccagcaccatcatgaaagtaaaaactgaagccatttccggtgatgagttactagaacactttgagtgaagaagtagaaagcttagtaatttgtagtatttttggtgagagaaaaaaa
>CRlnc12584_1	
attcattgtgattacccgagatggtaataagtatttctccgcaaaatacgcttatgttctgttgtttgttatgttttgacttgatatatgagtggaaaaatactccagaagtcaacacaagtagataataaaattagctttattggacagccttgagttgctgaaggctccttttggttttctttcctacaagcaaatgttttatcctccccacattgttaccttcaaacctgttttatattgcgatagatcaacagcaggttttatgagccacttttgaagactatatttttacacctttaggcaaatctcacatcgataaaacatgagagaaatgttgagaatgtatggacatcctacatatcttgggaatgctaacaaaaaattagataaattatctgtgagctcctaagctattaacatgtgttttgggttacaaagctcaaaagcaaaatcgtgatgaattgtgtctaaagcggataatatattgacagtggtttagactcttggaccaagatgttacacatatggtctgtgaacaggattttaacggagcctaacatctgaagttttgtatttttatgtttaacaggattgagatactctgtcatgata
>CRlnc12599_2	
aaaaattaatcttttacccgcagtttttagggttttatttttagaatgaacaaccgtaccctcaaactttgaaacattacacttacaccccaaaaacttaccattcttcctgacgttcctctccagcggcaatccccctttccctggtggtttctctgcacggaaaccaccaaaaatctgatcgaaatagtttgatttttgtgcacaaatctatgcaaaaattacatagagttatgcgacgatttgtgcatcagtcggttcacaaatcgtcgcatggatttgtgcgaacaaccacctcctcaaagtttgaatcattgcacttacactccaaaaacttcattctatcttttcaacaaccatt
>CRlnc1261_1	
tgttcatccagctcttcccagaagaaatgctcctgcatcataaacatagccgctagaaattcaaagaggaagtgaaacttgagaggtatgctacattattactctagccatagttttgattagcatcataggcagtgaatatcatggaaggtagattttatcttctttctctgccagcaacttcaagcagtaggctttaccattcacccaagatatgtgcatcttctaatgatcacgcttcagaaaaacagttatcaatgggtaaaactcaatcaatgtgtgcctaccaaaatgtcagtcagaaaggaatgagaatatattggtaacagcttttttctttctcgttggcattgtaacagtctacaataaatggaatagtagactccttttcttttttaccaaaataatcatatgactgatggaaatttggaagcagaaatgccagagatgtggtagctctgctatgaaatttaagaatctgtcatgatgcggcaattgagcaaaactgtaggatcatgtccagacgcataacaaacatggcccttgctggcagatattgcattgtagaactgacatttctcaaactgatatacccacaaagacccagagcgagctggtaaatgttcaaaagtcgacaggagaataggagcttcgatgcccttcagtaggtcctctaaacctccttaccagagatgtaataaaactctgtgttctgtgtggtaagctggtccaagtatccaagtttggaatcgcatttacaccatgaactccaagaaagaaaaatcgataaactgtaccagccagtagatagcttccaaaaag
>CRlnc12611_1	
tgtgtatcatgcagactgcctggaaaagagaacatctgcggaagaaggatgcgacccaccctgcccactgtgtacgagtgtgccgttgcaagttgggtcatcaggagcacaggaataggttgtacagatgactttacatctatgatactaatgaaagagagcatatacatattattagatggaaaaacttactcggatttgtagacagttcatgtaatctgaaacatactgttgtacgggctagaatttaggctttgcattataatcaagtcctagccaccaggaatatgcagaaatttaataagactttaaaaaaaa
>CRlnc12614_1	
ggtagagcctcaactactacgcaggcactggatcttgccttcggtagagcctcaactactacgcaaacactaaatgttgcctccgtaagagcctcaactactacgaagatattatatcttgtctctgatggagcctcaactattacgcaaatactggatcttgcctttggtgaagcctcaactactacaacgaaactgaatcttgcctctggtgaagccttaactactaaatagcatggatagagaaatcagggtcatccctcttctgctccagaagacggatgatttcttcatcagtgggatggaatctgaagccaacaacaaagtccatttgtgatttagctggatatatctggtttaatttgatgcaaaagtcttggtatttgataaataagaacaggaaagtgggtgattgactcaaagtactggcgttactccaaggcactatgagagtgatgtctatttgatgatgagtcgaaggcagctttatgcattaataaatttatttgttgtacagtattaagcttagctctgaagcagtttaaagaagacccaccttaagttctgatttctttttcatgattgctgttccacttacaagagctttttgccttccatccctagtagaaaggccggaaatttcagagaaatattcttctccttgtatcatgtaatatggcctttaattcacgaaaggtcctttttttatgactagtttatgagtaccccgccaacaaaatcttttccattgtgcttctcattgtcttgtttgtgtttttaataaaatctttcatagaccttctagaccaacatgatggaacttcaccccaaaaatttgcaggatcttct
>CRlnc12614_2	
ggtagagcctcaactactacgcaggcactggatcttgccttcggtagagcctcaactactacgcaaacactaaatgttgcctccgtaagagcctcaactactacgaagatattatatcttgtctctgatggagcctcaactattacgcaaatactggatcttgcctttggtgaagcctcaactactacaacgaaactgaatcttgcctctggtgaagccttaactactgtgagctataaaattttatctcctaatttttattgatcccttgattatatcttcagtatgacttacatagatttgtcctagggagaacctcaactagtagtagctcaacagctttgagtcaattttgagaggtcatatgctattcttcatcggagtttttagtcttctccatcttgttctttaatgatttttattctctagttctccgtctttggtgacttgttatctttattgatattattcaccattttagcttgcctaagagtttaaactcaagttgtttgcttcatatttgagttgaactcaaactaatctttttttttttttggggggtaagtggcttaaactaatctttaatcggactcaattctctcttacctggctcgtgtatgttttgattatggaaaccttattttagcaagcaaaaggaaagaaagaacctgcttcaaacatagttcccaatgtctaacttaagcatttgttgcaagtgacacattcacaactaatctctctctgtaaatcttagtttggctttaaccccacttagtggtacaatttacaatttctatgagacaatcaaatacgcccaaaggcaacagctaccaaaagcaactgtaagaggaaaatcagtttggttcaaatttggccaatatttagttcaagatcagttagaattgaagaaaagttagtttaagatcaaattaaaatcaacaaaataactcaaactcaattcaaaaaattacttcaaatttgatctgaatcaatttagactcaaatattttgatttatttaaacccggtcgattttataaaacactctcaatctttggctctaagacaattcattcaattcaaactcataccatttgaatttaatccaactctacttccaaacaaagttacttgaaaaactgaatgttgaaggtccattaattagactaacattgaattttgtggattgtggggattattgactacttaaaagacactaataaagtatatacttctaattttcaggaaataatattgctaaaattgttttgtagagcgtctaatttaacctccctcatgtcaaaattaattgacgatagcaatagtgatggcaaggggtgtatggtgtagctttttgtacttaggggtgattcaaaaatttcgtgagttttagggggtgttttaatgtcaactctccaccgtccttggtaagttggttttgtcttgttttgtctttcattccctctctatgctgattattctttggaacttcagaaatagcatggatagagaaatcagggtcatccctcttctgctccagaagacggatgatttcttcatcagtgggatggaatctgaagccaacaacaaagtccatttgtgatttagctggatatatctggtttaatttgatgcaaaagtcttggtatttgataaataagaacaggaaagtgggtgattgactcaaagtactggcgttactccaaggcactatgagagtgatgtctatttgatgatgagtcgaaggcagctttatgcattaataaatttatttgttgtacagtattaagcttagctctgaagcagtttaaagaagacccaccttaagttctgatttctttttcatgattgctgttccacttacaagagctttttgccttccatccctagtagaaaggccggaaatttcagagaaatattcttctccttgtatcatgtaatatggcctttaattcacgaaaggtcctttttttatgactagtttatgagtaccccgccaacaaaatcttttccattgtgcttctcattgtcttgtttgtgtttttaataaaatctttcatagaccttctagaccaacatgatggaacttcaccccaaaaatttgcaggatcttct
>CRlnc12654_1	
gagacaaaatgacaactgtttgtctcatcccaatgtcaccctccattaatcattatccaattgaatattcaaaattagatacatatagcattactcttaaaatattcataacaatccataggaaaatctctctaagaatataattaaaatgcccatcataacagtaatgcttattagattaaagagggttaaggggaggaagacaaacggtaatggcccgatagaccaaagcaaaagttaacccatattcagggcaactaatttacaacctcaatggacaatactttaaatcttaaaaatttaaatatatttacaatctctgaaatctaagaaaaaagatagacactgaccatgtataaatcgtggtggctgcattctatatttcctgtagttagctttatgcccaattcaacaacactaactaaagtaaaagttttagcaaaaactgtaaaaccatttttcctaaagatgttatttgatctccttccggctgtccagttctttaaaataaactggaagttagagattaaacatcatatacagttaatcgtttctcgatagtggcacggcaaattgggcattttttacatttatcacag
>CRlnc12672_1	
gagagcaactcgtccgaaccggacaagtccatcaagcggtccgaaattttcctctggaaaaactctaactcgacctcgagggagtttccggaggccgtgtcgtcgttcatggagtgcacggcctgatcacggcggagactgagaatggaacggccgaggttggagaaaggcagcgccgatgagccctggcagtcggtggcgggcatgattaaatgaaaggaagaaatttcgagttggaaaaatagtgaaatttggagaaaattatttgagagtgagaattttgaaaccctaatgagtggagaaggggattttattgattgtgtttgggatgccgtcattaggcagctggaaacagaatgcccttcgaacttatacac
>CRlnc12709_2	
caagaatcctcttattccactccttaaaacccttgtaacgcgtcaacctacaagcaaatatcagtcagctgaaaatcaaaccattaaccattgcatatgctaatccttattttaatttccagtagcaagacaaaaatattttccaaaaatttaacattttatttactttatgtcaaccaaccatccatgcaataaagtaagagttatttgatatgaagatgtaaacctttgtataataaaagagatactacaagccaaaatctagatagacgttcagatgctagcagaagaaacaagcgttgccttgttgaccttcaacattgcaaacacagtaaatagacactataaatgataaggaaaggggaatactacaaattgaatatgattgttttacgtaatgaaacattagttaaaacagatcttaaaggatatgagcaaaattttaacaaattcataataaaagaaatgacaaaaaaaaaagaagcataaaacctacatatacagattgaaataaaacatatgccaaattcttggttgttctttgatgaatatgtttcaagaggcttcagcacaaagaaaatacaaaacctcaacaaccgagctggggacgtttctaatactgttgaacattcaaaaaaatcacagagacaacgaccattcaggggaaaacctaataatgcacaaatttgtctcttataattacttctaaatttaatccattggtatctgttaaacttctcactgagccctccacattcactgctatgtttaaaatcatagcatgttcaatccattacatatttgatacaacactgaacttacctaaaatctttaggggtaaaggatgcccataaaaagtaaaacaaagaaataaagtatataaacagcataaacagacctagaaaagaaagttaagggaaaagtagtagaaactcgtaacatttagatatcacaaacaagcattca
>CRlnc12721_1	
ggactctacccacatgctatctctctttgataagaaggtgatttgtctccctctattttgttttcaagttttcctcatccttcatatctaatttataattttttatgatactaataatggctggttatattgtacttgtaattgtaatttgaaatcttcaggtgagactccctagttcggagagttgcaaatcacatatgctgatcagttggtaaaattatggaacaatcaaatctctttggattcatttggaaaattaattattgtgaatgtaagattttgtaaaagacttgcaagtgtttttccatctaatatgctcggagtcaccagaaactagaattttgggtaagtatgaaactgttattcagttgaagagatatttgaag
>CRlnc12721_2	
ggactctacccacatgctatctctctttgataagaaggtgagactccctagttcggagagttgcaaatcacatatgctgatcagttggtaaaattatggaacaatcaaatctctttggattcatttggaaaattaattattgtgaatgtaagattttgtaaaagacttgcaagtgtttttccatctaatatgctcggagtcaccagaaactagaattttgggtaagtatgaaactgttattcagttgaagagatatttgaag
>CRlnc12732_1	
aaagatcatgggcttcttcaggacgttctcccttcacatatgctaaaggaaaattaattattagatgatgagtatattattagcactgctatgtagttcttttactgacttttatataaggtgtagatgaaaatccatgtccaatgtgtaatctttagttgaaagcaagacattgctcatcttttatacaaaggaactcactgcaccttattctcaaacccttaatattatctttgtaacaagggttttttattctatgcaacaagggttttttattctgcggtaaaatattaaccttttttgttaactaggttttggtcttgcgcaggatttattgtcttcttttcgttttttgggtttctttttcgttgtttaagggatacatgaatcagagttgggccccttgtttgtcttatttccttggttttgtcgtccaaagtatatgcattgattaaatgagcatcacag
>CRlnc1274_1	
tttttatcataaaagtgctcatttaaatttcttaaactcaacagaaatacaaatactaagtgatttgagctttcattatatagcgccatacaatgccccaaacacacaaaggcaatagattaaacaaaatactcaaaataactacacaataatagcttattaacagagcctatcaacataaaagatgaaaaacttatttaaaaacactaccaaattaaccatctaatgaataagcaatttcatcaaacaacaatccctgatcaatgatatctctcaccattgg
>CRlnc12752_4	
tatagtctgttttggctttgttctatcgatcttggtcttgttctttggccttgaatccagctgccgatcagggcaagccttgatttcagctccattatctgccctgagttcagcttcctatgtttaattcctttgcttttccttttgtattggaggcctagcgcactggcaaagcatgttaattttcgtcatctgaacgttcagtatctggaatacctttaaactgagagacagtcaagatacttactacgcttccttcttaggactccttcccttgcattcaatacgattccca
>CRlnc12760_1	
atttttgtcactggggttcccggtatgttccattcacaaatctgctataacattaattctttgttgttaaattgacatttaaattattttctttaccttcctagatatctgtattatatacctatgtatcttagtgggaggttattttactcttttagatctcaccttcagattcaccttgtgcccacatgtaaaattgatataaacatgtagattgggatcaagttttcttgtaatcagaactgttctgtagtcctattaccagtacatgacacagaccatttcttacatttaatgttgcattgctctattaaatgttaacctttttaaaattacatgggagctactgtttcaaaagaagaaaaatacttggttaacaagagtcctctgtactctatgaatcttagcattttcttttgtttagcaaccaacaaaagagcgagtgatcttatatatttgaagaatccatactttggatggatatataacatgaggtttatgcaaattggttattcacacaatgtatccatggagtgtttagtcaaaacttgattctttcacagaatctagtttatgcccttggttttaggttcaactatatgcactatgaca
>CRlnc12776_1	
gaaaactattccaaatatgcaaatccgtatttataaaattcatagattttgagcctgttatatttaattatttctaacataaggctaatcggaaaacaaaattccaacgatataattatatacttaattcagaacacagatattacatttttattcataagcgaaattcattacaagcacacaatttatgtagagaagacaatccattgcagtcttctcaaacacaacactattcagtgtttcaattcaaccagagatttcaatggccttaacgtctggtttcttcacctcaactttaggaacagtcaca
>CRlnc12801_2	
gctgcaatgaaagcagaggttgatgatggtttgtaagttatacatcattgtcttaatgttcattaccacttgcagcataatgagaaaatctctctgaaaaaatcagcatttgttgaataggatggatgttaaaatagacagaaggactaatcttgtagtcaaggacaattaatatccggtagtcaaatacccctacggggaatttttgtgttaattttcttaaaaattcatcttctgact
>CRlnc12815_1	
aactcttcagaggccttcttgcaggtgatgcagataattttaaccttttcatttacaatccatggggccaaacttttaacttccaggtaaaagagagcaataatggttttatgtagctttgccaaagctatgcacatgctgtagaatgttgagttgatagtaatttccttctcgtaagtttaccgtattgacacagaatacgccaccagtacaacctggatttcaaagttaacaagtgagaaatcctgtacaaatttgatgatgcatgtcattgtgaggtctactaagttaa
>CRlnc12818_1	
attttttttttaatgggttatattgttatgactttacaattctgattccctttgactttatttttgtttgtttttttattttttttatgtttttggagtgattttctatctcgaaatgaattgttttaacttttatgtttgtgattaaatcaaaattatggttagactatggataaaatactctctttcaattttctgcctggttggttctttgaccatcaacgttttggtgtatataattattattgaagatgtggattctttctgaaatttcagttctttacgtaggctaaaattaggatgtttattacatttccctttacattctttgaacctgggtcttaaattagtgtatagataaatctacttggtttttgccctttttttaaattcaaatttttatgattaaatgagtttttaaggagttgtttgtgaattaaataagaaaaaaggggcttgggttacccaaataaattttttttgggggggtggtgtggttgtggctgggcgtgaggggtttggctgtttttttaaagctctgattgacaatttttttgaatttatggctgttagtttctgaattgttgattgtttcacttcatgctaataaactgggaaagaaagaaccacataggacttgctttgggggttaacagctattcctttttgagccaattgtgatgagttacatcatttggattttggtgtaggccaatagccctctctcattactttgggttatacttcaacctctcctccaaaagtgaaggtgttaattggcatgcatagccatgaataagacaccttaggacttttccaccccaacatattatgcaaacaaaattgtttataaccaagttttggctgggaaataattcccttatggcaatagtgaagttcaggaaactttagataagtaagggctttggagtactgtgtgtaattgtttttgtgtcttgatgatcaaaatgagtagtgaggagaagcatgatgtctagcagcctgtccattagttatgttggctttttacctaattggagagtggcattcaaataatctatactgatttctgaggtaacatagctttcattttaatcatgttcaagaaggtgccttccagggtgaagggtttgtgcaacacataacactatctatgtagacctgctttatagattttgattgaaacaattgttatgttagaaacagccttctgttgtcagcattagatgagaagctggaacttacatttctcttctggaatcaggagcctcaagaatttccagtaaa
>CRlnc12827_2	
tatacatttacaccttctctactgatggataacaaagactacaaagcttagaagaaacaagctaattgtggcttcaaaaagactgtcagagtgagtgcatctcaaactataacagaatgtttcccatcaggccattagtgctacagaattacaaagcgtttgtttatccacctaaacacataacaaattcctaatgataccaaaaacacccaagaattgttcgacatgtgataccaaatagtcacgctacaaatctagctaatgcatcatgtgaaaatcacctacatccctcttcaatataactctatttcccattacagaaaccttctattatctcatttcaatcattttcaaactaaccaaactgacacactcttctcggatgatgttttgtgcttctcactttaactcttggcctggtaatttgtctgagtgaattgcctttcataactcacagctaactcttaataaagatattgacctgacggcaattaaattgaatcaactgtactgcaatatggaaattaaactaacaaagaagaaattaaagaagctatggattgtaatcacgaatcagacaaaactaatcacgtttttataggagtaattttctcttctcggtcgcatctgatccgggaaaacttacaaatttgaaaaagaacagtacagtataacctttttcttggacaaaacggtgtcattaagcagcaactaatcttcatcgcctctcctcttgggcttgcgatacgtctcttcagtgcgcttcgccatgagaagcacgtcgttagcgagcttcttgatgttcggaactttatagttttgagcaacgtaaatcccacacaccgtccctaccataaacgagaaactgcttcttatgatccccatcgcaacttgtttttaactattgacactctggaatcggagccttatctatcaaattagaaatggttatgctttattttctggtattatattttggagaaattattagggtttttctgtctccaggatgatggtggcttctcgaaccgtcgggacgatgaaggagattgggcggattaaatgtacaagtgatttgagtacacaaccgttcgagcgtttggctcta
>CRlnc1283_1	
ctggtttgcaatgaaatttataaaggtagttgtctagagatcttagacatagaagacagtgctaatagtggggtaaaacaagcgaagtgtgaccaaagttagccattcgatttatgcaattctgtattttttagatagtttaatcaaatgtctctagtatgtggaaaaacatgtcatggaaattgccaattgctgaacttttgtttgtggtccatgttgctgtagaaatgggaagtgtcttgcatttgagatgagtacatatgactctaaggagacatgtatgatttttaaggactatttcatgttatacaggtgaaggtttggaaatataaagaagatttggatgtatggttctcttagcttttgtgtttcttatgctcaacttagtttctccatttgtgtacta
>CRlnc12835_1	
ggagattcccctcccggtggcttcattgtccaccggtcgtgcgaccccgtcgttgagtggaagaagtggtttgtgttctgaagtcttgctgagaaggaataacctccgaagtcaaatccaagtacgatgtgtgaaggcttctgcagagggaagtgttagtggtgaaataaagcagggagatagtagaaatagtaatcatgaaggtgggagaggaggggtcacgggaagtgtgatggaggtgacgacatttgaccgaggcggctttggtgaagctacaacggctgagtttgctgtttgggataagatt
>CRlnc12867_1	
tttgaatggaaatgagatttaagtctgtgataggttcaccagcagctacagggtaaaaacacaaattaaacctctccgagtaaggtgggttgggtggctgtaatgcgccccttttttaacggctttttaggtgccccttgcgcacgctagcaatagagagagagagagagagaaaagaaaggatgctgaggaactttgaacaactagaatgtaacatcttttataaagctttcactggggtgcgagtcagtttgagattagattttgacctcctgcttttttgagagaagacgaaatatattgcaatctggtgtggtgcttaaataaataatggcg
>CRlnc12867_2	
tttgaatggaaatgagatttaagtctgtgataggttcaccagcagctacagggtaaaaacacaaattaaacctctccgagtaaggtgggttgggtggctgtaatgcgccccttttttaacggctttttaggtgccccttgcgcacgctagcaatagagagagagagagagagaaaagaaaggatgctgaggaactttgaacaactagaatgtaacatcttttataaagctttcactggggtgcatttatcggaaagagatttcattgatgaaattctacagaataggtcgagtcagtttgagattagattttgacctcctgcttttttgagagaagacgaaatatattgcaatctggtgtggtgcttaaataaataatggcg
>CRlnc12869_1	
attcatttgtggagctgcaactattacttcattttattttggtttttaagtgttttaagttgggctatgaagtgtcatgccacttgccaaagctatcaagcgaaagaaagggggagttagtgtgatgtacatttgattttgatggaatattttattgacagttcaaatctggtgcagtctttgggttggaccttaagtagtagtccagtttataaagcactgattccactttctgtcattgactggttcaagtagaaaatgccctgaaatatgttcttatgtttatagtagattttcatattaaatccccttgtatatttcaccttgtacgattttggtttatcctaatcctggtggtctactcgataagtgttttggtctgacacatagttgtgtgaagagggaggaagtttggggagaggagagtagtgtatcctacatcttaggttgaattcattttgatcatatgatgtattca
>CRlnc12887_1	
tggttatgatcatcatttgcatagaggttaatggacaatatttctttctcttttcaccgaatttccgaaatttgacagcttacagtttgagagcaagaatcatcaggcacctaactagatttctaatgaagagaaatagagctacaacagaagaatttgtcattaaaacattcatttgattatagcatagactagtgtaagaagaaacgtgatagttacaagtcgcaatgcccttcggaggaacaacaaccttgcctctagtcctagaacaagagcctcaatccttgctacacgagctgccaacatgtccaacctcctttcccaggatgctacattgtcaatgccatctgcaatactaaggagagaatcttcatcctgaggtgaatcaccttcccatgcctgatagtgacacattttcacttgttgaagcttactgaaagtgagaagagagcaagattaaaactgaactcgaaagctgaaaattttgtaagctttaatgggaggaaaaagcgctttgaaaattcaaaggccagcctcgatggtagagaggaacaatgtgtgcaaattgggtggtagcctg
>CRlnc1292_1	
gatttcgaggtagtttgcgacctgcagagcaaaacaaatcaaacatataggaattgtcacaaaacctcaaagcattaaatcaaacaaaactgaagcagaacatagctgtgccaatacccataactgacctcaaacacaccctaaaaacaccaagaaaattgcagacacaatgttatacaagaaggtagagtaatcaagtctgaaacaacgcaactacatttacaatgcaattccatctgcaaaataattttctccaacctgattcaacgcaactacatttac
>CRlnc12938_1	
gtttggaaacagtatattgttgatagtacatggtggtaggaaaagtatcatctttaattctcttccactacttattttggcccaagataatgtttgccgtgtaatagcaatctgtatacaggtaatgtagtggtatttcttgtttaatatgtaaggtgaacaaccttttgtatgatgctcgtatttgcaaggatgaaccctaatctattgaatggttaaacatttgccctttaaaagtctgc
>CRlnc13030_1	
aagatgatcactgcaacattcttgacgccccagacatacgagtttaaatttccggacagcagataagactatggacttcgatggttcaggtgcagcatgaagcagtggacagacagtgtaccgatactggttttccatgaatgtttaagttatgcaaaaggtagtagcacgggacattttgccgaaggaaaaaatttcgaatcttccggtggagtagtggttatcgtaataccaaattgacatacgttgatgaccttttgttgaattgattgtgggccaaaagactaattcccacccaagatgatggaagtagtgg
>CRlnc13044_1	
gtttttttttttttggatcttattgaactctatgtttatctcttgatgtttgtcttaaagatctgagattgacttgtatatttcattgttttttgtgtgtgtttgtgggttcgtctgtttattctcggatctcaccattttaattttgctaaaggtgagttctgtcgcgttgactgtgattcttattatttttttccttattttagtttcatctcttttgaaacttcctttaaattcttgagcctgcttagataactagaaaaagcctcaagcttggtttattgatttgtgggtattccattaaaggggtaataaagaaatgaatttttcaactttttgtattccaaagtttctcccttttttatttttgggatatttttgtttatcaagtctcgtcctttttgagatttttaaataattcgaacaatctgaattgtagatgctaagtgcattattcaaatttccgctgctagtgctaagtctcttggttctgtcctttgctttagacttcagctagagtgatttaactttttatatccgaatcatgtctgttgtttgcaccattgctttgtattagttcagttgggaaatattgtaatatgcacactatttctgaattgtgaaaagtgaagctactcaaagctataatccagtattgttttgagggaaaatgatgctacttgaatcttggagactttgggaatgatatttagctggatcatttatggtgctatttctacttcagtaatgattagtcttgaccagctgtcttttattctattcgatatgcaatgtgttttcttctgtctactttcggtggcactgctattatgtggtgattattactttgacaatacattggcaaatctaatatttgtactctttagatcacatagaacaatggtgaa
>CRlnc13049_1	
agtgaaggccaccgaggagagggtaaaagaactcaaatctcagcagaagtaaacggtgaaggaaatgcaatctcagcaaagtaaatgatagtatggtgaaaaatgtggagtctttcagtaaatcaagcctcacttccgcacttttaagaaactcactggattatctcaataaaacattttcaactgtttctgttcattcatttgattaattaggcaaagacaacaacattacatgccctatgccaagatagaaattgattgctttgcctttaaattataaaaaaaataaatccagaagttgcagctgctgaagccgcaaaaggaagtatttttttatggcaaaccctgtaatattataatttaaattaagatacgcaagaaagcaagagaaaactgaaaaagcacgtttaagaaagtacttccggttaacttttgg
>CRlnc13052_1	
taacattggcatgaattttcgtctctccacatccaaggtccaactatcatcctccagtatcattttcatctctctgtttgtcggttgctttaagattagctgagcctcagcttcagcctctcagtatttcagataattcttaataatgcttgcggatcagttatgtcttcctacactctctgctttcaatccaacttttttggatcgatcgaaagccaccgctacttgctgttctgtatccattcaagttcaactatattgcagtaccgcggtaaaacggtgtcgtaatcctcaatctctcttcctttcttccaaatcttcccgccgaagctttgctgtccgatcctcaactcacgctgatcatcacgatgacgactttctcccggcctcccttctcgtcacagaaaccgtgttgcattatcgtatgcgaaga
>CRlnc1306_1	
attaaccagtttttctttagttgctatcctacctttttggtaagatccatatcactaaacttagaatatttgtatgaggcttgaaggtcatcgatgaggtatttcacagtgcagatggttgatgtttcataaattattctgtttaatgcaatttgattccttgatttatagtttgacttggttattctgatattccaatgtaaacagaatatcacttacattatttgccaactgatactgacacagcaaatataaaggccccagggagagagcttcaaaggggatgcacaacttgaagagagagtggttcagagttatcaatttcaacagttcaagaggatgacatgtggtaggctatgagtggagagaatcatgaaatgataataaaaggggagtgtagagtgatggggttggtgctttagagtcagttcccatgacatgataataacagatgacacaaaagggagattaggcaccactagagacaacaagcacacttgacagtaaattggttgggcagttatgagaggagcaaggataacatagagagtttgaagaggaggatgaatcaagcaggaaaactgtcgaaaacaattgggggagaaacctagtctccggaataccaagcgtggagagggtgtaactgctctttgttgttttagcaattgccttgggaggagctagcacctctgttacaagcatatttcatttctctatactcgattgctattgttttgtcgttttgcaaaacttaagatgtagtattagattggagatatatctaaatttcactttgg
>CRlnc13063_2	
ataaacaatctcgttattcatatctacaaaaacaaacccaccaaaacccacataaaaaaattcaatctttcataagaacccacaaattagacgaccaaataaatgaaacaacaagcatattggtcgcatactcgtcaccgcatgaacaagatggatggtgtcagcaagcctgcagaagtgaatcagggcccaatcaaaagcatgcctactgttgggaccatgatcaatggctatcaatacgtctctacctctccttctctcgcccgtctccctctctagctctggttttaaagctggtaactccatctctctccagctgtaaacttcttcatcttccttcaccggctccatcgttcagtttgaaagcagactattttgcgaaacttcaataaacaaagatcttaattttgtctttctgcgaaaggagatagtgtagaatgaaagagtcttgtgccagccagccgcctaaaaagcaggttgcaaagttgaaattg
>CRlnc13068_2	
tattttatctttaattcaaaatcatttaatcatatcattacacattatttatataccaattgacgtattcaaaagagtgtacaaaattttattgtatggatatttgttattctgaggaagagattacaacccaaaaaaccataacgcgctccgtaaattaacttacatcgaatttctcctaagccatattattaatcaagtttggaagaaaatttttataatcaattaactattgtgatagctagaaacaataatgtgcatagttgtgcccccagaaacctactgttgtgatagtaaataaagtcatttcaactacaatgactagtagatgccaaaatgttaaatctcatcaagctgaagaaagccagctctttactcatttcacaacagactcacgtagtttgattcggttcgagtttagccctagttgtgattattgacatccctaacaaacttgtattggatggagcatttcacctcctataacaaagattgagagtcaccaacgtggaaatttttttaggtttctcaagattttctggttaggtttatagtaatattaatattaagagtttcttatagttatttgtttgagtctttgaaaggcctggcaatgttggaacaaaagagaaaagttggattgggtttcctaattcatatgatctcaaatctcatttttctaattctccaaagatctcaagaacacccaatttcctattttttcagtgattatttcatgttcttagccaagatattttgtaaatatggtaaatttatctctaaattggatatcttattccctaaaactaattctcatgtaatattcatatattgaaatataatttccttcaattcgtagtagcatatctccaaaaaagccacaaaaaatgtattaacacaacaaaaactaaaaatactaacaaaatatcgaaaccaatagttttgttgaggaccactcgtctacagaagccaatagtaaacgttcttgttcttaccagaaattgcaaagttatatcccttgccacacgggcacttcagatgaatgaataaatcatcgccatccttctccactataacggtttcaaagccatcatccccctgaaatcattaataatgaaactcacatcacactttataaaagtgtctacaatagcatctgaattctgaaagagcaattcacattttctgacccaaagtttggctttgtaatgcctgttcgtcgttagggtgaaagtgggcgaggtaaactgtctgcg
>CRlnc13099_1	
tagtttgggagcgcttcttgccacctgagtgccaatccatcatttctaagttttccaaactcacgttgccggatttgcgttccaagaaggagctttcgccacctacgtgaacactcgattctcaccgatgatgggaaaaaggtttgctttcacgattttctttccggggtttgaatttcaggagatttgattgagaatttgtaatttttttgggattaaattatttattcgtttggtgtgtgaacaaaatttgtcgatagtattagttggttaaactttgtcatcttatatcccaaaaccctgtttgacataatggaatagggccaaaccttcagaaaaaacaaagtttggtcattttaattgaaaaaagcggcgttagttcatt
>CRlnc131_1	
atatatatatatatatatatgatatttagttggacataataaacattacacaggcgaagtaagcaaagcaacatatgcatagcatatatctaccaatacagctgaaacgtccaatcaataaactaattagcaggagatagaatcaggaaattgagaaggtaatttgatacttaacaattgaatcagcctctctggcttccactttacattaagatattcccattgtattctgtgtctgaagtagacgataagagacacatgatgcaggtggtaaatgtg
>CRlnc13133_1	
attccatcgtataccacctacagttacgacagatctatatttcttttctcaaacggcccagctgttctttcaccaattcgtctcgtccgctttgattggattccttcctctcctagatcagcgcagtataaggcgaagaggtccaaaaatttgttaatctaacaagacaagttttagcatctaattatctttctactactccctctttttatttttctcagcttcgagtttctcgctgcaagcttttgttgctttctgttgaatggaacgacctagagctttctctgtgtctcggtgactctctggtttactttctatacaatttgtgcaatttttaattcaatttttctgcgttgatcgatctccttaacttgcttcgtttcattctcagtgatatttgataattttgaa
>CRlnc13138_2	
tggaatacagtgactgattcaatacttatttgtaacataaattatgtaggtgctgcatgagtatgaaagagaatctctgaattatgttcaagtcaaacttccaaactaattcaactgcattctagatcttgtgataagatcagtttacatttcgaaaatagatcagccagacataaaataggacagcaacaatgtttttgactttcaaccagctgaaatcaaatatgaaagatacatacttggaccaatacaagcactgaggtaagtgcttcggaaagggcattaccattattaagcagctgcagattcctcaccatcagatttttcagaccatgacggatggtgcttcggaaagagcatacttggaccatcagaattggggtgagttatgttacgattccaggtgctatctgcagatttctcaatatatatggtgctttccttgctcaccaatatcttacaaacttgatcttttgattccacccaggacatcaagatagcaccaaattcactaaataatagaaagtttgaatctaacttaatataagagtttacctataacactaaagtggcacaaccctccaataactcatgaaatcctcctcttctctgatgcactattattattattttttcattaagagaaaaggtacaaaagaatgaaaatttgaagtcacaacttaaagaagaaaaaattggtgtaaggggtgggtgttaaagataaaacagaaacatacatataagtttcatagcacaaacttagaagctattctacttaaattataggtactccatgcacccactgttaaatgggaacaatgtggggaaagaaaaagcattgtctgtgagccactaatatttttaccatcaacaataccattactagcattctcatgattgaaagctaaatcattctgttacaggtgtcttagcagtcacaatatctgtgtgacacaatgaagctgtgataggattgtcccaaatagatagtttatgaaggcaggcactgtgaaaatcctctgaacacctgtcaccatcatgcctcgtagctatccttaagcaaaggagaggtcaactttatcctctgatttttctagttatggtcaacagctgcataaaccatatagatgataccaacgaagctttaaattctgttcgcaatgtcgctgagataaattatcaaaacattatacaagctatgatcaaatatactttatgcagtgtaaatcaaaatattgaccaggaagcataatttgataccattcctcaatcaaactttattcaggctttcactttagaatgcgaatcctccacaagccttgctcaaatgcgcaacaactccgtgtggctgttagtttctgaagcaatggttgactacttgctatttctcatcaacgcaatcactcattaattcactaagaataaaattgacttcctttcatttgcaccctcaatgaa
>CRlnc13141_1	
tcctccggtatctcctttctctgggactctagggcactaaaagtttggccaaagccagctgagtcatggacctcatgatgtcgggattattagtgttaataaaataaaataaaataattaattttaaataaaagatgatggaacaaaatataatatatacaatttgtattttaggagatgttaaaatggtgtattgcctgtgtcaagtcaatggattccacgtttgagttttttttataactgaattcacccaaatcttaaaatcatcactttatgatgtgggtactaccaccccctatatttcaatagtttatgaagaataatcttttgttaacagaaatatcattgatattttaaaacgtttaacagtgttttctcgctataattgatctggtaagactattgaactgtaatgttacgtggaaacatcttgtcaatagatagggaaagctacaatgtaataacacatgtcaatgtcttatttgttcggcattaacagggaaattcacatgttaggtgaaggttgaatttgataaaacctaattaggtatgcaaaattaattatacatctacgtctgaggagatggattcttttatatgcatatatgttagtgtctagctctgttgatgttgctaatgatatcatgggatgtgaaggaattataatttcagtctgttcattacgggtttttttttgggtgtactgtggataatgaataggtaatcgagagagttttcggtt
>CRlnc13142_1	
gtgaaatataacaaataatctggcacataggcggaaaaggggaggagaaagcatgaacaaaattcaagttaaccctatatggttattaaagaaatcaatgacaattcaaatgttacaaaaggagctttgataccttatttagcatggaaattttgtattaatgcacaaattaaccatgattaatatcacctagattattgatggctcaattctataaccttctgtaatcagaatttctcaggcatcagcttgaatagttgatggtcttgcttgccagaaacttgttatgctttagcttaataaactcctcggcttctgcgtcaacatcttcatcgactttatgattatgataattggccttagcatgacgaacgggagcttcttcgtagtactgcatctcatcaggaacttgctcgtactgcttcactcgaatcccccttggattcactagtacaaaacccccatactcttcgttgaatgactcattaccataagaatactgcccttcaggaagtctccgtggtggtgatttcatggttggataaactggcaaagcaactggtatgaaacccccatacttatcattgagtatctcatcatcacaaggacactgatgagcttcaggattcttatttggcttttgaatgactggataaaccggcaaagcaattggggtatcccaattctgataccagttcatttgatggtgtttgtgatgattctgagggctcctgtgaaacattttgggtaacttttctattgccttgttctggaagttacaggctctgaaacttagatggttgtatcttcagaacaaggc
>CRlnc13152_2	
gaagaagcatcatcagggcgtgacgctttcacaaatggacaaacaggcttcatcttaattaaaccctgaaatggaaaccctaaatcaaaaataggatcaaaccacgtcaagtgaattccacttcttgtttgatgagtaaaattctgtactcttagtttttctaatgcaattagggagttcagggttttttttgtcaatttgcagagttctgtggtcacaattaaaattcagtggtcttgttaagtgcaattacgaagataagaagggtaatcagtcagaatcaattccgcg
>CRlnc13163_1	
aaatcacgaaaaagcattgaccaccagttggaaagagcccgaaaaagcgttgatcggttggatagaataagaaatgggtaatactactgaagaagaaagaaatttgcactggtttggtgttgtggggaatgtatttggctttctttttgtaatttatttattatgagtttgtggctgcattgttggcttgtggtatctctataatagcaatggcatgaaatgaggaaaaggtatgacattattatgggatagccttatctgcctgtaaacccatgttatcaatgtatcacaaatacaaagtgaaacataaccatgtatagaaaaggaccactttgaaagagaaatcccccggttggcttgttataaggca
>CRlnc13191_1	
gataacaagattgttacggaaacagtaagtaccattcagccactagctttgtcagccttttttatttgtgcaaaaaatagtagcctgtgcagccttgtggcctcactatatgttgagttacacatggctttaatttgctacattctttggcattaaacaatttggtgcaagattttttctttgttatttgatccttgttgtggcttggtcagtaattagttttctgcatgacttcatatattgttcctttctttagatgcacaagagtttcttgaacagatccatgctgtactctgtgctgcttcctagctggtcaattatggtgtaaacaagccatgcccaaactaacacaatataactggacatggatgtcctggtttcttgttaatgtaatgttcatacaagttttagttgctttggagtccctttctctcacagctgaataccactcattgcgaccttgaatttgagttgaaattctcttctgagtactgattgtgttattcctttaaacctgcaatattttgaaaaatattcactgctaataatttcttccttttcatttgtgctatgatacctgctctttttcatatttgtagttgttttgtatatagccataataacaatttttttatttgttgatatgcagagcctctgacccaactgcttctggctcatccactgcaacatgtgc
>CRlnc13197_1	
ccatcgaagattgcctgattgcagacgaccaaaacgttgagtcggaacaagcagcgacaactctaaacatagcagcagctttacagccttctagtctagtagttaactgcgggagaggtaaaagctacacatcatgcctttctgatccagggcatcctacaatacttgaacgttgtcgtagactgcatctcagtatgaatcgtgcatgtccctcgtttgtggttaatttggttgattaagtctagttaatcaagttttaatgtattgtgtatgctctaattaatctctttctcttaataatatctttatctttacaaatgtccacagattttagaagaagatcatttacccttgattccatggaacttattgaaatgggc
>CRlnc132_1	
tgagcttgattcgatacattaacattaaatctcgtaacttatatattcatcaattatccacatatttaaaatcaaaccaactcaaaactcaactctgcccgatataaaccgtgccatgagcagtttgaaagcatcccacctcacttgcagccctaattgggcttctgggactcctccaactccaatcgtgtaatgccagattatcatcacaaaagtaatctgaaagactctgagctcatcaggacaatattagcagctcaaaatgtgtaggaaagctagttgatatacaggagtctgggcataacagaagtaaatgaccaagcttaatctagtttcataacattaacatccataatgcatatatacatgctcagaaattaaaaccagcataactaccaactaataaaa
>CRlnc132_3	
tgagcttgattcgatacattaacattaaatctcgtaacttatatattcatcaattatccacatatttaaaatcaaaccaactcaaaactcaactctgcccgatataaaccgtgccatgagcagtttgaaagcatcccacctcacttgcagccctaattgggcttcgaggactcctccaagtccaatcgtttatcatcacaaaagtaatttgaaagactttgagctcag
>CRlnc13200_1	
cctctcaagaggctaataggaagattggtgggtgttgaagatcaaaggtcgcgttttatcataataaatgttgctttgaggttcagatctggaaaggttaaggcttctttcaaacaatgcctcttctttttctcggatactttttgaccttttttaaactgcaataaaaacccatttgctgctgtacttcaaattctttcttcaagggagttgttgtgtaaagagagagagagagagagagagg
>CRlnc13212_1	
tgttgaagacggcttttatcgagggttaagagctgcccccttcaaagtttccgacgtccacgtccattctccttgacaactcactctagtgcgccgtcaactctacaaacgatgcctcttctccctcctcagtgatttctcaaaaccatcaaaaatttggcagaaataaccaaatttgtcacacagatctgtcacacatcatcaaccacacttcttgtaagtgctcgttaaaaatattcaagtaatatatcttcaaaataaggtggtgcgtacatagaaatatttgggtttttaaaagataattggtggaaacttgagaaaagagtaaactttggatgggagtaagtcttttggcctcaagaaagctgcagtggaagaattataagtcttgggactcatttttcttcaactttgaaatctaagaaccagaagttgttacaaaagttcggagtaagttggatatgtggtgtgcaaattagatagtaatttatagggaaaaagataatgaatttaaggccggtggttaag
>CRlnc13214_2	
caacatgggataatcttcaccgctcactgaacttccccagcttccatggaacgatgaagctaaacctcccttaaacccagtagtgcatatagtagtagtagccattgcaaaacactaaacaaagcttacgtgcaagaacagttgagcttgaagccaagtctggcgaacaatgaaagttttagaaggtctggtttctgtttgtgaaatttgagagccccaggttttta
>CRlnc13237_1	
cctccttacattccatgtatatatttatcatccattatatatttaggcagcgtcgaaagagtacttagatttatattttacaatgataatccccgaacgtcttcctaaattttctaccgattcatattgtaaaaagtttctgatatttgtatgggagctgggtttcaaagcataacaatctggatcaacaagaaaggtgcaggaagagagctatatttgaaaacgaaagagaaaaaaataaaccatagaaactccatattctacataataacaaaatataaatctaatcaataaaagaaaaaaaaaaaaacaacaagaagtcaacaaaatacaactagatccaatactaggattgttttgtactagtgtttctgggtagtcttctgatacttgtctttgatccagtgaaacccaacagacgtcccctccttcactttcttcaacccagttgaagccaccgcttttgtcttctccaacccttctcctaccttctgtttatacttggctcctgtgccattgctcttctttttcccctgaacggcgacggggtccgggccgtcatcccattgatcagcccacgatgttccatacgaattgtgaccttccattatcagaaactcctgtcttgcaccaaaaagattatcaaaatcgacagaggagagtactcggggatcaatatcttttatagttgatttgggtcctaatccaacaaggtat
>CRlnc1325_1	
gtttctttttacaatgcctacagatagccaaacaggtgtcaccctttttcacccgatcaaagtcattccacacaacagattttaatctgctggaattgacaatgactgcatctgacatatccattgcatcaacagtgggtaaccaaagcggagttgcagagacccgaatttggcttcgattagggtttcctcgtggtttttacaggtatgagagagtgaagtttatctacaggggtaaatatggaaatgagcaataaagtggttatagtttgtgttaagggtccggatcccgggaaaatactgcaaactataactgacaacacccttatta
>CRlnc13252_c1_1	
gtcgtaatgaaacttttggatgaaatgaaattctgccaactcttaaacgtaagttagcaaaaagctaaatttacatcaacaagaagagcactaaaaacccaactcaaaaaaagaaaatccctcttaagaaaagtgattgatttcactaattattagtagtagtaagagtacaaataattggagacaagcttacatgggttaagagatgtggaatctttcagtcttttcacctgtttcgagaaaacatatttcttcaaagctttctttaaaggcaagaacaaagaaacttacaaaggaga
>CRlnc13267_1	
gaagaaccgccaacgctctgcctcggaatcgggaacgggaactgtaaaaaccaaatcgggaaaaggaggaaaaaccgggtttctctccaaatttcggtcaatattcggatccggtttaaagaaaggaacaaagagtgaaactaaagctgatacattgagagtgtcgccatcaagaaatagcgggaaagtgatgagtcatgatataagggagcgtctaccgccaggtgacattgaggcgccgccgaggaacagtgaagcgcgtaagagcgtggatggcgaaccggtaggtttaggtggaatgaagcggttc
>CRlnc13325_1	
atacataaaggccattgctgagcttatgagatgggtacctggaacccatcaagtctcttcacaagaactgaaattaagaaaccctgcaaataagtccttgtcctgaaaggaaaatgtggagattagttgaatgaatgaaactgaagtaatactagtagaagatgaatcagcagtaatgaaaatgagatcccatctgcgaat
>CRlnc13363_1	
aaaagttatgggggtggattggatggttacaaatcatatactcttgaaccaaaggccaccatatcaaagaagtcttcaagaagttctttttcttcatcttttcccggtaaacgaagcacttttctagctagcggtaggcctcctccagctcctgtacagaagaacttcaggttgttttgatctgtaaacttatcaaactaatcccacttgaatgatttgagagcaattagtgttgtgagttgcaaattttacgataaagtcccattatgaaagggaaaaggtaagattgtaaacatacattcaatagctctaaaatctctaaacatatgcaggctagctaaatcttgagtattggttattatccactgtgtctttccaattaaattaagtaatcatcatgtttaaggcatccatgtttgtgctcaaggaattttatatttatgttatgattctccaatcaaataataatcagctccaattgatgtatcaataacaaaaatatgaaaaagaaatatagatcatttgaagcatgattttattgagga
>CRlnc13382_1	
actctggaattgaacttccaggaaaacatgcatactcaaatgatccagttgcactacggtgaatattttgtagagaagatttcacaatgtcttcaagggcactctggtccagtttaaaacaattgctgaaatcaactgtcttaagcctccgtttagttgacgataaaattgataaaccagataataattcaagtgatttacaattatgt
>CRlnc13405_c1_1	
atatatatatatatatatatattttgtggcttcacttataagaagcaacatattggatgaatggtattttgattttaataataaattattacataataataaattattattaatacttcttataaatagacatttaagatcactttaatttggtaaaagtaaattaatcgatgaatggatgtatagtacttcttacaaaggtaggtaagagaggagcagtgtcgatggggtagatggtagaaatgtcatttcacttacatgtacatatatagtttaatgtgtcgatggatggatgattcatcgattcaattacttaaggggccttggatgtttttccttcacccataataataataatctaaaacagccaaaagctgaagctttttgttgctttgggctaaaagttttgtat
>CRlnc13405_c2_1	
atacaaaacttttagcccaaagcaacaaaaagcttcagcttttggctgttttagattattattattatgggtgaaggaaaaacatccaaggccccttaagtaattgaatcgatgaatcatccatccatcgacacattaaactatatatgtacatgtaagtgaaatgacatttctaccatctaccccatcgacactgctcctctcttacctacctttgtaagaagtactatacatccattcatcgattaatttacttttaccaaattaaagtgatcttaaatgtctatttataagaagtattaataataatttattattatgtaataatttattattaaaatcaaaataccattcatccaatatgttgcttcttataagtgaagccacaaaat
>CRlnc13429_1	
gctcatattgggcacccttttgtgacggcagagcaggagcaaacagtgcaggtgggcagggccaatccatgaacttctattgccataatggcgaaaactgataacacaacaaaatgctttctgggttttctgagtagtgagggagaagttgagacctgcttctttgaggttgtttctgatataagagactgttttttctagattgcaattccaattacataagaattgagaagatcgaattaccagaaatggattaactggcttcagactcatccatattccatacatcaaatctgtgtttcaactttacaatcactaaacaactgccacaatatcaatcttcagagccacaaaatatgttttgcagtctatcaatagtcactttaaaggcatagtcccagtgaaaatattgggtctaagtgacatttcaggacgctgaaactcttgaaaaatgtagtctaaaaagaaaagaagagaagattgtgtccattagaacacagattgcagaggaaaattgaataaagcttaggcctttacacaaccattgaaagtgcagaaatactattcgtattcttctattagtatatacacgattgtgatgccactaatttattccattcccaaccatcccatcaaaatccaacattaaaaaaacagtaaaagcagacaagagttccaactttagatctaaattactagacaaaatcaaaaatcaaagccaccatcaaagccgccatcaaaaccggcatctgctacatcggaaacaacttctccaagcaaaagaccacctagcagtcctccgatcaacccagctcccaatcctgctcccgctccaagcttgttcttcttaggcggttgttgcactggtggatatgcgtatccgggctgacccggatatccataacccggaggtggcggtggataaccataaccctgaggaggaggcggtggatac
>CRlnc13429_2	
gctcatattgggcacccttttgtgacggcagagcaggagcaaacagtgcaggtgggcagggccaatccatgaacttctattgccataatggcgaaaactgataacacaacaaaatgctttctgggttttctgagtagtgagggagaagttgagacctgcttctttgaggttgtttctgatataagagactgttttttctagattgcaattccaattacataagaattgagaagatcgaattaccagaaatggattaactggcttcagactcatccatattccatacatcaaatctgtgtttcaactttacaatcactaaacaactgccacaatatcaatcttcagagccacaaaatatgttttgcagtctatcaatagtcactttaaaggcatagtcccagtgaaaatattgggtctaagtgacatttcaggacgctgaaactcttgaaaaatgtagtctaaaaagaaaagaagagaagattgtgtccattagaacacagattgcagaggaaaattgaataaagcttaggcctttacacaaccattgaaagtgcagaaatactattcgtattcttctattagtatatacacgattgtgatgccactaatttattccattcccaaccatcccatcaaaatccaacattaaaaaaacagtaaaagcagacaagagttccaactttagatctaaattactagacaaaatcaaaaatcaaagccaccatcaaagccgccatcaaaaccggcatctgctacatcggaaacaacttctccaagcaaaagaccacctagcagtcctccgatcaacccagctcccaatcctgctcccgctccaagcttgttctttttaggcggttgttgcactggtggctgacccggatatccataacccggaggtggcggtggataaccataaccctgaggaggaggcggtggatac
>CRlnc13471_2	
ctgcctctccccatctctagcttcaaagctaggaaattccgaagcatatacggctatcctcttgcattcatacacacccaaacttcttagcattggccactctgttgcatgcaaccctgggtagaaacatttgagttcctctaaattgtcaagttggatatatgttaattgtggaaacaaaaatgtaggggcgccattaacttcctcctcagaaacaattatctctaacccacacaaacttatatctagatgttcaagttgcacgaggtcaatagccatagaaactggaaagagacttttc
>CRlnc1350_1	
gagcacctccgacttgccaaggtagaaacagaaatctattctgaaaatttctgcgtccaaccatgtagaatatataaccaatttctcagaataagatagtattttgaacaaaagataaatggtttaatttgtttaagactagagatggtactttggttcataaacctggttttcagtctgccttcgctgtatacttggggatatgataaatactagataaatatttttaacttatcatctcttttttaagttctaaatgactataaaaatggaagaaatttttcacgcaagaagaatataaagattctccgttattcttgtatccgagacaggtggatggaaaaaattttctcttgtaagttggggatgaaaattaaagtattcgctct
>CRlnc13512_1	
tgctataaccaatggtgtgagggtatgtactgtattgcctttcacatgtagctattttgaccttcagattttataggactgcattaatatgtgtaccatgacacagttgtcttagataattcaaggtgacatcaaagaactttacttaattgaagccttttctttctcaaagttagcagaatgtgtttatcatgtgtaaggtctagtcatgttgagcttcttgcattgtatcttatcatatggaaaatttttgttgagttatgcattttcttaataaacatactgttattggttctagactgctgtgttgtcactgctttctg
>CRlnc13532_3	
aaaaaaatgtatcataatggattgttttccctttcttgagcttgaagaaagttatcagaaatggaactagaccctgtgcgaatcatggctgtgctcgtgggtagtatatcacagattctcagtcttgctctcgatttacccttcaaattagtactacattggtgggcaatatgccctttctcgccgcacccatagcaagggacagatgaatttgttccaacactagcttcacaggaatttggacattccttgcataaaatatagcctcaatcagattagtgaaatagcattagagtattt
>CRlnc13533_1	
caggatcgcctttcattatatgattacatatcaaatgacatctaaacaaatgtaaatttcagtaacatcatacttggcagattgtcagcctacaaaaccttagctactagcaatgattggtttcaggggtttatattgactatttgccaaatctagcaatttatccatggagatgctaatgtagtactattcctacacaattaagagaaaactagcagattaaacagaaaaagaaatgttaattccagggctgaatttgggactgaacactgcatgattgaggaaagacgggatagttgtaccacaacaacttctgctctatattgacaattacccatgtctaaaccctttgtaaagctgtcaattagagagccaacagaataaacaagattttcagccacctttgaagctctcttgaaggtgtgattgctcagcaacctagatcggattccctagtccctttgctgaaatatgatgcggtttctgtagacgaccacttaa
>CRlnc13549_1	
ctacattaccaaagagctttaggccaccatgcatcatcttagaactttcttctttcttcttcaccattaaacaaatttatacaaacccttttaattttctgcaactaagttgcaaaccaagctctctttaatggcgacacatcaaaattcctacataaacacacacaatattacataaaaataactgctatttcactaccttaaacaagtggcaacaagaaaaagaaaaatagaaatgaaaacaatatgagtgctgttgatgatgatgatcttccaagactcgcagtcgccgccgatgatccgccctcgatgctatgaggaggctttctactgtagtatggaaagtatggccaaatagggtcaggaggagggtttccataattgttgccaaaaggtggtgtagggtagttgtacccttgaggaggagggtaaatgattgatgtagagggcggtggaagggtagccggaggcggtggagtgaaggtggtgatgggggtggtggagacagagccggatccggtcggcgaagggtagcatggataagggcagggctcatcctgcatggtggagggaagaaaactgagaagaatgaagaagaaacttgggagaaattgagatgaaaattttgaagccatggcctttggttgtcgttgtggtgaagagtgagtgaagataaagagtgggtgagttttcaagacttcgttttattttttatttttttaagttttcgtaaggtcaaatgactattatccacacaaggtttgatg
>CRlnc13549_2	
ctgccgaacaaacaaatttacacaaaacccttcaaatttctgcaactagattgcaagccaagctttcctttaatggcaacacatctcaaaattcccccataagaacccacagattacatgaaaacaactacttttactacctcaaacaagtggcaacaagaaaaacgaaaacgaaaacaaaacgagccttgctgatgatgatgatcttcttccaagccttgaagctgccgatgatccctcgtccgttttatggggagggtttttatagtagaaaggaaagtatggcaaaatagggtcaggaggaggagggtttccataattgttgccaaaaggtggtgtagggtagttgtacccttgaggaggagggtaaatgattgatgtagagggcggtggaagggtagccggaggcggtggagtgaaggtggtgatgggggtggtggagacagagccggatccggtcggcgaagggtagcatggataagggcagggctcatcctgcatggtggagggaagaaaactgagaagaatgaagaagaaacttgggagaaattgagatgaaaattttgaagccatggcctttggttgtcgttgtggtgaagagtgagtgaagataaagagtgggtgagttttcaagacttcgttttattttttatttttttaagttttcgtaaggtcaaatgactattatccacacaaggtttgatg
>CRlnc13549_3	
ctgccgaacaaacaaatttacacaaaacccttcaaatttctgcaactagattgcaagccaagctttcctttaatggcaacacatctcaaaattcccccataagaacccacagattacatgaaaacaactacttttactacctcaaacaagtggcaacaagaaaaacgaaaacgaaaacaaaacgagccttgctgatgatgatgatcttcttccaagccttgaagctgccgatgatccctcgtccgttttatggggagggtttttatagtagaaaggaaagtatggcaaaatagggtcaggaggaggagggtttccataattgttgccaaaaggtggtgaagggtaatttggtaaattccctgacggtgtagggtagttgtacccttgaggaggagggtaaatgattgatgtagagggcggtggaagggtagccggaggcggtggagtgaaggtggtgatgggggtggtggagacagagccggatccggtcggcgaagggtagcatggataagggcagggctcatcctgcatggtggagggaagaaaactgagaagaatgaagaagaaacttgggagaaattgagatgaaaattttgaagccatggcctttggttgtcgttgtggtgaagagtgagtgaagataaagagtgggtgagttttcaagacttcgttttattttttatttttttaagttttcgtaaggtcaaatgactattatccacacaaggtttgatg
>CRlnc13558_1	
atggctatttatagttaaaaaagggaaaatagaggtaaaaaggtattggctgattatccttttataattgataattgaacagtcaacttcttacaaaatattttttatcaactacaaatatacttttaaaatcaaatgacatactttgtgtcaaataagtgctggaaaaaatctattaataatgaaatcaaatgacgtactttctgtcaaatgacatacttctctaccctacattgaatgactgttccctttgatgcattatgcaatttcagatgggattctaaagaatctgttgggaatttagtaaaagaatacttttttgtattaaaaatgaaatttggaataagaataatagaaaaacaaaagaagtaagattcaaacaagaaagaaagtagattatcatatgtatgtttcatggagaaaagatgcataagttcgtttatatatctctatattccttgcacttattctatatactgacttagatagcatgtacaaatatttaattgaggtatttgtgctattacaaatctcatcttatcctctgtttttgtgccattagttggcctaggatttctggcaattgtaatggctttcttatctcaacctacaactgctctaattgactagctgagtattggcatatcgtctgtttatcttactttttttgtcttactccctagttagaccttgtttttttgtcatggggctgggtgctagtcaactatttaaaacactaacatacaggtaacattgcctacccctctttataagtctaagaactagcctgtttcatgctattttcagattttcattatctaaattactgatcctaacaaatttctatttggtgttgatgagctttggaggttaaagaattgaatgtcctgttaagaatagattcatgctcacattgcggtctttcatatttaacttttgttgacaattaccaggtgcttgagcattatgccaaggctaaaaaacttccatgcagctagttgcttcatttccctgaaggagttgtgtatccgatccttgatcatttacatgttttcttcccttcccaatactgaaattcagaagcctcttttcagtaggttgcttttcttgacacaccatgtagcccatgcttccttttttcttcttcgttggtgcttttcatcctgaggaag
>CRlnc13558_2	
atggctatttatagttaaaaaagggaaaatagaggtaaaaaggtattggctgattatccttttataattgataattgaacagtcaacttcttacaaaatattttttatcaactacaaatatacttttaaaatcaaatgacatactttgtgtcaaataagtgctggaaaaaatctattaataatgaaatcaaatgacgtactttctgtcaaatgacatacttctctaccctacattgaatgactgttccctttgatgcattatgcaatttcagatgggattctaaagaatctgttgggaatttagtaaaagaatacttttttgtattaaaaatgaaatttggaataagaataatagaaaaacaaaagaagtaagattcaaacaagaaagaaagtagattatcatatgtatgtttcatggagaaaagatgcataagttcgtttatatatctctatattccttgcacttattctatatactgacttagatagcatgtacaaatatttaattgaggtatttgtgctattacaaatctcatcttatcctctgtttttgtgccattagttggcctaggatttctggcaattgtaatggctttcttatctcaacctacaactgctctaattgactagctgagtattggcatatcgtctgtttatcttactttttttgtcttactccctagttagaccttgtttttttgtcatggggctgggtgctagtcaactatttaaaacactaacatacaggtaacattgcctacccctctttataagtctaagaactagcctgtttcatgctattttcagattttcattatctaaattactgatcctaacaaatttctatttggtgttgatgagctttggaggttaaagaattgaatgtcctgttaagaatagattcatgctcacattgcggtctttcatatttaacttttgttgacaattaccaggtgcttgagcattatgccaaggctaaaaaacttccatgcagctagttgcttcatttccctgaaggagttgtgtatccgatccttgatcatttacatgttttcttcccttcccaatactgaaattcagaagcctcttttcagtaggttgcttttcttgacacaccatgtagcccatgcttccttttttcctttaaaatatgaatagcaggtg
>CRlnc13565_1	
gtcacacaaatcttaataaaatttctcttttggtggttttgaggggagttcgcacgggatagtccgggttctcccctctgtgtgtggtgtgtctgctctgcttttcattgcctctatctcttttcattgaatttgctactatcgtcctaatgcacccctgtgcatgcgcttggattcgtgaatatgtttctacccggccctatgcaccatatcacttggattcataaacctgatactatttccggatgcacctgagtgttggaatcataagcatctcagcgggataaggttttaaacccattcaacaatcagatcctgttgcactaatacattctactcaaaagatttggaggtaccggaatatggtggctagcaaacctccaattctgataggttccagcaactcccctcggtcccaggtttggctcctctccagttcagttccgatcaaaccagcactcagcaacccacagcaaaatacagcggcaactctcaaacaaacagaaatgaaaatgagcaaaactgcagcaattggttcaccctaaatattccagcaacaccactatccatgaacacaagaatataaatggaaaagaagaaaacagcatcatattgcattcaaagagctctagaaataatagtcattacagtagccatcagagtatgtaattgtagctgaaaatggaaacaactgaagaaaaaggaaaaatatgtaagctgggtttccagagccaacccactctaactgtaatacaataaatcaaactcaataaaaggat
>CRlnc13568_1	
caacagaaaaactattacaaacttcaaataacctcaatagaactgtcttacattaatcatcatagtgcattgcaagaaagaaacaaaatacaaattcacccaaaaagagatgttccaaaccaatcaatcattttttttgctgaatcaaaccaatcaatcattgttaactatataatcaaaatattgatcataatttaccagtcaaagttacttctgcaagctgcacatagtcctatatgtcaccagcccaaaacacaaccatatataaaaataatcccaagaaagaccacccaaactacaaggagacattgcaaagcaatgttacatttcaatattaatgaaatgaataacaaatatgttatggaaaataacatttcaataatgaatgatgtaggaggaattagtaaatttttaggattagaagttccctcctaatgacatgtggtcctgaccctaaatgaatgctatctgtgccatcccttgtactgccatctataatctccaatttttcctgcttgtatctgcttctcacgttccgcttgtttctcttgtttttgcttttccttcttgcaagagacataaacattggcactacaatcaccctcctatttttctatcaaagaagaagaaagaacacatatatgtgacaatagacaatactaccataattcctagaatatctctgaagtagttcaatgaatagggaaaaccttacaccacatgccataaactagggactcatctttaattgcccaagtatgcttcagatcctgaaaatgaggagactcaaattaaacaaagtctaaaatacattattaaagcagagtagaagtgggaaaaaagacactctcagttgcaaacagcaacagcatcactaaatgctctaagaaatcataatatctgcagaagtctattctgctcttcacatgttcagatcccatgactttttccctggccagtaaagactccatcaaatatctcccccacgtgaaccttatccaaatcctgaaacataaaccggttctgcagcagaagttttatctactccagcataagccaatgaagcaacaggagtttaatcatctactaactcggccagatcctttgacagcaggagaagatgaagattaaacaatagaagacgccgattgggagccagatctgccctgttaatcaataggtattctctgagtaagggtcttccctggcaaaggcaaaagaggtattctgtcttatttgcaaatggttctaattaccaaactacaagcagacattgcaaaggtcagataagatggatagaataaacagagagaggaagcttactaacatttgagcaactactggcttatactagctgaatttccaagacattctcacatatccctgaacggaaataccaccaatcaaaaaaatagaaggcttctagaactttgaaatacttcctccctttatagttcaactatcctataacaattcattcaaccaatctttgaaaaaatcccaaaagggagttcatcacagtaacgtttcaccaatgaatattgttaatcacaatagcattcgaatcaaagctgatacaatgaaacccaagtgatggagaaacaacataaacaatggactcatctttaattgcccaactgtttatcaaatcctaaaacaaagacagtgaaatcaaacaaactctaaaataaactataaaagcagagtagaggagggaaaaaaatactctctgtccagcaacatgggaaaactgaaaccaaggaacaaaaatgatgttgcccatgaccagagatgccagaggatttctacgcaaccaatccacaaacaacaacagcatgactaaaagatccaattatattttttgcagaagtcgcaggcataaaagttttgtaagcacgactcgaaaactgtcacatcataatcattctaggaaaagagtccctgagaagtgaaaaaaaaatcaaataattcacattgctagataaaagctgcaaaagtagatatacggatacccaaaaaactattacaaccttcctataaccccagttgaatggtcttacaacaatcactatactgcaatgcaggacagactagccaactatttgttcactgaaaaagagatggtgtataacaaaaaatcatgattaaatgtataatcacatcttgatcatatttcacactgatcaaatttacctctaaacactgcaaatattccgatacatcaagaatttcgtagaaacagcacaaccaatcttagtagcaaaaaataccacttgtctcatatttgacttccattccaggatatgatttacagcgtcatataacttgtacaggagatctcatcttatcaaaaacactgagctgaaccaaaaggagacatggcaaagcaatattacatttcaatatttgtg
>CRlnc13602_1	
caatggacgagctgcaaaatgtaaatcaacgaaatggtaaatgaacggtgcggatttgcttttctaagcctcttcaatgtttgttcttctctgtaaatggatgtgacagttagagcttgatatttggtggttgtttcgttgtaataaaatctgtgtaagagatgtagatagccttttatttctgaattctaactatgatttccctttctcaattgacaatggattttctacaacgggg
>CRlnc1362_1	
ctagtgactcacaactttttacatccaacatttccaaatttttgaagtagcatagcactttggatggaataccacttgagaaatctgaaaatttatccactaatagagactttaaattccggaatatatcgattggtaactgatcattccatattttttcttttattttgggaaattcaaactgtcaaatgttcagagtcacggaagccaaccatatctataaaaatttgttggatggtagaattgaga
>CRlnc13626_1	
tgaaggaggttggcgccaaagtctccttggagtgagcttgcatccaaaaggggaagaagcatggagaatgttaagctcaaggctttgctgctccagggtttgttacagtcagagtaactgctattgatctattctgttgagatgttgcaagtgatgaagatcaatgtagattttgttataatgcagaacattctttcatgaaaactgattcacttatttttctgagttagaagaagcagattgcagcggaaattagatttttagttttctcaacccagctgtattcataattttgtatgcttcgaaacacctgttgtagaatcgaattctggtgacagggtcttttataaagaatctgatgaaatgtgacacaactttccaacattgcaacagaatttgttctccagaaaagtgtagcacaccag
>CRlnc13629_1	
ctttgaaggattctcgtaagatctgtagataaaggcatgaattactatttaaaacaacaaaaccttatgaagtcaaatgtacacaatgatgtattcctattattccataggaccagtaatacaagcaagaagtaccacaaaatgcatacaaaccacttcttacgctgctagccaccacagcaaagagaacatattatatggtcaatggaaagagagggaagaaaatgaattgcaacaactaacaaatttctgcaatctttcaatctagaaataatagggtccactgatcaaactgagtcctctttgttttttgagtatagagtgagaggaaaagcattatgaagttcatcacctactatcccttctctcctaggctcttttccactgcatactaaaaaatagaatatctgatgaatcctatcactgcatgcttttattttaggaattctctagttaactctatcatcagtcaatacccaaggaaattctcttagtctttggttcacagagagatgctatatgataactgtttctggggtggaaaaaaagaggcaatagattttgaacaaactgaagtgaaatgttcaaaacctaaatcttcctaaattgtctaggcattgtcaggcaccttcctggcgatttcaatatttcctagagtgatcataagctggcaacaaatttatctagacaaccccaagatgttcacataccatttcttgatgcagatgcaaaaaatgttaacttctgaacaaacagtgtcaaagttgatctctagttggtaattattaacaataatttagatttgaccaaggcagaaggactagactttcttcagtttgctaataatctaatatgaaaatctttgatacacattcagaagccattcacccacccccagcgcactgaccccacaccaaaaaaattattattataataataacagtaataaatataaataaataacccttgtcctgttatatt
>CRlnc13640_1	
cctttgccttttagtaagtctaatgaaaggtgaaaatgttaggaatttgactggctttttcctcaaattctctgatccaggcatgatggttttggttgtaaagatgaaatgaattactgcctctttctgtcattatgtttggtcatgctatatttatatccttttctccctgtattttttataatctggttttttatatttgtggcaaaagagaaggtaatgctactcataatctatgaccatgcttcagctcattttatgcagtaaatccatctctcgtttagtgcatcattgactggctgggagctcgattcttgctttgtaacttattcaacaaatggtcacacctatttgtgtgagggcatacataaaaacatataaattgtttctggctaaaagtggttaagcttataagtataccggatgaatagaaagcaaaggacctgattgggccagagagaggatatgattttatcctggttttattcttaggaacaaatggaacaggggaatttggtgctacttaattggattcccccaatccatattaatgttcataaaattttggaagataaacaggcttcaaaccgttctaaatttccaatgaggtaggtagatgatatatatattttttggtaagtaaatgtatgaattaacaggtagatgatatttgctggtgcaaaaaaatctatggagtggggt
>CRlnc13660_1	
ctgacaacagatcaaactgtaagcttgcctcataactcgtattatagttttgctttcaatatagacatgtccttcgttgattatatttttttgttattttttcattgttgtactgaaacaatttgtgttaaaagttctttataaagagcgaagcaattgcaactgagaaaatacgagtgaaacatttattagatttcaaaaagagaggagggtttctcggtttgatttggtttgttttgtaacgtattgctttttgcgagaaattttatcgaacagttgttgtgcagttcaatggacattgttaatgtttattttttttgactgatgcactagtaaactcagtcttgttgtcaccaaagagagaattaaatttcaatgtagatatggatcatatttgtacaagttaggtttttcatttgtgttgttaagtaattgaccggttttggttatgttgggctaggaagaagaatttattcatccatgtagttgtggactatagtttttgattgatacacggtttgatttgtgaagtaagagccaattaagcgtttcgttggtaagatttctaccggttgtagaagaggtcttaatgatcaaataccttaattaggggtggatccgagcctagctgaattgagcttggcttggtgttgagtttgaacgatctgaattcaaggttgagtagaatcagcttgagttgaaagagtcactgatagattaatcttttaaagcgaattttcttcttctccaacaattcttgttcttggcctcttgtcttttcagatgtatttcagtggtttctttgtcagtttaccagcagctctcaagccggactttctgattcaaaccaagttcgagtcgacctttattcgaactcagtttgaatccacttctatcctttaaatcttctacatggttaaaggagatttagtttgaatttttggagcaagggtaagggagcaaaaaggatttagaaaatgatgattaaaactaagtaaatgaaacaagaatattctggtgattaatgtatgcaaagctaaacttggtttgatgttcgtcttatgagatatatgtacgatggactgttttttactttgtaaatgttactgatatgaattgtttgaatatatctataagtatccctctgagtaaagatttttctgcttgactttatgctgaagtagctcaagtggattgttgttcttggatgttgctgttctcttgttgcttagaatgatgtgattattatttattgaacatgtgaaaggtgtctttctaaattgttcattatcctttgtatgtaaaattttatataccaagaatggaagcacaaaaaagtcaag
>CRlnc13670_1	
ctaaacctcagccgcgactagaccggctgctctttgccagtttgtggttatacattctggttgagtttaaaaaaaatttcctacctaactgcgttgtaacacaccggccagaaagtttattctcttccgttcttcaactttcattcgattcttccttccccgaccatgcacaaacacacctccacccatgatcccatcttcaagttcgactccaccaaagagaactttttctgttcttagactcttcctgccgatttattgacgacaaaatttgtcgcgaccgtgatgataacagtgatgacttccgccgacgattgacgagtactgacaacggaagtttatctttttcatgcttccacacccctctgatcctttagtaaattgagcaaattttgcttttgcgatttttcactttgctgctgcttgtgttttataggtctatgaagggctaaatttggatacag
>CRlnc13704_1	
gtgcagtggaagcaagagcaagaggtaaggtctggacctcttgcttgtgctactagttatgtgattgaaaattagcttctttagtagttctaattagtagtttccgtctgctctatattttgtgtataatccttaaggattgagaagtatgggtttttagtaagcttctttgttacaaatgcagttaaggattgatttaaggtgcaagtttagttattattctcaaggatctatatcatcattctaattgcacggtaacagaatttttttgctataaatttgtataatggtatctgcttctggtatatgaaagtacaaggtgtattgtaaggttattgaaataatgttttcttttccagatcatgatacatagttgttttgaggtcaaaattgttaaaggtttatgaagtgtgacttagtgactaggagtttgtttgtgttctaattccaaaagttatatatatttccgtgacaacttttcattcaggtatttcttatgtcagctttatcttttacaaacctattgttacttgtttttctttttttctttt
>CRlnc13723_1	
attttacataaaagttttcatttctcagtctttccataaaaattgagaaaagaaaactaaacctacttacctggtagtctgtgaattttaattccacttctgatcaatggtaatgcacacactcacaactgcaagtaaatagtctttacatattaagcttatgtgatcccatgccttaagacattagaatagagttcaattgcaaactcgtttttcaaagcctaggataacagaaatcctctatctttaactggactaatcacaaattatcctagacattatttaggaatgacaaaaaacctccagatattatgaagaaaccatggatatcaacccctgcacaggaaagtcttagcaagattttccattataagagatcctaaatccaatgaatctaaaaataacatgcaataaccaagaatgatacaaacagtaaaaccaagaaaaagtataacgtcaagattcctaaaacatccttcaataagtttacatgcatgaaatccatggatattacacataaatatgtatatagcatgacagacatacaagcacaaacaaaaccctcaattcatataggtcagccatcaactgccacatatcattaaaataattatttaaaaaattttatagttacccccgaaaggatgtaaaaggtagctacaaatccaacaaacgagcagctggacaatcaagatcatttaaggtccaacctccaaactcttcccaatccacaacactatattagctccctaatctcttaacatttcctcagctcattacttagaaagtccctctatcaattgacatcaaagacaagggtcattataaacttctatggtagtaaattatcatgtatcaataaaagacagacagctttgtacgtttcttccctaaatgttctaatgtcaacaactgtcagaaaactggagcattattacggaccaaaatatttccttacttagaggactaacttactaacaataaagctctcctttggagtcaacatcaggaaacaccatcatatatttcataatcaatcttctattattgaagttaattatcactacacattcctcactgcagcaataaaacaaaactattgtttcttttattatataattcaa
>CRlnc13758_1	
ctcctaatgaaatttgagtgagtttttttgtgcttaggtcatttgttattacgggtagcttgttttgtgtttttgttctctaattttctaatctttctcttacaggtgtgctagattgttcatatcttgggatatgactctatggttggtacttgaaagaagttcaagaccaataaatgaaaagatttcagcttaaagttcaaagggagcttgaataacctaaatgaaatactcgatgtatttcagatatgggtattagcaactgaaagtaagtgagtttaaaaagtaatttagtaaaaagtaagtctttgtcttatgtgtttgatttcaactttgtatctgacaattgaattttagcttagtgatgtgatttgagccggacatggtcccatggatgtaggata
>CRlnc13758_2	
ttggaggagaggtaaagggaagtactgctcagagatagctcacatccctagagttgaaatcaatagaaaattaatcttcaattcaaaggaggacgaaacagagtcgaattaattgaagtcaaagcatgtagtcagataatcatctctgtttcactcaattcaagatgataatcatcacatcaaggagacaactacagtgggcaggtagtttgagcatcg
>CRlnc13758_4	
ttggaggagaggtaaagggaagtactgctcagagatagctcacatccctagagttgaaatcaatagaaaattaatcttcaattcaaaggaggacgaaacagagtcgaattaattgaagtcaaagcatgtagtcagataatcatctctgtttcactcaattcaagatgataatcatcacatcaaggagacaactacagtgggcaggatcagaaagtgcaaaaatctcaattatcacatctctgtaacttctggagacgaagagctatcctgttcttcaacctttttcagagagggcttgctggatatgtaaatcttattgtcacaccattgcaccatgataacaggaatttaaggttgaaaaattgtggcaacagagcagcaaatgtaggctgtaagaatttggtgtgctagattgttcatatcttgggatatgactctatggttggtacttgaaagaagttcaagaccaataaatgaaaagatttcagcttaaagttcaaagggagcttgaataacctaaatgaaatactcgatgtatttcagatatgggtattagcaactgaaagtaagtgagtttaaaaagtaatttagtaaaaagtaagtctttgtcttatgtgtttgatttcaactttgtatctgacaattgaattttagcttagtgatgtgatttgagccggacatggtcccatggatgtaggata
>CRlnc1377_1	
ggtgcctcagtttctgacatcctgcattaagaattctttataaatcccattaaactaacttccccaagctctaacagtcaacaccacctcattcaaacaacataaatatcattctaccttcatcttgtttctttattatcgaggttgaaatttctaattttagaccaagaaacaaaatcaataaaaaaatgtaccaagcaaagtatatccagagcaagcataataaatgagtaaagttcattgaaatacaaatatgagaataatttcacagaaaaaggacatgaactgactatatatgatccctataatcagaaccaaggaatagagaaagttggaggaagactccctaccactcactcatgcattaatcttcctgtgaggcctccatcacaaaaagtaaagagcagacaatttaacaagcaccatagaccaatccaaatacagaattttttatcaaaatttcaacataccgtttatgtaatgatccaacaagtaaaatttactaataaaagatataaaactgtgatatggtaggtagaacttctagatttaacatcctcagttttgccacaatccaactgccaacataatagtaatagataaataaaaccgacacatttgagaatggattagagaaaaaagcatatttggtgtaaacatttgaaatcatattctagaaaaataactattatgtattttcttgaaaagcattcaaagttttttcttatcccaaaggcatcttaaggtagtcctagtatttttctagcaataaaaaaaactgtgtactttgatcaaatgttataatatataaggaaataaagttatgaaaatttcaaaaac
>CRlnc13791_1	
ggaagagaaaaaagaggccttatttggccggtttcaatagtgacacacaaagcgaaatcacagtcccaccacgccattggattacattctaaccaggaatacgcagaatctttatcttcatttatcaagaaccaataaatctccttcagtatttatatataaaactcagtgccccccatttctaataactaaaactccatattctttcagcaagcaatcaaaggatggcctctcaagacagcctcatggttagcacgtccccaaaacatggcaaaagtagcgaaggaggagccactaattcaccaaaagggcagtgcttgtgttctccaacgacgcacccgggctccttccgctgcaggttacatcgagaagcgtcgtcgccttggaaaatgaagcgatccaactccatgcctgccaacaagtctgccgcttctctttctcccaagtccgttgagtccacttgaaggtgataactccctgtcagctcaaaattaataatatactattacatcctctgtaaaaaccctttaatctctccactctgtaaaaaaagaaaacttcataggcaaatctatggtgaacttcctgtattttctggggatttgatggctttgatgttatctttatgtatatgcaagtgttcattgttattttgtaacagagtttttgaaatgatatgtctatttaatcagatattatatttctggaccaaaatagaagggttgtgatgagctatgaatggctcctctggtttcaaccaaaacattcaatcaattacagaatttgtgagacttttgtgaagagtttatgtggat
>CRlnc13820_1	
agcctctggcaattttgttctgaaaatcaatgtgtcttgctttagattgcccttccgagtagttcttggatagcacacttaccaaggcagcacagacaaacagcctaaaaatcaatctgcagaagagggaaaacaaataaaattttcatttttatacaatttgttctattttccaatgccgaaatggttcccaagagtaagaaatttagctcctttaaatttgaaggaaaccatgtgcaagaggctccccccaatcgtgttagtagctgactttaggcaccatgcaaaaggttgtttgtttagactgataaacaaatacccgtgtctgactgagtgccattacccatttagagttttcaagaagcgaaaatagcaaaattgtaaccaggtaattgtatcatgaaacaacaatgagtttcatggatcttcttctggcaaatttatatgggctccaagcggcagacgggtagccatgggtaaggctcctgctgctgactcagatgtggagccacattcaaattacatatctgttcaatgttatgaataattttcgtaaatccagattttgcagacccagaaaatagacacaagaaactttcccagttacccgagcaaaacagcctgcaacaatcgatgcccagaaggaaataacgcaaaagaagacggataaatctgattaccaaagttgttcttcaagaaagattcacattccctccaggctccattatgaatggagccgaaactaaaacataaactgctctgtagaaccatgtgacagcgtggtagccattgaaacccagagcatagacgg
>CRlnc1387_1	
atgaatgaatctaagtacaattagctcaataacatatgccaataaaataaggtagattaatcaaatcctattgcttactaatatcctccaacatttctcttaaccctcattccctgtgccccgatgatcccagttctggtgaaattaaaatcaaaattcatctgaagaactccaatgattagtatcctcaaccttaatgtactacaatgtagccactacaattgatacattaccacagtgctaacaagaaagaacaggagcaagttacccagagctcttgtactattgcaagtgtaaatttcagactacattggccataagtcaccatgaggatccttaggaccatattgattgttgcacaactaaggcaaataggtcatagcaatcaatttgatcaatcagtttatcagttcaaagcttaatcactttttatctggtatatacatatcaattgaaatagttttaaaagttattgatatcatttatatggcttgaaactatttacacattgtttaaaacaaaaaattgcacagttaattctaccatatgatacaaacaatatcatgcaagcaatgctcaatgcataacatactagttgtgcatcaaggaataataaaactgtaatttaattcaactgtacttcaaatagtgaatgattgactacacccttctcaagtcataagcttgaatatacatggcaatatactattagatctttacctgagagcttgggaacgtga
>CRlnc13955_1	
ggaagggcgtaaagcatatgcacggtatgatagtgcttccccttatattaacaaatgcttatgaaagtgaaacataaacacgcacatgtacccaatctattcacccagcaaacgtctaattatagatagacagtgagaggcaactatccactaatgatagatagacagtgggagttgatgccttggttttaccatggtgtggcagagcctagttatttactagttatggtaattggctgtatcagtattggtatatattcaaaagtggagaagttatgctatgtttttttaactggatttcttaccatggaactagatgaagatttgagatcttatctccctaattttatattgttaataagccctattcatgtctaaaaatttcgtttgccttgtgtctatattgttgtttctggcattttttcactttgttttgctgcacagtgtttttgatatcttgcactttttcaccattgaatattcataacttgtttagatgtaatctttttcaccattctatatgtacttagacaatcatggttttacactccaaaagctagattcactctggagagaggactaatattgtcctttgtttgaggtcctgtagcaaagaggttttttgttgtttgcatgaaaaagccttaaaccaaaactttaaaaaattgagggatggagtaatctaaatctgaaattagatcttatggatactatgtttcattctttcctcttctgtgttgctgctatttgaaatcgtggtggcagaaaatacatatgattgacacagtttcaaatcttggcctcctgagtcacaaaatcataagtcctcaattaatttttagtagtaaaatttgctactataacattatttactgtgatgtgttggttatgtctgtaataatgatgtcttgcagatccgtttatggtgagaaagct
>CRlnc1405_1	
gttccttcaatagagcatgaacctggaatttagataaaccaaattaacctacttaaagtttgaacaatgcagtgtaccactggttcagaaattaaaaagcaaagtcaacaacattagaaattcaaattcagcacaactatttgtagtttacccaacctccagcttaatactcagccagcaagcatagaacaactgatgttctctcaacttaaaatgaaaattcataattccccataattttcccaatgaaagctttctatgaaattcaatgcaatatctagttgaaaagtcagctactactatcaatatgaacctaaataatggaggctttagtatttcaaggtcttacatatccacagaagaaagaaaaaatgaatactcccacacatgctaaaaggaaaaactgacagatactctagatgttaaccatattattaacactaaaactcattttgtgtttcatagtgacagcaaatcaacattattcagtccaccagattcgaattacaaccaatttagcacaaaaattccatgtaaatataacaaaatggacttgtagtcaaatcaaaagcatgacaacatcattaaaagtactctacatgatccttcatttgtctaca
>CRlnc14054_1	
aaaagcttcaacagaaaaacgcctaatcacacacgaaaaaaaatcaatttcacaacaataacgaaaatatgattcaaaatttacgcatccatccgtttgtttcccaaaaaaatccataattttctcggaaaccaaaacggagaaaatcaagagctttgactcatccggtcaacagatctagatccgaaccttgtaaaacaaaaacttttatgttttaaatacttcatccaaaaactctcaaaaaaccgaagaaaatcgccggagcattccagttctcagagcgaggaatatagaaagttgaacaaaattcatgatgctgtaactgaaattagagctattaaacaccagatctgtcttaggactcgctatggttcgtgaaaatgatttgaccgagactggaagttgaaacaggaagaaatttttgaacggtgaacgaagcttgcaagagaacaagatctaacataagcagcgaaaacgcagcgttttacctgaaagaattctccgagagaaa
>CRlnc1412_1	
atttaaagccaggctgtgattattaaatattcttaaactgaatggagtaaagggaaggggtgtcttgctcttcttagatataagatgttctattcacgggcagtgaatcttccgtctatccactgcctcttttgctccgttttattttgttattcctatcttttaatgtaaatatttcaaattatataaacaaaatctaaagtcttcctactggctgctacaaccttctcaagcttttcagtgtatttatcgtgttatcgcttgacccag
>CRlnc14125_1	
aagaaaaaaatgagatagcataagactacattcaggtaatgaatagaaattactataaacaatccagtgattcccaaaactgtacaactaaacaatcaaatgattctgtacagcatttttagagttgttaaaaaggataaatcaatgaaaattttcaaacagatttagttctgttgctaagatgagaaaaatctgagaaaatagttgaaagaacaaaaaagcatgaattttagcaatgttggccaactaaacgagtttgtaaaacctaatttccattccaacataacaaaacaaaacaaagtctaaaaaagagtacatcaaatcagatagcaatacattcacaaacagagataacaatgaataattcaaacgcactgaaaaaaagaaaaaataaattaaattgctttctccttatatagacaaatctcaaatagaaattacttcaaataaagataaaaacaaactactcaaaaaagaaaacgcaattgacagcagacagcaaacaaatgttatggaccgaggcaactaaggtgcggggagttgaagtctagcaattgaagagaggagagtcaatacgtagcattttagctagttttataacaatgaattacaattttgtttcacatatacatacagtagccacacgaagcagaaacgaaacaaatccaagaacaatcctcgaaagaaaaatcaacaagaggccaatcaaacgaggagaaaaattgcctacaatacgaaagagaacatcgtagagaacttaaatgaaattaaagtaaataaaattcaagaattgaagaggagaataataagagaatcaagtaaagaaggaaaacgagaaattccttactcttaacgagagtctcaaa
>CRlnc1413_1	
gccagccatatggatgtggacaaggtatattttgagcttgaacatgtccttgctcatttttatatatgcataaaggtattgaacgttgaaattaatagcttgatgagttgatagcctaatcaattatgtggaaagcaacgtgacctggtcttttggaacccaatctgagcatttgccagttgcatcaggcattttttactataagcctagctgtgcttcattatctcatggcttttagaatatcagtgattaataccattgccactagtattgcagcttgctttcacaggatctact
>CRlnc14156_1	
taattacaattacagtaaaagaagtacgaaagtaaatcaaccgtatgatcctctgtcgacaccaataaaaatatgatcgttattcaagataattttatgagtagatcaagaaataagaactagaatctaccctgtttcattttctcatatatcaaatcattttaccagttaagaagtacaattacacttattaaaatggacaataattcaatacatcatcttcaacttactaagataaaacagttgctccctcatttgtttggtaatggcaccatgtttctcctgcgccggcgtccaggataaggggtaatacaacataatagaagaactgggtctaattgcagttcaatttcaaacaggaaaagagtactggaatatcaagacatagagcgagaagatgatccacaaagcctcagagaagatagacaaacaggaaacaataacaaaatagaaactacccacttgcaagtggcgcctgcaaatcagaaggagaaggcagaacagccgtagccctaggatcaaaagtaccattgtcattatcagaaacaaagccctagatctacagaaaggaagaaaagagaggaaagaaagagagagatattttatttcaatgataagaattacaagatattttggcctttcgtatgcatcaggggttaatg
>CRlnc14162_2	
gaattcaatggaccaaaagagagtaaaacgatcaattcacttttatgtttctatgcctttatatgatctatgagttctattcaacctttttttaatgtttcttttctgggtttctataatttttttgattgattgtttccataactatgtagaccatgtgtagatgctcaaagttgttgatttaattgcaaatacaaccgggttttttacccgttaattttgattgcttttttcagagtaatctggtgttgttttttgattgatcgctttttatatatggtgcctttctttatatttatgtttattttccatatgtgttatcattccagctgcaacttttttgttcattgatttttcagtgatttagagtttattggtaaatgaatttgggtagttttggttatcaacaaatttttttt
>CRlnc14170_3	
cacatacatgataaaatctaatggacagtaaattattattacaaatttttgagttgaatttcagtcacttatgctcttagcaaaaactctaattgagaaatgagaatgttatgtgagatcataatggaaacagtaatgagaaatgaacaagcaacccaaagaaggggtaatattaatatacaaaagaaaaacatatacatatggatacacacacacacacacagagtaagaaaggaaattcagaagagctatctaccttaaagggtggaaaagagagttaaaaagacgagaaaagccgaggcgaa
>CRlnc142_1	
tctttagtggtttgatcttgagagttaaggccttaatttgaaatcactttttaggccaaaggaaaaagagaaatataattattaaccacaaagcaagagggaggtttctttttgagaaggggctattgagattaaaaaatatcatagaaaatggctggtggaagatgaattgaatccagagacatctgtccatgcattgctagtattccaatattgatcatttcctgatatacccaaaaaatttcgtgataaa
>CRlnc14200_c1_1	
ttaaaaaaaaaaaaagaaagaaaagaaccaggaagattctaataaccaattagaagggccatgtggctgttttggatttgtgaaaaaggaataacaggggaaggcgtcggaactatggagtaggagattattgttttgagttttcagggcagcttcagctgattgagggagactagactatttttgggagatattgtgggctctcggaagccggaaccgaaagtgtttagctttcttttttctgtgtacgggggatatccatgtaagagtcttactgttctttgtaaacacagctacaatcaatacatatggcaactattttcttcaagaaaa
>CRlnc14239_1	
agtcacttgacatattcaccaagtgagtaacatacgttttggttttgtcatgagttaattttatgttcatatacttgattcttctggttatgtgaaccagctcaaaatctgagataccatggttatagtttaatgaacaagaagggagccaaagagagagaatgtgcaagaatgctcacttagtcgattaaccattcatgatttctaagtatgtgccaatacattgtaactaaaacactttctttgctttcttcgatatagcaccatccccaccatgaatcaagacaacattatggaaaaagattaactattgtaggttgtaaaaataaggtttaggtttgggctggatttaggctaagccgagcctgaatatggagtggcccaagcttagtttgaatccataagaagcagctcttgcttgaattcaattgaattaatcaaaaatatctttagaagatcaccaacagaaagaataatatcaataataggatgaacggtgttgtcatctaaataaatagtatctttggatatgaattcgatataaattctgattgaactatcacacttaaactcaaacttgaatttggtttgaatcgaattgaacacaaagccaatctaagctaatttggttttaggtgggctagtcttgtcctaggtaagtgggatgttgtagttcaatcgactgtcatttaacggtgtggctgctggtcaaatttagtttttttattgcataccctgtatatatttaatttgtaactgctggaacgtaataataaaaatttggaaggagagagttctcaccttttataaatccaacaaggtatctgagcttcaggtttctcgtcggtatgccttcattgccactgatattttgatttgttatcttctgttgcgctcatcattgtcacagctttagtcactctcggtttaattactatcaccttcattgatgaagctacttggttatcttttgaatgactgataagaggtcaacttctggatattgcatctttattaggtggaaacattgtaagacggaagagtaaaaaacgaaatatggtggcaagatctagtgctgaggcagaattctaagcaatggttcaaagagtctgtgaactcctatggctgaaaatcattttagaaaacttaaagattaaatggaatgcattgatgaggctttattgtgaaaaaaaaaaaaaatgtagtattccaatgagctcagtagctttgtatatctaaattaaggacgaagaataacaggcttgagcggaaatggtgaaaaggttgactattgtaggctgtaaaaagaagtttagtgggcaactcttgtcctagatgggtagggtactctgattcaggtgactgtcgcagctcgtggttggattttataaagttttttggttttattcgctgtatatattcaattggtaactatttggaaaaaaaatatcaaaaatgggaagaagaaagttcgcctttgtcaaatccaagaaacatgaatgatgttcttgaacctgtttctctgtgttcttacattctttgttggtaatcctcgttccagcactcattttctgtgtattgaacagatatattaaccttgggtatggaggtttttttttttttttttgtcagg
>CRlnc1425_1	
atttacattcaggtttctgtaatcatttcctctttttctttttgtttctcgagaaaacttgcggaaatatgaaagaatgataggaagagaaaactactgttttttcttgtttgtgttattagtttcaattttggaacaatttaactcataagttctttgcttcgttgaaattagattgcgaggttttggttgtgctattttccaatttggttgtttccgttgatatgtgtttcatatttgcttattagtttacttcgtttatatgttgttgttgttgactttttgtttggttgctgaggaattgttgaggaatgaaacggattatcggttttagatttcaagtatattgctagaattcaaagcatg
>CRlnc14328_1	
cacagcctgcgttcaaaaagaccgttaagtttatttctatttccttttaaggtttttattatcagcaacattttcttataattttataaattaagatctgaactgatcgctttgccgttgttttttgcagaaaggcttatgcagcggtgtgaccgcaagtgccagattaagtgcgatccagagtcatacagtgtcaaaaatggaagggcagcactgcagcttgagaatgaaaatcttccataaatggcaaaatgagaagagaagacagacatcatggtgtataatattgtgatattaataaaaaactcaatctcgttcggttaaagacttaaagatattgctggttgatttgacaatctcacaaatattctgcatgacgtttatacaaattgtaagtatgcacagatacatctaaagtatgaatgttacaagtaaatataaaccacctcctgaaaaaaagatcccaagaaacacaataaaaaggtatagtattcaagagaaattcaaggaagttaaag
>CRlnc14335_1	
ttccaagagaaattgacatatatccagttacaagagtatttccacaaatatgattctgcatttaaatcatttttaaacctcctaaaagagaacaaaataatgagactaaaaagtaaaagcagatcatcatgaagatgggggagatcagtctggttgatcatcatctgtagaagttgatggcccaaagtctagatttgggtagacaccaggcggcctctcccgaggtgtgattgacagcaattggcttgaatcacccacaacatcagcccatccgtagtgaggttcagcctcatagtaggtttcctcatccacaacaatatcccaactttcacccgtggtgctttttccatatttgtgaacttttctggaatagaaaaatgaccattcaatttcac
>CRlnc1434_1	
atcgaatgagtcaatgagcattaataatgcattcagatgtaccaatcaatcattgcctccccttgaagaagaaatagagaacgtcaccgaagttgaagaagaagtccactgctagaagttaacagcaaaaatagtcgaagttgaagaagaaatgcactatcagaagttgacggcagaaacaacccaacttgaagaagccctctaccgttgattcggcttcatgcgtggtggcggagaacagtcaaaagccatcaaagtcgaagtttttgattgtcggcaaaaataggtgtgtttatttaacggcataacaacaacgcggtgtaactgtgattttaaaaaaagtagaatgcattttactgtttaattttttttttcattttatgatgatcttctatgaactggattcaatttgaactacagcaaactgagaactggtgatgaatcgccgatccaatcgcag
>CRlnc14357_1	
agtccaagaaggccaacattttccctgctaaaagtatgcatcaaatacaaggcctaaactcagacagaatctaacaattgccctttcaaatggtggcaatgaaggtttcttttcacaaaactaacttgatgatttcagtcatcgctactagcctatgagacaatatgacttcattaagtcttgacatttcatatctgcaccaaaatatatgtgacactataaatgaaaacaaaaacctaaaaaatgcaacgaaaatgaaatagtaaaaggccaacatctgagtcatactggagagacacatatatttagctgttataaagtgttgcttccttacacagatgcagtagtaccaacaat
>CRlnc14357_2	
agtccaagaaggccaacattttccctgtaacatcattttgatggtgactaaaaagaatctttgatatgttttgaaacagcttgtcaattcattttcacatttagtcacttctctacaagacattttgccttggcttcctacttatagaacaaaatacgaaagattcaaaacaaacaatttgaaatatatttcatgaactgggtataagaagtaacaacctgctaaaagtatgcatcaaatacaaggcctaaactcagacagaatctaacaattgccctttcaaatggtggcaatgaaggtttcttttcacaaaactaacttgatgatttcagtcatcgctactagcctatgagacaatatgacttcattaagtcttgacatttcatatacagatgcagtagtaccaacaat
>CRlnc14357_3	
agtccaagaaggccaacattttccctgctaaaagtatgcatcaaatacaaggcctaaactcagacagaatctaacaattgccctttcaaatggtggcaatgaaggtttcttttcacaaaactaacttgatgatttcagtcatcgctactagcctatgagacaatatgacttcattaagtcttgacatttcatatacagatgcagtagtaccaacaat
>CRlnc14357_4	
agtccaagaaggccaacattttccctgtaacatcattttgatggtgactaaaaagaatctttgatatgttttgaaacagcttgtcaattcattttcacatttagtcacttctctacaagacattttgccttggcttcctacttatagaacaaaatacgaaagattcaaaacaaacaatttgaaatatatttcatgaactgggtataagaagtaacaacctgctaaaagtatgcatcaaatacaaggcctaaactcagacagaatctaacaattgccctttcaaatggtggcaatgaaggtttcttttcacaaaactaacttgatgatttcagtcatcgctactagcctatgagacaatatgacttcattaagtcttgacatttcatatctgcaccaaaatatatgtgacactataaatgaaaacaaaaacctaaaaaatgcaacgaaaatgaaatagtaaaaggccaacatctgagtcatactggagagacacatatatttagctgttataaagtgttgcttccttacacagatgcagtagtaccaacaat
>CRlnc1437_1	
atgtatactcaccatggattgcaggtaataacttagtgcctctagaaattaatccttgtctttctgatgaaatgaaatgaatagcttacgcatcagaattcaattttcaaggtgtgaaagttgtgcctaatgagagtgattggaatcaaatatactcaggttccataattaatttaaggaaaccatatcctgacatgctattttggcatataagtttatattgaactttcagtctgaatcaccgtcaaacaaacatttgggcattttaagctgtttgctctgtttagcaataatttcaatgtcctcgacttgatgggccttacatgccccaagttgtgcatctcattagtgaattaatagttttgatggttttacagttggaacaatgatgttctgttcttatactattaatccaactgttcaatagcctaaggaagctgttgaatagtagtgtaatgaatctatgctggtatattgagagacaagagttgagttcatctctacactttcttttccccaactgaaagtagttgtttcttcctccaatcagacaccacttatactgccaattcttttctgtcatttggagaagtctattcttacattttatcctaaaaatagtataaaaacttctcatgcaatattgttggtaatggtgaaaatactactgcatcatatctacatgaaagcttgaaccacaacagcttgtatttttaactacattatttgtctttctgcattatattggctctttgagttgtttgttattgcagatggcatttactggaa
>CRlnc14394_2	
aaaaaaaaaaaaaaaaaagaacacgaactttaaaactgcatagccgcctcaaggtcctggaagcttgcaatttcactttatattcctaaaaaaacacctgctgataccttgcaattgaatcattcccatatgcaaacttcaaaagccatctaaagttccctttttgtcacacttttgcaacaaaagttcctcacttccaaccaaattcaatacattgatttataattttgcatcattaattaacaaataaataaaaaccagacagagaaccaattcaaatgtgtaatttacaaaacaatcattccccaaatttaaacacaaaaaccatcaaaagttgccatttctcacgctcttacaaaaaaagttcctaactttaaaccaaacctcaacataaaagtcatactttcgcatcattacatgataaaataaataaaaaccagacacataacatataaaatattcaactgggtatctaaaaaggtaaaacttacccaaaagcaaactccaaacgaatcgaaattccccattttttcaatagcttctcacttctaacccaacttgcgagacagtgacgagacgaaaggcttccattgaagattagaaatctg
>CRlnc14399_1	
gaacaatgtttcacattcaaagcgagttcaattccaaccattacaaattctaaaatagaaaatataatacaaaagctctaatactattccaagatcaaagatgagagtcctcccctcttagaccttggatttaatagaaaaaagaaaagggataataattaacggtctgttgccacctcgtcaaaattccagtctcgaacaatgtcccttctcactgcacaactccggactaaccgtggagtgccttccattcccatgctgccttgaatacagggctgtggggtgactttggatgaggaccctattgaagaagctgatcttggagctggaagagctttcctggctaagcagttggctatggccaaacatctcccttcattgtctgaacttgaaacggaataactcctgaaggagtgtgatggactttcgacgttatggcacactagacatgctagactcatgattagtctcccaggagtctaataaaaataacagataccctttcgcttcaatgtagatgacacttttactctcgtgtgttcgcctctgtaacttatgtcaatgggttcgttgattgtttcggttcctgtgaaactaaaaagagaaggatctaagtgtcaacagaagcttacttatgtatgtacatatgtaatgtgggagaagaagagtgtaaagaggggatcagaatctgcaaacaaggactagtaagtggtggtcacacgcacgcgcaaaacctggagtttaggtgcttattcgtattctaaattgggttacgctttggattggatttggattttcatgagtggtgatggtgggattttacctacattaacgggttgaagaaatgc
>CRlnc144_1	
atgctataagcccaagaatggcatgtaagttttgtgtacttaaatttaactgtacaattatatattcccagattttatcacaagcgtcacagcctgctggtttagttttctaaatggttggaagagctttttgttctattttgagccactgtgatggagcaagtggacaaaatttatgtgattcattaatttttggcctagaaaagaggggccttcacttatttttttcccaatcatcactctgagataacttgaaaaatgcacataaacactagtgttgtgggagtgtgatttaagaataagctaacacaaggttgtaccaattacaaatacagaatttaacttatttgcagatcacttttctgaatgtgtggaga
>CRlnc14405_2	
gttaacgacaactccataatatttcatattttcttcttcttccacttctttctcttcaagtttccaaatattttttcttttttttactttttgtattgtttgttttatatatgcatgctgttgctcatgcgtttgtttaaactgtggagaagaagaccatgaagatgaagtccatggcatgtacggagtttgaaggaataagaaggttattatttcgtggcgaagtttctttcatgttgatgaagaagtttatggatttggggaaggatccgtggcctgaataatcaaaggttatcctgaataatattcagtgaagtctaatttctaggcaagtcagatgcttggctcacagttatcttcctttttattttctctccttttccttttccctttcctctttggaacttgtttggttgccaagaaaatgcatggatggaggatatatacttattagaataaggtatgaaatcttgaaccccaagatttctctttcttttccatattgtgtgctattaatgttagcagctgaacaaatttattgacaatatctttgtaaaacacaatagtctaatttctttcttgttcg
>CRlnc14413_1	
ttttttttttttttcatttttttacctgcttgatggagttgctgcttggaaatcatctattcattacacaaaaggagtcttggggctctcttgtatttgtatgtggttatgtacactattgctaaggtctgatgagatagtttatagcttgtgaagaagatagttgaaatctacacttaattaaatatgtagtaaaagtttcaaataacccataaataaaa
>CRlnc14423_1	
gtaagttcatttgacataataatgtgtcgagatgacgtgataaatgactcttatacttgctttataaaatgctcattaagtgttaaatgaaaattaagaatcaactctcatactaccaaattttcagttttttagcttttcctttctgctaatggcttattgattgatcagaaaactgaaacttcatcatcccctttaactaaact
>CRlnc1444_1	
tgatgtgtcattatttaattaaatgttaatttattcttaataattaccaatcaattttttcacatgaattcagttttatgctaatagttacctatctctcagctacacatacttgtcaacttgccagtgagttttttttggtaggttacagtgcctgtgtcaaatatattgtgttctcaacacagattatgaaactgtttgtacttggaatttacctgtttcagaaagtgtaatacatggaaagatggtttaccatgtgtggaatacttttgttttgctccggaaatgactgcttaacttgcaataaaaagttgctgtctgtgtg
>CRlnc14447_1	
gagtggcaagcatcaaaattcttgggggtggctttctcttctgctcagttctttcctgctttttactcccatgaacacaataaaaactatatgggcatgcatatttctacatcaattctgtgtctaggcctaaaaagaagataacggaagacagcccgagggagattgcagccgaagaaaataggggcagagagcttgagggcagtttgggaaactcatcctagtcactcagagttgtatgaggcagtaaaataatgctacaagggaatcgttcaatcaaggaataaattcagcataatgggaaggaagcagggagaatattcttgaatctatcggtat
>CRlnc1445_1	
ggtcttgaggaatatgcaaaaggtaatattttttatcatcatgctacctcctttctttcctctctgactgattccttgagaatagtgtggtacttcaacaatgtaatttgtaaaatctaaactgttgaagtctatggaaacaggagctaaaacatatttaacttatactttacacataagagtctacttgagataacatgctttaaattgattgatatgccattttctcctataatcaaatttgttacataaaattacatctaattttcaaaacacttcacattgctctggtgatttgatcttgggtgtacttaaatgtttgatgccctcttattgctttttatttggctattagttctttaaatattaatactgaactattttatttttaggttatttgaaattcggatttaa
>CRlnc14460_2	
aaaaaaaaaaaaaaaaaaaaaactaccaaagtagtatgaaagcaaaaaaaattctattagaaagcatatactcgtataagaatagatacgatacaagctaggaagaagatagagagaactcttcttttctttcctttgctttattctctttcagctacctcatctttcttggttttgaaggagtaatcttgatgacaagacccggaaagacatcatccgggtcatggatatgcgggttacgctcgactataaacgggtcgccacacttgtcgctgatggtgtggagggtctcgccttcacccaccacatagatttcatcgcagggtctatccaaaagctggccgcctctcacttgagactcatcagcaagagaattattctccctgattgaacccagtagtattaaggccaacagcacaacggcacagtaccatgaggcggtgtcagtgatggttacggaggcagaagccatgaataaaagagaaatttgagacgatgaaacagaagaaaaatatgaaaagaaag
>CRlnc14469_2	
ataaaattcactggcaaaatacccaatgcaagcattagctgcaaattccctatctttcctttattttgatgagtaatttattacaaacaatataaatatatgccacaaaaataaagctaaaaccgacactcagatatcgatctacagagaccgtggaattaccaccactgtacctttttcataactaccaccaacactatcaaagaaaatcacaaatctgtggcatggtcaccgatctttaaacctcttgaatactctgaagttgattgcaatgttgttatcacacatttgctaacaatggtgcttccttatccctcgaaacatacaagattcaagaaagctgatctcctgctgatcctgggacagtctttccggaatttatgtcatcgatggtgttatagaatttagagaatcttctacggctcgtgggcttgggttcgatacgtttctgtcgcaaaccaaatatatcttgaatcagaggcacgtgaaccagaattaacttccatgccaaaaaccacccgagaagaatgaaggataaaacgaaagaaatagcgagaatcggacgtagaagaaataaatttaggcgactccacagctcagcggagttgggtaaagaagaagacgatgactccattgacaagcttgctaccccaactcaactaacccaaaccgagagccaatttactcggg
>CRlnc14488_1	
tggggtgagaatcgccgcaagattccactctcactgcccgcaaactgcgcgtttgtattatcatccgccgtctgcacaccacgaagaccaccacaaacaccatcagaaccaccacgctggcgataacgtggcggttcaagatccaaaccggatggagatttcggccaaggcgtttgatacttcttctgaccaccttattttttattccgttccgttgtatgaatgaaagagaagtttcaaattggagaaaaacttaaaaagaaaatttagacaacaaaactattggcaaattcaaatttgaccattcactgtattgtatctcatgggtacgtttatttgatgatgatttgatgttgttaaatggatataatgatgagcatgatttgattggacattgattgtagtcttagaagcaatcttagggtttggaatatatctccttgcgattcagaatatgatgtgttgtcataaaatgtgttttgacatgtcttggtg
>CRlnc1453_1	
aaattattttcattcaaaatatgcaaagaagatcgcattgctttccattccctatataaattttatgacggtccgtacgtctgttatgttcgcagcgttgaggtgtccgttaaccgtattctttcacgttgacggtgtcgaccgccgtttccgattagctgtgctgttactcttccagttggtatggccatcttccttcaacaagttgctttgtccgtggtgcgaggtgctaatgtgggagattatgggctttgaaaatttctttgtgtggagttgaaaataaaatatattattaattactatattgccaccaccttaaacacgagcggagattatggatttttcaagtggacttggacgatgaatgatatcattccggacctactttgagactattccaaggaatttaatactgcctattttgaatgagaaataaggg
>CRlnc14549_1	
gttgaaaagaggattcaaagatctttccaacgagctataatagcactcataattcaatagataaggcagtcaaaacatgagataaagtcagtggcaaaaactgcctcccctgtttttctttagtaaaacagtcctttcggtttatacaatctttaacagtccaaatgatctctaattcatacaagctatatatcattggaaagaggattcaaagagctttccaacaagatataatagcactcataattcagtatataaggcagccaaaacatgggacgaactcagtggcaaaaactgtaaatattatgcaactttctgccatgcataaaatcatacacatagacatcccaaatggcaaaacaacattcctcaacatcaaaatcaacatttataacatagatctaaggaaccaaaagcctaaaacatgtcacatatcaaagatgatatccctta
>CRlnc14549_2	
gttgaaaagaggattcaaagatctttccaacgagctataatagcactcataattcaatagataaggcagtcaaaatgtgagctaaactcagtgataaaattacgaaatactgttcacagacagacatttagcagggcagccttcttttcatacaatttaacagcccaaacggtttctaattcatacaagctatatatcattggaaagaggattcaaagagctttccaacaagatataatagcactcataattcagtatataaggcagccaaaacatgggacgaactcagtggcaaaaactgtaaatattatgcaactttctgccatgcataaaatcatacacatagacatcccaaatggcaaaacaacattcctcaacatcaaaatcaacatttataacatagatctaaggaaccaaaagcctaaaacatgtcacatatcaaagatgatatccctta
>CRlnc14549_3	
ctttctttctttctttctttcttgcccagaattgcgaaacactgttcacagaacagtcatttagcagggcagccttctttttcatacaatttaacatcccaaacggtttctaattcatacaagctatatatcattggaaagaggattcaaagagctttccaacaagatataatagcactcataattcagtatataaggcagccaaaacatgggacgaactcagtggcaaaaactgtaaatattatgcaactttctgccatgcataaaatcatacacatagacatcccaaatggcaaaacaacattcctcaacatcaaaatcaacatttataacatagatctaaggaaccaaaagcctaaaacatgtcacatatcaaagatgatatccctta
>CRlnc14575_1	
gtgccagagactcgcatgtccctgtaagcatttatttcattaatttatatttttttttaattttcttttcgtttttggataattttactgacttctgctttgagctgtgacctctgatgcaaatgttttatgatgacattaatatctacgttgagattagatcttacattaaaagtatctgtggtttaattttgtgaaaaagatcttctggccttgatctaatcttctgtaaatatatgatgtttttggcatcttaagcaaaaagaggataaaattgtttcttttttttttctatctgatagattctttttgtttaagtttagattaattttctgggcaatgcaagtgaaaggtagttctttcacagtttaattattaagaaggtaacggagaagttaagcttgcttggcagagagtagccctaggaaaagatcgaggggttagtaaacgtggtagaacggtaagattttcatgagaaaagtttaggttcgaagtgtgtagatctcatgaccggtgaaaccctaaaatttatccgggtggttataatttttgtcactgtaccttagaatttatctggctcgtgtccccgtaaacaaaaaaaaaaatttggtaacatggcatgtttaggcaaatattacttgatgaggtgggaatttgctcttttccccactaaaatgacttatcgaataaaaaagttgaaaggtaacatgcctgttctgtggcggaaaacgaagggcttgcatgagatgggaccatttttatcttgtattcttctaaaatcgaaagtggattcttttgctttctcaaatttctgttttgtattttcttttttcatctatcttcagcctaactttggagtctaatgggtggtgggctctccagttttctttctggtaaattcatgggactccagataacttcttctgtgatgatctcacatgagtttagctcttttatcgttttgtttgatcacatcacaatatcatatcatcgcagataatacgtaattgacaaagaattataggtttcacgtgtagatcctttgggatttggtttttcacgagaggtgcaaatactgttggctcggtttgtcatttttatcaagtggggatgaaatttttttatatgcttcttttcagattttggcaccactgcccattggc
>CRlnc1460_1	
gcttgtgattttaacatgttggtttgcatatcatgtacctatgaagttaattgctctaaggctctagctatcattgcaatttgttattccaatctatcaaatctaatacgtcaatcttgattttctccttactcaaccatcttaaagcagggctctgctaccatctaatgtaggacaaacatagttgggattgtgatctcgttcacaaagacacaagctttt
>CRlnc1461_1	
ttgaccaaagcagcatgtgtggtgtgtaactcctctacccaatatatgtactttatagtttatcatacaatgagcaataacttccaatggaaaactattgttgtctcagttatgcataccagtgcagtgatcttagctgaaaatactaggtaaaaatgatagcctctacatgttggaaattctttgttcctcctaaaagagagaaaaaagaaagagagagagaatttttagttactctaacttagtttgaatagactagttattaagttaataaaagatcgcaaacatggttatgtgtttaacaggttaaatagagtgcatgaatgtggttactgagtgttttctattatctttactatattctgtattttgatttgatagttcatcttgtagttatacaggataactgattatagtgagg
>CRlnc1463_1	
ctttttcacaacttcaatttgaaattttggcatagcatcatgttaagttttgtccatgcctatgtggactgtgcaacgttttttcctcgctgaaaaatgtggctcttattgacgatcttagtatggtaagtacttgagtatttgcttttggcctctttatgctcaggactattatatgtaaggaaaatgaagagttcttgag
>CRlnc14642_4	
gtaagaaaaagattcctaatttctatgaattcgatttctgcttttgattctcttacattaacaagtctccaaagactataacaggaacaaataaatatatatatatatatatatattacacatatcttgtacaaaccagaaagatagcacaaacagtcctcgtttaattaatcaaatctatatctagaacacaaggttccctgccaatgccaatagacctcaaattacagattgatcttgcccgccaagtaccatgagtgcatggcaaggctgccaaatgacataatattagcaagggatga
>CRlnc14673_1	
gtccccttctctttgtttcgtcagagctcagattcgatcttcatggctcgttcttccaagaacacggcttcgtccttttccagaaatcttcttcatcgcttgtatctgttaagacgtggtggatgtaaacacaactgatgtatggtattatttcaattttcagctgtgacttgattcttatacgttctttattattgagaataatatataggaagatcgtgcgctaaaggattagttctttgagattgacgtcacgattcatggacgaagaggccaagaatcttctttctttgcgcattttacatacaaggttttatctgcctggggaggctccatggaggcagtggttgatgggtattcttcaagtcagtggtggcagataatctggttgtgtaatctattgaaaccaggagcgaaatgggataaagttgtgatgttggatgaatgaaatgtaatgggataaagagacccttgcacagtgggttgagtccttgttttgtcatccgacctttgccat
>CRlnc14673_2	
gtccccttctctttgtttcgtcagagctcagattcgatcttcatggctcgttcttccaagaacacggcttcgtccttttccagaaatcttcttcatcgtaagattcaacttcatcatccatccggttctgagtttattatttcctttcaaggttcgctaatataaagatccgtacttttttctgattcttccgcgtaggcttgtatctgttaagacgtggtggatgtaaacacaactgatgtatggtattatttcaattttcagctgtgacttgattcttatacgttctttattattgagaataatatataggaagatcgtgcgctaaaggattagttctttgagattgacgtcacgattcatggacgaagaggccaagaatcttctttctttgcgcattttacatacaaggttttatctgcctggggaggctccatggaggcagtggttgatgggtattcttcaagtcagtggtggcagataatctggttgtgtaatctattgaaaccaggagcgaaatgggataaagttgtgatgttggatgaatgaaatgtaatgggataaagagacccttgcacagtgggttgagtccttgttttgtcatccgacctttgccat
>CRlnc14673_3	
gtccccttctctttgtttcgtcagagctcagattcgatcttcatggctcgttcttccaagaacacggcttcgtccttttatcttcatcatcgtaagattcaacgtcatcatccatctggttctgagtttgttacttccgttcaaggaggatcgtgcgctaaaggattatttctctgagattgacgtcccgattcatggacgaaaaggccaagactcttctttgtttaccaagaattcacagaatgttctttctttgcgcattatacatgcaaggttttagctgcctggggaggctccatggaggcagtggttgatgggtattcttcaagtcagtggtggcagataatctggttgtgtaatctattgaaaccaggagcgaaatgggataaagttgtgatgttggatgaatgaaatgtaatgggataaagagacccttgcacagtgggttgagtccttgttttgtcatccgacctttgccat
>CRlnc1474_1	
tgagcgcttgaaggcacgtgcttggaacatgcttcaaacaaatccaatgctccatttctaccaagtcactgaagctcccaaagcatcacctaaagccacagcagggacagtactcggatgacccggatctccatgatcagtgccagcagctgtggcagcatcagcatccgtttatatacatgacaaaaaccatacaaactgaaataaggttgctctataaaacccttaagtaattgaagttaatagattgaaaagcataattgcaacatcg
>CRlnc14790_2	
ttttatttttttatttttttatttgtcatttttatatttgtttacatatctgttttttgtgaatgtattacaaatttttaaaatcttttgcatgatacctctcgtaaaaggaaacatattgaaggcaaactacgaatctccgatgagtccagatacttccagacagaggttatatgtcatgcacagtgtatcgcattgttcaagattacgtctacactaacctcagatcaacttcgactgtttgagaggacatgttttgggcatttccttcgtctatctaataccaaattttccaaagtgttggttcatgcatttctcctggttttgcgacaactacattggcctttcgtcagagatgagttatagtttacggttaacgaggttgatgtgagattcaatctgtttaagttttctttgatgacagggctatcatttagccagctcactgctattttatcgtatatttcccgctcttccgaacataggatcagagatacatactttcggggctgtttgaaggtgttgtatcacgacatagagcgtgttttttttgtcaggctaaggggagatgacaacatcgacatcgtcaagatggtcttactgtactgtcttcatatggggttattaggaaatgatcaacaaaaaaaaatatctatcaaatacttacagttggttgatcatctgaatgagtttaatttctatttctaggtcgttatcgtgtgacaaatgacgtacgaatcaatattgcaagcaagtgacagagtctgctctggatgggtgtttgaaatgtataaatataacttttacggatttcctttcgcattttaggtaagtataaatttattaattatatatattaatcggaaaa
>CRlnc148_1	
ttcaagccaaaacacagaaaatatagttcaaattcaagcccttcacaagataaacctcatcaaagtacgattttttttttaattttcttttagccttgagataacccaaaataatcaccaacccacttcaaaaaacgccaatattaatcaacccaccagagaacgccaaaagaaccctaatcgtcactgacccatcatacaactcttaaaaactaccaagaatcccagaggcccacaagtcatctccccaaattcaccacacccacaaacacaaacacagaaaacaaaaaaaaaaaaaaaaaccaaaaa
>CRlnc1480_1	
ggcaactccagtgcagtagatgcaagggtcttggacacaacaaatccacttgcaaagaatccttataaagttcaagatactggatcagatgaccacggccatgatgatctctacatctaacagctgttctttgaaggaaatttaagacatgtaaacctgtaatttagtgtaaaaagaatctgtaagtgctgctgtgctgattattgatgcatgaagtgcagtagtagtatcttttagtttttgctttcgtagcatcctttgtaacttaaattcccagtgaggatgatactccatgacattgacaatggtaaaatcttaggaaagtttgccg
>CRlnc1482_1	
tatttcccatgtctaactaaacaaatagaaatattctttaaccactaaaagaccaaaaagggccctgaaatgagctattttatgccaaatactgttacatgccaaatcatttacttttgttcaatgctttctttaaagagaaagcaacaagatacttcttttggtttgccgtgacaagcatatgtacatctttggaaagacatggatattgaggcaaaaattaacaaatctatagccaccaccaatagtgtataatgccttcaaggtgcccagagttgctacacagttcaattgcaaacccaaaaaaattttttatgggataaactttcaccacaatcatcaggactaccagatttgatcttgacaacccaaaattcattatttctttcaccaactaacaagaaacaaattaccaggtacatttgatgtatcaacag
>CRlnc14821_1	
gcaaacaccaactcatcggacactctctgtctcactcactctatttctttctttctagtgattcctcaaacagattctgaaaatggcaagtaggaggaatactgtgatgaacaatggcggtgtttattcctcccagagattttcttcagggcgtttgattccaaaaagggggtcaagttaagatggggattgtgttggggttggctcactcttttccttccatcttctctctcaatagcagatgtaaaagtaccaggctttctcagtaattaaacccagaagcgtaaattttgataccagtgagggagatggtgaattggagggcacttttgttcttctggagggaagaagatccatgaaacttggaattttttgttgtttatgtaatgtttagagtgtaacttctagtgtttgtgcgtagtaaaatttgaaacttagtgcaatcaattcgccatctcatcaatgtcttctag
>CRlnc14829_2	
gggttgcatgtctcttcacttaacttcaatcaaaaagcaaagaagaacacaaacatgtgatctagaaaattactgcccgggacatatatcacacaacgaatatgggacttagggttagggacacaattaaaactgctagtgacatcataaatggaaagaaaaggaggaatagggaggatgatgaaagaaacacggctcaactaaaaagaatgaccaatggcagtcaattatatgtttaagtgaaaaatggcaagcatagtcaaagccaaggaacatattgtctcataaaacatggtcatgatacaaacaggcacaaaagcaatggttagctttaacctgaaaattttcaaaaatataatagtaaacaagactagtagataatcaaaaggagaactttaaacaaaacataaatctagttaaatagacaaaaacaagatcagagtaaacatcaaacacacccaatgaaggagacaatcaccatttctctgtccaagcccaattgcaaaagttagcaaagacatctaccatgaaggagaaaacttccctacctattaagcttgcctcattctttcatataaaaaaacttgttacattaaaatttaccaaagaaaggcacaccaaactcacaaattcatatgcatgcactcttcatgaatcgaacacaaaaaccaccaaaagttcagccatggcagcaggggattggagttgacactaaattaaaagcctacacaagttcaaatttagcatgctactcctcatttccaaaacatatagcctataactgttaactaccttataactcccacaaaaaattcccatgtaacctaacttccatatgtcactcccacttaaacgagatttaaaagctctaattacacttaaaccacaaataatttttcacacattacatcaagctctagtttaagagctgtaacattacttcacacttcacacacatcaaaatgacaaagcaaaatcagaaacactgctccaaaaacacacacacacacatatataattacagtcgacatttactgttacaaaaacaaatctcaaaaactcaaaaattcaaacctaaaatgaattcaaaagttgctttactcaaatctcaatcgaagctcagtttattcaaagatcgatatcaaaacaacaacgtgaataaatacacagacaacaaaaaataaacaaataaataaataaatacaaaacaaaaacaaaaactacacaatttactctcttcaagagaaaatctgacgaatgaacgcagtcctcttgaagaaaattattcagggacaataccgagaaaccaaaaccttccctagtttaaatttttatgataagtttcccaagtttaaatatttaacacacctaagaggatgaaaaggttaagctaccataaagtctcagctacaacataggaaacaaaaagcaaaggctttgaaacataaagagaactgaataagattcagagaagagaaacagacagctggtaacgcaattcagacctttaacaacttgtgatttgtgacactaaagcaaatatacccatatactcaaacaagtctgtaacttaaaagtgtttgaagatgaacaagaactggccttgtctgagccgttgatgtattcccataaaattaaacacgagaaggcgaatatgccccggtttgattgttttctcccaaaaaccttcaaggctcgatcgatgaatcggattggtcctcgacgttttgact
>CRlnc14914_2	
gattcgagcttggtgtctcctgtgccgtttgattatcctgttcccaatgaagacggtccgtggggataagcctcaccaatcattgaagcctccatgtgctgcaactggagttccaagaaggcaagtagtagattttctgaaaactgtttcacatatcaacatctgcataaccaggttcttccgaaacttttagctgtggacttgcggttattatggttgtttaaatactgaaagatgtatgcaaatgtagccagtcatctgtctgccaggattcaggatgttcaatgacatatttatccgggatggtaacttgggcgacttagattataaaatatttcagcctataaaataattttgaccgtgcagatagagactcttgagtaataaaagttcatatttaaagaagctataatgtttgaag
>CRlnc14921_1	
agttgatcccaaccctgagaaaagtccaagggaggaagcagcagaaattgtaggtgcagaacctgtcccactccatgaagtgtttccataaatatttccattaagctcctctggactgctattaggaataaagtactgctgctgttggtgatagtgaagtgggtgatacatttgattcgagttaatggtgattgtactagtacttgtactagggatatggctcataaatccattggacttcatattttcaacattattcataggattccaactagcagcagctcctggaggagataagctcacgcttgtaggttgaacatgctttgcagtcagagattggggttgctgcatcataataactggttccctaactgttggtgaaagattcttcatttcactcccaaggagtatgtaccgagtttcagccttggctgttggaggtgaagattgcaaaggtgatgtcaaggagtaagaacctgaagaattagttcctgtagttgtccatcttttctcagaaggaactacagttttctgcagctttgcccactcaagctttggttcaattctcttcaggggtggaacatttttactattagattgggaagttactccaactgtaacagccgcctttggatggttgaaatccttttcatccctcttctgttgcatagtaggtaaattgggttttaattgtgaccttacttccaa
>CRlnc14963_2	
tttctttccattaagatttttcattttttttttaatctcaaaattgtctactttctgtcctacttcacaaaaattttgaaacccataatttatctttcacgatttaacttaatttgatgacaactttaattattaatgtttctattaatggcttctttctcttatatgggttcacttattagtttcctttcttcaaacaattatttagttgtacaaggctacaagcagtttttgggttttgaaaattgaaattaggggttttaagcagtggatgatttgtttgtcatattttttgttgcttaatttatctagggtttggtgggatcgtactagaataaaccctaattgtggtttttatactattcggttttaatcattagaagaagaatacacggtgtatatagaaactgaggattggattatatagcttctatttagaatagtttatgtaagttacatttattgagattaaagtcttctcattcaatttgcgaagggtaatttcagaactgctgtctagaggctgaactttaatatgcaaaaaagggatttttgagaattgcttttgaacacaaaccgtgtggaagcttgacatataactagatggtgataaggaagtgaagaaatcttcatgaaaaggttaagattgtggtgagttttgaatttgtgctccaagttttggatcctcattgtctggg
>CRlnc1498_1	
cataagccatctgtattcttatctacaatcaatataatatggtatagctcgccgtatgctaaaggtccaaatattgtgtttatgaggaataaaaaagatgatacaatggaaaagctaaagagtagtggcagacggtgagcgtaacccttttaagtattaaccatttagctgtgatggaatctgttaatttgtgtcagtataggagagtggggctggtgctagtgttgggtaatgaacatcttcgaccattatgtctctgctggcaatat
>CRlnc15_1	
tgcaaattgatgctaaatctttacatcatacttcgtaacgcagtcattaagcattgttaaacgggtaattaattaaaataggcaaaaaattaagcgtttatacgtttttaagccaccctagaaaagttttaccaaaataagcaaaccgtattttttttaccctttttacccttatgttgaaaaacccagtaaaaatattttttctgagaatgt
>CRlnc15009_1	
gaacattcctatgcaagagctcactacccactccacccactccactagttatacacttgtctctagaagcaacacaacaagcagaccccatcctcgaacacaactcaatataatcttcaacttaaaaactaaaattctcacttacatctccaaagttttagcttgacatgcaatccacaaaccattcttagaaaaaccacggatacttttcttacagacaccaataaccgaaccgtatctgtatgtgtacttgatatcgaacggcgctgttttgaactgagaaccagagctttttttcagactgaaaaacttgactccacagtgaggaaagagagggaaggagcgaggtcgttttagacggtttctatgacgacgttagtgtctgttgacgaatatatcattttcccgg
>CRlnc15009_2	
gaacattcctatgcaagagctcactacccactccacccactccactagttatacacttgtctctagaagcaacacaacaagcagaccccatcctcgaacacaactcaatataatcttcaacttaaaaactaaaattctcacttacatctccaaagttttagcttgacatgcaatccacaaaccattcttagaaaaaccacggatacttttcttctgaaaataaaataatattgacagtcaatcacttgataattagctaaccagaatatatcaaagcaagcaagcgaagaatacacaaaatccaaaacccttaaaagaagaaagaaccagaagacccttcgattgaaattccatgttgaaaaacaatacttactaaaacccaaaagatagatagtaccatttaataagtatgaagtaacactcaaaaataattatcagtaaagatgatacaaaataataattaaaaaaacacttacactcagtgttcttcaaaccagtcatcaccaacaaaaaccaaccaaaattgaaacacaaaagcagaagcaataaaaaaaacttgctctaaattaaaatagtgaccaacaagtatcgattcaatctgctactcttaaggagactatagagtaagtctatcctaatctaacaaaaaaattacaaaatatatccaaatttagaaaccataaaatattaaaattaaaattacaatccaattcggaggtcaaacagatccagaattcacgccttaaaaacactacatgcagtcaaaacacacaatctatttctatcaaaaagaacataaattaatttgaactaactctagacaaaatcgataatgattaaatacgttcagttgtaagcttatcctcataacagaaacaaatcaaaatacaaaagatatctccatacacagacaccaataaccgaaccgtatctgtatgtgtacttgatatcgaacggcgctgttttgaactgagaaccagagctttttttcagactgaaaaacttgactccacagtgaggaaagagagggaaggagcgaggtcgttttagacggtttctatgacgacgttagtgtctgttgacgaatatatcattttcccgg
>CRlnc15009_3	
gaacattcctatgcaagagctcactacccactccacccactccactagttatacacttgtctctagaagcaacacaacaagcagaccccatcctcgaacacaactcaatataatcttcaacttaaaaactaaaattctcacttacatctccaaagttttagcttgacatgcaatccacaaaccattcttagaaaaaccacggatacttttcttttgatatcgaacggcgctgttttgaactgagaaccagagctttttttcagactgaaaaacttgactccacagtgaggaaagagagggaaggagcgaggtcgttttagacggtttctatgacgacgttagtgtctgttgacgaatatatcattttcccgg
>CRlnc15015_1	
tttttttttgacagaaggggaaagaaattttattgataataaagaccagatacagttgactgattttgtcttttaatgacatccccaggcaggttcagggtcttccactacaacccttaaaataaccaacgaatccttgctcatccaagattcccatacttacacaagttacagcgaccaacaactccaattcttacataaaatcttcccatattaaaagaccacttcctgctatcacttcaaccattttgtctaacttgtggagctggtactggagttgactgacctaatggaccttgcctcagaattcgacgacgtcgtacttcacttccttttgtactctcacggactaaactttcttggatagctgtgaacttggaaattctcgcttctgttactacaggccatgaactcatagatagaactatgcttgcaacaagcaaagcacatacaccaacatttatcctgtaacacttggacattctgtcttactttatctatttacttgcttctcaaaatgcacgttccagctttcaaccatcaaaacatttatatataaatatgtcaccgctcacgtacccagatgaagcacaaagaggagactgtttcacttcatgagctccatattttccttctgattgttgtttcctgacactaaaagaagaagaaggtaaacaatctccgagtaggaaggaaaaaaaaaaaccaatttctcaaatgtcagccaagtcctcgattacttggctgccattgttgtgcgaataattggatccccaagaaagaatctaaagctaggcagtgaaagagagtaaagagtgtctactgaaggatttccaattcttattatctctcagtgaagttgatttgatgtaacgaaattttcaactgcaagttgtgg
>CRlnc1503_1	
aacgcatttgtcttttgccaggtaactttctttaaaatatttgttagcactctttgcatactgtgtccaagctgtcatgcctgaattatgtgaaactggtaattgatgataagacaagttttagcaactctgtaattgttacattagttataggttttggaaaatcaaccactatgatcttctttcagattttctcataaaacatttttacaaagtttgctgatttggtcagtccaatcaatcaaacagataaaacacattccagttctatccactttaggcttccatcgcaggcttacatgcccactggacctgtagcccatctttttcatatctataaaatgctgctggtttggttattgacttgcatagcatttaccatttccgaaaaaacacctgcagtcgattttatgctcaatccatttctctggctttcggttgtacatatcagaatttggaagatatatatgatcatatatttcaattaattctaaaatttcagtgagaagatttgaatttcgcgctagtgatgtttcctcttttgacctcatgaaaacgtgtagcttatattgatttccctggtttcattgtgcaggtttttaacgagataagctcg
>CRlnc15053_2	
ctggttgaatgtaattttaaggacttgaaaaacagtaataataattcatcattgattcattcacaaggccaaggctggtgcttgaaagtatgtcaagccaaggaaaaaagaatagctagctagagcttcactccaattgtttcaacacagtgctttgcacacatacacactaatcatttcataactgataaaccagaagcatggtagtaacagcttggaggcattaattcacatatgccttgccctaattctccatcttcattctcttgcttcaaaatatgcaaaaacttcaccactaatcaatatcaaatcctctgctgcattgattaaacaaatctgacgttggacatttctcttaaactcgccctgtaattaaatccatccatatcaactacatgtcttacgttaactacttctgtatgaaaaggaaaattttgagtaaattgacaacagtggcgttcttatttgtattaaaattatatttataaatcatgtgttgctcaaaatgatttattaaatcctatctaaactagttgttagcttatccctctactagtaatgtctaaacttctaggatggtttaaaaggcttaattgctcccaaagtccaattgtttgtgtatgaatttaactcaagttaaaattaaccaactcccaagtctgatatatggtggccttgttttcatgctccctcttttcttctatagacccatttgcacctaattagcttttttccttttggttgcttaaccaactccgtagtctaatattttgtgtggagactccatctcttaagtcatatgacccttccatttctctttttctgaaccagatatagcttcttgaaaagaaactggttcttcattactagttagttaaacaaaataagcatactcattgtag
>CRlnc1507_1	
gctttcatttgctagaaatctagctgaaattgaacacctcatccattaaaataaacccatagagaaacactaatttcatgtatgaactataaagataaacagtctaaatagccaagaattaaaggggaaaaaacacttaatatagtgaagagagccagagttacgctccaacatagatgagcttgagttgcgactctcgatcaagtatgaagtgaaattaaatctttggagatgtaatatcccctataagtttaggacaaattggttgtaaatagaagcaccaaatgtagacaatagaatgactaagtcaccagccatacaatataatccggttcaacctcaaaaaccggagaagaagtaaatatgactccgggaatttttttcttaaattctgtaaacaacctgtactcattttccctcaatttcttgcttaatctttgaaacaaaacaaagagtcaagacacagatacatataatctgagactcaacagcttactttatcca
>CRlnc1511_1	
gaaaaacaaatcaaagcacaaacaggtcaccccaagaaagaagctgtctgaaaattacaggtccaacattcacaagcgtagatgtttatataatacaaggaaattataaacaagtaaattacttgcaacactagaaaaacttcgaagagtgttaaaaagaaccaagctagaataccaaacacagcagtgtatacaatcaacatgtcagcaagaatatctcaagtaaaaaaacacacagaattgcaaagaaattttcccacaaaaacaaacgttcagatgcagtaaatatattgtaaaaattctctctatatatgtccaacaggctctagattatacacaatattagattaacaaaatgataatcagatattgaaa
>CRlnc15134_2	
tcacatcgtaaaattcaatatacctgcagttccatcagagacagaccattagtttgtcacaatgcatgagacaaaataaatcagaaccaaaacttacaaagcagtgcaaagagatgtaggggggaaacaaaaactctagtgcagagagctcaagctgagtatctttggtcaatctgatgtctcatataatagaaattgttagctcacgatattacaaaataaaactacacaaacattagacacaggaggacttggaatagcgaggtaaaagaaaagcaatgaagagcagtagtctccttgttcactttgacatccgagtgcttgtgtctgtacagaatcccaaacacaacaataatgaggaaggtaccaacttaaaagtttaaaccatcactcacaggacactgaatattaaatgaagtcctaaaaactgtaagataccggaaccaatgtggggtcaaggtctgccaaggtctaatcccctggaaacgaaaaaactccatgccaacttcagtcattaagaaaaacagctatcattgaactacattgagagtcagtgtgtgactcctgatccgacagtgagcacttgagtacgcagcatgaattgattaaacatgagtgcaaggtattcccaccatccctcatcattatcgcattgccaactccttttgacctccttgaa
>CRlnc15134_3	
atcacatcgtaaaattcaatatacaaagcagtgcaaagagatgtaggggggaaacaaaaactctagtgcagagagctcaagctgagtatctttggtcaatctgatgtctcatataatagaaattgttagctcacgatattacaaaataaaactacacaaacattagacacaggaggacttggaatagcgaggtaaaagaaaagcaatgaagagcagtagtctccttgttcactttgacatccgagtgcttgtgtctgtacagaatcccaaacacaacaataatgaggaaggtaccaacttaaaagtttaaaccatcactcacaggacactgaatattaaatgaagtcctaaaaactgtaagataccggaaccaatgtggggtcaaggtctgccaaggtctaatcccctggaaacgaaaaaactccatgccaacttcagtcattaagaaaaacagctatcattgaactacattgagagtcagtgtgtgactcctgatccgacagtgagcacttgagtacgcagcatgaattgattaaacatgagtgcaaggtattcccaccatccctcatcattatcgcattgccaactccttttgacctccttgaa
>CRlnc1514_1	
ttggaagagagaagaagacagggaaacttcaacttgcattgttgtattcaaaacctccaccttaaaatcaacactttttgataactaaaccaacaactattaaagaagaactaaaacattggtagaaagaacaatatagggcaagaatcggtaccagaaagcaacccactataaacaataatttaacagcagtgacataatttaactttccttggaggccggggagcacagatgatgaagaaaattattgccaggactagagctaccagtagaccaagcagcatattttccagttctaagcggcacaccagtcccatcttcactattctcttcaaagtgtcacccaaaactttcttgcaactataatattagagcaaagatacaaaaactaaggaaatgaaaaataatgattgttgagata
>CRlnc15161_2	
gatttgaaaatgtgagagagctccgactattttcaaatcaatacatagacattaagagcccatatgatcttccaaatcttgaagttctagatgtatatttccataacagattgatgagtctagtcctattctcagttttttgccaaaatcttaaagttctgaaggtaagttcatgccacggattaatgaagttatttacaccttcaatggctagaagtt
>CRlnc1517_1	
gcgagttaatttacatacttacattgaaacgactaccttcttcgattctgcactgtctgtattgtttctggtcgctaaaagactgttttcaacaccatagcttatgttttgctggggcagttgactgctgcgtctcatgtcagctggaacttgttctacacaattgacataactccagcacattattctgcgtttgaaacttcaagatgaaaaggtataaaagtactgaggttttagtgttatctgttgcattagtggtcaaaagattgaattcacgttccaaactccacgatgccgcgtactgcttgtcaatggtgctcttgttgatgctgaaactgtaaccttggaagaatccgtatatgttattattgaaattgaggcccttttgaatgctgctggaaaagcatgatgagccagacctagcacatcatttacagattctggtaat
>CRlnc1520_1	
ttgattcttaaaccaaccactacgttgctttattttatttgtcactaaaactctgccaacattttgtaatgaattcactgagttctaagctgaggactatgtcacatcctaaaatattgatagccaaaatatatcccaagcatgtgttaccaaggggagttgaaacccgggcctaactgctaatataatagtatatctttgccttacatatgcaagg
>CRlnc15207_1	
ggcctttcaaacatttagtacatttataagcttacatgctgaactatgcaaacataaaaatcatgtacaatatagatgtcatccgcaaatctgcatccggttggaaatttctatttaataaaatctacaacttcatactaacatatgatacagagaaatagtataatgctactaatgcatctttgtacattgtacctttttctttcctttttagttctgtttaacttttaataatttcatctattcatccatttgagcaccggttggaaatgatattatacctgagcattttctgttttatgtttttgtagttcatcttgggcacatatgagcctccattgcaactcggttatttcatgaagcaactccttctccttatcatgagatgcttctagcaaagatctttcagcagaagccatatttgctgatgtgctgcctccatcaactatacgattagctgttgagtctccaactgagatttgcttcattagacttaaaataatctccctttgaagaagatttgcctgcagtacagaattcaacatcatgaaaagggaattgccagaaagatttgattgcacaacatcagatggtgtggacaaagtagttaaagcaggatgttgggtaagcaccttttccaagcacac
>CRlnc1521_1	
gttgatgatgttactatgtgttcgttgtagggaaaggatacattttcaaaaagagaagcaaaatggaaatgaagcttttctccgtgtctacggtttgatgatttgccctctagaaaagtgatggcacctgatatttaatccatcactcagccacaacaatgccattggccatcagaatgcccctaaagagtccttagccttcagttagatccaagttctgatatatgattaggctttctaaataaatttgcttgtcaatgaaaatttgaaaaaattgtgacgtaatttatagctgctaatacaacagcaaacattgccttcgatgacaagttgagtgttggtgactaaaaagagaagcattaagaaaattattttcaatgattcacaataagtctctaatattcttagcagtcaactctgaaagttcataggcaatgtttggatggttgtatactttgttatatatcctaatgacttagattacttcaagaatgaggatctttacataatggaattaatctactttactcaagaattgttgtaacacctgatataagcctgagtgacgataagaaccaaaattaaaattaccaaaacaccatttcctcttcgtatataaaaggggatcaaaagcacttgaaggttacaataagtaattagatgtttttccttttactaaagaggctttctggtttgttgcgagatccatgtctttggccttaagtgtccttggagaatactttttctctaaccatgctgtagcctcaggaaatcattagtaaaataagaatgatgataatgagcttggagaaatggtggcataaagttggcatgaggtttgagaatttcag
>CRlnc1528_1	
ataacaattattcttacaccaaactgccacaaaagatacccaccagaattaatgatagatgaagtaggcacagtactttgaaacaacagtaaatatattttatttttactaaaacatgaataaagctttagtctcccttctttttcttctttggataagaaaaagataagttaggattacttgtatctagttgataaaatttacagcaatggagaagtaaacaacatttaaatttgcatcattatttaaaaggaaaagggaaaacaaaacttgataaatctgaaagaaagaaaaattatattgtcccaaatccataccgaatctgcagctgcctgcagcgt
>CRlnc15280_1	
gcaataaaagggctttatcttgaacgagaagaaaataaaaacttaagctagttaacagcatgggatcaacgctgaagaaagctcctagttttgctctcatactcagctgttttatcttgatagcggttctttctattccacaaggagcagttgcacggaagttggcggccgaggttcacagttaagccattttaaattaattttattccttgttttagtaaaatataatatggatcttacttaattaaaatattaactacttgatgcagaaggtggaaacggggaagccaacggacaaagtaaatccagtgctcaaggaagtcactcacacacagaccaatctgcggccggccaaagtacgccgaattcagccagtgcagtagcatgtggcagaggtagatcatatacttcttgtttgcctcagagaccgacaagtagtccaagagaaccagttggagtttataataggggagcgtcaccgtgattccttaattaattaaccaggcaggcaatctgcttcaaggtcggaagcaaaaggttttgttattatttattacgcaataatcatggatccagctatcatttgaaatctcatgcaattttgtgtttgcgtttcaaatggcaatatatatatatatatatgtttacacaagtggaattaatgctatctatttgcagtaaaaacgacaaaacaagttgaatatattacagtgatttattgactgaaggccttattgcccaaattaacccagggtagagctagttaatcttcatattgcaaggaataagatatgcagacttagggatactagctgatttttgctcccccgcaagtctagctacatgttataatttagagataacgaactctgcatacatcattgagaatatatattctgatcgacaagttgtaattatcaatgtaattggtgtggatattcaataaagaaacaaaatggc
>CRlnc15280_3	
gcaataaaagggctttatcttgaacgagaagaaaataaaaacttaagctagttaacagcatgggatcaacgctgaagaaagctcctagttttgctctcatactcagctgttttatcttgatagcggttctttctattccacaaggagcagttgcacggaagttggcggccgaggttcacaaaggtggaaacggggaagccaacggacaaagtaaatccagtgctcaaggaagtcactcacacacagaccaatctgcggccggccaaagtacgccgaattcagccagagccgtcgaagcatgtggcagaggtggatcaaataggtcttgtgtgccttagagaccgacaaggggagggttaagaggaagtagtccaagagaaccagtcggactttataataggggagcgtcaccatgattccttaattaattaactaggcaggcaatctgcttcaaggtcggaagcaaaaggttttgttattatttattacgcaataatcatggatccagctatcatttgaaatctcatgcaattttgtgtttgcgtttcaaatggcaatatatatatatatatatgtttacacaagtggaattaatgctatctatttgcagtaaaaacgacaaaacaagttgaatatattacagtgatttattgactgaaggccttattgcccaaattaacccagggtagagctagttaatcttcatattgcaaggaataagatatgcagacttagggatactagctgatttttgctcccccgcaagtctagctacatgttataatttagagataacgaactctgcatacatcattgagaatatatattctgatcgacaagttgtaattatcaatgtaattggtgtggatattcaataaagaaacaaaatggc
>CRlnc15280_4	
gcaataaaagggctttatcttgaacgagaagaaaataaaaacttaagctagttaacagcatgggatcaacgctgaagaaagctcctagttttgctctcatactcagctgttttatcttgatagcggttctttctattccacaaggagcagttgcacggaagttggcggccgaggttcacagttaagccattttaaattaattttattccttgttttagtaaaatataatatggatcttacttaattaaaatattaactacttgatgcagaaggtggaaacggggaagccaacggacaaagtaaatccagtgctcaaggaagtcactcacacacagaccaatctgcggccggccaaagtacgccgaattcagccagagccgtcgaagcatgtggcagaggtggatcaaataggtcttgtgtgccttagagaccgacaaggggagggttaagaggaagtagtccaagagaaccagtcggactttataataggggagcgtcaccatgattccttaattaattaactaggcaggcaatctgcttcaaggtcggaagcaaaaggttttgttattatttattacgcaataatcatggatccagctatcatttgaaatctcatgcaattttgtgtttgcgtttcaaatggcaatatatatatatatatatgtttacacaagtggaattaatgctatctatttgcagtaaaaacgacaaaacaagttgaatatattacagtgatttattgactgaaggccttattgcccaaattaacccagggtagagctagttaatcttcatattgcaaggaataagatatgcagacttagggatactagctgatttttgctcccccgcaagtctagctacatgttataatttagagataacgaactctgcatacatcattgagaatatatattctgatcgacaagttgtaattatcaatgtaattggtgtggatattcaataaagaaacaaaatggc
>CRlnc15301_2	
ctgttaaataatttataggaatagcttaaacaacttttcttacaaataagtctgtacaagtcaaaaacaacaacaaaagcaacaaccatgttgactaattcaaactaaacaatcaaacaacttgatctaaataggcacctgctacaacaaagtaggattgaccattacccaagtatcccacttcattgtgcaggtacaccacataaacacgctcatagtgtgaccaaagcttacgctgccatggacatcaacagatatagatacaaactcgaggcaaataccctaatacaacattatttcaagccacggatgtaactcagaactgaca
>CRlnc15304_1	
tacactttctcctcctgtagaccgtatcctttatcaaaataactatctgggtatactttaatttccttgttatgctctggatccatctgggctcttgttaattttctgtgtgtcgagtagatccggttttatttagggatttccgcataattattggggtttatgcggtgaattctttgtgtgtgattattagcttttcaaagttgggagtttttattaggtgtactatgcttagatttgttgagatattgtatgtgctattacgttggtgtgtttacttttggtttgattcgattcaattgctgaaaattcttgatgttctgttgtgattttcattgtttctgttgtttctagcatgctggcaatattgtttgtggccaaggatctgattttgttgttaaatgattgaattcattgtgaagtgcttgtggttttttactgttttttctcggttatgggctgcttattatattttttgagttaaatctagtgattggagcatgtggtggatggtatttttaatattgtttttggacgattaatccaaaagagtatgtcttcctttaccatgctttctttagaagcttcagatttgctgcagaag
>CRlnc15340_1	
atacattttattttaatcatattatttccatttaatcatataattttcatttcctttttcggatcagtgcaatctccatgattatattacgactaaacttgcgaaataattaatgaagaatacaaaacaataaaacttaacttgcagaaaattaacgctttctcagatggtataaagaggtttccagcctcggttatctgattttgatatttttataccgaaaccaaaaaaatcaaaatcagataaccgaaaccagaa
>CRlnc15350_2	
gcctgcaaatagagttgctttgtacaatggaattctcagggacagagtttacccaacacaatgctcttattgatcactgtaaatcaattttaatttccttctttcgctttcccagaaaccatgtaaatttgtgaagaaatattatttcttttttaatcttaaaaattgggcaaaatgtgaacatcagttgttgaatattcaactttgtttccagtcctctctgtatgtagagtttgacgagtaaaaatgttatattgactacagaaaattcagtcacttctctagca
>CRlnc15360_1	
gtcaacaatgatcctctttataaggtatatgtacctttcgtttctgatttatttgcttggtgtttagctattgtacatttggctttgcattgaacttcactattcattatgttttgcttaatttccttgctttagtgatgatcatctgaggaaggcaaaacttctgctaatgttcattttgtaaactgtgctgacctaagtgaaatgttacctacttagttctcttgattgattgtgttagtgtgttttactgatttaagatagaaattaatgtgctagattcttgctttcaatttagatatgattggattagcctcaaaatattcagaactacaggttcatttctgtgctgccttttgttaacatgttgtgggtggtaactaagttaactcgcagaatttttcaccctgtatggtaggtcttgtgaaacttagattttcagatttgggagttggattgcggtaggtgtgctaggaaaaagaaaaatttgaatgaatgccatgttcagatatagatagctacatggattttttcatttgcttatatctttttcatcaataatgtaagaagtttatatatttgtttttaaatctaagtaagactattattcatttggctaaagatatttagtgcgaggtttatttcgatggatgagagttcaatttttttacttttagttctcctagaatttcggtaactagtactttattgttgttggtggaaatttgctattgctggaaattaaatgttggttcacaattacagaatagcaactcattttctgtgacaattattttgtgtagaaggattttgttgtgtatcgcataaaaagaaaaagagataa
>CRlnc15398_1	
aaatagctttcgcagatcttaaggtataagactaagaatgcttgctgtatgtaggtgttcaagaggctttgaagtttgacaggaacttgcatattttatgagcatacatgcaacactgtgcttgataagtcttattcccaatgtaatggattgtgtaacacatagatacatttgtggctataaagcttgcttgtatctttatacctcaaacactcacttttatgcatccaagcagggtcgaagatagagttaatgagttgaaagggccagattgtggcttcttagtgtcattttatgtttagctggatatagtgggggataatttcaagttggtcaatgatatttttcagatgcataaggaaaagaattgtgaatgtgtgaaatgctctcctgggatatgaattatatatttttgacatcttatgtgcttgtatacctaaaaagtttctttttgggcttctatagcatcaatgggaagtaccttattttccag
>CRlnc15467_2	
tgacacattggcaaaatcagtcagttctaatactacataaagggtaactcaagtctagttgaaaaacaaactattatctcggtaacaacagacaacaatcctccttttaagcctcatgagttctgaccatttatttcatccacgtcaactagtgacacagaaattgtgaatttctttgtcatctaactcaaaaggtacttgccgcaactgaggtcagctacataatgcattctgcttacttaccatatagttagctaggataaatatgcccagggaaaaaaaactcttttccagcaaagatgtcacagttgatcagtcctctctatactcaacattcctttgtcattgagattagcagagtgattagtaaccaacgaaaaattttcaaccaagctgcaactgatgggcatgttaggtggtctggatctgggagtaaggcagacatcactttgactcagctgctcgtttgagatctcatctctagtcaaatggtttaaatatatgtccaaaccagcagatgaaggcattgctacttttttcttgttcttgaaccttcacctgtctttccgcttttcacggtatctttgcactgatgcttttctgccggttgggccatcgtggctgtcttcacaagaaatgtaactttcttcctggggaagatgacagttttctgccactttcactgtttgtaaagttgggaagatcaacacaggagaagttgagccaactttgacacctgtaggctgcaagtggcatggaatggaccatacttctgtatttccctctgatggagctattgggagagggcttgcagcaagctgcataacggcttttgcctt
>CRlnc15467_3	
tctatctaaaaaaagaaaagaaaaagaaaaagatgcagcaaagacatcagcacattatgaatatctaagacaatttgcagtaggtggcaggtttcaatttcagtgatcagcatataatagcagattttatctctacacaggtgtagaggtctgagtatattataataaactaacctgcataatttagtatttaactaatctagcacatgcaacaagatactgtttttgtcacctttgtcattgagattagcagagtgattagtaaccaacgaaaaattttcaaccaagctgcaactgatgggcatgttaggtggtctggatctgggagtaaggcagacatcactttgactcagctgctcgtttgagatctcatctctagtcaaatggtttaaatatatgtccaaaccagcagatgaaggcattgctacttttttcttgttcttgaaccttcacctgtctttccgcttttcacggtatctttgcactgatgcttttctgccggttgggccatcgtggctgtcttcacaagaaatgtaactttcttcctggggaagatgacagttttctgccactttcactgtttgtaaagttgggaagatcaacacaggagaagttgagccaactttgacacctgtaggctgcaagtggcatggaatggaccatacttctgtatttccctctgatggagctattgggagagggcttgcagcaagctgcataacggcttttgcctt
>CRlnc1547_1	
ggtagagaaacctgacatgccctgataccaagtgtggtaatttcaatgaagacaatgaaattgttattaagtttaggctactcactattgtgtggaacaggtaagctacaaacggttttattgactttcattatttaattctgataaagaagatcaaacaggagtttgtttgtgggtttgttaaaaattggttgttttagaaagattgttttcaaggacatataat
>CRlnc15484_1	
atataagtgtgaacatatttatatattcaaaatggatatatatagtattactcttaattatttactcatcattttacacactatatgaaaggtttgaagcctaaatgttttcataagacaacatagacaagtatagtcatattgaaactggagaatcaaagattaatattgagtctctacctgctagcttaaactttagatcttgtggtaacttagcattgtatcagccaaagctttcaggttgagcctaacgaatagtggatttaatctgagttggttttaccagaatgagtcaatattaagattgacttatttatctattcagtagtattatttatccctgcaataatactgtttactctgctatttgaccttccaatgacattatgcactagttcaataacattatgacgttgatcccaacttaattcaaatccacccctaaccaaagaaatattgcagcgttgtaaaatgaataatgaaccaaatttaggtagttcagtaaatcgaaatatttcagtttcattaacatgtagtcatattattttaggtggtaacttaggtagactatgagcacatgataatgaagtaaattttggtggattagtaacaaaaatgtttactctcgtttcatatcaggaactcttctataccttgtgttaaagaaaatttggaatgcatatgtcgtctttactaactgtttgtgaaactttggggtcaattctattaaaagaatgcaggcaatttttataagtattacagtacaaatttgttcttttagatgtactccagttggtattgttctgaaggtgcaataggagtgtgctacttttatagctgtgtgcttatgttcatgttatttgaagttggtgtagaattgactgaaatcgaggaggtgcagtatgatttatgcaaggtttcaatatcctttttttcattttttgggggattaggcatataaggtggtactagatatgggttcgtacttatataattctccattaaactgatttgttaaagcatttgctcttgtcccagcaatattctatttgactctttcaatctattgatagaacggcag
>CRlnc1554_1	
taatttagagagcctacagggtcaaaatgctaacaagcaagcatttggtgcacaggtgaagcagcctttgcaagtgcatctagatattgtatatatacctgggcaaaatttcatgatatttatgcgatcaacagcatatgaaaaatggcataaattctcaaaaattcacaagaatggaaaaacttgtactagcatatgaaagcgtaaaaatataaatccacagaaccatcaaatgagcccatgaaaaacactaccgaacacttcaaagtaagaatgttataaaccacatttgcagctaacaaggcaatacaaatttaaaaatgcagataattttacttcaatgatcaaaaccagtattggattttcagaaaaaaatagaaacataaatttaa
>CRlnc15554_2	
aatagagattcaggtctgcgtctactaaccatacaaaaatttgctaaaaagtttaccacattctaaatatgaatataaagcatacaatcaaatgcaaattgcaaagtgacagaaaacagtgttactcggcaaaactaacttaagtgattcaacattgttcatgagttaaaatgctgaaatttaatgaccagctaatagagattatagaatccttttaggtttggaaagttgaaatgctacagttttctagaagaaacaaagagattcatatcgagagcttgaaagccttcgttcctttgatagatattcatcagttcaggaacct
>CRlnc15558_1	
tcttcctcttctcttcatccggaaatcaattgcttcagttgcttttgctcttcctctcttttcttctccattcttcttgaatcatttatctttgtatacttgtgtattaaattcataacacgttatcagcaccatcagctcaggtatattatatttttatattataccgttatgctgcttgaatattataaatatggatatcccagttgtgatgtcccagttgacttttaatttatgttatatttctgcttaattttttctttataattatatttgcaacccgaagtttgtaaaattataaatctggacctgaagtcctgaaactcctgaatctggacctgaagtcctgcatattatttgtaacatgaggtttacaaaattatgaatttagacctgaagtctgaaatatcataaatctgaacctgaagttctgaatcctatttgtaacttgaagtttacaaaattatgaatctggacctgcagtcctgaatatcatgaatctggatctgaaatcctgaatatcattcgtaacccgaagtttacgaaattataaatttgtgacctgaagtcataaatattatttgtaacctgaagcttacaaaaccaagaatctggaccggaagtcctgatattatttaaatgtttatttttattgtatttcatttatttgaatatttatttattcgcatatttatttatttgaatctttatctttatttatatccgatttacaacctgaagtttgtaaaatcgtgaaaaaaatcatatatgtgggcccgaagtcctgagttttacgatttacaacttgaagtttgtaaaatcatgagaatacatgtttatgggccggaagtcccccgtttcataaatatgggccggaagtccccagtttcatcaaagtctttattttaataatgatatcacatttgcaacctgaagtttgcataaagtgtgaaaaatatggacttgaagtccaaaacata
>CRlnc1557_1	
gggatatgagacgtgcattagctgattttgtagtagagttgaagcaaacataaagataagttgaagataaagaacacttggagtagagctttgtttacatatcccatctttgctttctcttctcctcttcattgtttcttcgcttctcaaaaccaagatttgtatagaagtcactttaagcatgcgagcgtcttattctctt
>CRlnc1557_2	
gggatatgagacgtgcattagctgattttgtagtagagttgaagcaaacataaagataagttgaagataaagaacacttggagtagagctttgtttacatatcccatctttgctttctcttctcctcttcattgtttcttcgcttctcaaaaccaagatttgtatagaagtcactttaaggaaagaggagttatttttattctagaaattttgcatctgtttctcccttatttgtgttgagttactattcctttacttatatcagtaaatttctaaaccctataaataacttatttctatttttcggatattgactgaatagagaggattaattaacatgattgaattatttcctgctttgtctctcactgtatattttcctctaattttgtttcttatctcatttcatttcttttcttcatgcattgctctggcatatatatagattttatctggaaattgttactattgttacagcatgcgagcgtcttattctctt
>CRlnc15598_1	
tgataacatgagcttctaaagtttcctcacatacttctcttaatcatgggcttgttgacaaattaaatagtaagttttttctttaatttttattttgatttctccattatgctgtcaattcaatgacaaaggattgtaaactgaaaagagaaatgcaagagataaaaatctgacatcgttatacttgatagtcagatataattacacataatttttatcaaccctttcaattcaattacatatgtaatcttctaacatctcaacaaggacttcaactgttcccactcagtaactaactccgagtcaagctctctctagtcttctcttaaactcgtccagcaagttgactatacatccttggcaagcgttcacttcaaatactttaacgtttactcatccttcatccatcaaccctggccccagcagttgaagtacatgactttccggagagactcgtcgtgttgcgattcacgactaccaacaactcccgagatgtcagatccgatcataccggaaagtggacggagatctgaagagtccttggcagaaactaaccttctcttcatgtgatgaagagacgtaaggccaggcttcattttgaaaccttgatcagtgtggccttgaaccactgcggcggaggcagccatgcatagccgattcaggtaatccatgtttgacgaaatttctgataaaaataatagattaaaagatatcaagtcttaatcttcggagtggaatttcgctttgaaaagagagtggatttatagagggaaaaaggcagagaaagtgcgagaaaccagtagtgttttggtgggcgagattgtcgaggccttcttttgggccctttgttactcgtaattggaggtacgtattctattcgcgcgagtttatgacgagt
>CRlnc15683_3	
gctgaaaacttgtcctcagttcaggtactacttttatatacatcttttctatgatttttttcaataaaaattgaatctttagactccaaatgggtctttcttgagaaagtttctaaatatcgcctgggttttatgtgtgtgttacagatcttgagttctagtttcaatttcaaacacaattttgctcaaattttgattaaattatgatctgcgtttcagcaatcagactgaaaaagttgtttttctttttcctgattatatgtttgtgctctttattgaaagaaaaaaattacactaaatgattgcttctgggactttttgtttattattaaagcacaaatgatgacgtcttactaaagccatatgggaaatggttatcgctttctctggttggtgcctggttgccatcatagcttattgcttatcaaaatctggtttgacttttacatggtgatgaaattaaaattttatctatatcttgatgaagaggtctaatttgtttggataagtattaggtgcttccagttttgagtactttctagggatgaattcccacatgattcatccaattacaagatgacatttgtatatgaattcctacctgattcatccaattatatgatgttatttatatatgaattttcacatgattcatctaatcatatctcagtatgcaaataggaacttaaaacttggtactttttgtggttatcaaaactgggtgccttctttgtggttattttggtgaagcttctgttttgaatgagctgattgatttcttctttctgtgcagtctggatgctgtaagccatca
>CRlnc15686_1	
atccaagctgtattaacattttcagtggaaagcttagtaagaacaccaatagacattacttctacgccttaaattcgatgagatttgaaaatgacaatcaacattaacattgatgcttataagaggttgagtgaaatgacttgttgatcatccattttccagtatttctgtcaaagtttgattccatttccaatcactttcatgtaaatgacaaaatcaaagaagtttgcatacacaagtttattcacagtctttgcatgtgtagcactaacagtaaattattatttagaaaacatactatcaagaggtctgattcctctatcctgatccaaaacctttagctagtcgagaagcttcacgttcttgacggcggcgttctcgccgtctttcccagtaagggaggaagcaaacgaaatcataaacaggagaaatagtagtgaacaaaacggcattgagtcccgtgaacaccaaaagagccgtcatcggtcgggttctgtgtggcatctttctgggtgctccgccagtgactgtgatccgggctggtggagaatgaggtttttgggtttctgatgttaagtaatatgtacaacaactcggagtgaatatttaaaagacgatgaaaccccagaagcgacaaaccgccaaataaacccgtgaaatagatttggttttgaggttttagggatttgagctattgaactggggttttaaatgtatacactatgtcaatttagttcccctaattttatttatgacccctacctccgaaaggttttcctaatgatcgctagcttcatagaaatgggttcttcataacatttcctgtaatgcaccacttttg
>CRlnc15695_1	
aaaaaaaaaaaaatccctttttatttgatgttttgcttgtttatttcgattaatgttctgattgtgcaacgtttttctttaatggctcgtgtcaatattatgaatctcgctttttatacaaatgggaattataactattatttacagagttaacttctatatttttgcaaaagtcatagtaccatatatggtgatggtggattatatacaagccgtgataactggatttatgtatcaagccttatcataatttattttgacaatccattgctgttttatgcagaatttcatgttgaatactgatgaaagtgaaatatgtttcctcatcttacattaatgaaataaattttgcttaactttttttcccctttgaaggtatattctgatttttgagaacatatatatcatgtatatttttttgtttttgaggtaggatggagaagagatgtaatatctcgtatgacactatttatccgtattttaattgtattttattgctgaatttctgtaaaccttcatggtactgaatccgtgttgtaaatttcttgatgtggggtagctgcgtttacatttagggagagagacagagtattcattcctactaaaagacatttatcctcttaggggtttcactttttttttgtctttttcctattctgattggaaaatttccccctctcgaacaagaatgcaactttttaatatatatatatcattttggttctgatctaatggacaaaaaaccggtgagaaatttgtttaagatgatatgatctacaaagtagtttatttctgtattcactttcataaaaattctcaggcaaaaaaagttttctatagggggtaagaaaaaatggattagttggaactgtcaatt
>CRlnc157_1	
gcagacacaagcttcacaggaatctgttagaaggatctcgataaaaagacaaattagaaaaccgaagtaacaaacaaatcataatagacatagctgacatgattttttgagaagcataatgaaggctagaccatcttaagccaggactaatcaattttaatgtaaaatgacaaaagagtaatttataataaaatttcatcagttgtattttcaaggctatgttgctctaaggatagtagaagcacacaacaatcaaggtagttagtcttagcataactgaattttttatgcttccacaatgttgataaaaaacttcttcaattgatcaatataacaatcataagccagatttcacaaggcggatattacaattgagaaaggaaggacgtagctttagcagaatgtaatcatgagcaaacaaattgaattacagagtattgggtgcacaatgaatgtcacaattaatcacccaattcagaaaattagcacaatataatggaagaaaaaccagcacaagcatgcaacagaataccaaaaaaaaaattcacataattggggactgaaaattcaattaaagctctaatgaaattggaatacactctttcaacactagcagatagtctaaacactcaagaattatatgttggatgaggaaaaaacacccatctacagaaagcaatgcacacacaaaaatataatacaagaatagaaggtcacttgtctaaacaacagccatgcatgccatcatatctgaaaagacaactcacagacaaagatagcgagtgagggt
>CRlnc15702_1	
gttggattgagcagcaaagacaaggggtgaagaacgaggcttttgggctctgagcttcccggtccggagacttgatagaagagatggcttcttcaatttcaaaaacggatttgagtgatgaaactgagagtgagtaagtgctagggtttggtttttgtaacattttgttaaggcaggcgaaaattgaactcagattatgaaaaataagtgaataggccatcaaagattagccactgttttttcaaaatttagagaatgatttagtgtgatatcaataactcggttacagatggttcgaggaaattggattgtgtgcttgtgctcctgcccgtgcaactgaaggaactcacaaaggttgttctttttgaaa
>CRlnc1572_1	
acaatcaaacaaacgcagaaaacatgagtcagatgatcgaaagtgagaactcaactgactcaaaacttattaatttaataagcaactaactaataaacaatgaaatattttgtcacggaaggcgggctcggggagttggttctcaaactaagctatggttgtttaatttgtcgatcgtcgttgacaaaatgacatgttcctgtgccttttgtttggtaaatgaaggtcagcgtgcaagagagggagactctgctttggcgaataatagttcaagttaaacacgcgcttcacg
>CRlnc1574_1	
aagtggatacacatagttttattgtattaataataacactagctaagcgaacaagtttgtagccatggaaaagggaaggttgtaagatttatatttatgcataggtatacttaattaaaacttttaagattatatgattacttgaaatatcacacaatttgaattcataacattgtgaatctgtaacggtgctaagattatttgcataagagtgacggctcttctgttcctaaattctcagtgaatgacaacttttaattataaaaattatactatatttgtttttaagtgatgacccggtcaatgtataataaattaataggccttaataaactttacaatttactatcatctactgaaatcatcacctcttaaatatatcaggtttgtctttatttgatatctcaatcacatttttaaatt
>CRlnc1574_2	
tactcatgaaactggacgtaagttgattttatctctcttttacttgcatcaatctattttcagcgtaacatgtcgatattaataataacattagctaagcgaacaagtttgtagccatggaaaagggaaggttgtaagatttatatttatgcataggtatacttaattaaaacttttaagattatatgattacttgaaatatcacacaatttgaattcataacattgtgaatctgtaacggtgctaagattatttgcataagagtgacggctcttctgttcctaaattctcagtgaatgacaacttttaattataaaaattatactatatttgtttttaagtgatgacccggtcaatgtataataaattaataggccttaataaactttacaatttactatcatctactgaaatcatcacctcttaaatatatcaggtttgtctttatttgatatctcaatcacatttttaaatt
>CRlnc1576_1	
aaacagtacgaaacacgaggtaatttggtatcatgtatgcctttttatttatcattggtaaaatctagcagtagattgattttttcaaggcaaatttaaattctggtagtaacatgcttgcaattggactatgcaagaagttgctggacttggtatgatcgggacattagtggttagctgtccttcaaaacatttagaccatttaactgtcggttggattgaattatctgggtacgaacaagtcacatacacgggtaatatcccagcttaattagttttaaaacaataaagttttgctttgaaatccgtaaaatgtatgagatttagtaacttatctgatttagaaagcacgcg
>CRlnc15770_1	
cttgtacaaaacaatagccctctcatcattaacaggatcacccaaagaccccaactccgaaaccacgccgtcttctataatcggcgatgaacccacacgaagattctcttgctccctctcttccataatcggcggcaactgcacattcaggcggcgaatctttcgagctggggaagaaagagagaagtcatggaattcatcactgacttcatcgagatcaaaatcttttctcttcatcgtcatcttcaaggggagataattattaccgtttcccagcattcttgttttgccttttttcttgaattgagatagtggcttataccggattctttgattcaatgagagctttttggaggtgggttgttcctaaagtgagagaataacaatgttgtttaagtagaagaccaagaaggggagaagcttctgaatgatgtctagaggcatccagaaccagaagaccggaaag
>CRlnc1582_1	
aaccaacctaaattgatacaaaccaacccaaattgaccggaatgatacaatagaggatatcgtgttaagacatcctgtttgatacaaaaggatatgatctaacatgtaactcgtatctattgtctatctctgtaagaagaagcttgaaattggttaccgagagtctgaacggaaggatctgagtgttgggtgccagaagaacacaaaagagaggatcaagataatgagaaaacatggttgat
>CRlnc15834_2	
gtcaagtattcttgtggatctttacagggccactgcttacaattagttcctagacaagtaaaaatttgcttccttgttgacaaaattaaattgaactaagataagtttcttttcagcattgcgaacctggtgctgctgttgtggaccttcaacttgtagatgtagttgtctctcatgtgcttaagcagatattgtcaaggaattggtgccactttatggtactgatgattgtagcaggcaaagcagtccctaacttgcaattgcag
>CRlnc1586_1	
agagagaaaagaagaaacaacagagatctctgcacaaccatagtaaggtttttacagtgttctgaattagttttggaggaatgtcgattagttgatttcattttttcatgtaaataaggtccctctagtttgagcagaatgtgtttatgttattagcatagttagggcaaaggaatacaagctaattcaaaaactttcgcacctttggcaattcataaaatagttaacacaaaaaatatttgattgatttgtcatctataggggtggatctgattggcattggtttgattcaaacaagtcaatcttaaactagagtttta
>CRlnc15891_1	
gattttgatagaaaaatttgtacttgatgccttggtttctctttgttaatgacactgtttacatctatgataggatccacagcaaaagaggaacaagaaacacatgagcagctcaaggggctcaagcagtcagaattctgaatcaagtgacactcaagaagtagatttggagctcagactatcgatttagcctaaaaaattaatggattccaattagaagatgaagataagctgttgttttggccaacaaattattaattttggtcaagtttatgagagacggagcaagttataaaacatgaaacatgttttgagtatgtgaaagagtcttacatgaaatgttgaaaggaagattcactttctgcataagacaattaaagtttcttcctgttaatgaattgtcaaagaagtgagaaagtcataactctcccgtttagaaacgaaaaacctagc
>CRlnc15903_1	
gttaaaaattaaaaaaaagacaagaaacccccaaagaagataaatttgtcaataactttttgatgactcgattgagtcgagctgtctttactcaatctcacattagggtatctttactctaattgaaccctttcaaaccaaatatcaaaccgagtctaggttgacttagatcgagtccaaactcctcataaccattatgatgacgttgcaaagtaaagttgtgattgtgcccccaaacttcatagtttctaatttcttatttcccaaagatgcaaaatttgtggacatactctaatttggaaaatatgaggaatttttatttaagaagaatagataatatcaccttaggatagtggattataatttttttttaattgaaatgattcaattttttttttaaataaagtgatttaaaaaatgttttatccttcgattaaaaaaaaaagttgatattatattttaaaaaatacctaaaacttaaaagacaaatctaaaaccgcttgaaccaagctaggcttaagcaaagctggactgggtttgtttcaataatggacccagaatgggacacctgaagagtttaaaagttcagttccatcagcaaacccaatttcctcattgaaagcctgataatccaatatttgaatccacaaaaatctaacataaaagtcaccgcaactcaacttaaattgaaactgggcagccattatttattaggaatttacaagctaaagttgattcttttttattgggtggaataatttaataacatatgatggaatgaaatgtataaaaacatagccatccgtagcttgtacaattctaaacctgagtgtgtgactgcgagggtttgccctgatcaggagctgttgctggtggcggtagctggatttgagtaggagcaggaggcccagaaagctgccgagctcatttggcttaacctctgcctctctgtctacccagaaggtaacatgcaagagccacaattatgatgaacaatatcaccggtagagatataaccatctcaaaacccatcttcacctgcttcttctttgaaggattgaatttgcgcaaccgtcagtctgagaagatgactctgaagagaaacagaatatggttgtgaatcagtgtgcggtgcttttgtatttaaaagaagatcatggatgctacacgtgcctctgtgtttcag
>CRlnc15903_2	
gttaaaaattaaaaaaaagacaagaaacccccaaagaagataaatttgtcaataactttttgatgactcgattgagtcgagctgtctttactcaatctcacattagggtatctttactctaattgaaccctttcaaaccaaatatcaaaccgagtctaggttgacttagatcgagtccaaactcctcataaccattatgatgacgttgcaaagtaaagttgtgattgtgcccccaaacttcatagtttctaatttcttatttcccaaagatgcaaaatttgtggacatactctaatttggaaaatatgaggaatttttatttaagaagaatagataatatcaccttaggatagtggattataatttttttttaattgaaatgattcaattttttttttaaataaagtgatttaaaaaatgttttatccttcgattaaaaaaaaaagttgatattatattttaaaaaatacctaaaacttaaaagacaaatctaaaaccgcttgaaccaagctaggcttaagcaaagctggactgggtttgtttcaataatggacccagaatgggacacctgaagagtttaaaagttcagttccatcagcaaacccaatttcctcattgaaagcctgataatccaatatttgaatccacaaaaatctaacataaaagtcaccgcaactcaacttaaattgaaactgggcagccattatttattaggaatttacaagctaaagttgattcttttttattgggtggaataatttaataacatatgatggaatgaaatgtataaaaacatagccatccgtagcttgtacaattctaaacctgagagtgtgactgcgagggcttgccctcatcaggagctgttgctggtggctggttttgagtaggaggtggtgcaggagcaggaggcccataaagctgctgagctcttttggcttcacctctgcctctctgtctacccagaaggtaacatgcaagagccacaattatgatgaacaatatcaccggtagagatataaccatctcaaaacccatcttcacctgcttcttctttgaaggattgaatttgcgcaaccgtcagtctgagaagatgactctgaagagaaacagaatatggttgtgaatcagtgtgcggtgcttttgtatttaaaagaagatcatggatgctacacgtgcctctgtgtttcag
>CRlnc1596_1	
ttcactaattgtaacatttagcatgaacaaatctctagtaatttctgtttcccattgatgtccacagccttgaacaaagctcacgagtcacagacttgagcaagtgtatttgttgtacacactgtaagcatgttgctgttagcagactagatcggctctgataagtcatatcaccattaatagattctcattttgtaaccaaacatggatcgattgcacttgagagttcaactgtttcccgagatcattaattctttgattctacactctatcctttgtttctgagaacagctag
>CRlnc15993_1	
aaaagatttggatgcttgctttcttacataccatttcctttccactccttcgagaggaagcagaaatagccaggctccagtcatgatcaatcctagtgagtttggcgacgtcccaaagatttcgatacctatttttggaatggcttcatacaaattcaaaggaccaatgtggacgcaaaatggagtaagcgagcatcaattagcaaattccctcatgcaggttgcagaaaactggcttagactgcttcatgttaatcacccggatttccagttatttgcttcacatggaatgtaccacaagtgatacaatgccgagattattcgttgcatggtatttttatgcactgggaaacaatcaaagcaaaaggttctgactcttggtaagtcgatataggttttggtgattatgatggcgtaatacttgcaggagtttatatggtttgcattttctgttacatgcaagaaaaacggaaactaaaagaaaggcaaatacaaaaacaaaacaaaagaagaagaagaagaagaagtctcaaaaggcttgctccatactgtgataaaggaaagtataggtctaacagaggagagaaaatgacatggctacctagccttattgcaacattggccattgtatttttttccatgccataccatgttccccacccataggaagctgcaagctgtggtgtataatctgaccaacaatctagggatttctgaagaaacattggattgtttatttctcaaattttacttgttaggcgtgatgtgtattatttggtgaccaagtatgctcacctcttttggttttcatgtttgtacttgtggcttgtatgatagagttgtgagtaagatcccaaaaatgaaacaaattctcctttcttcaacaaatactattaatgtgaggtattaatattgcta
>CRlnc160_1	
ttgtggaagagatatctcctaaaggcgatgtagatggtcccagaacattaacttaatccttcggagtctcaagtcctgaaaaatctgcaatcacatcattacttatacatgggatatctcatgcacatatatgcataacaatcaatcgtatggctcacaatacagcagtgaaaaaaaccaagtcaacaaagacatggtatttggatgatgagaactcacaaaggctagctgatgcttttccttaactagaaggacaaaataatccaagcttaaactgatttggtaaaacataataagccaaaatttaatacaaaatccaggtagcatcaagagccaaataataaaaattacatcatctttcttaatgtcaaatatcaattcatatactcatttcaaagggacatacaccatcagaatacataaaccatgagaataaaatttatataatagttaggatatataatatgacaatatatataccgtcaaaatgtgttaaaaag
>CRlnc16006_1	
cagattcatctgcacctgatcttaccttgaagctctgattgatgttttcagatccctattgtcataaagacaaagccatttacagtgttcactactctgtacagtgatgatgtttcttgaaaatttttgccagaactttataatttcccttttaatttctattcatatatatgttgttatggtagttgggtagttacatatgaagttttggggtattaaatagagtgctagagtcagctttaaacag
>CRlnc1602_1	
gggccaggtcggttatttttccgtcatcatttacctttatgtatttttacttccaccaaatgaacgaagagtaattaggtgctaagataatgaatttgaagttgaaaattttttttattacataaatcgattagttagatgtagaagagtgcattggatatatggggattgagatggtacttttaatttagaatgcaatgctgtattttggttactttttttagttatcagtatttttgcaattcaatccctagctttatggctttagatacaacccatatgtccaagca
>CRlnc1605_1	
atctccaagcaacccattcttccacccttgcctaaaataaaatcacatcagaaagaatgagcaaaagtgactcaaaaatatttagaaccggactgtcgacttctaaaataataatatatcactccaaactactatagtatggctgcatctaaaagcagagcaggcgagcaagccatacaactcctactacaaaattgtcactagcaaattccacatcttgccaatttcataaaagtacagctccaaactccacacaacttagcaaatactcagtatgataatcagctaatcaccactgcaagatcaaggagatttttcaaattatacttttgtatacatgaatttaatgcacttcttgcagcaactactatatttatacaaatagtagaatactatacatcccaagtttgaaccctaagagatatggcattacttcagaaatacatattatttatcatataataacctaatctacctgctcctccaaaacaataacaatatttagaatgtgaaactttagagtatatgatctgcttcagcctacacagcagcaatgacaccaataaatgaacaccaacagatcattgcataaatatcattaggtgcatccgaatgaatctaccccccattttcatcatcatttttttattgtgtttcatctatccagtaaatttaatgctttttaaggttaacactttattggacatattaaccatcactttgatgaaaagttgataccaaattagattgagaattaaataattgcataccaagaatatatctaatacgtggacaacaaagcaaattcgtatggtacctctattgagactgaaggaacaactaattggaagttctata
>CRlnc16081_2	
tttagagaattctatagccggagggctttattggtgctttattgatactcttctatatcttttcattacattcaatacttaatagcaaccttattgttcttatcatatactatgttgatgtgaccatgcaagtgccgcatagtagacatgtttttgcttttaaactagctgatatttggccccaatttggtcagtgatcatttgaatgaatccttaaacagctcctgccg
>CRlnc16113_3	
ccttccttgaaaagagttagaatttcgcccacaagcgggagtgagaaggactcagtgaattacagccgtcgatctagttttccacactgaatcgaccgtacatctcatccccttcagctggacaccgtttgtcgcggctgcccttgtcctaacgctgccaatctctggctgcactatcaatccctgatggagacgagacatacgtctgagcccatagttcaattgtcaagtgactctactagcttggctagctgacacctctgagtgcttgcactaaaagaaaggtggttcttccaatgtagcagtgtcaaattggtgtacttattagcatatctgatccaatgttagaattatggaagtggattgtattgtactgggttgattttgatgccagtgattatgggacttcaagttttccagtttc
>CRlnc1614_1	
acttctgagccacaacacgctaaggtacatgctgtccacattgatcaaagttttagtttcttttgttatttgctggctgttgcagtataatttgtttgatggcatcagagtttaggttatggttccttatttctcattcatcccaagtcttccattacatatacttgatatattaagacattcatctgaaaattccttgttcttcttcttcttctttaatcattttcacagatatacattctaccgaaaagatcattaaacatgtttttatgtgcatataaacattaatcattatttgagagaaatatgatagagatatagtcggctacaccagtcccgattgacggtggaggtttttgagaagaaatatatagcccagttttgaagactttcgtcaacaattgaggataagatatgataggctgaaattaaatcaacggctaaattactttggacggaaaattatcaaggcctgtatgatgtgtcaatcgtgctggttgtttggtagcgaattaggcatggagtggtcgctgaagcgatgccttttaagcgaggacctacttttgctctctgcatg
>CRlnc16208_1	
aatgaatgcaaaatattcaattgaagcaaacagcttgatccaaaaaacatggcactttgacatccaaccaaaccaatggaaaaagagaacaaggccctctaaatgaagcctgtctcttaaatacaaagcagcaaaaccatacaaaaagacattacttcatatttacatgaaacctcaagaagcaatatcctagtactgattaagttgatgatcatgtgatagaaatgaaagatcatctcagctgccaaattgacagaaaacatatcatcaatgctcaacaaatcgccaaccaaaaccctttcccaaaaaaatatatattgagaactattgcatgtgacaaaataagggatcctttgctccctgttattatttccagaactttgtaaacaatgcacttataacccctatatatgcaagtgacagacaagaaaacggatgatgtcagccattaacatcgactccactttatgagccagctcctgaaggcagaaatttttatgttattgtcggattaaacgaaacagcgcaatcaaatgaggacaccaacattcaaatggcttatatatcaattgttggatagagacctggcatgtacattcgcccacttccattagagtcagcagtagtataatgtgattgtagctcccctgagttagatgacttcctgtacttagggttatttggagaagctgtgtaagaatcattggaaaaactgctagtggtatacattgatgatgtcgatagcccatggatctttggcaaccctgttggatcggcagccatattgtatcccctctcaactg
>CRlnc16208_2	
aatgaatgcaaaatattcaattgaagcaaacagcttgatccaaaaaacatggcactttgacatccaaccaaaccaatggaaaaagagaacaaggccctctaaatgaagcctgtctcttaaatacaaagcagcaaaaccatacaaaaagacattacttcatatttacatgaaacctcaagaagcaatatcctagtactgattaagttgatgatcatgtgatagaaatgaaagatcatctcagctgccaaattgacagaaaacatatcatcaatgctcaacaaatcgccaaccaaaaccctttcccaaaaaaatatatattgagaactattgcatgtgacaaaataagggatcctttgctccctgttattatttccagaactttgtaaacaatgcacttataacccctatatatgcaagtgacagacaagaaaacggatgatgtcagccattaacatcgactccactttatgagccagctcctggcatgtacattcgcccacttccattagagtcagcagtagtataatgtgattgtagctcccctgagttagatgacttcctgtacttagggttatttggagaagctgtgtaagaatcattggaaaaactgctagtggtatacattgatgatgtcgatagcccatggatctttggcaaccctgttggatcggcagccatattgtatcccctctcaactg
>CRlnc1626_1	
actctccaagcgctataccagcctgtaaaacaaccaggtgaatcactcaaaagagataaaatcctcatacaattcaaaaaatttatagtagtttttaggtagcttcatgctaatcttcgaccagcattccaacatgtaatacagtggttcgggattctgactgttaatattaagaatatttgcaaagcaacccaaacaaggaagatctaaaaaaccttttgacattcacaaatatcaaaaagagagaatgaaaaaaaaaaacaattaccaaactaatttagagttttccaatctactgtctcaccaagagaataaacttcctacatttaagtgtctaataacaatttcttgttactctctatatgaagtaataatatgttctctatctatgtttaatataaggattatcacagtcaaatttagatagctcggtttagagaccagaaagcttttgcgagttactcactagataacccagatgttcagacttcagagttattaatcaagaacttcctcgaatacataccttga
>CRlnc16315_1	
ttcatgtctgcaagcttatattttcttgaaatcagcctaccgaaagatacgagcttgtagttgttgcatatgatgttgtacattccagagcctccatggtgagtcctcagaaatttcagcattacttgctagtatcaaggtcctgtattaatgttcagctttattagattgatacatcaaacttagctgaaaggcagagatatagctttcttagaaggatgttggttcttatgcattactgtgcttcgttgaaatgtaacttaaaaaattgaacaatacaagaaccaaaaaaatcatttattatctaat
>CRlnc1635_1	
ttatgctcgatcatctcatccatttcttattctgaatctgaatctgaacccaaacccgaaatctcttagagacgtgaatgattgaacgctgttttatttatagctcagcaatttgtgacgacggatcccacctaccacaatagattatcccctcaccttaactgacgatctgtcattgatttgtcctggtctacgagattgctctcccagccaacaacacagtcagcaatgcatcgaaatccaccaaatttatcctatttctgcacttggaaatattggccattttgcaataatgtttgagtggggtgaaagagttcaagaaaagactag
>CRlnc16392_1	
agagccgccaccactctccgacggtaagattctttggccgagcctttttgaatgtagagcatttttaggtaacataaacatgattgattaaaactcagactgttgtataataaataggtgggtattgttgcttacattttataagataagtggtggggtaattgtttacttgttacttattaaattctgtgggtcgatttcaaccagttagtaggtagcaattaacttgaagcattttttttaataagacagttaacctatggcttgttagacaacagattcaggggatttagaacattttggtccgctcattgtataaataatttgacataaatttgtttatgtatttggttgttgcatagctattagtgacataagaaaacatatattgtacgtgttgagttgtttcatactttgccgtgccaaatataaaattctaagcttaccacaagttgactctaatcaattagaagaaggaaatggtcccatgtgattgtggaggcttaatctctgatgaaacatgtggtgtaccaaggatccgaggcagagacaactagccacatctgaataggatattgtctatttagatacgtctttttcgaaaaccaactcaaaaagtatacaagttacaaattgtgtaatagaattcaagcagtgggctaaaaatttgactttttcttcacatagcaagttaactttgcgttgtacctagttaagtctggtgtggtaacatttaagagtagtttgaatggtaacaaagaagattttgtgtatataagagcataagatgagtttaagtcttatcttatgacatacaaaaatcaaacttttgagttacctgattgattagattgagagtttgatctatttggtgtggtttggttaccttcattccatggtttgtcagtcagccttttagaaaagctacaattttatgtgagaggctattcacaatagagacgtgtttccaggggagaagggaacttgaaagcattaatatttgagagttggaacttgatcttgatgataaatttttaggcctcaaattcaaatggtgcacatgccgcagctgttcttagccacatattatgcatgttgattgtttgcatagtcttgtctataagaagatttttgcatccttccgtgtttggagagacccaaatggtgaaaccaaagaaaagtacttttataatttgattctcgttacaaattcttgtttttgctttttgacagacaaggaggggcattttcagct
>CRlnc164_1	
cctgaactatgttcttgaaaaaaggggaaaattttggtgttctgatccttgcccttaatccaagctcatatattgcctgttgaagtttgatgtatgccataggtgtcttaacctgggtaataatttatatgatatatcatcgagcagatcctgccatggcttagtacttaaaactcaccatctttgcagctcccttattttgtttttcccaacagaaatgagcttgaatttttgctttctagcctctttcattcatgaccttcgttttcttaaaaaaagtaaattaaacttaatttgctttccttttagcttccctaaaatccaggcgttgcattagttctttgtcaatcagatcctgtgttaaatgatggtcagaatggaagtgatccatcaagaaatattgtgattgatggagtttggaggagttctatagagaaagttgtggcagagca
>CRlnc1642_1	
cgtccgtcaaagcaccacaaaatgttcaatccagtaaaacgttatcacgaatataagatcttgttatgaaaccttcccaacccaatattaaaaacttagccaaacctaacctaagtagattattcgcaaaaaattgaactaacagaacagaaacataatcaagcaataaactgcaatccacaacatactttaacttccttagaggccaacaaatctttgagtaattaacaacttaaatcagtcgatacaaagtaaacaataaaatcataaaatctgatccaagtagaaaactcaccacttgagaggtggagaagtcgg
>CRlnc16420_2	
gtaggtaacaaagagcagcagtgactttcttcccacttctcttaagaagaacccagcctgagatagtttatttaggaaggggttcatgaaaaattgtatttagttcatttgtacatgattgtatagcttgaagtttgcttacaaaaagcttttcaacgtgctctgcttcttcttttatggtgttgagcatctgctgttgatttgtacaaattgttaatgtcagcctcaaagctttttttaagtaaatgcttgttattggatttatgctaccg
>CRlnc1644_1	
ttaatgagataaattgcattccttgtcactaaccaatacagaattatgttacagatacacatgcttgggatagatagctagaaattagccatttgccacaaaaacacccacatgtcattagcctatcatattcaaatgtgtacaccactgcacttaacaccctaatttaatgatacaaaattaccttcaagtcaacccaaaatattcactccacccattagaaaaaaaagcacacaccatctaagatcaatcattgaaacttgaactggtcagccgaatgtagcagggcaccaaattattgttccgttgcatggtggccagcaattaggaatcagaacactttgttcatgcattaa
>CRlnc16456_1	
cccctgcttatgctcggggatcctgcatagaaacctggtgttctttttctctctctttttggtaatcggaaatggggaagcttgaggattccgatttcgcttcccttctaccgatggtgaaattatgtgtcttcgggagaaaaagaagattggtgactctgatttctctgtccagtcaatctatccaatataatttgatagattgaagcccctgcttatgctcgggcttctgccatggtagttgcttaagggtagatggttcttaattcaagtagaacctcaactactatggagctatcggatgtccactccggtagaacctcaactactatggagttatcggatgt
>CRlnc1648_1	
gaactgcgccgatcccataacggtaacttttagctcatcgtcgcactattctgtaattacttgtcttaatagttattttcttcatctggattatgaattatttgaggcttagtttacgcattttgggattgtcagctggaatacgtttgttaactgtagatataaatttcatcttttctgtttattttaaggcataatagtttgaagatttaatgactttctgaaagttgtgtgtgttttcttttatggccgt
>CRlnc16501_1	
tctatggggctcaagattgagcagttgaaagctgagcttaaacagttggatgactgattgactcatgaggttggaaaaatttattgtagtgaattaaagatgattttttttataataaatttttagaaatcttttgtggtattgtataattttgatcattcaattttgtttcgtgatgcatgattctatgagattcaaattattgtgatgtatggattctttgaaattggaatattgtactcaatggtaaactggtccttttctagttcctttccggagattttgttaaaatgcatg
>CRlnc16503_1	
tacattacttatctggtatctattaaataatttaattgtttgtgatgcattattttgtccaagatctggtgatatttgatggctcaacatacttaagaaacttggtttctttctaaccaatctcttacctgagatgactgaaaagctttaacagattcatcttttttaatatagacgtgtgtttatttttattagatattgaaacaattcttcatactcccct
>CRlnc16575_2	
atagagtttaataaaatattgccaaaagtcgttcgactttgtggaattccatgtgaagattcatattaaaaagctcgtcttcccagacctcatctctcttgagtcactctgaacaaaactccacagcttctcctcttcaatttctctctgcctgtcttcaatactttggcgtgggatctgaagctcaaccgactcttttatctgtgacaaggattagtatcagctttgtgttttcaccaactaatggctacacctttgactcacacaaataaaaatatgaagaggatgaaatcaagaaagtcacattcatggtggtgggatagtcacatcagttccaaaaattcaaagtggcttgcggaaaatcttgagggtaagcgaatgaggatgcagtttccagtgttttgtcagaaattgagtcattgttaatgaacaataaggtgttcttgagtgggttgcaagctttgttgaaataaaatatcattcatgaattgagttgggattatgtaacttatttttcttgcctgatataaccttatcatcccctaatatggataactgtggcgttattataacttgttcaaa
>CRlnc16603_2	
cgacacacatgatgtctacttcatcaggtcgaagtcaaaggacaatttttggcggcttgtggtagagttgcgcgagtggctgaccgacgatgaccaccaccgtgcgactgtttcacagcattggacgactgcccacacattcttcagagcccatattgagacggcttggaagagttgacagaccacaccgtttgaggagtttgagttccccggggtcttcacgaggatggttgaggcagcatacaccccgagattgttgtacaaaccatgggggatggtcgatcaggtttacatccttataaacttcgactgcgcacattgggtgccagagttatagattttcgtgagtaatcgattacagtatacgattcggatgtatcatattcaaaaaatatgggatctcttaagcagcgcatacgactgtatatgacattcatacctgcgttattagaggcgacgagtttttggaccgtttctggatagactccacgacctgattctctcgctttatatcgagcgacggatatccctcaacagggactaggctccggtgactgtggcgtgtttatgctacgtttttttttagtgtttggcgttgtcacagagcgtcgattttccccgagagtcgtctacctctatgcgtcgacgtttagcgtcgcagttgtattttcactatattgagtagctcatggatgtatatttagttagctcattatttatttatagtttttcatatattcgtatgtatatatttattgtatgtgcgtacgtgtacaatgtattttatctgtcaa
>CRlnc16603_4	
caagaaattgttactgatcctgtctctttgccttttttagatgaacgctgcggggtggaggtcgacacgggtgctgggcttttacattgggttcgtatgtgtcctagttcatggcaatgactataaatcctcggtgtcacattttctccttgcgaaggacgtcgatttctattggagggacgacccggatgacgactatcgaggagggagcacgcgcggtggacttgacactgattcaagattctccagctaaacctcctctcgcatacatgaagaagctgattcatacagcacgtggccggatcatctggaagggtccgctggttcgcaccccatacacaaatccactcaaagggagggcgaaacggtaacttaggaccattccatcttctgcctcagagcgtgatgaatctttcctcatatggtacaccagagttgcggcttccgacacacatgatgtctacttcatcaggtcaaagtcaaaggacagtttttggcggattgtggtagagttgcgtgagtggccgatcgacgatcatgtggattcttttttggttttattacgtcggcaccaagacgaccatcgcgcgattgtttcacaacattggacgactgctcacacattcttcagagcccatattgagatggtttggaagagttggcagaccacaccgttgaggagtttgagtttttggggctcttcacgaggatagttgaggcagcatacaccccgagattgttgtacaaaccatgggggatggtcgatcaggtttacatccttataaacttcgactgcgcacattgggtgccagagttatagattttcgtgagtaatcgattacagtatacgattcggatgtatcatattcaaaaaatatgggatctcttaagcagcgcatacgactgtatatgacattcatacctgcgttattagaggcgacgagtttttggaccgtttctggatagactccacgacctgattctctcgctttatatcgagcgacggatatccctcaacagggactaggctccggtgactgtggcgtgtttatgctacgtttttttttagtgtttggcgttgtcacagagcgtcgattttccccgagagtcgtctacctctatgcgtcgacgtttagcgtcgcagttgtattttcactatattgagtagctcatggatgtatatttagttagctcattatttatttatagtttttcatatattcgtatgtatatatttattgtatgtgcgtacgtgtacaatgtattttatctgtcaa
>CRlnc16628_1	
actctttttggtttcatcattgaactgatttctttcatgattactttaagaatcttctctgtctgtttctactctttcctgatctactcggcttcccttcttggcttcatctttcacactctcattaccagtatcatccaccatttcctcctccaccaactctgactaggttttcgtttactccaaaccttttgtgatgagctttttcctagggctttcatggtgaatggtgtcatatgttcagattttaacatttactaactctcttaaacacgatttctttctttagttttcaactttgaacctgtacgttgtggtttctttaagctttttcattaagcatctgaaaccactgagttttatgattttatatgtgggtatatgtggttttgtcctgttacttgttgtaatctccgcttgttttatttggttttgttctttcagctgctttatcactgatcaacttagtactttttcacagacgtttggagctattataatggtcaactgatggccccttgcaaagctcaagagatgagcttcatactctatatttctgtggttattttaaattgtttgtccatcaggttcttttattctcagacgagtttttatttaggttagtgtctcactttgtttctaaaagagcttatatgcaggatcagcttttgcgaaactgtatgtgttacactttctatttcttaaaggaaggtgaaagaatattatttcagaagaggtaatcggactgatctgtattgagaagcaacttacttgcaactttataaggtttcattccgccctagattgtggctcttataatggtagatagagtgaaccactgattctgtttaaacccatttagtcttgtctatacatgtacaattccaggtcggaaagtgatatgagaactacgtctcaaaaacttgctattaaaccttgcacttgctccaatgtgggctgattgttagccttgagcaaacactcaagattgcaactgaaaaatgtaatgataactcttataccaaattatatgaacc
>CRlnc16628_2	
actctttttggtttcatcattgaactgatttctttcatgattactttaagaatcttctctgtctgtttctactctttcctgatctactcggcttcccttcttggcttcatctttcacactctcattaccagtatcatccaccatttcctcctccaccaactctgactaggttttcgtttactccaaaccttttgtgatgagctttttcctagggctttcatggtgaatggtgtcatatgttcagattttaacatttactaactctcttaaacacgatttctttctttagttttcaactttgaacctgtacgttgtggtttctttaagctttttcattaagcatctgaaaccactgagttttatgattttatatgtgggtatatgtggttttgtcctgttacttgttgtaatctccgcttgttttatttggttttgttctttcagctgctttatcactgatcaacttagtactttttcacagacgtttggagctattataatggtcaactgatggccccttgcaaagctcaagagatgagcttcatactctatatttctgtggttattttaaattgtttgtccatcaggttcttttattctcagacgagtttttatttaggttagtgtctcactttgtttctaaaagagcttatatgcaggatcagcttttgcgaaactgtatgtgttacactttctatttcttaaaggaaggtgaaagaatattatttcagaagagggttcaggaagtatgcagaaaacaatggcgaaaggtgcaacagtaggtgattagaaaggtgaaagagagaagcgtcatcaagagaagaaccaaagttggtttattaatgttaagtcagcatcagtattgacgccatggattcctctttatcctcactctgtgattaatatggactacgatgtatctattgaacataactctatgcaattaaacgcagttgtttcttttgggttttttttttttttcaaacccagttggcggtctatagtacaaattgcagcttaagtggtgcaaatgccaccatttactcgcataaagttcatcctattttataagactgagggtatgagtggtttaagtaatcttttattataaaaaat
>CRlnc16628_3	
ttcttcatttggagttgatctgagacgtttggagctattataatggtcaactgatggccccttgcaaagctcaagagatgagcttcatactctatatttctgtggttattttaaattgtttgtccatcaggttcttttattctcagacgagtttttatttaggttagtgtctcactttgtttctaaaagagcttatatgcaggatcagcttttgcgaaactgtatgtgttacactttctatttcttaaaggaaggtgaaagaatattatttcagaagagggttcaggaagtatgcagaaaacaatggcgaaaggtgcaacagtaggtgattagaaaggtgaaagagagaagcgtcatcaagagaagaaccaaagttggtttattaatgttaagtcagcatcagtattgacgccatggattcctctttatcctcactctgtgattaatatggactacgatgtatctattgaacataactctatgcaattaaacgcagttgtttcttttgggttttttttttttttcaaacccagttggcggtctatagtacaaattgcagcttaagtggtgcaaatgccaccatttactcgcataaagttcatcctattttataagactgagggtatgagtggtttaagtaatcttttattataaaaaat
>CRlnc16628_4	
ttcttcatttggagttgatctgagacgtttggagctattataatggtcaactgatggccccttgcaaagctcaagagatgagcttcatactctatatttctgtggttattttaaattgtttgtccatcaggttcttttattctcagacgagtttttatttaggttagtgtctcactttgtttctaaaagagcttatatgcaggatcagcttttgcgaaactgtatgtgttacactttctatttcttaaaggaaggtgaaagaatattatttcagaagaggtaatcggactgatctgtattgagaagcaacttacttgcaactttataaggtttcattccgccctagattgtggctcttataatggtagatagagtgaaccactgattctgtttaaacccatttagtcttgtctatacatgtacaattccaggtcggaaagtgatatgagaactacgtctcaaaaacttgctattaaaccttgcacttgctccaatgtgggctgattgttagccttgagcaaacactcaagattgcaactgaaaaatgtaatgataactcttataccaaattatatgaacc
>CRlnc16628_5	
actctttttggtttcatcattgaactgatttctttcatgattactttaagaatcttctctgtctgtttctactctttcctgatctactcggcttcccttcttggcttcatctttcacactctcattaccagtatcatccaccatttcctcctccaccaactctgactaggttttcgtttactccaaaccttttgtgatgagctttttcctagggctttcatggtgaatggtgtcatatgttcagattttaacatttactaactctcttaaacacgatttctttctttagttttcaactttgaacctgtacgttgtggtttctttaagctttttcattaagcatctgaaaccactgagttttatgattttatatgtgggtatatgtggttttgtcctgttacttgttgtaatctccgcttgttttatttggttttgttctttcagctgctttatcactgatcaacttagtactttttcacagacgtttggagctattataatggtcaactgatggccccttgcaaagctcaagagatgagcttcatactctatatttctgtggttattttaaattgtttgtccatcaggttcttttattctcagacgagtttttatttaggttagtgtctcactttgtttctaaaagagcttatatgcaggatcagcttttgcgaaactgtatgtgttacactttctatttcttaaaggaaggtgaaagaatattatttcagaagagggttcaggaagtatgcagaaaacaatggcgaaaggtgcaacagtaggtgattagaaaggtgaaagagagaagcgtcatcaagagaagaaccaaagttggtttattaatggtgcgtggtttgtgtagtgtgcctcacattctgtcatcaatttctgaacctgagtcatatggaaacactgaatgccattaatggtctgaccctctctttctcttttactactgtatacagttaagtcagcatcagcattgacgccatggattcctctttatcctcactctgtgattaatatggactacgatgtatctattgaacataactctatgcaattaaacgcagttgtttcttttgggttttttttttttttcaaacccagttggcggtctatagtacaaattgcagcttaagtggtgcaaatgccaccatttactcgcataaagttcatcctattttataagactgagggtatgagtggtttaagtaatcttttattataaaaaat
>CRlnc16628_6	
ttaatatcgaattatatgaaccttaaaaaaattatatttcaaaaactaattactgagattagagagtctgaggtcatataaactttacactataaacttgtattttccaatgtagatttcaaatctcctactttgcacttgaaattataccataaaaatatgaaatagtttcttaattttgaagagttttgatgggttttgcgttaatgtgccacaagattatagtgtgttttagtttgcttgttttgtttgtggggctgtttagggttcaggaagtatgcagaaaacaatggcgaaaggtgcaacagtaggtgattagaaaggtgaaagagagaagcgtcatcaagagaagaaccaaagttggtttattaatggtgcgtggtttgtgtagtgtgcctcacattctgtcatcaatttctgaacctgagtcatatggaaacactgaatgccattaatggtctgaccctctctttctcttttactactgtatacagttaagtcagcatcagcattgacgccatggattcctctttatcctcactctgtgattaatatggactacgatgtatctattgaacataactctatgcaattaaacgcagttgtttcttttgggttttttttttttttcaaacccagttggcggtctatagtacaaattgcagcttaagtggtgcaaatgccaccatttactcgcataaagttcatcctattttataagactgagggtatgagtggtttaagtaatcttttattataaaaaat
>CRlnc16628_7	
ttcttcatttggagttgatctgagacgtttggagctattataatggtcaactgatggccccttgcaaagctcaagagatgagcttcatactctatatttctgtggttattttaaattgtttgtccatcaggttcttttattctcagacgagtttttatttaggttagtgtctcactttgtttctaaaagagcttatatgcaggatcagcttttgcgaaactgtatgtgttacactttctatttcttaaaggaaggtgaaagaatattatttcagaagagggttcaggaagtatgcagaaaacaatggcgaaaggtgcaacagtaggtgattagaaaggtgaaagagagaagcgtcatcaagagaagaaccaaagttggtttattaatggtgcgtggtttgtgtagtgtgcctcacattctgtcatcaatttctgaacctgagtcatatggaaacactgaatgccattaatggtctgaccctctctttctcttttactactgtatacagttaagtcagcatcagcattgacgccatggattcctctttatcctcactctgtgattaatatggactacgatgtatctattgaacataactctatgcaattaaacgcagttgtttcttttgggttttttttttttttcaaacccagttggcggtctatagtacaaattgcagcttaagtggtgcaaatgccaccatttactcgcataaagttcatcctattttataagactgagggtatgagtggtttaagtaatcttttattataaaaaat
>CRlnc16628_8	
ttaatatcgaattatatgaaccttaaaaaaattatatttcaaaaactaattactgagattagagagtctgaggtcatataaactttacactataaacttgtattttccaatgtagatttcaaatctcctactttgcacttgaaattataccataaaaatatgaaatagtttcttaattttgaagagttttgatgggttttgcgttaatgtgccacaagattatagtgtgttttagtttgcttgttttgtttgtggggctgtttagggttcaggaagtatgcagaaaacaatggcgaaaggtgcaacagtaggtgattagaaaggtgaaagagagaagcgtcatcaagagaagaaccaaagttggtttattaatgttaagtcagcatcagtattgacgccatggattcctctttatcctcactctgtgattaatatggactacgatgtatctattgaacataactctatgcaattaaacgcagttgtttcttttgggttttttttttttttcaaacccagttggcggtctatagtacaaattgcagcttaagtggtgcaaatgccaccatttactcgcataaagttcatcctattttataagactgagggtatgagtggtttaagtaatcttttattataaaaaat
>CRlnc16643_2	
atgatggtcagaaacggcacgccactccttgcgtgatgacgtcatcggcaaagaaccaccgccgcgtgaggcagcgactccggccgtggcctccattgaagcagaaactcccaacactttgattgtgtctcaacagaaaaccctaatttgtgaagaaccctagaattagagatatttagcgaaagagagtgtaaaaagcagaggaagcgaagaattagggatgggttttggtgggtaatggaccgcaattagtgaaaaagttaactgagacaaagagatgattgggcgtgtaaaaattaggtgatgggtacgctcccggtatttatagggcaattcaatcacctaaacactccatcatgcattttctttaagagtcgataatacgccttctgtgtctatatgtacaaaagtg
>CRlnc16657_1	
aggccatccatagaaaacgtgatgcaagaactgaatggtttgatcagcgtttcctaactttttttagactcaatcttcccgctgacaagaggctagctagactgtcaattactaactacatgcaaaagcttatgtctccattagtgcttatgtgactgctctgtactatcgtgtgactagagttgtgagtgttgcttaatagtgtattgtaatttgttgtatctttgcccttcaattgtactatttatgttcagccaaatgtaaggagttggcttctttccaaagtggctgtattcaaatttaatatgggtttctgggatttggaggtttagtcctgaaatatcttgacgtactttgaactaagaaaatggacggaa
>CRlnc16660_1	
ctagcattgggcgccttgtttggcttggctttacttttcaacattggctttatcttgaccttgagtttgttgaagcttggacaagattcaaggaagtcaagattccgttcatggtaaacttgtgaaagaaaagtctaggaatactcccacgaaggagaagaagaaattcccaactgctttctgatattctgctggattaaggcctggtgtgcttacagcattgatgggtgttagtgaagctggaaaatctactcttctaagttttggccatacgatgttgtgttgataacaaacttgttcttcttgctttaatctctcatgaatcaatcagtaagggtttgttagtactgaaagctctgtgctcattctcctggaaaactgaaccgaggtctccaatcatgcatgtatacaaaaggaaaagcgaaggaattcaacataggaagatctcaggcactttatcaggagaaaacaacaaacaa
>CRlnc16661_1	
ttagaattcctgtaaagagagaaaaaagttacatgcctgcaagtgcccaacaacccgtatatattaattaactacataatttgagagcacaaacaattaggctctcgtacagagttcaacataattacatggatacacgacttcagatttcatataactttgactaagataaaactctactccttgatgactaaaataaaagcaagggagaggcatatactatataagaaagccagactataaggcttacacaagaaagatacatactacactaagtatagcagaaggcaaatacaaattgcatattttagatagcatttaataagtctattaagcatgcgaaattccgaagaaaattaagcaaaagtctaaccacggttgggaattgcttttcttatactatgatccacgaccaacataccaccgtagagttgagctgcctggttgcaatctataacgggctctatcaccgtgataatttgaggaccgcggtaaatataagcagcaggctgatgaaaatcatgtggttgaggaggctgctgatgcctgtttccagacttcttcggccggcggttgaggtccaactcctccaagagagcaaagccctccttgccaaccttggcaaggcggttgtag
>CRlnc16703_5	
ggaagaaaatttggatgatttagatgaatcctctggaaatgagggcaataaacctgctacaaaaggacattttgaggcggtcaacagcacctcatgtattgccacttcgtaatctttccatggtggaagaagacgaactccgaaagtggtgccgacatggtgtagtctcacatggtggaggaagatggtggatgaagcgttttggtggagatgaatatccaaaaagtaaacaccttttgtgctatgttgattaggactgtcttacttacttataagagtaataatatcataaaacctcccagagaagtgcttatcaaaaacacccatgggagctttggatcagcccaaaaacttcaggaggctgtaactttgcgctcagacgtaagaacggggcaaactttttcttaaaacggggtggaattgtgcgagaatcacatcgggaagttccaatgaagtttgacagctgttaatagggcttaaagagcctgttttgatgcttgattt
>CRlnc16723_1	
tttctttcttctctttccggtgatgacaacaagctgaataagagaagagacgttgacaaagagacgaagcgacctcactatctcttcttcttcgtccaggaagagacgaccataacttcacaatagagttgcttcgccatcgcatcagaatcgcatcctcgttagacgcttcatcgtggtctaacatcgagagagacagagggggaagagaggccacaaaactgcacaccatcacttcgatgatagatgttgggctgcatggctactcaatcttgggtagagggacgattggagacagagggaggaggtcaccgacataagggcaatagatggaaactatttggggttgaaatgaaagttttaaaagtttgggaggcgattgaagagaaaattttaaaatgtatggaacctagggttgggtgggggaaatggtcattttttaattttggataggaaaaatttttagtttttttaaaattaaagggggaacaaaatacatttttcattttttaaatatttttttaaaataacttttttattcttaactttaacaatgaattttagtagaagggtgaatatttaaatttttgaaaattgatggatgaaactttaaactgtcattaaaccttgggttggaataactcttttggcctaatataaatttaaattctatgccagctcttggtcggtgtcctgtcagtttaggttagacatttcagatacaggccaagttggcttattatataaataaatatgcataaataatagtgtagatcataaacaccatttgctcattttgccgcagttttttatctattaatttggaactcagac
>CRlnc16723_5	
tttctttcttctctttccggtgatgacaacaagctgaataagagaagagacgttgacaaagagacgaagcgacctcactatctcttcttcttcgtccaggaagagacgaccataacttcacaatagagttgcttcgccatcgcatcagaatcgcatcctcgttagacgcttcatcgtggtctaacatcgagagagacagagggggaagagaggccacaaaactgcacaccatcacttcgatgatagatgttgggctgcatggctactcaatcttgggtagagggacgattggagacagagggaggaggtcaccgacataagggcaatagatggaaactatttggggttgaaatgaaagttttaaaagtttgggaggcgattgaagagaaaattttaaaatgtatggaacctagggttgggtgggggaaatggtcattttttaattttggataggaaaaatttttagtttttttaaaattaaagggggaacaaaatacatttttcattttttaaatatttttttaaaataacttttttattcttaactttaacaatgaattttagtagaagggtgaatatttaaatttttgaaaattgatggatgaaactttaaactgtcattaaaccttgggttggaataactcttttggcctaatataaatttaaattctatgccagctcttggtcggtgtcctgtcagattccccaacccccaagt
>CRlnc16801_1	
ggcaggcttatggtgagttatagatgctcagtggattgtccatcaaggtgttccctcgcttgggaaccaggggcaggcttatggtggaagggctccctgggaaggggtgagggagaggtgtaaaagagaatgggcaatgtttcaggatagactgacaagcgcggagaaagaataccttgatgcaatgggggttgattcttctaatctaacacaagacaatcaaaaaagtatcatgaactgaacactcttttaacttttctcctcacattcttagtgatatttattagtttttttttgttcaacttttcatccatccaagtatcacttcatcgcttagtcttagggtttttgtttttgttttttttctttttctttttttgaactgctaattaagaatcgccattccttattatagtaaattacatcaattattgtcaaaaaagatt
>CRlnc16810_1	
cagctatactatgtggacagcaaagaaaaaaaaaatatgcgtgtaagagagaattatactttgtatggtgactgcaagtactatcatatgtagtctagatcgatcaatgagaaagagagagaaacaaattagtaaatattttatgaaagtcatttgcattagaattatgcatacaagcctgtgtggctgataaagagttgagaaagatgtacgatcagaaaatagaaatgtcatgacactcatacatgcataaatcataatgagtgaatcatatctgtatagtaaggaaatgaataaatgtgtgaaaggaaagaattctgatatgtgttaatacgtgtccgtgtcaataatttgatatatgaatagcccagacacgctgagtatgaaagagattaatactggtatgaaatactttaagtgtttagtatgattttcttactgagccatagtcgctcactgcatt
>CRlnc16866_1	
ctgacacgtgcaaacacgcagaaggaaattactaccatctcctataaattcaccgtgaacacaaaattcagttttgtgtaaaatcaagaaactagaataatctacctcgcttttattaggaaaccctaactctagttttgctatttcaacagtcttcgattttgatttttgctcttatctgttcttgatttcgcggcttcaaatcttgaagacagttcaacacaactttgtggttgtatcaaagttttgcgttttgctggaaaagtcattgtattgatcgtggatattacttcttcgatcgctaattaatcagtttatgaagattttggtcggcggcgattcttttaattgaaatatagtattttggggtttcgacatctttctgttcaatctgccatcatttcattaaatcgattaaatcgactgcgaatttgtcgtttcctgtacgcgagaaagaggtttcctcggataatctgagattttgaaggcttcggtatcttattgaagaaagtattaatttttctttgagcaacgcgtgaagaagactcagcgggatcggttgcgcgaatcgattggttcgatctttcatttgttattttgaagaaaatcagaaaagattatcaaaagagagagttttgcttttgtactttgtcatatattttttgtttgttcgagttttgacttcagttgaatatcaggcccttctaattttaaggcctttgattaaaaaaaaaaa
>CRlnc16869_3	
atggaagcttcttctaaaacgggcctccattgctgacgcctctcgaaactagtactaaaatcaacatccttacctttatcagtatcccaatcctggctcgcagccatcatctctgctgtttcatcaacaccctttttggatttgccactgttctctgctgcagccatcgattagattagcactgatcaaatcctgactacccgctcgctctcttaacacccttaaagaatctatagacaaaaaaattggcaaataaaggccaaaagatggtaaaaagaagaaacaagacggatgtatagaatctgggtatgataacaaaatctaatcggaataagaatcggatacgaaaacaccgaaatttggagccaacatggaaggagagagggagagagcgagcgtcaaagatgcttgaaacaaatcctattgtgtgtatgtatgtttgtagttaaaatggtgaattaaaagcagagaagtgaaggtttataagagaa
>CRlnc1689_1	
aaagaagaaaagaaacaatgaagtgaactcgaacttcatgtggagttgtttgacacaggatatctgaaactgaatgcggtaacaaaaaggaacaatatggaggcctaaaattcttggtacaccacagagcagcattgacacctgtcatcaaataatgagttgacaagtcaactcagcttaaacattggagctgaaactaaaaagtttctctaatagcatttgcttaggaatgtacgaaatgaagtttcagatccagcatttgaggttg
>CRlnc169_1	
ctgctgcttatgtaactgtcaaggtacgtaagttaggatcttcttgattaatatctctgagttctgaacatgttggttatctactgagtaacttgcaaagctttctgacctcaaaacctaattagacctaaacttgactgttacaatcattatattgactatatttcaggaaaatattccttactttatacagagaggaacatgtacatgttattagaaagttgctataacattcatatgtcaaaaaactttcataaagtgagagaagcaagactattgtggatccacttgaattgtggtttcttgaaatttgttctattattctaaattgcctacatgcaggaagctgattcttttgttaagaaactatactgaaaactcaaataattcggtaattttttcttctctttttttgatatccatgaatgaagttcttttatctgttttgtttgggttgcattgcaagtgtcctcagtataaacagtcaggatcctgatctgctgtgtgatatgtttgggtacggggggatgattagcatgtagctaccaaaataattttttttttgcaattgttatggaactttagcacttttgactaagtcacctgtttgttgtacaggccggaatagctcttggagag
>CRlnc16909_1	
tttcccttcaccagctccttgacctgcagcagaagattctgcattttcgctggagacattcttctttctcctagacctctgagttgggtcctcatcagtagcgtgaaaattcgctcgagaacgacccatatctctctgaagttgaaaaagatcacgaagaacagctgcttgcacacaagtaaacgtatgtaatactgaatatctttgattgcaatgacaataacaagcaacagactggtatttatagggcagaaagagagagaaaaaaccctaaaaatttatcaacaacattgaaactttaattatcttctaaa
>CRlnc16909_2	
ctctcatgtattgttatttttcttaaattttgttcaaagttttgttcttgagttagtcttattataaaggctcataattagaaaaattttgcctctgaaagcagagccttttcttccatttccagccgatttctggcaaattaccgggagaccacatccttaattagcttcctcttcctttgatcttaaaaaataaagcctcacttcatctccatctccggatgattttgctgcatgttgatggacatttcagtttactatctcacttactctctttattctgcaaatctttcacacagccctgaaaattcattttgtagtggttgtatgactgtattaagctcattcttcaagcaatatttccagttcacctctttcagactttgcatacttaagccttgtctagagaatgtcttcattttggagcattcatacacatttaatcttttttaaacagaaggaacatgagctgcaatgcctcacaatctatgcagaggcttcattctggaagttccaccggaggactcaggactatttgtaatcataaagaacaatgcattactttcaaactaaaatttcagcccaaaaaatttgttcagagactggccagaatgctgaaattgatgcttgaggaaggagaattgtcatttaagaagctctatattagatttttacatacttggatatgaaacatggtgatctgcttttcaactctacaaacgaaatatttgttcattacacatgaatataaaagaaatattcctagctttctgcacaactaagcagcggtgaagaaaatgaagaacaaccgaaaaacagaaggcttcaaaaaggaaccagacaacaagagaaagatacattgagtccttgctgaaacacctttcctctgtttggctcataactgactctagaagcagcatttcatcatc
>CRlnc16909_3	
ctctcatgtattgttatttttcttaaattttgttcaaagttttgttcttgagttagtcttattataaaggctcataattagaaaaattttgcctctgaaagcagagccttttcttccatttccagccgatttctggcaaattaccgggagaccacatccttaattagcttcctcttcctttgatcttaaaaaataaagcctcacttcatctccatctccggatgattttgctgcatgttgatggacatttcagtttactatctcacttactctctttattctgcaaatctttcacacagccctgaaaattcattttgtagtggttgtatgactgtattaagctcattcttcaagcaatatttccagttcacctctttcagactttgcatacttaagccttgtctagagaatgtcttcattttggagcattcatacacatttaatcttttttaaacagaaggaacatgagctgcaatgcctcacaatctatgcagaggcttcattctgaaagttccaccgagggctcagaactacctggcaactagaatatgacaaaaactacatcaatttcaatttttgatcaactcccattgtattgaaagtcatttagcaccaatttcgttgacatgttgaacagattgaggaataacttgacaatctcatctctagaagcagcatttcatcat
>CRlnc1692_1	
attattgattgccaacaatatttttctttctcctaaaaatacaaatataggattttagtaagtccagtcgcctaggtgctttctctctgataaaccaccccatccctcagagctcacaatttactctaaaatatttataactcaagcatgacaagcacaagttctctgccaatttatctacattttggatgaaataatttgaaatttttaaatccccgca
>CRlnc16940_1	
gcgatgcaggagaacattgttccagctggtgtggggttggtctttcagtcaacgtgagaaaaatgaacaaaatcgagagaaagaaggaaagcgggtggaaaacggaaacaaaaaaaaaaagacgtagacttggaatatcgaagtggttgagggggttgcatatgtaaatttctttttgtggtggagaaggagagccaacaaccaaagtaaccaaccttcaaaattgaatcaattaattgtcatttggttactttatttagattaatactttatttattatcttaatagattaagatttaattgtgagattagtatatgatataaatgttattgcatatttgtctgtgtcgctgagtattcaagtgatgctatgattgccataaaatttgagtagttgagagctgaatataggcgggatgtgggtcatggaggtagggtttaatttgaatagaatcaagtttagagcaagggtggatttgaatctgagttaattttgatttaaagaattgacgtttgaacttaattcagattggaatgtagttgaacacgagttgaaatcggcaaatttaattatatgggtgatttgaaccctcctaagggacacagtgtaaaacaccaagagtcaaatctaatgcctaattatatttgccaccaagtgagcccactcaattt
>CRlnc171_1	
ttaatctcatccccagcttcatcctataatcaagaacagcaaattcatcaaacaggaaatggaattaaaaataaatggcataataatgcagttttttgcatcagaaccctttaagaaaaaaatgatttagtcattcataaactgattggataggcatgcatctcaaacaatgagatcatttaacatctgtctgattattaatcacataagtgataagcaaattcaagccaaatttaaattatgcattttctggtgcttggaccaaatagtgataatgccctatttcaatctgacagacaaaaaatcacacctcagtctagttgtggtgcaatgagggttatcaaccaattctgactaggccaaactaacacatgctactcacacacagggaactaatgattgagacatagcaggagaacatacagggatatcggaagtccaaagtg
>CRlnc1712_1	
aattcaccttcaacaaggccaagctaattcaattaattcactctctttagctcagattctcatatttccagcacacattaaaacaataacacaaattccaaactccacaaattttgttcttttctcaccccttctcttaccatttcgcagcaaccaaacaacggctaactcaatacaataaaaattccccaaaaattttaaaaaaaaaagaaaatgaaaaaaacctaaagaatctcttttgttatcttcgatcaacgatcaccatatattcaacaaaataaaaaaccctagagttgactgagaaccaacttatgcgactcaccagaaagaaaaaacagagccacag
>CRlnc1712_2	
aattcaccttcaacaaggccaagctgcaataaaaagaaaacatttccacaaaggaaatcaacaaaagaatcttaattttgtcaaactaatccctaatcctctaattgattccaacaaatttcaagcagattaaagtttcaaacccaaatttaatatgaaagttcgcctatagaactagttgacagtcataaactgattattttcatcaatttgcaagacaaaaataaattacaaaactgctttcaaatcatctgacgtaaaaagaaattcaaaagaatgtacctaattcaattaattcactctctttagctcagattctcatatttccagcacacattaaaacaataacacaaattccaaactccacaaattttgttcttttctcaccccttctcttaccatttcgcagcaaccaaacaacggctaactcaatacaataaaaattccccaaaaattttaaaaaaaaaagaaaatgaaaaaaacctaaagaatctcttttgttatcttcgatcaacgatcaccatatattcaacaaaataaaaaaccctagagttgactgagaaccaacttatgcgactcaccagaaagaaaaaacagagccacag
>CRlnc17179_1	
tggtgatggtgatggtgatgttgatcttcgggaaaagaattaagcacagttgggagatgaagaaagaagttgttaccagcaataggatctaaatcaagagagagtccactgctgcctttggccatgaatcagcaactgtttgtagagaaagaggaggagaaatgaaacaaatctttgagaaggtgcaatagactcggcaatagaaagggagtttgagacttttggaagaagaccaaacagaaacactagtagtagtaatt
>CRlnc17197_2	
aggaaataagttctgggaggttgtcatattggatgctggcatgtgtactgattacattttaccttgcaattgatgggctatatattatgagcattttatttcttctcatgtatccttttggaacccgcaattaattttaactttttttttctcagttgtttgtactgatttattatttgccccattttttgcaattgggtcaaataccttgtttacccataaatgatcgatcatttctcataaaagccctttattgattgatattttgagtgccatgtagtattttcttatatttcttgattatgtgtaaggctgcactagatgcttaagacgtttggacgttcataaatattggcaaatgaaaattacagtagtctactttctttctgttctgttga
>CRlnc1722_1	
ataccactgctgccattggaaaggtactcagatattcttttgaaataatatttgacgtgaaggtactgatattttctctttttaggatcttgtgggtgctaattcgaaatctgcttaccagcagccttattattaatattgattagttttgcaaaattttgtgtactcatgtgaacttttagtagtccctgcaaaatgccttttttggtactccaaaaatggctatttctctccttgtaagttttaccaagatcagtgaagttgctgaccactttttatttggttctcttttgtgcttgtttctgataccttttggtaatgtaatttgattttgaaacctaatgtatatttctggtaccatgtttaacacattatctagcataattcaattcctggcttca
>CRlnc1728_1	
ataacattcaatgtaaaaacatgatgattgattaataatagattagattaagatgatattctttgggatagaataatggtggatgagaactaagaagtttatatatccatataagattctttaatggaccattcatgcatgtaaaagtttaattttttattcatgggtccactaaatcatattagattgtttcagattttaatcaattcaatccattttttgctttgataaatagttaggtgtttgtgattttttattgattcttggaaatgtgctgttatgaatttgtgagcctacaattagttcaccatttctttatttatgcagatccgattgtgttttgtctagtgtttgat
>CRlnc1730_1	
gttattggaaacagaaccctgatcaatattaacagattcagggaaggaatcaatggtacttccttgcccttgcatcagggctgatgtattcccaccaaaaaaaatgtataagatattaaaaattattccaaatttcgatcacaaataatgggtcaacttatacaattctcaaccaaacaacacacgaaagatatgcataaactcaaaatggtagctgaaaaacgggaaagaagagagcaaagtcaacatagttatataataaaggaaggaaggaatagtctaaaccaaaaggataatgaaggttaattaaaggaagatcttgcagtttctaccccccacttgcagtcatagttgtagggcaacactgcccagatttaatggatgggatccaatctcattttgtgcattagttccacaagaaaccctagccagatagctgagagtgaggatcgatgaaatcaaaaaatgagattaaaaaaatgataattaagaggaagaagagcggtagttgagagaatcagaaatcaacaaggcattaattaatttggattttgattcttttttggggttgagtcgggttggtcctctctctctgattgtgggtattggtgttgggtttcggttacttagattgtcgattgtttgcagggaaagagaagagaaggacaggtaatttaaaaagagaagaggacaagaagaaacgcaggtaagacatggat
>CRlnc1734_1	
ccgaaaacaaaatcgtaatggattgtgtgtctaaagtggactagactattggactaagatattacaaatgatatcaaaatcatatcgcttatagagtttaagataaaattggttaatatgatatataatttgcacattaatacacattgtataatgaaatctctttatatatatctattttaaaatttgaagagtctatattacaggtaaacaagattctccatgagg
>CRlnc1737_1	
tatggtctgtaatcttcccttctccggattcactttcgtgtcaaatccgccattaatgtcattctgatgttataattaaccaaataaattttatattatgaagaaacggataaaaactacaaattaatgtcatccttccaagatcgaaacaaattcatgttaatataatagtagatgcatattaagaaaagaagtcccatgaaatcaaatagaaatt
>CRlnc17375_2	
atattcatggtcaacgaccttgaaacaaacacatataagatcaaaatttaataactcttaactaaatatattcatcaacaaaacaatgcactcaaataaaatagattatgaattaaatagagaaaattctatcaaatagagaaaaagtttaaccaaccacagttcctgtttgagttccctccaagaaaaagaaaaattctgactgtaaaaagccaccaataagtatgtcaagtcgtgtttcgcctttttatattctcttcaatctcttgaaagattgacatttggtagctcaaaaccacaatttccccatcaccaaccacaaaaaattatcttttgaatgtaaattataaataaaacacaggagaacaaaagtaaacctaagaaagcgacccaattcccaccaatatcagaccaataacaatgactcagaaacttaaaaagaaaaattttaaatcaaataaataaaagaaataaactttttgaataaaaacgaaagttaaaaaaaaaaaaaaaactaaaaagactcatttcaggcttcaattttgtgatctcttggaaggaagttaaagaccaggctgcttgttggtccttactggtttgatttcatggggatttgcttgagtgctcaaattaaagctgaga
>CRlnc17397_2	
attttatttggatgttgtaggctttgaggcctatgctattttggtttggctattatttagatattacatttctaaaaaaatagttatgggtgtgatgcgatcttacatttgttaagatgtcaattaaagacggaaacatggctctggaggaaaaatgctcaaaatttatctgtgagattcgttgcagtccttcatggttgtgaattaagaaagctcatgttataaatattttttatactcattttttaagatagaaatggttaactcaattaataagattattaaggttttaagtgtaaaaaaa
>CRlnc17413_1	
ggctttgattcggccgtcttctcatcagcaaagacgccgagccgctttccagcctcggccaagccgcttatctatcatgtccaatgctgaggatgatttatgatcaaatatcaaactactggacttggactttaattagttttgtttgtgtgtgtatatatgcatatatagaaatattatataaaatcaagccatttattttgaggcgcttggacagtaaatcaaatcttaaattttgatattctaaaaccaaaaatcaaattacaattgaagatcagcttcagtccgtttcacaacttttatattttctctatgtacatttgcgttctctgattttgccgtttggtttgatgtttgtcgtttatcctcttgtagggcgtttcggaatttatacatatcgtgaatggcgtcgtttctgttcggtgttcgttggatccatctcttgtagcctgctggtttgtgttctctttaaagatttcttcttcctagagcattttgttccgcttttatgtttggatttttttgctttgcaggtatggtgtttgttcatatttcaaagcagcctggccttacttattccttctgaatttattgcctttcgggattgtagaaggagtacctaaaataaacccactgtgtattaaatagtatagaaaaatacagtgagatagaatggttgtggcaaaatttggtctgctggacgggcgtcctcggaaaagaatgatgatcatcatgtaaatgatgacttagtcaaccagaaattttttgacaggcagctaatcatttaccgtctacctacatgaaactgaattactcattgagaatttgtttggggtggattaaaaatacaaatgcctttgatcaacagaatgtgaaggtgaaggtgaaggtgaagctgaatggaaggcagctatacgagaatcagatattaattctgaaaaacaagtagtgtagttgtagttgaggattggttctgtccctatcttatcaaaaagagagtggccccataccttatctagacgaatttcgttactgcctagaaaaacaatcccgggaggataaggttgtgaaaacgaagggtgattgctttttgatttttcgggtattgtcattgtcgagggaatagaaatttgaattttatttcctgtaaagccattaaaacggttatacagtggaaaatggaaaacaaataaattcagcaactagtaggcttaattttgcagaaaattttattgggtccctagaaagaaaaaaagtgtcttaaatgttgagagccagcccacatgaaagagaagcaataatagaaggataacaggttgaggaatggggagagctcttctcatcaagcctaaaaactatcggctaccttcaaggggccatgctatgcaggtaattttaagtacaacggaaaaatactaattccttagtcagagggaaaaaagaatctgaatgtaatgatggttgggtaagagaatttgtaagtttggtcgaagtgggtccttgtagttcgatcggatggatttaaacttagttgatgatgcatcagccacatggaatgatgatgaaattgattctgtttcattgttaattttctttagaggataaggatag
>CRlnc17413_2	
ggctttgattcggccgtcttctcatcagcaaagacgccgagccgctttccagcctcggccaagccgcttatctatcatgtccaatgctgaggatgatttatgatcaaatatcaaactactggacttggactttaattagttttgtttgtgtgtgtatatatgcatatatagaaatattatataaaatcaagccatttattttgaggcgcttggacagtaaatcaaatcttaaattttgatattctaaaaccaaaaatcaaattacaattgaagatcagcttcagtccgtttcacaacttttatattttctctatgtacatttgcgttctctgattttgccgtttggtttgatgtttgtcgtttatcctcttgtagggcgtttcggaatttatacatatcgtgaatggcgtcgtttctgttcggtgttcgttggatccatctcttgtagcctgctggtatggtgtttgttcatatttcaaagcagcctggccttacttattccttctgaatttattgcctttcgggattgtagaaggagtacctaaaataaacccactgtgtattaaatagtatagaaaaatacagtgagatagaatggttgtggcaaaatttggtctgctggacgggcgtcctcggaaaagaatgatgatcatcatgtaaatgatgacttagtcaaccagaaattttttgacaggcagctaatcatttaccgtctacctacatgaaactgaattactcattgagaatttgtttggggtggattaaaaatacaaatgcctttgatcaacagaatgtgaaggtgaaggtgaaggtgaagctgaatggaaggcagctatacgagaatcagatattaattctgaaaaacaagtagtgtagttgtagttgaggattggttctgtccctatcttatcaaaaagagagtggccccataccttatctagacgaatttcgttactgcctagaaaaacaatcccgggaggataaggttgtgaaaacgaagggtgattgctttttgatttttcgggtattgtcattgtcgagggaatagaaatttgaattttatttcctgtaaagccattaaaacggttatacagtggaaaatggaaaacaaataaattcagcaactagtaggcttaattttgcagaaaattttattgggtccctagaaagaaaaaaagtgtcttaaatgttgagagccagcccacatgaaagagaagcaataatagaaggataacaggttgaggaatggggagagctcttctcatcaagcctaaaaactatcggctaccttcaaggggccatgctatgcaggtaattttaagtacaacggaaaaatactaattccttagtcagagggaaaaaagaatctgaatgtaatgatggttgggtaagagaatttgtaagtttggtcgaagtgggtccttgtagttcgatcggatggatttaaacttagttgatgatgcatcagccacatggaatgatgatgaaattgattctgtttcattgttaattttctttagaggataaggatag
>CRlnc1742_1	
ctccaaataatccagaattcaggtgcttctattacctctttttaattttaatttcccacaaatatcagacctatgtttgccttctggcatgatatgcttctataggtaaacaaaacaatgcattcataaagtgaagcacgcaaaatcatgtcgttgcaccacaacctttagcaatgatggaaaattgtgtggactggtgtcactgtttcaggatggagtagttgaaacaggcaaatggagatgaagtggctttcgtccatctgttacgtgctgaaaatgatgtcaggattctggagtctttgccttgtcttc
>CRlnc17437_3	
actacgaattcagtttatgactcgaattcaatcaaaccaaacattagttgctacaaatttaatctgcaagggtacacaacttaatcttcaagcaaaatgttacaaattcaagtctaatatatacacagaacggagaatgtcaaccacattaattaactcacattacaaattcaacaacacataacatcttcatctcttaacaactcgccatcttctttcttatgtccccaaacattctggcgcaaccaccaaacgttgaagatgaaaatttgaacatttatggtgcaccaaccgaaatcgtggttagctgaaggagacagatcaagatgaagaccgaagggagagactgatgaagaaaagaaaagaaagagaaaaacttttatagactagaacaaaatatctgaaggaaaaaaaataaagatgaagactagagagggagcaactgatgaagaaaagaaaagtaaagaaagatcaagaagaataaaggggtgaagaaaccgaaaaaacaaatgcctt
>CRlnc17489_1	
tccatctccatgttccaggtacctttgtcaggacccaggacagaataatttttccttgttcgcgaagaaagagaaaagctgccaaggctggaacgtgagaaactgcagcaaagtaaaacttaagaattggaggcgtaagatataaaaaagaatgcagagcaaaccaaccaagtgacaattgtaaagaataaacaaatatcttacgaaatgcaagccttagataacattacccaaaatggaggcagtcagcaccagagaaccagtattatcaaacagtcaacacaattgataatgtgatcaataattctccacaccatgaatctgttaacctataaaagaaacactagcaacactcaattcctaactctcttttcactctccctctcctcttaacacatatattaaagacaatcaataactcttaatctagtaccaacttgcaactttcttagcctcttgtacatgtgtcaaaaggaaaataagagtgaaaaaaaagaattaagagagtattgcaagaatttctcactctaagatccaagtagaatgtgattgcctcacttctttaagaggctagtgaacattgcttctacaacaaagcataagtattggtttttaaagctaagatctctttttcttttgcttcaaaccaaactgctctttcttgctctgcttctctattcaaggagacaaccaaaattttaaaggctaagcaaatagcaccttagtgaaactatttatagaagaaaagcttgcaaaatcactttgcatgtcaattttctttttctcatgaatcaaagcttacacttgcccattagccagtattttagtaacttaacttaatgaaaaatcctaaacatgcacatgctatttacatcacaatgctattatcatctacaatatgctagaaaacatgagagaatccttcaattatgtgtcttaggagtgttcttaaaatgcaaacccgaaagtttatcttggtacagcctcttcaaaactgcaacatagaaaactttgacacaagctgatatatataatgcacatagatataacacaaattttccagcaagaatgttcacattgaatagaataacaatcctgctaaaattcagtatcttacaaaaccaattgaaattcattaacaaagcagacaaccggttcattgataagggaaaaaatgcacaaaggaaaacattatacctatacattagtttcagcataaaatgatttattaattaataatttattgaacacctttcacaattctagtattcaatgatatattccacctggagctgcatgataatttgaatcaagtagaattaggtcaatgaattttagtacctatctcatttaagttagaaaatatctgcaaatccccaaactttacatgtaaagttattttaccatagccttcttcaacacacccactttttttccacaaaaaggtaatgttcagtttatcaaaaagaacaaaacttcttttaatttccccaatctgtagctaaatctcatttactcagcttttcacaaattttatttttatagactagcacgtaatatccaaatactggttagcacaatcacagccaacctaatttcaattaaatttccaccacaaaaaaaaaaaaaaaaaaaaa
>CRlnc17489_2	
tccatctccatgttccaggtacctgtccagacaataagtgaaaatgtgcgaaaatgcagcacatctatgatggccaaaaattgcttaaaagactaaaatgtactcaaatcaaaacctcaaccagctaggccctctctcaaccataagagcatcaaacataaaggattttcatctaaaaatttaaactcagaagttaaacattcaactaggaggcagagcaaatttgttcatgtaattaacttagtcaatataagatctcaaaactgccaatattatattttatgttgagacacttgttcattaattttatagcgaatttgtggacatacagcaggtgaggcaaaatttttttatataatccatttataaataagtggtataccactaatttatgcaattcactccctagcacatagaaacatagaaaccaaactatgaaatctatttttatgcctgaaagtgacgaattccatgcttatttatttatttccagatagcttttcaaccaaacaagattaaaaaagcaaccaaaaaaaaaatttaaaaacatgacacttatgcagtggaccaacaaagtgtgacctttgtcaggacccaggacagaataatttttccttgttcgcgaagaaagagaaaagctgccaaggctggaacgtgagaaactgcagcaaagtaaaacttaagaattggaggcgtaagatataaaaaagaatgcagagcaaaccaaccaagtgacaattgtaaagaataaacaaatatcttacgaaatgcaagccttagataacattacccaaaatggaggcagtcagcaccagagaaccagtattatcaaacagtcaacacaattgataatgtgatcaataattctccacaccatgaatctgttaacctataaaagaaacactagcaacactcaattcctaactctcttttcactctccctctcctcttaacacatatattaaagacaatcaataactcttaatctagtaccaacttgcaactttcttagcctcttgtacatgtgtcaaaaggaaaataagagtgaaaaaaaagaattaagagagtattgcaagaatttctcactctaagatccaagtagaatgtgattgcctcacttctttaagaggctagtgaacattgcttctacaacaaagcataagtattggtttttaaagctaagatctctttttcttttgcttcaaaccaaactgctctttcttgctctgcttctctattcaaggagacaaccaaaattttaaaggctaagcaaatagcaccttagtgaaactatttatagaagaaaagcttgcaaaatcactttgcatgtcaattttctttttctcatgaatcaaagcttacacttgcccattagccagtattttagtaacttaacttaatgaaaaatcctaaacatgcacatgctatttacatcacaatgctattatcatctacaatatgctagaaaacatgagagaatccttcaattatgtgtcttaggagtgttcttaaaatgcaaacccgaaagtttatcttggtacagcctcttcaaaactgcaacatagaaaactttgacacaagctgatatatataatgcacatagatataacacaaattttccagcaagaatgttcacattgaatagaataacaatcctgctaaaattcagtatcttacaaaaccaattgaaattcattaacaaagcagacaaccggttcattgataagggaaaaaatgcacaaaggaaaacattatacctatacattagtttcagcataaaatgatttattaattaataatttattgaacacctttcacaattctagtattcaatgatatattccacctggagctgcatgataatttgaatcaagtagaattaggtcaatgaattttagtacctatctcatttaagttagaaaatatctgcaaatccccaaactttacatgtaaagttattttaccatagccttcttcaacacacccactttttttccacaaaaaggtaatgttcagtttatcaaaaagaacaaaacttcttttaatttccccaatctgtagctaaatctcatttactcagcttttcacaaattttatttttatagactagcacgtaatatccaaatactggttagcacaatcacagccaacctaatttcaattaaatttccaccacaaaaaaaaaaaaaaaaaaaaa
>CRlnc175_2	
ttatgacaaatttatcaaggcccaatgagatgggcgttccaggaagttctatttgattgctataggcgttaacaacatttataaccgtggggtctcgctgcacagcagagattcaggtccatggggatgaggcgacagcattttggctcatgtatactctgccctagatgtctaaacagaaacagaagacgcagatggatgatccatctacccattatggatagattggttagtcttaaccatcggtaatctagagtccggatcagcttcctatgaagagaagatttctattgtgaaatgggaaattagaggtggatctgcttggaatgaatcttcagctcggttttagtttgagattagcttatttgttcatctaatgaattatttatgttatcgacaacattgttcatccttttaacgacattatttatgtggttgttgacccgcg
>CRlnc1750_1	
aaaatgtgattgacaatatttgtgtcactaatgcaaagtaatatgttaaaatatgtccataggaaatgatgtttcattagttaaatttatgtaaattattttagatatgaaactctgaaaccaccctgttggagatcttagccaacctgccacatgtaagagttacctgaggatctaactcactcagaatctttacgggaaa
>CRlnc17556_2	
gactgtagcagatcagcgtaaatattagtggttgactggtagtgcttgattacctaatttggatggacagaaacagttcatatagatattttcgcgtgggactttacacaaaatagttaaaaggaacagtaaccgtcggattctctggttcatgatgtcatggacgctgtagattggagtaaggccagagtgggcagatggtcccaacattgagatgacgggagtattggctcaatctatagcgttgtcatggacggtgtagattggagtatagtgttgtatagacgaggatgtgaaaatcatgtgactaatttgtaggttaattattcagttaatattattatataatcgtgtttagcgctggttt
>CRlnc1762_1	
gataaaaaagagagttgaagaaggttcgcaatcaagacaaatttccagtgcttactggttgcgtgagttttgcactttagagaagaaaaagaaaagaaaagaaaaaacaaacaaacaaagaagcaactagagaatttttttgtactcacagctcttaacgtttgtttaatttaaactctatcgataataatgtcgcagtccaactgggaagccgataaaatgt
>CRlnc17631_2	
acactgaggaaaatgttgatttggggaggctgtgttgcaggcctggacattaaaatctgaggcagccgttgcattcaatcggtctgcattaggctgaaaattgaagatcatattttccctttaaattgattggttagtcaaaattactaccaaaataaattacctaaaagataactgagattatactgtgtttcgtatatatggtatagataaataattattatatttaattagcg
>CRlnc1764_1	
atttgctttatttattgatcattaatattcatttgtatgttttactgtaatgggaattcgttaatttatcttttcgcacctattctttcttggtgtctaatcgtttgttttttctgtatgcatgaatctactttatttgggtttagttgtgtgtttgtttagaaatgatagcgatttgtgactggtatgatggtgagtgtgaataatgttgtaaatgatattggacccgaaccatgaattgtggtatacttatggcctggctggatttgagcctagccgagcttgactcgaattcataatggccaatttgagattcagcttgtttgatctggctcatgtatgagggttgtcagtgagatggatggtgttgttagagtggaatttgagttaagctctagccaagctgaagcttttatcttgaatttggcttgaatcaaactgaacactgagttggctgagtggtttagtttctatttgagttgattcgtttgtgatcatttagttgtcaaatgggagtcttattattttgtgatggaaagcaactctattgatttttctagttgttcgttgttttgaagtcaatgattgatagtatttttttgcttttgtgcaatgttttatctagggcatctgtgttaattattattgtgtcgttatagtttggttttcctgtatgaggtgataacagtggttgatttgtgatatattatgcagaacatctactgcacaagcttg
>CRlnc1765_1	
gtgcttagctgacaactaattggatgtggggctgccgtcccattgccgggacttctgctatatgccagaatcaaccttagcacatttactgaacaaaatatatgacacggcagttagtctagccatagaattacacatacgcaacaatatctaaaatcatcctccctaatttcccatctggacttttcattcgttgcttcaatgtctgataatcaagaattccttaaacttcaaggtatagccctgcttccacaaggatgaatcacttgaaggtattttatgtaattgataaatgttgcttttgacaggaatttcttcaggcctccttttccttcacagccttcacatccaggcaattcccaagttagtccaagtccgaaactattgtca
>CRlnc1765_2	
gtgcttagctgacaactaattggatgtggggctgccgtcccattgccgggacttctgctatatgccagaatcaaccttagcacatttactgaacaaaatatatgacacggcagttagtctagccatagaattacacatacgcaacaatatctaaaatcatcctccctaatttcccatctggacttttcattcgttgcttcaatgtctgataatcaagaattccttaaacttcaaggtatagcccttgaaggtattttatgtaattgataaatgttgcttttgacaggaatttcttcaggcctccttttccttcacagccttcacatccaggcaattcccaagttagtccaagtccgaaactattgtca
>CRlnc1766_1	
gatcatgtttaagaggcagtctgcttcttgcatattacactcttatcaagggatgctcaagcacatgcaagcaatcagataagaatgtattaccataggtggtagttatggattgccaatgaaacatgaatgaagatgctaaacatgtgttaataaattgggtattgcagtttcctcaaactacttatagttcacacatgatttatcttgctttacagtaacatttgag
>CRlnc17672_1	
ctttaaggttattatttcccctgattttcatgacaactctaaattcattttagattgggatgaatattttctctctgactgtatttttttaatttaatttttaaaagaaatcacatttttatttgttcctgttaagctgtttggattatggctatcagtcaatctttattgtgaacactgcatggaatatctgaaactgaaattcttaagaattgttagaagcggaaatttgatgtggggattgaagttaaagacacgcgtctgctgattttggtgtcttttcttcctctaagaaagctttttttctgctttcaacatgtactcttatctgaagcaggg
>CRlnc17683_1	
acacccagatcccttagtatctgcaaacatgggcataaatagtcaacatcccaaaagttttataagatatattgagttttcattgctctaatgcattatggcaggctcagttgctgtattacagcgttaaaattaaaatattataaaggcgttataaaactatgcagagataagcttcatccccacaacctgatgtaaattttagaacatttgaaggttgcccgaaagaaagcagcagcccagaaaaaaaaaaaaaaaaaaaaa
>CRlnc1769_1	
gtttgaaataggtttaaatcatgtgcaacgtgaacactggcaatacaagtgtttgaaattctgaaaggaaagtagaacttaaaaacaaatacacaatactaagacaagatataaatttaaggcttcaaatgtctcagaaggagtatactaataggtcaattaccaaaggagtatttaaagtagatgccagctatatcatgctttttagaattcaaaaagataatctcactctccacaaacagaaagataccccattgagcaattaaaaacctttttcacgtgcgatatctacaatggtccaatatctctcttgtaaacagttaaccagggaaaaatgtaggaagggtttatagaaaggataacacgtgattaagattgaaactactaacatatctaagggtgacgagcctcaaaggaaaaggaaacccaacatcaggtacatagccatgcaagccatgagaatgcaaaccacttacccgatatgcacaccttgcaaatgcaatgcaaacaatatatccagccatgcacaccatgcaaatgcatacaagaagacccagccagtagctagaagagataagagctggagctggtcctgcagaagctatctgatcagttgctgatcttggggtgcaagagggcatggtgatagttacttcagttcaggagcactgcttatctttagaaggatatattgttgagcatgttttaagagccttctataaataagtccttgactattgttggatggcataaattcaattgtcttgaggccttatctccagccctaagaagagaagctagtaatttcagtattccgcttgtgctcattgatggttttccaacaaagggtgtatctataatagagattaaaaccttttaattacactcttcttgtggaagattctagtgaactcagagcatctcaagatctgaggcatcctcaaaacacagataaagaaataaacagatttaaagagccaatgcacattgatgatttgccatttttgtaaattacctcaaacaactagatgtattgtaaacttttcttctcaaagccacacagtgggaatgattaagtgtttactctactttccttatattgaccaagtcctttagtgcctctaaagatgagagagaaaaggctccactgaagttcatttgagcctggataatagccccataaccttcccatatgcaatgcttcaactgctgagtaacatgaaccaaaaactttcaaaaatg
>CRlnc1772_1	
tattgaacaaacttgtgttaatatcctaaaatagtagatttagcttataacagtagaacttttaaatctacctttgtttgacttttccagtccgaatggtagttaatactagaattgcagttttagactttcagttggaaaacacgtgggtttttattccaaccttcttacagctcaccaggagaaagacttttaatttatgatgaataccatcgatgcccttcatgtttgttgaattaaatacggtccataattttggggtattttacgactcccccttg
>CRlnc17772_1	
gtgtttagctcttcgcgccctactccccggcgcaatgctgaacctgtttctcatcatcgttctccacttcactcgaagcaccgtgtcaaaacatgagctggaatttgaatcacacctgaagatcaacaatacagaattcaaacttctacattgacacaaaagcatgtgtgccttattagaagttgatactttatcaaccttcaattttttccgttgtttatttggattacactaaatttacatggcagaaatgtatgagtagaaaaaaattgttgtctgatataaatgtgaatgttttggagataactttaccggtcaaaatatctgctttatttattgtgtaatggcatagagaaaaaaatgtagaaaacaatgtatgaagaaatgctatgtatacttataataaatactaaattagagatcattgatgatgagtcatcatttaattgggcg
>CRlnc1779_1	
ggtgacattgtcagagctctggttgtatcctctgtgattttaagtcctacttgtaattgtgacaacatcattttcatctactggtgatactagttgatggggcagattgacaataataaatcttttgtaataatcgttttcttgtttcatttaagctttagttggcggagtagggattctgatacttatttgagagataataaatgattattcaaacagctaattatgcttgagatgaaaaaattgaccaacccatagttgtagcatagttatgtatgcttacaatcatgaa
>CRlnc17790_7	
gtgttaagttggaacagcatttctgtatttaatgactgaagtttgagacactagtttaggcatattgaaaccagacatcaaattatctcacagaacttcatgctggaagtagttgacagacttggatataacctattcctgtactcctggaagcatttcgtgttgtgaaagagaggaaaaatggcgttaggggagtagttgaaggaactcagttaatgctgaagaaaatactcgaggggtaaagcaagggtggaaaactttattgaagcacttgtaaaacaaacaacaaattgacctgacgaaacaagagctgaatgttttggttttcacattttcttgtgcttttcaatcaaaagatcatgaaatcatgatcaactgagacgattaattcgatcataatgcaacaagagcactagacagtgaaatctaatcaatgagagtgctgactttttaccttacaacagatgtggaagagaggagggataaatgtaggggattgtttagtcgaatgaattgatgactcatttagatggggcaggaaatatctcgtgcatgaatctgtacttttggaagtccagcatttcgcattatggaagagaggaggaagg
>CRlnc17798_1	
cgtactgttattgttgataacaatccgttcagtttcttgttgcaaccactgaatggaatcccatgcattccatttacagctggacaaccacacgacacgcagcttctgagtgtcctgcttccacttctcaagcaactctctctacagaaagacgtgagacctgtgctctatgaaaaattccacatgcctgaatggtttcaaaagcagggaatcccttcttctagatttgtaggataaagactttacgaaggccgccaatcttcttgtacaattcctttcagaaattttatggtagcagcatctcatcataggactcgatgacttcttgtatgacattaatctgcataccgaaggcaataacagaagcagagagttcatagttacacaaaaaattatctgctgcctctgtgaaataggtataccattaatgtatctaaatttgttaagctactgattcttatgtaacttgttcatatgatttctctgtcagatatttctgcgtatctttcagaattttgtaaatttgttttggatcaatatttacttgcaggtcattaatatctcactatcttgccttaagtagtatcaaattttcaagattcgtcatcgtctactttctgcctcaatgtttcttcttccttcctatcttagcttttgatatttcagatttttcatttagtattgagttcttaccaaactttaagcctgctgagtggatcaatcttactctgcaccatcgactttgatacttgtatgaattcaacatgcagtggcccagccatgaaggctgatcagattcatccaatttcacagcctgagatgttcaagttgcattcctggaatagttagcttttttcatggtgcaattgagtttctgggcattgccatcgccaatggccggttgtgggacgcagggaaaggccattctaaatattcacattgcctgtaaatggacctttacagtgcctgtcccaaatgacaagcaaaattaaggctattaaaatacgcatcttcagggacaaaagcaaattaattgggcttttgagctgaagggctttttgggtaattgtcccgataaatgtttttagatattgatcatctgaaacattttgatttcaacttattaatgccacattgatatgatactgttaatattaaaaaaaaa
>CRlnc17798_3	
cgtactgttattgttgataacaatccgttcagtttcttgttgcaaccactgaatggaatcccatgcattccatttacagctggacaaccacacgacacgcaggtaactatatatgcattgttctaatatcaatttaattcattaatgtttgcttgagcatttcctcgccgtttttctgcctgcattttgtgttgttcagcttctgagtgtcctgcttccacttctcaagcaactctctctacagaaagacgtgagacctgtgctctatgaaaaattccacatgcctgaatggtttcaaaagcagggaatcccttcttctagatttgtaggataaagactttacgaaggccgccaatcttcttgtacaattcctttcagaaattttatggtagcagcatctcatcataggactcgatgacttcttgtatgacattaatctgcataccgaaggcaataacagaagcagagagttcatagttacacaaaaaattatctgctgcctctgtgaaataggtataccattaatgtatctaaatttgttaagctactgattcttatgtaacttgttcatatgatttctctgtcagatatttctgcgtatctttcagaattttgtaaatttgttttggatcaatatttacttgcaggtcattaatatctcactatcttgccttaagtagtatcaaattttcaagattcgtcatcgtctactttctgcctcaatgtttcttcttccttcctatcttagcttttgatatttcagatttttcatttagtattgagttcttaccaaactttaagcctgctgagtggatcaatcttactctgcaccatcgactttgatacttgtatgaattcaacatgcagtggcccagccatgaaggctgatcagattcatccaatttcacagcctgagatgttcaagttgcattcctggaatagttagcttttttcatggtgcaattgagtttctgggcattgccatcgccaatggccggttgtgggacgcagggaaaggccattctaaatattcacattgcctgtaaatggacctttacagtgcctgtcccaaatgacaagcaaaattaaggctattaaaatacgcatcttcagggacaaaagcaaattaattgggcttttgagctgaagggctttttgggtaattgtcccgataaatgtttttagatattgatcatctgaaacattttgatttcaacttattaatgccacattgatatgatactgttaatattaaaaaaaaa
>CRlnc1785_1	
caattcggctctctgcatgcatatctgaaggcatatacagaagaaattagtatagattaactagttcacttatttgttctacattttctttcaataagaccataacagaggcaacactttggtccattttgttaaacagaggaatcaacagcttttcatttcctttgccataaagttacacgtttccccatttgaaacccataaagcattatagtataatatataatatgtatagtttcaaattttcaaatacgcctcaacctctcttagaaattagttaagtgctcatacggtcttgataatcaagaaactcactggtgtcagttggagcacgaccgg
>CRlnc17924_2	
gatatttgtttttcattgcaattgggtgacaatgaagtcaagagacggcgttcagacgcatcaaccagtaaggaagaatctaagtaatcagattcagtgtaaatcagggaagattcccattttgcaattggaacgttttttgttgacagcaggctaacctatgatggtatgttatgcttcactcctgagaacttcttgaagttcaaacttcagctcaaacaatggaactcttactaaagaagtttggatgccaagttaccaactaaatttactcagttaacttaatatgttgtgctttaaaattttcactgtgccttttaaagactattaggctaccccattttgcaaaaaagggcagcagaagttgcagcttttttgtgttttatggtttatttgtcattttacttttgtatgaatttctg
>CRlnc1799_1	
aaagaaatttagaacgatgttcatcgtgagggaaataaagcaagcaagaagccaagaagaatcttggatcatggatcatatacagttgaagagtttctctcatctcataaaccttgtttagttgcagcattctaagagaagagctcatgtcatttatcaaagcctctgcaaaacaacaaaagagagttcagtcttcatccttgtgcaaaatcagaatgtttgtatgttgagatggacaagaagactgaagacgccgctaaagaaacgccaaaatgccactaaaaaccatgcg
>CRlnc18003_5	
gatctagtggtttgtggccttaacagtttttagattttctccaagtcactagctgtttgatgttagtgaacttaatttttccaattgtgtgcctagattatcataattaaaatagcgggtgaatcaagtctttcaatcttatccagtttacctagaaaaattcttgccatgtatcttgttgatgctactttgacttcccttttatttctttccccaaacttctctaacaaaatatacaagtggataacactttttgatctccacaagttcgagggatgagattttagagttttttttttggttttctttgatccacgattgaaactgatgtcatgctgcttcagtagatttcctt
>CRlnc18080_1	
acctttgacacagatttccatttaccctttttctgcaaaaatgcaaacctccttctcgccccaccaccacaatccaaacctgcatcctcacctatataagacacagcagtaatcaaaagtttaaccatcttatcagtccactttacacgatgccaaggtgaccctttcatccatttactagcatcattatgaccttcgccaccatcctcagcaaagcttggatcttcatcatcactcactgaattttttcctctttctcccttactgtaatcagccattgacatggtttgttcacaactttgcatggtcgcaattgtgagaggaaatccctcgt
>CRlnc181_1	
tttggcaccaaatccttcatggccgccttattggttttatcaaatgcctttctgtgagagacttaaagacctttctgtcaaaaattggactcatttagctggttcaggccctgtaccttggcgtcaagcacccagtctattcaattcttcgattcctcagcccgaattgcatccgagagtttcctatgaagctgacttatccaccggcattgacaggctcaatactggtgaaagattacctataccttccttggagaaaaggaaaattgaaggt
>CRlnc18188_1	
tcaattgcggatgctagcaaacgtgcagcttgtgagaggcgagctcttgaattggctaaaacacttctgaaggaaaggcaaaaattcgaaaccattactgaagttgtttcagcaattcagcttcagctgtaacacaagttctatgtaagattggtggttagtttcatgtggtgaggttctgcatgaaagcagtttcactttcttgcttaaaatgggtgaaaaagaggagcaagtttcgttgactctgaacaagcggtggtgagagaaccactacttattgcaatattatcttggctgtgattgtattgtcgtgactgggtgcatatcagagtataaaatttccctctatttactactttcttgagcagctagtaagtcctggctccaattaccttgaggattttaattataaccaacttgtcatcactcaagggtaatttgattggaacaagcagtatattcattacactattagataaactgccggcacctgggtgaattaattttgttgatgctagtactggctatctttgggctttgtttggtgaaatatccggcatcattcattatgaatcgtttcttcactgagagttatgataaagcatattttattataattagacaataaaattatgtgtatccaca
>CRlnc1822_1	
aagattgcattgaatattgttttctaaaaataacatttggaacttgaaaataacagaacagattgggtaacagaaattggtttttaatttataatttattgagatactttattcatatttttaataattttaaaaatcatattcaaatttattataaaaaattaattaatgagatgaaatgactcaagggctttctggttttgacaaatagatcttgaaaatgaaaagaaaaaaaactacaattattaagagttaagattgctttgaatattattttcta
>CRlnc18227_1	
ggagcttaagggattggtatgcataattcaattattgaattaggttttctcttcaattattttttgaatgagttaaattcacgggattagaggaaatgttaaacttaagaagttgggatcttcaattatttatctatccatatgatgatgtggtatttaatttgacatttaatgatatcagttgtcacatcaattgggatgtgatcatgataatacctgtaatgtggaagtatagatgtaagttgatatcttagattatgagtgttgtgtttgatagcctggttatgttcatgtagttattttaaggtttagtggcattggatgctctgcattcttctaatttttgattggattatgtggttgttgcttcgaatcatcttctgaaagagaaaatgtaagcattgatagtttgcaaatgtcacgatgtaatggttggctttatggatttctgtctccaca
>CRlnc18289_2	
agcaccagcaccagcaccagcacctgcacctgcacctgcacctcctgaattcccttccattcaattgcactatgaacaacaatttaattacaattgactaactcactccagaaccaaaaagctctctcctttacccgctaaacaatgaaatgagaaggaagcagatctgggaaatcattgaattgaagtgggttagtgttattgtagcagcatagtgatggagaaagaaaattgtgtgaattagggattgtggaagcaatatgataatggaaattgactcagcaggagtagtgttactgttacttctctggtatttctcttcg
>CRlnc18309_3	
tttatttctcccatttctgcgtcgcacctttcttctccattctcccgaccacaacgcttttctgctctccttttctcttccaaatttcagccacaaactgatgcgtcagccccaccgcttcagccattccaaacacaaattgacgcgtcagcctactctgctcaacagtgcagatgatttggagtcattcaagccccttttagagtgaaaattgaagcttaaagaagcaaatgagaaaggtttacatcaagaggcaaagagtaattatgggcagtcttatggtcataattgttgcccataattactgggcgtaaataaaaaaaaaaagaaaacagaaagtagggttaagtggcaggtataaaaaaaaaagttacatcttctccaccagggaaccaaatatacagcagctcaaaagatttttagagagagaaagcttcaagaaacaagtagaagagggaagatccaagattaaagatagaagacccaagagaatcaagatttgaagaccctagagtttttcttatctatcttattatcttcttttattgattcaaaatgcctctctcttcaactttatcttgtagcttgaactttataaccatgaatagctaattttctttactagggtttatgatggatctataaattctcaaagattatgtaatgggttttgatttttgattaatgatgatgaatgtttgatttaaaaaaaaaaa
>CRlnc18318_32	
tgatgcttgcaaagtgattgcaatttcattgggttgttagggcaccaaatctttgatgcccagacatgaagatggatctcgtatcgctgtcggtgatttcattgtaatatacaatctattagatggtgtttgtgtgtgtgtgtgttttttttttaattggcaaaggactctgcgtattattcttcatattttttgctatacaatctccttaaactaatttatgcctaacttagttgtatgatatttgttcaaaggtgttgattctggg
>CRlnc1832_1	
gaagtcagacctatatatatatatatatatatgcatcagctttattcttactaggtttctctcatggctctcaactcaacatgttgacttattgagatcatcttcttattcttcaacaccactaagcaaaattaacttctacttctgttttcaatcttgtaaggctttttcttctttcatctcttgttttatttttgcatataaccagccaacaagaacaaagatttaattttttttgttcttacgatcttgttttctgatttctgattgtgggttttaaggagtgagttttgatggaattgtggttgcagtgtcagcatcgatttaatttctaatttcagaagataggtaggtagagagagagagatagaattggatatacatggctagagaaatctgtgaagaaaaatcaaggaacttgatttcctcagcaggtggcttttgttactcagatatttcatcgagtaacccaataattcatcaaacccatctgcaggtgaaccagatccaagactttga
>CRlnc18337_1	
tcaaggagttgcagcagagattggattcacatgtccccatgattttgtaggtgcagttaggtttgtgaattatttttttctttgaaatgatgaaaaagaaaaagaaagtgtttgggagaaggttctttttctcctttcctttgtcaaaatccttagtttagtttgattgttcattgcatggtttctgttctttgttcatgtgtgcatgcaagtgagagagaaagaaacaaagaaagaaagaggcaaaaggaaagtagtaggatgattactcattaatttggctttggcttgtagtttggctctctggcattgtgatattgttcctctattattcttatgggtatataaatatggtttttaatgatttaaaa
>CRlnc18365_6	
aaaaacatggtaaggctgctccttcttctttccccatgaaaagtgatgaccgtgctgagaagagaggagagttttccaagaaacgggagagaaaaaaatcctatgctagagaggcagacagaactcaccttcacacaaaatcagaggaggattccaagaatgaaatccattggtaacgtggaccccatacgctgaaatgcaagtatgaagcaacataagcttagtacaaagagaagttggtgtaggagcacaagatatgcagctacttgggaggctagtcaaatccatgaacagaagaagataaatgtcaaagccgttgcttccaagtaatggcaaatggctcatttaatggtatcatttattggctgaaaggcatgattcattggtgatttgcgggctggagacacattgccacagtattcaacgcataaatgttcatcttgtttgattgtggggcatattactaatgtgaaatagataaagaggagagtgagaccatgctatctttcattgatgaactatttacttcgttttagctgccaccacctcctgtacccaggaaaaataaaattaaatttggtttcgtaagtcgagtaagaagtttcttattgggtaatgaggtgtaaaaatgtttgaagtgcatgtacttcttatcatatgtatgttgataatatagttgtgttagtcccacttatattgtttatttgataatactgtgttaggtggaaccgattaattggtttacttggactgtaattttgtcaagttgtaatagaggtggcaaaataagctgttcattcacaagacctaaagaaacctgcctaaatatggatacgaattttagatttttggaaccatacctattttagg
>CRlnc1837_1	
ttgcgggcacttgctactacagaagtgagtatttagtacttcgttaatgaataaatgtgttcatcagtgtgcatgagttcatgcatatgctttaaacgtaattgcatacctttgttccagttatgactcgtgaatttatgtaaatcaagagcctttacatttatcagagtttttttccattggaaaatatggaagatgtagaagtaatatgatttctcttgtcattttctgtcttcactggggggcttttggcctaggctcaagactgggtgaattctttttgtgctgtagatcttcgtattgtagtttcactgagctcttttggctggag
>CRlnc1848_1	
ctgctcatggagatccttcaaggtgttttgatgctttttgtggttttgtttattactattactcatgattgctgatgtctatgcttattgaaaactgtccaaatcttgcatattgcaatgtgggaactcatacaccgcatttttagttcttaagggcaatgattgctgtaacattaagaatgtgatcacgtgtattttttctggccaaaagtttattatctgtgtctaaatgaaggataaacacttgatcaactagtttgggaattatttacatatatggagactgtcaaactttttaacaatgcttttcagtttgataattactttctggtttagg
>CRlnc18536_3	
tgcttaaagttgcaaaccttttattactaaaagttacaaaactgacaataaatccaccctcaatattaagggaatgtctcataaaaaaattaaatgttactgctttctttgaagcaaaaagcttggaagagttagcaatcgaagtgttttttgaaatacaaattacaggaattacccataacctacaaaaagatacatgaggcccgcagaagactacagaatctgttcagacatagatgactctctccctctctcacatagagtcctgtcagtaaacaattctaacatgcaatgggaataatcacaaatctccactcttagctacagtccttttatatcaagcaacagaaaaatcttgtcaatagcagacctaattttccctcctcattaacaagcaaacaagcttcctacaaggggagtttattgccatgcatctaggaaatgattattatcatcattcaatttacttctggaacaaaacctggaagtacaagatttccccctccaacatcagatgcatcaaccagatgccccaggaatttatttcgttacagttatatgagcatcagcatgttgctgctataagttattaattatttcttacatgcagcgggccacaagaaaggtaagataagcacctgattatccgtccataaatccaaaaagtagcaaaagcaaccctcagcccatgataaaatatccactatatgcttaatgccatcaaaaagacaccaagtttgttttatatactatgaattcagctccactgaaaaattcctccaggataagatgtaacagtggccaaaagataatcagcacataaaccagcaaacatccactttgcaaaaagattttggcaatccatcatcaagccctaccagctctggcttacagtagtagccacacattgaacctcagctaccagtacataaacaaaaagaaagttgagtactagattcttaatggccatagagtccggtaatttaaatgctaatccctatatatttggtaaattctctgtaccaaatatcatcttaaaaataagagatctaaacagcatgacatgctcagcacaatctctaaatcttttaccacccactaccacctccattccgtgcaataaatgatcccattgtgaactgaatttcaaggaacaaggcctaagttagaaatagtatctctagtgccatttatttgctctctaatggagagaggccaattcaataaactctgaaattgctgtacatatgataattaaatcttcagggaacacaggattccaattcaaatctgtttgtcagtagcccaatcgaccaaaaagtgcctgctgctgtagacttgctatccttccaaaacctccaaaattagtaaacattcactcttgagttcaaactcaagacacgtgagcaatattaacacaccagcagagcccctagacctgcaagagtgatcacagagccgtgcaggagaagaatgaatcaaagcaagagttttagagagatattagaagtctgttcaaagaagaaag
>CRlnc1854_1	
ttttcacctagccatcatggggtacataactcgtctttcaatttgcgaaggataatacgtttagttgcaaatctagggtttttcattacgggttttctgttggttttaatgtttccgattttcatttgtgtattagcttattagtttctgtaaaccccaggaggatacttagaacatctattcagtctttgaatccgattttaaactcggcgtaaatgttagtatagtatcattcactgatcggagtgcctggatgactttggtatcgatgttttgtttgtttgtggcaatgacatgttacaacgattcaaactccgaaatttttcctggaaaattaaatgctttatttttattttttagcagaaagtgatctgcactagttttagggaatcatagaacttatgcttgtggagcttagtctattatctgatataaattatctatgaagttcaacatgtaaataaattatttgaatgtgatgtgtgggcatcatattcaaccttactggaatatggttcatcgtcggaaagcttgtcagtgtagaagggtaccttttttattaaatgaattctattagatatgtcaattgtga
>CRlnc1862_1	
gattgggtaagattttagctaggttaaattggttgtaaaaatcatggacttggccttaaaaattgtatgttgaagctgagaatgctgcattttgaaatgcctcgtcatcactcgtgcaatattttgaccagatgaacttcatattctattcaatatgacataagtggcttcaattacggttcattgtctttatgtcttagttttgcagtattttggtcattgcagacttacaaactctacaagaaagg
>CRlnc1864_1	
tggagctccagtcaaagccattcctaagccatccaacaatcaaatttcaaatccccaattcaacacttcaacaataacaactttacccaaatcaaggacaatcaaaatctcctccaattgaatgtcaataatcaaacaatttacaaatcaacccacaaacccaattggcaaatacaatttccaaataaaaacccaaattcgataaatcaatatgcttattaaccaaacctaaattttataatcaaaacaagcacaaaccaggcttcttaacaatggaatttacaaatca
>CRlnc18679_2	
taggtttacacccttgtgatattactatggtttttactaggtctactgtagggatagagagaacccaaagagatacctgaagtgactggagagtaagctgtttttagctgtgtatgttatatgctgttataatcttttcctactgttttaaatcatacttttctgttcttttttttgcttacagcaaaagaatccaagactctttcgtaaaacgaatgtacaatacaactacaatcaattagttatgggaaagtggtagggctcgcaattgagctcgggctgccagctctggttgagacaagtttaagcctac
>CRlnc1868_1	
tgttgttgttgtaggctgtccgtgtccgtgtgcgggagatgactctcatccatcttcatcttctccactttaatctctctttatcttcagtatctcccagtcttgagatatcttccggtctccagatatcagccattcaaaagccactcataaaaaagataagtttatatagtcataattctcgctctttcattttagtaccactgaaaatacccttgcttatagcttgttttttgg
>CRlnc18687_3	
tcaatatagtttgattttggaggagaatatttatttggttcaaactgttctatgttgttcgagtctctgtaacttcattcattcaacttcaggtacttgtttcctgttactatcagtctatatttgcatttctaactttttaagttttgaacgctgaaactccaatgtcaagagattatcagtgtcatcctgtgtcggtggctttcagtttggattattctagtgttataaattagcctacatgttgtgttagggattcaccatgcatggttaatgatgcatccatccttctaaacactgggacactaatgaataatatcctgagaaggacttgcagttattggttg
>CRlnc18687_c1_1	
caaccaataactgcaagtccttctcaggatattattcattagtgtcccagtgtttagaaggatggatgcatcattaaccatgcatggtgaatccctaacacaacatgtaggctaatttataacactagaataatccaaactgaaagccaccgacacaggatgacactgataatctcttgacattggagtttcagcgttcaaaacttaaaaagttagaaatgcaaatatagactgatagtaacaggaaacaagtacctgaagttgaatgaatgaagttacagagactcgaacaacatagaacagtttgaaccaaa
>CRlnc1869_1	
gttcctcatttgaagttgtcaggttcttgatgtctaatctttacttactgttttactttagctctctaaactgtccaaagtgtgtttcatttgcatatactctactgttgacttccttagcaaatgagctttttatttagacttggattttgtgtattgaaaatttcttccttcatggattagctcttgtgtccatgacagtaaggcaaaaataatgttatcgattattaggaaaatttgtgactctaagattttcttccttaccctgcttctgaagttgcactttcctgctttggcgatcatattactagtagtaaattgatggttattatttaagtggaattaatattataatttctggttacaactactgatgaccagaaaattatatttacatgagttgacctaaagaagcaaaattattttcagacattttaggatgtgatttgtatttgagaatgaaacaatttaggaagtcatttaattaggtcctctgtcttaaaaatgattgt
>CRlnc18695_3	
ggtgaaaagctagagtttgtctgccaatgtggttcaccagtatccatggaattatcccaaccaatagagggtgattttgttccatgtggcccagcggccacgcaacatagttgacccgtgttcactattttctataggcaacacaaagatgtcttgtactgaaagtagaagccaatggcattagtggtactaaacattgtagcaaatcatgtcaacaatcaagcaataaaacattcaacccaataacttcttggatttaggcatattagccttccatctttcaggaaaaatttttacaaaaaaagcttctacaaatccaaacacactgatatcacttgacacctaagaatggttaaatcctgagaatctgctcttttgcactgttaccctcgaaatggaaaaagagcagaacaagatgatctgggtgagattatgataaaaaagctggaaaggaagaaaacaaagaagagaatgaaaaaagagaaaccctaaaggaggagcggagtggaggacactaaatagaaacataaaataatgggtttgtttgcacgtaaatattctttt
>CRlnc18696_1	
tatgggaagctttactggatctgttcagttctcaagatctgcttcaacagcacattctccaagttgtttgcttttcaaattactttatcttccattgatgctgtttctgttattgccgcgctgaataatatatactatgggagaacattactgacctaccataggaggcactatgatatatagtaacaaatcactgccttttacaaccagggtcaagcattggctaatagagttgagttattttagaaaattaaatgaagaattgaagcaggaagtgatgtagatagtggtgaaaagagagttgcagtgtttttcaaaacatggttcagttatgcagcttttactacattgaatcacttgtcaggtattggaatgttttagatattgacatttattcatcatatgctttcttcactgat
>CRlnc18697_1	
gcatgtattcacaattaaccggttagttgaatggattgattcataaaggagtctgaggtacatgagttgtgccacattatcatacaacaatataataaaaatgtattacgtgtgtagattagttagtaataaatccatacatgacaggtttatattctgctaagtaaaaatgatagggcacaatgaatgtaccctcgagtattatattgtaacagtaaacacactatttcaaagtgcatgggtgaggtatggtacaaggtttggctggtgattcttccaagggataaggagttagtagatggtcattttttgtatttac
>CRlnc1879_1	
ctggactgtttgcataacaaaataacaactccaacaataaaaaatcttgtgtcattgataaagctgtaacaaaagctacaaaaccctcaagcttacctaatttcttcctatttctagctcccctttgctacatgtgggatggactgggctcccaccatgagtttctctgtttgggcttgcttctaggttccttgctgatccgcatctccaacttcaattccctaacacttcccgatgcttcaaacacaaccttgttctgaacagtccctatactattgaagtcttcaaaatctggaaaatggcatcgtctaaatatgttccatgtcgttgtacctgcacttgtttaatgagcttacccttgggctatattttctttttccctgttcctacccaatgaatattattttcccccgatgaatcaaatcttttaaaaaaatgttgaaacccagcttcataatcctaaatggatatttttgtgg
>CRlnc18796_c1_1	
attttgaattaaagataaaataatatctaattatatgataataatctatttgtgtactcaaaaggggtatgtatagaattactgagatacaaacatagaccttttatttctctgtttttgggggtttaaggccttgagctagaagagatcaaagctgttcatttctagctcagcctaaacagaaacttaaaactctctctccctggcagaagaacaaaaactgtaaattatattactaaattaatatgttataatatgtattagttcataaaataaatctcttcttcgttcgtcgttctaagaattacttgtaatctttgtactttgtgcaactttggccaagggagtaactccggtgtctcttccttgccgaagcaggtagtagtagtcatcaacttctcttagttgaagaaagtacaatgtaaattacatatgctatcttttaccattaattaatgtgctaggtactcttttagacaataaatttcttcttggattctcttgttgatactctttcatcataaagatgctctagtttcatataataagatgatgg
>CRlnc18812_2	
tctttgggaagataaggtttagctctccagaaaagccaggtctctcaacctgaatgcatctgcattttatgccctaaaattgttttgttaccacattttagtttttttaatttcaatttgttcatatggttgctgttgaatttcaagtgtgttctctactactatctatgatatgaggaagaattatttcttttctttaaaccaaaaaaaa
>CRlnc1883_1	
gatttgtcatgacatgtcgaagctgcacaatttcgaagtcacaagaaccattaagactggtaaatgaatccaaaacaggtattttgttcttaaaccggaatgcattcaggcacagatacaaaaggaattatgtctcattttcaattcaatcatattacaatcgatttcttccttcggtcttaattttttttcttttggttctgtatgaattacagtgtattgtctagattgcttgttcttactcataacatacctccgcagcagaaatgaaaccatt
>CRlnc1884_1	
atactaatttatctaaaattaaaaaaataatgatataattaaatcataaaccatcgattcagtttataaaaataactttgttagcatagttttatcaatgtagcaatgcacaacagagtggactgactaatcccagagagcatatgtcaattataatatgttttgctgttgacattagaaattatgttgacacaatgtgaatgcttctctttctctctactccactttacattagttcacattgctgttatattaagttgttgatttctcttacctaacctaattttttccctgaatcgatgttgcagaattgtcccctagggctattatactgggtcaaatttggaggcgccgaaagtgtctataggctggcaacgggccagaggatacccattgcctactccactattagacaaacaaaacaaaataattaataagtagttgttcaatgggtctccttttcattgatatttttcaagcgctgatgtaaaatttaccctttgatttgttatatcgagcttgacctttactgttctacattacccggccgatgtgactttgacttttgacttttagttatcatatagtcagaaatatgaaaaaattagagtcaccagattttggagcagatctaatcagaacatttatcatgatttcgcttttacaagcgaaagagaaagtgaaaaagaacaccagttaatggaatcaaaacggaaattggctaacggaaacggagttacctggcaccgatgacggtgaggca
>CRlnc18860_1	
tctatttatgctggcttttaattttagattactaggtttatatataattactgctagtattcacacgtacacttgccggaatgcagtgcatacggaagcaggatctattctttaggttgctcttctttgtcaagtttctgattttgtgtcatcttgatatcatttttccctgaactagtgtaaaaaatgtacaacccgatgggtagtgactagtgagtgtactctctaattttcgtttgttctattctggtaatggaaaatagctaaattttgcgttttaaaaaaaaaaaa
>CRlnc18884_2	
tcttataactttatgtgctaaaaaagggaatatatcactgaagtatcactaaggctttaatggtgtaatcttattattttcgaaattcgtcagatatcgggctaaaatatttaggtttttctgaacctgcctgtcatttttctaaaacttttcggagacttcattaagctgtgatttacttggcgggtttcccttttttcttgttctctttattatgaaattacttatgggacctaggaggaaaaattacggggcagttaagaatgttttcattatttgttcgtatattatccttctggttctttgtagtgaaatccgttctccagatgaaatattttaaggccttaaatgagctaggggtgttcaaaatagtgagtggtaatttaacttggtttcagttgttgttttttgcctattggctgcatttatctgtatgtac
>CRlnc1889_1	
gaaattattcactgacaagctctgcaaggaccacattttgtttaggcaaccataaaatccaaaattcatatcaaaattactacagtaaatggaatcaatttctttttttccatagcctcatacgtctacatcagaacatggattgatcctggcagaatcatgccttccattcgatattttccttcttttcatgaagttatccctaaaatttaagcttctacagtctcaattgaaattatagtctagaaggcccccttttatcattctactattaaaaaatagcctcattgactgcagagaatgaaaagagggataataatcagaattccttcacagagagaactccaaacacatcaattctatcccaattcccaggaaaaaatataagcaagaaataagattcagaaactaacattctaacccttaaa
>CRlnc1890_1	
ttaataactttcctcccctttgctacatatatttcaagaatcaaagagttaatatccatggttgttgcctttatagccaggaattaacatcctataaaatgagaatattgatacaaatggacattaaaaagggatagaagagaagtaaaaggtgccaaacaaggatgtggtttcagaataagttagttgaaggatgagaaaactcaatcttagcataacggtacagggtttgaacaaatgttttgcaagacaattgagaaatctatgagccaactctcactttgttaccttgaggctcaagaactttaggatgcacatttctcactccccacaaattccaagtgaacaggtacttaatcggatttttttttttcagggcaaatcgaaagataggtacagaagatttattggaaatgagtgttgcgtgagcctcccaatacccaaaaaccttatacaatattttccccattttattcttctcatctcttaaaaccctatcctaatcatattcttgaaatatgaaagacacatccctcatgcaatctcatcccaaaaaccttatacaccatgattaatgggctttggaccttcctacccaaccaagcatatttcaagctatacttgacactacatctga
>CRlnc18911_2	
agtcaagtttggcactgaaaaatgctgctaagaatggtgggggaaagagaaggcggcgatcaggggatcccagttctcctccaaatgttcctgccctctgcccacttcagattgagccacctaaatgtagagaagcagcatttgaggaggcaagcctattaggatgggggaagaggacaagacgtccaccaagacaacgatacccaattggtagtcctcccgtctctataaaataacttgaaagataaagaaatgttcgatttcagagaattagaattttcttacctatggtgccgaccgtgggttttcctttccagggagattcactttgtacatgttttcctcagcctcaatttggtttctcagtaccttgagtgagttgtgtgtttcatcataaataagtttcattgttcatctctgagcttaaactgaaacttcacggcttaatgtactataattgcaggagtgctcctgaaagtttggcatatagcaaattttagattctggagttgcccaaaaa
>CRlnc1892_1	
aactgaagcaggaaccaagatgctaataggtaattgtggaggttgatataacccttgcgtaagtacaaaaaaaatttctactgtaaatgtgtatgaagctggtaggaggctgttacttttctcgttgtacacaaatatggggccataattgaaaagatccatttttttaaacctggaatgtttagccacccagatgtgagatggaagcaccatatagtaataacgcccacttcctgtcatatgctggctgcagctgcaaaatctctaaccagattaagctgaattttgagttaaaagcttcatgtaaacaaaatctatcaattgttcctgatttgctctgcttaatgtatactaat
>CRlnc1893_1	
ataacaaattcttgtacatttttaaatctttgaattgatgacatgtttacgtcttttctgtagaaactacgagagtaaaaatctctagaagcacatctcacatactttagagaccaagagatgttctgcttatataatttataagatttgatacattctagtcctcactacattaactaaacagtttcatatcccttaaaaaagggaagacaaggcaaaaaat
>CRlnc1893_2	
ataacaaattcttgtacatttttaaatctttgaattgatgacatgtttacgtcttttctgtagaaactacgagagtaaaaatctctagaagcacatctcacatactttagagaccaagagatgttctgcttatataatttataagatttgatacattctagtcctcactacattaactaaacagtttcatatcccttaagtaagttattaataggattgctctcaaaatcatgttattttctattggttagcctatttgc
>CRlnc18938_3	
gaatagatggaagattcatatctgatgcatatctggcggaagaacgagctctcctccatctcagaagtgaaaatagtgccttcccttgcacgctaaccccggatgaatctagcaatgaattttaggcaacttggtcaagtcgagctggggtagcaccagcttgagttcagccggttggagccaatgacagatccagaaatgaaatttaaggttaaaataatacaaataaa
>CRlnc18964_1	
attaatgtttgcaaacccaaattttccatctatttaactagcatttcacactaacaaactctctttcattcttagttctaaccctcagggtccatgaatagttatcactatataaacattcaagttgcctaactttcacctctatgcaacttaacagaaatcaagaatgccctcgccaaaaactatggcaattacaacaatccaaaccattttccttccatacaaaaaccataattctgtttaattgccttgaacagaccaccttccattataaagagagtgttgtgttcaaagtctcggatcttcttcgtccctttaagatgctgacgattaattgcttatatataaatattatatgaaaataaatctctctccatctccgtcgtcctcgttcgctgtccaatggagttttgttttttt
>CRlnc18999_1	
caggttttctgtgtggaacgacgactgagttctgtacaaatatgacagaataaacctgaaatgagatgcctgtggtactggactgaaaatagtatttgactagactcaagttttcaatagataatctgattcagaaccaaatacatcttactcaagtctgtcaaattttggtcgttgtgggatggtaaatttggaacccatatttccacatgaatcacctaacaaatgctcagaattagccatcgtatcacttaatagatgaattattgactagataaagctttcaaatggttcccaaggcttgaaatttagagcggttacattgtgaataagcatgtcaggatgttttgttccacctatgatttcaactttttttctggatttcttctgctcttaatttttgttgccaactgttttcattggaaaggggacaacaaagtctgtactttctgatgggggaaattttaacttttagcttgtaccattttactgcctgcagatcaacaaagaaatatgtcacaagaacagccatggataggttctatatccggtgaatccatggcgaatagtattcctaaacagacagctgaagaaatggaggtgcagactcttgcaacatctggtgacaccatgttaccataaggtaagtgaccaaaaaggcctgcctactagctggatacttgaatacaactgcatatgttgactgaggttttgctctgcattttcttcagaactagtctaagtgtacagcagtatttgagaaagcccttgggaagcctaaccgtggttttaactgttaggagtgagaaattttagctgaaaaagctgtttatgtattagaatctagagcagtgctgtgggaactttatgccctggctgcccaggttggctgtggtaataacaatgccttctctagtggcagtttctggttaatttttaattatttacaaacgattaagatactcgtgtgtaaactttaatttttgttgagtgagaagttatttgaggtatgatgctgttaataagcctgaaatattttggataatatttcgtgtacaaaattatgttaagtagtgttataaatacaagtaatgacatgttgtcatgtaat
>CRlnc18999_2	
caggttttctgtgtggaacgacgactgagttctgtacaaatatgacagaataaacctgaaatgagatgcctgtggtactggactgaaaatagtatttgactagactcaagttttcaatagataatctgattcagaaccaaatacatcttactcaagtctgtcaaattttggtcgttgtgggatggtaaatttggaacccatatttccacatgaatcacctaacaaatgctcagaattagccatcgtatcacttaatagatgaattattgactagataaagctttcaaatggttcccaaggcttgaaatttagagcggttacattgtgaataagcatgtcaggatgttttgttccacctatgatttcaactttttttctggatttcttctgctcttaatttttgttgccaactgttttcattggaaaggggacaacaaagtctgtactttctgatgggggaaattttaacttttagcttgtaccattttactgcctgcagatcaacaaagaaatatgtcacaagaacagccatggataggttctatatccggtgaatccatggcgaatagtattcctaaacagacagctgaagaaatggaggtgcagactcttgcaacatctggtgacaccatgctaccataagctagtctatgtgtacagcagtatttgagaaagcccttgggaagcctaaccgtggttttaactgttaggagtgagaaattttagctgaaaaagctgtttatgtattagaatctagagcagtgctgtgggaactttatgccctggctgcccaggttggctgtggtaataacaatgccttctctagtggcagtttctggttaatttttaattatttacaaacgattaagatactcgtgtgtaaactttaatttttgttgagtgagaagttatttgaggtatgatgctgttaataagcctgaaatattttggataatatttcgtgtacaaaattatgttaagtagtgttataaatacaagtaatgacatgttgtcatgtaat
>CRlnc19009_3	
ggaagatcttcctgttaaaatcaacggccttaggcttcctgtcgataccatctgccacaaccctaacactttgagtttgacaaggaagtgtgctcatggcagtggtgggcattttcagtgtggcaatgggcatgccgatggacgcttagcaaagcagacacatgtcatatgctgatataattttgtatgaagaaggcatacatgtagttgaaaatttgtaatggaaaactgaggtga
>CRlnc1908_1	
gtctcatcgaaagttaccaacaacactacaattctataaacaatatcaccataaaaacaaatgaaatcaaacttaaatccaactgtcaaaccaaaattttagcatcgacccctcatgcaaatcagtaacaagatgcatgataaacgaggaaatcgattatttgaagggaagagggcccctgcgcagagagagagagagagagaga
>CRlnc191_1	
atctgatgacttgaagagttaaagggagtgttcaaagctttagcaaagtaaaaaagaaagtcatggaactttggatcatacaaaaagtttggcccgctgacattgctttataattgttgcaggtatgatcctaatttctaacttctgccgaacttcatgtccagatatgctgttttacttttatcctgtgtccaatcaatgggaaagaatcttaacctctttggtttaatataaattgtgtgattttgaggcgttgagggaaactccattaatcaaaactgactgttcgtaaaaaggggcattccgagaattgaactcgggacctctcgcacccaa
>CRlnc1910_1	
acactatccattaatacgaactgttagttttacttttttagatgacagctaattactatctaaataaggaatatcattgaatacatacttactgattatttcattttttctgagaattgaattgaattttagcattgataagttttacaggtttttaggatttagaaagtgatgatcaaattatatttgaatcaaaaattttgtgccactgagaaatgaacttgagttcatgtcatgatgcagttcttcttcatgccaatcttacatttta
>CRlnc19111_2	
aagttttggattcttgagaaaacaattcttgttgcttcataaccgtccatgcttggatgatggattcacagtagatttccacaccaactaccccactcttcaaatgttatgtggttaagtacaagtttctggctttatgagagtgagtgagtggggagctaagggttatggtatgtaagcaaggcctctccttacaagcaaaacttctttctcaacaaacaaaccctacctaccaaaagtgagtagaacaagcgcagtgcctctcctttttcttttctaatccaaaatgagaggtataagaaaacaccgctttggcttcagctgttcctttcttcagtctttgaatttttttccgtttctttttgctatatggtggcagaactagagctgaagctgctgtgtatattgggctctgagcaatcagtgggcagtcaaagctaaaatctctctccttccctaggctctttcaacactcacagccctctctctctctcttcttgagtttataaaaaaagaaaaataaaagaatggtctgagtggcagtgagaggagcgtgtggggagttgggaggcttgagtggatccagatctatgtgcccttgaaatactgcacgttctcttgctcctccaaacccctgacacacaattactctttctgtttattacaacagcagtaagcttaaatgcaaatgcaatttctctctgtccacatgcatcttcaa
>CRlnc1913_1	
ggattcatactgtacatcctgccatagactagctttctcagcccaagacttggaagcagaagccaaaaactcagaggtgaatcccaaattgccattttgaccatcatccccaccacaaaggtccctactcgcacacccaccaaattgatcctcttcttcctcaaactcacaccctcctcttctagacatgaacccaatcatctcctcgagttcctcaattcgcttcttcgattccgctttctccctctccaattcctcaatcttcgacctcaaacttgccatctcctcatccgcggcgtcgatctgttgcagaagccgcctctcctccgcctgccacgtg
>CRlnc19160_35	
ctctttattatgaccttgcaagatgtctttgtagtgtggaaggtggcaagaagcactaatgcaggtagatatgtcacaggctaaaatttccgacttgcttgtgcggcatccctaatactgtctactagaggatcaactttccatatgcccatattatagttgagggtcattgattttgtcctaccttagactcaagggggt
>CRlnc19235_2	
cttctaaagtctaatcttagccagttcatacattgaaaactctgatctctcaagacgaaacccctattcctgctgctactccacaaaagccttcccgaactttctctttgttgtctcccttccggagcaagaatagtgaaaagaagctgacaacttaacattacagatgctaccggagccgtgagtgaggaagctgcaaattggttcgaatgtgccatttggctgtgcatagttacagattttgtgctttagttagtttccagacttacaatgtgcaggggagaaaaatatatatttgtatgtattgcaatgtaagtaataaaaattggtgtttgtacattagcaataatttattctgtagtattgttggtgaatcatgttgcag
>CRlnc19268_2	
ttgaagagattgacatggagtacagagaattgcagatgaattgaaagcagctagaaatggaagtaaatgactgcgtcccattcccggatgcaaactgagagccatactcttcaaaagcagagtgaaggtcatgatgaaatttagcagagatcgtaggaaaggaagttaactgtaagtgatgctgtgtcccaccaattggactactacgttgtcagttaatgataaatcatcgcagttttcacatattcatgaaatcattttatagtattggatcctgttagtgatgcctgtcaagaaaatattttactattagatctaacactgtcttgagagaaaattgtaactgtgaaagtactattagatctaatgctataaatggttaatgtttattattaggtgttggcctaatcccttcgcaattac
>CRlnc1929_1	
cggaatttttcctgtataagaaggtgatcactactgacactgactaagttctttttttcaacctgcagttttcaacttcactcactactttgctgtgtgaaaaccaccacatggcttctactgagcctggatgattgatgttctaactgtatcacacagccttctaagagaattctctgttggatctcataaagctaaattttaaacttgtgattagtgctgaaggatttatgtagctggttctgggttggggttagattgaatttcttatacgaaacctaatcctggttcttgcttgaaggctaatttttatggctaccatcatagtgtcctcttcggaccaagtattgtgatctaaagttttgaagtaaacctcttgtgttttcgcaaagacaagaatttttttttgcttatttcctgacatagggtaaaatgaatgaaggatggtcggaggccatttga
>CRlnc19372_1	
ggaataattttcttccgggaggtattgccatttttcacattgtcaagcaaattgtgtcctacaaaaatctaattttcaaatataaactacaatgcccatgggaagtcttctgatactaccccatagcttctacttcttctgaattctaaagagtatctattggtctaatgatttatccaggtcactgtcacgatgaagtttggcaaatgatgaatgctaccccagacccatcagggaatttcatctgctttggttcaaaagaattcatgtaagaggctcagttgaaaggggatcgatcaagcctgtgacaaattcttgaacttctctcaccgagttgaaatgtcgtgacaacagaaacaagaaagatgaattcccgagtgtagactcatggtttttacccggagtagtggttaatacagtcttaacttgtgcattagtagttagatatagtaagattcttgtttttttatatgtaattctttttgtagaagatttatgttaatattaggaagataattctgaaactaggtttgcctttgaatgaaattttgaagaaaggattatttccatttctgaatgcaac
>CRlnc19380_2	
ccagaacgcattaaggccacttttagtatttgctacaattaatatgaaactcataaaattactgtttattacatccacctcaacaatcaatgtctcatataggagagttatacatagtaaatggaatatcaaactcgcaaaagttactacttttgttgagatcatacattcatcatgtgactgaattccatagcttcaatctccagttcctccaaacaatcttatttattgcattgcagcaaacaatacctatatatttataagaacag
>CRlnc19388_10	
gatgagaagaggcatctctggaggtcaaaagaggagactgagtactggtgtctccttccttggtggctataggcaatatgactccagtgaagtctgctctagtaaccggctgcacggcttcagttgataatcaatttgaaatgagccataacaaccatatgcgccctcttctttctgtaaccctttcaaaattgttgagatgagattggcaacatgttactgaatttgttaccaacaatcagaaaaattagtgttaaatgagtagattacaagttgaaaattgttgtaatttttgtttgaactttgggcaacaagtggatgcaatgtgatctcaggaaattttcgctgaggatgtatatgatgttacaattttaaatcgggt
>CRlnc19388_2	
agggaaacacttgaatttgctgccgaatctgcatattaataaaacataagtatggattttttttttaattttttaatttcacagatgagattagcaacttgttgctgaatttgttaccaacaatcagaaaaattagtgttaaatgagtagattacaagttgaaaattgttgtaatttttgtttgaactttgggcaacaagtggatgcaatgtgatctcaggaaattttcgctgaggatgtatatgatgttacaattttaaatcgggt
>CRlnc19392_18	
ttacttagggaaaaatatcgtagcatggcagactttcctgctaaagaaaaaagtaaaagtatgaaggaagacagccattaggcccaactaattacttgttttctggcggcattgagatgatgacattccaattttgaaaatgaatcctgacaacttaacaaagccagtcggagactctggccggtacatgttttcaatgccagtgatttttttttttaattttgtatattgtatattagggggggatccttcacttgtgagggctgctcatttctgaggttttgatatggttctattgcttgagctattctggctccctgtgatttttatttttgagttgtctgcaagcttggaaaggtgcctgtgtttttttttctttttattttaattggtcagttcagttcccccctaattgtaacttgtacagaaacgaaaactgaagacctccccatcactccaaaaaaaaaaaaaaaaaaaa
>CRlnc19392_22	
ttacttagggaaaaatatcgtagcatggcagactttcctgctaaagaaaaaagtaaaagtatgaaggaagacagccattaggcccaactaattacttgttttctggcggcattgagatgatgacattccaattttgaaaatgaatcctgacaacttaacaaagccagtcggagactctggccggtacatgttttcaatgccagtgatttttttttttaattttgtatattgtatattagggggggatccttcacttgtgagggctgctcatttctgaggttttgatatggttctattgcttgagctgtgatttttatttttgagttgtctgcaagcttggaaaggtgcctgtgtttttttttctttttattttaattggtcagttcagttcccccctaattgtaacttgtacagaaacgaaaactgaagacctccccatcactccaaaaaaaaaaaaaaaaaaaa
>CRlnc19402_1	
tttttttttttttttttttttaagggtttggaagcttttatttcttttagtacggtagtctgaaggcctttgtggggttgttcttgtggaaagtattttcttgttaaaacccttttttccttaacgagaacttaaaaatttgtatgtattattttacgattttcaatgtacagaaccagttttgtttggatatatttatacatacatgaccaagacagcaaagaatggg
>CRlnc19410_1	
tgccaatcaaaatttacgagattttttactaaaatgtaattcggtaccttctacaattcaatgatgcatgaagctaacaacacagatatacaaactcaattacatattacagaccgcaaaaacaaatcgttacaatccaaatccgaaatcttcgatcgaaaaaactctacctgcactagaacaggctccttttcttcgagaatatccaacaactcccccatatcgatcgacaattcttcacccaactcatttccaaaataatcgtcaaacatcttgttgctctccgccaccaacatcacaaaatttaaaccacgaaaaaaagaaaccctaattactccaaaatccttccttttccagattcttaaacgttatgtgtctggaatatctaacagtcgggtccaaaaagtgcgaatctcaacctaaaaaaaattcaaagaatttgaagacggatggttcctaaagagatgcggaccttttctcactgttatggtgagaaactgggagggaaagtgaatagagggacgattttctttccacgcgat
>CRlnc19421_13	
agcatgcttacatgtttctcatctttttcacatgagaatatctcttcatatgaactcgatattagtacaagttttttgagattgttaaatctttgaaggattccaattggaatgttagatgattcatctttaatgatctcaagaattttcactttggaaaactgatgttctggaagctggtcttgccataaaagtgtgacgtcttttccacttagtgtcaattccattgacttagagttaacctctttttcgtacagttgttgtatggtggcatttaggttaccgttccaactccatttgtcttcattgctccaatcttcttgaactttctgtaaacttggtgtgtttaagtttcctgcagagaaagtcttcatcttaggac
>CRlnc19421_14	
ggaatgttagatgattcatccttagtgatcttaagaattttcactttggaaaaccgttgttctgatagctggtcttgccatataagtgtcacgtctttttcacttagtgtcaattcctctgacttagagttaacctctttttcatacagttgctgtatggttgtatttaggtgaccattccaactccatttgcctttatcccgccaatgttgttgaactttctgtaaacttggtgtgtttaagtttcctgcagagaaagtcttcatcttaggac
>CRlnc19421_9	
aagttttctggaaactgatgcagccattttatcatgtcatccacactgcttaaggttaattcatccgaattggggttaatctctttttcgtacagttgttgtatggtggcatttaggttaccgttccaactccatttgtcttcattgctccaatcttcttgaactttctgtaaacttggtgtgtttaagtttcctgcagagaaagtcttcatcttaggac
>CRlnc19425_20	
tgattatgcatatataccaatttatatccttaatcaatttatcaatcttcaaaaactgatattgaaagtgagttcatacaagaagatattctcatgtggagaagattcatcgcaaatgaaagctctgcacttacctgattctatagcaccgagcagggtaggtggtaaagaaatcaagtgtttgcatgccatttcagttgggaagaaacgtctcttcttctatgtggattgacaaagtaggggagagtgatgaaataaatttaaactaaatgacttttacagataggcatagaagatgaaacactgtcaagttcatcccaaaaacttcatatcaatcaatgcattgattgccaaaatctcccctgcagttgttcggttgatctacaccaac
>CRlnc19425_3	
aaataatacttccatttcagacttattcaaacatgttgtgtgtttggatatacttgaaggtgttaacttaacaatggaagatgcaaggaatagactagataaattgattcgcgatctcaaagacacatctttgttactagatgggtttagaagtggacattttgctatgcatgaggttgttcgtgttgttgctataaaaatcgcatatgtggatcaccatgtatttacaacga
>CRlnc19437_3	
acaggcggcattgaaaattcaaacttaacacaaaaacattgaaaataaaacaacattcactttattagatcaaacgtaataaaaaacttattagaaacacgagaaacgagtacaaaaatgacttcatcaaagctcgaagcaaataaccccacgaattgaacaaaatcccttctttaacagccgaaaaactcaatcagacacaaaacaaattgtacaaccagatcaaacagatccacaatgtccaactcgaaaacagataaatccatcactaaaacctctcaagactccccctcacaacacaactgaaaccctaaattcgcaatcggaaaccctaaatacaaactttgttccttgaaaacacaaaactcaacccaaacaaagcagaaaaaattaaataaaaaacacgtgactaaacccactcattcatcttcacacaacggagtttgactgatcaggtcaagctttttcacattcacaaaaggagagtgcgcaggttagtaatcgtgcgcaccttcttcatcgccggtaactgaattaaagcaccggccaggggaaagaaaaaaattaaaaattaaaaaggacaaaaatagaaaacgatgacgtatgattggtgtaatctttcgggtatggttttcgggtcaggtatcgggtacggattgcggttacttgcgatgggtggtcgttaaagagcggcgaaggtgggtaaataggagaaggattgtggcagggggaagagggaagacgaagaggcgtagagtttggattaatcgccgatcagaaaagaggaagagagagagagagagagag
>CRlnc19443_c1_15	
gaataacatcatgcatagcaaattcactgcttttgaacccatcaagtaacaaacaagcatctttgaggtcatgaaccaatttatctagtctatctcgtgcaccttccattgtcagattaactccaccaagtatattcagacatacaacatgtttgaacaagtctgaaatggaagtataattttccattagactacaaattaaaaatgttttcttaagtt
>CRlnc1945_1	
acctgaaaacccagagcccagggcacactgttgtcttcacttttggtggatctgttaattattatgtccgtgttgttatccaagaacggttgaagttgtcgtcgtcaaatctgaaagctgaaagtagagatgattcgtaactggagaactaatgaagtgcttgaccttgcaagctagatagagtcgattggattgtgaagtcgacggtttgatggagatgtagattgatgaggctttgtgaagctcaaagaagacaaaattccagaagctctagaag
>CRlnc19457_1	
gtcgcagttgccgcagtccgacatgttgagcttggaaaaattgaaactttgaagtgtttttgagaaagctgatggatttgtctgaatggctatatcttgcagcgtggcctgtatttaaagagggggaaagaggtggtgcaaatgggtgataaatgaagatgaaggtggcgtcaacttcagcttgggcagcgggcccagatgggcatgccgcatgggagaagcacacgcctctcgaggaagaggccgaagggaatcttgataatggaagaggttggcttcctttcctcctctcatgtcaact
>CRlnc19486_1	
tggccccaagattgaggaagtggactaagtattttcaatttgtttttgtttgttgggtttcagtaatttaggtgttgaactgatagttccatgttcaagtcggttttgaatgttcaaaacccattttatgtttcttccggattttcaatgttttttgttgcaccgttgcctttttttgaatcttgaaatatgcagaccgtgtttggtaacaagtttctcaggtcatgcgattagtcatttattttttctcttatgtgatagtatttgggcaaatggtgggttacctttttagcatatttatcatttcctatttacaaaaccaatctcgaaaacacacccaaccgaacccacattggaaagccttttcttacatggcaaacatatcaaaaatcacacccgcctgagataaagatgctgtgaaggcttgctgttggccagaacgagatgattgttgaaaaatgagaaaaaaaaatcttattttaaaaaaatacaatttttcaa
>CRlnc19488_c1_1	
cccaagaaaagagaaaagtccgaccgatctcaagcagataggatctgatgatgcaaaaatcatgccacgaatcccatatcaaagtgttagcagtgaactcaagcaacaacagagcttcgcttaaaagagactaccactactaacaaaacaaaaacaacccaatagagcaagaagataaacgctaccgagatggaacagaagatgtttgaccaggaagagacgggtctaggagagaaactgaaagtcaataatggaatacgaagagatgaaagtatataataaac
>CRlnc1950_1	
tgggatcggaccaccagcagggtaattatgaaaaagacagatgatttcatagtcgagttgtttggagaacaactaggtaatactgaattttaaattatagataggatggcctaaggtgtttgtcaatgtcattgaaagctcaacttcagctctgcgcgagttgtgtgggtgtgggactcagagcagagcagagcagagcagttgatctgtcccaccaatttcagctttggggggctatttatataacaaagcatagcattgaattttataagtgagtattataggcctaaatgcagaggagtgtgtaacatgatgtagggttggaaatgggtttaagatcaacaaattaagacttgagttgaaagtgaagtgatgtaaatcaatttgttttatgaa
>CRlnc1952_1	
ggcaccacctgattttctccctccacctcatcgtcctcttcgtcatcgtcgtcttcgtcagttgtttcttcttggctctgtccttcgtattgttgttgccggttgaggcaagtctcgcagacagaaacggtatgaccgagattcgaaccggaggctttccaaggagttagagagttgcatatatgacagagaagggttctagagtgtctagcaact
>CRlnc1954_1	
acggttcaatgatttgtcatacctgaatacaagcatggaacatgtgataatatatctatatagaacttcaattgaacaaatttatttacacaaagatgatagcttaaaagtgtaatgtttcctcaaaagcatattgattgaaaggcacaagaggaaagattgcatcaagttacaaaataatccatcaacattatcatgacagacatgaaaaaaactgaatataacttccccctg
>CRlnc19559_1	
aaaactgcttgggtatcagtagatggagtgtcggccatgggtattttctgttgatttgaactagtgagatgactgttgaagtattggacaatgggattaactgcacgggtacacttatagaaggaggtccagcaagaaaattttctagatatttcttgcttaagtagtaagtaagacgcgaatcaagactcaacactagttggagacgg
>CRlnc19589_1	
agatgaagatattgataagatctaaactttatagaaaatgactctggttggggtttatttttaattttaaaaaagataatgccaatgcactggtatttgaaaaccaaaaatgatttgttttgctctttataagttcggatatggtgagtttattatattctgtgtgaggtattacttgcttatggttttcccgagttttgccttctttttgtatattgtattggttcaggcctttttctgtttcattgtaagtttatggagttaggagcaatgttttctgagatgtgatttgaatggctaggcttttttacagtggtgtaatgcgatgatacatgatgttcttgtttccttatcttacatgcttattgcatctcttgccaatttgcaaaataaagagggttggtaggctctttacttctctaggaggcgattttgaatggtacaagggatttattatttatataggccgtacactcatgaataaattctaggtagaaagtaagagactctagttttcttgaaagatagaaagcaacctggatttgtcactagataggctaaatatgcaatctctaagtggaagcatctttgcacttcacttctttttgttccgtgg
>CRlnc19609_1	
agaagcaccaccatctcttctaagcgtgtgcttcttaattaagattattgttaattaattatgtgttcattttccgtattttgtgttgtgtttgtttgtttaatatcacgtacgtacgtatgtatgtatgtatgtatgtttgtaccagtgagcaactgccctaaataatatctgagtgtgtgggtcgctgctttgtgagtgctctactggggatggcttcagcatttgcgatttgttgtttaatgtttacaataataatatttcagatctttttattaaacagtaaaaaaaaaa
>CRlnc19648_1	
ttttttactaataaaatcttttttagatcaaacttaactcatttgaatcaaacattgatctaagctcggctaacttatgccaagtccacccttcaaacaatatttgcagaaggcaaatatgcccggaagctttcgagttgtccaatgaagtgagaagtgagacttatttaatgattcaataaacaaaaataagagaaattttgaaacactggttctaggtcaaagatggaagggacacagcacactattttagactaaactgatacagaaatcatggcctttttccctgtgaacgactcatcatctaatgttgtcttcaaagtgacgcaatacgattctgtgccagtctgattcatttatctatcgcactatggcttgctttgcttgcacaaatactcttgttatattcagcatcatctacagattgtcaaagcaggctccttgtgaggaggccagaaaaaagtacatccagaatctttccctcccaacatatgtagctgtggctttctctgtgtccagctcccagctgactctgaccaaacgatttattcctccttaaaccaaactccattgaaattcttaaggagcggatagttaaacaccaattacaggtgtggggcgctgccttataatccaagtggtcttcggtaatgaagtttccatatataaattgaaaagagtttttgaaattccatgattgaggagaaggtgggtcacatctcttattctgatcagctgatcaccatgtgagagttttcttgtcctcttagaagggtcaaatttatg
>CRlnc19663_1	
atgatgatgatgatgcatttgagtgaaaacatagatggattgtgtgattgttggagtgaaaggctcaaaatagatagattgtttgaggaactgctgtgtcttttcacatgagtttttggatcaaattattcctggcgtattgtttctgtgtttttaggtattgccttttatatcagtgttatttgccttgtgggttggtgcttattgcactgtgttgtttctcagggagccatccaattttctgtaggatgttaaaatgttgccccattttccatcctaaaccactattattattattattgtgttgatagctgaagatttagtcttccgaccatatatgcaaggtttttattaataattaaatttaaa
>CRlnc19694_1	
gcctttattagtaatgttttcccgctacccactgtttagccggcaccatttattagtaatgttttcctgcaccagtcatcccattgctaaattactattgcatttgtaaaaagagcttaaagtgcacattcaaatactcaagggcaggcagaaaacataacaaagctaattaaagggacaattcaaaaggaaacgacacatctaatatactactaaatccacaaatcatgaagaattcatgcatgggcatatcatcctcaactgttaaaaacaccacacaccgtagcagaattattaaatttcatctctatatagtatggatgaggtaaatttcaacgtaataagcatcggttcactgatgctgcaagtgtaggccagccactgtaaaaacttgatgaaaaaaagagttcatgaatagagcaaacaaaaaagtatgtgcgctcaattactgccgaggagaaacactttctttttcgtttttttcttccaatctctccttca
>CRlnc19707_1	
ttttgttataaatagtgtccaacatcaagcaaatcaagtctcactggcttccaacaatatttgagcttcacttcttgttcaacatcaatggctttttttccgaacattttcggctgtttttcggaggcctctccggcccaacgttatgtatgcaacggagatgtttgtatgctgaaaaacgacaagagttttgaaggaaaagcgtcggaaaacaagcgaaaacatggttaccatattcggttttctggccttccgtcctggaggggttgattcaattcaagcaaatgggtcctaagagctcccttggaaaggtagagaaaggaagaagaccgtagtcaggtttacaattttctgagaaaattttgtactcttggtagatttttacgtcaattatatgtataaaattttagccgatcaagcttgtatgtaggccatggaaacggtctttttgtgaaatttatacacgattttatatacagactgagaataacttatgatagattgatataagtataaaattttagccg
>CRlnc1971_1	
cgccaggataatccatgttgagtacaccaaatactacaatagagtggtttcatcaccgcttgaaaaaggataatagtccaaaagtatgtgagcacacacacatagagagaaaaaaaggttgagaaggaaagcaactgatgttaaacttgggaagatgcacacaaatccactcagtttttatgagttaggcatctccataaaaaagatttgggcacatcatttaagagcacctatgtagtgctaaatcatgtagatgaaaactggaggacaataagtgacggatgaaaaaactcattttataagcgagtaatcatacccaaagtaattgttgtaacttcttttgacaaacaataacacgactttagctttagaccaaagctcatattaagcaactatggaccttgaagaacggaaatggacagcgttttctaactttagtatggatacaaaccccaagtaaaccaatactctttttcttccagtcaagggaaactttgctatcaactttacacaccagaaaagatttatggtaactataaggacatattcttaattaaaaggacataattcctatttcagtagatagcttcacagctggggtcaaatctagccaaatgattactttgtggcagctagttttttcttaagttaaaattcttctataacatagaaattaagtttcttcagtaaaatgctcactatatatagaatatcatggctatattttccaatctttacacgtaaattattatagtctctagtattagtatttaccggttctctgattaggcatattgactgcatcatgtaaattcaattacttccttttcaaattttactatcatacttgatttcaagttttttctgaaaagtttcatatctccattttttg
>CRlnc19741_1	
tttaatttagagttttgtatatccaaattaaccaaagtaacaacattgatcagttttatttttctacaacaagaccaaacaccctcaacaatttgctttctgcattacaacataaccagcaaatctgtacgtattaataatcaatcatatataatacatagttttaattttatctaaatttatgcatggcctctcccaatgatcttctggctgctaccttgctaaacacttataagaaacccaaggccattgatatccatctaatgagtctctaatctctcttccctacgaaccaaaatctccatacagtccaaggtttcacagctaattaattatcttttaatctatatatatatatatatatttatctcaagaatctttttttttttttttccactcaagcattagtgtataaaatatatttatactagtaccagttcattcctgga
>CRlnc1978_1	
tacaatctctctttggcaaaaagttgcaagtagaaaactctgtttttccaacctatagcagctgagcttttctggggctgcaagtttggaatttgattgggcaagaggatgtgagtgactacatccgtatgattctaattgttcaaggtgttaatgattgtgaatgtgttttgaggagcaaaattttagtggggttttgtagttatattttgagctgctataagctgactataaattctggtttcataaaagtttatttttggttgttaaagtgagatattcatctttcctggttctcgtatttggggatgctttttatgcatttgaggattgtcattaaaactattaagcagatcttatga
>CRlnc19784_1	
tcctatgattaataatttctggaatcaattattgtaaggattataaactgaaaagtgaatcaacagcttaaatctgaagtcaaacattttgatacgtgagatataattacaagttgttattcatcttctgtacaatctctaagggaaaatcgtaatcatcccctcttatactacatgcaatcttctaaatctcggggcctcgactgttccgactcagtaaagaattcctagacaagctctctctggtcttctcgtaaactcttcatcgagtcaccgcaagttgactagtgtttatttaaggttttcatcacctgcatcattcagccttgaccccagcagttcaagtacatgacttttcggagagactcctccggttgcgaatcacgattcccgacagctcccgaaatatcggatccgatcatcccggaaagtggacggagatccgaagagttggcagaaactaaccttttattggtgtgatagagagacgtaacaccagacttcattttaaaaccttgatcgctgtggccttgaaccactgcaacggtggcagccatgcagacccgattcaggtaactcatgtttctcgaatgaaaatggtaaattggaagattgaagcgttgtctttccgcgtggaaatggattggaagaaagaagagagcggctttataggaggaaaaaggcggagagagaaacaaagtggaaccggaaaccagtagtggttttggtggtctagattgtcgaggtcttcttttggctttttcgttatttggactattcgtgcgag
>CRlnc19785_1	
acctaattgggctcatggaagtgaaggcacaaaggacagcgcataagcagaggatgtactgttaagccttcgatgacaaaagggtggccgaacagtcatatcagtgcttgaatttggcttcttgaatgcatacagttatttcaactttaattagtatacctgaagaagtgaaaggtctatgaaagactattatcaatgctgattgtgtacataacttatctga
>CRlnc19799_1	
gcagacatgatggccattttgctttggtttggtttggtttggcttctctatgttcttgctatggagttaaatgatgcataagtggaggcatttatagggttcggagccgtgcggtgctacgttactgacaattgatattaatcctcttgtggaagattcaaccagcaaacaagtcgagtcctggcataattaaaatgttgccgcaaattcagggctgcatctaatcttttgaaaggtcttaagtcttcagtcaaggacgtgctcatgccgtgtgggttaaggcttctaggaaatctgctaatgtaagaatttta
>CRlnc198_1	
tcatgtgaacatagaaaacctgcagccatgtcaataaagtgagatcaaacctactaagtacatgttatttaaacactgaaatatcagcaaacagcagaaactagcaatcgaagccatacccagccagtcaactacagcaaaaggatatgctgcaaaaaaaactgaagaaaaccaactgaaactaaaaataaatattttgagggatagaactccaagtgagaaagggatatggagaaggggcagaaacctcaaaagtctcaagcagaataagagaaactatacataaatcccgtaggaatttaaataagaaacaaatagcaatcatctaatcgagaaagaacccaacaccgaaccagaagaagaaacaggagatagagtagggataagaagatgggaaaatacgggagaaaaatccaaagtgttcaagctcaagagacacagttaaaaaagaaaattttgggatatccaaagctgagaaaaatggtcactgtccaaacaacataacccttcagaaacctaattttttaattcaaaatttcggaaatccaaagctgagcatctttcagaaaacttaattaaaccaacaaacaacaacaacagaacaattgatgagttaaatacttaatttcatacctgcaacaccccataagaaag
>CRlnc19812_1	
agcagagctggacagcagactagccccatgtgagattgctggggcaattcaagtcttaagttttcgaggcatgttacagtgaacattatggattcataaccttgaaattatcctgtatttcttatgtcatcctttcttattatgaatgttagagctatttgatccttattatagtgtggatgttgcgtgttttgtgcatctgtgcttgtgtaaaatagcattttatgtatcaacttgcatttcttttttatgaaatgtcatgctttgaaatacaagagtccgattagaatgaggaatcgccacattttctaggaggg
>CRlnc19821_1	
tgcctgggcttatgccactaactttgtccccgggaagtgaagaaactaaatacacttgacaggatgtaagattgtcctatctgtgtgctttgttgaaactatctagctgtggactatatcaccattgatataaagttactagcagaaagtcttgtgttgccgctttttctatcgccaacagagtggattgtattttccatattccaagtaatctgattcatgctttgtgatgctcaacttcctggtaaaaagtcagataggccctgaattaacattacaataaattaagatgcatttcaccactg
>CRlnc19852_1	
atcttcctcttcagttcaactcttccccttcccataatttttttttctctttttcctttttcttttaggtttttctagtcttggttaacaagtaagaaactttaatgaaagagtgtttttatagggcattaaaagagaaaataaaagagagaaatggaaaccctgggaattggttggagagatagatgttgtttttgtgtttgctttatcttt
>CRlnc1986_1	
tacaccataaaatttaagtcctgccacacaagctaacacataagattgactatacataatcacataatctatttcaactgtggatagcatcaaccaattgtaagagctttttttttttttgggtttgtgaagcattaaaaatacatcaaggattagctaaatgccaacatgcagccaaagcagtcgaagatgaaaaaagttctgccgacctgaatggctg
>CRlnc1996_1	
ggtgcagccaggaacattcttgaggtgagaattactgaaggcaatcattgcttgtggtgaagcattccgtatgtttgtttatgccatatttttcatgagaggcatttgatgatacaaattcgtacttgactatttacagattgagaagatgattgcatttatagttttcgaaaattgacttgtagaatctataatttcttataaaatgtcatccgcagcttggagctgaaatccgggtac
>CRlnc19971_1	
tttttttaaagaaagaaaaaaggcataatgcaaatagattgagagaaagagcgaactttatcaggaaaacaaaattattggtacaaggaaaaattccctcgaatgatataagctgaaactcctccaagggaccacaactcctataaatcaggtttatcaaatcaaaatttcccagaataaataatgtttttagagattgactccccaaaaatgtgaattattaaag
>CRlnc19972_1	
ggaaaaatacccttcagtggagatcgattgggaagccattagaaagctatcagaataatcgtatgtttttagggtctttcttttccttttgtagagtcaatagtggcttctgcaatgaattttttaactattgcagattatgctactatgttaatatatgtcaaagcttattgaagctcactctccatcttggtcggctggtgtttttgcttccatgctttgaccattgagagttttaaagttttaattattatggtcgtgtatcagtaataatttctctcttgtaaacattttcagctttggacatatcaatgaattattgtactttgttttgtatgtacatgtataattttt
>CRlnc20009_1	
tgatgtgaaagacaggaaaagacagtataaatattgatattcattcatggcatgagctattttatagaacatcttaacaatacatttaaaaaaaatgcaagaacgccatcagttaaactagtggggaaatgaaatgttggtggtagtttaacttaatatcaaggggtccattgttgctgacaaatgcagacttcatataaaagccttaagaaaagtaattaacttattctacacggatttaaagttttcatttatataaacaccgaaagatccacgcgttaaaaagccaagggcgattcaggttgcttctcaatgctctcctttttttggtacaatgaagtccacagactttttcttgcccttgcctttgctttccggaggcttgtgatcctgctgaactttgccttctgtgtactgctttatctgctgtcttacaaacctatcataa
>CRlnc2002_1	
acaaatgaagaacctttttaaggagtaagcagcttttccatgttctttttggggaacccttgacaattcatttgttgggtgactttcattacttattttgttactcacgactatcaaggaaaaatcagaggtccagaatctgaagtgctattagtctttgttagagaacaatctatcttgaattaaatgtcttatttaaagactgattttggtcaaactgatgatgtaattgcctcatcttagtatgttatatgtgaattacaaactgaaggctgcatttgaaacatgagggggaaaaaaaggattttgtcagaaagcattaccttcatgagatttgaaactacatggtttagtggtatgagagcaatttatgaaagttggaatcaagcctgtaatttctttataattcaaagaca
>CRlnc2005_1	
tggggtgcttgtagatctcaatactgacagactcagtaaaaagtaaataaatgagaaacaaaaaactacttacagaaaagaaggttgacaatgtaaattttgttaataattgacagagtaagcatattgcacagactaacgcagaagatagaagattccagtatgataaactctgaagtcctaccatatggaaatcagtaatattatgacaaggaaaatgataataaaggcaaacaagtccagaatccatatttaattttttcttaaaacacatggtgatccatatacataatagccaggagatattaagagaaacagtacaaaaaaatcaaatattgaatcatattcaaagccatgttaagattgattaaaatggttagtagtgacacagagaagaaaaggaaaattgctaatttttgcaggatcgccaattctttccttcaaatacagtaaggttgggggtacttttcaaaacaagggatttgcaagataaagggacgtggcattactcttgttatgccatgtcaatcaaactcattgattatgcatttaaagtagacttttcttattcctccagttttctgccaagtcaatttgaataccaaatttacctgtgcagtcatttagcaaaaagtttgaagtctaaaaggatagaaaaatgtaaattaagttaatttaatatccattaaataaaaatatatttcccggtaataggacaatgacatattctaactttgcggtgaaaatttaaatcaaatcaatacacaccaacaaactaattagtactattgtcactgcagagttatggaaaaggagaaaagtgagacatgacttatggaaaaaaattaaaataaataaataaaattccagttcctcaaagatgcctagtacccatctcttcctgccataagccaaattgggtaaactcaaaaagacaaaaactttaaagaaaaattaatgtaaattttttgccatataatcatctaacaaaaagaaagacatgagaaacttctaaacatgaaaaaaaaaacccacaca
>CRlnc2010_1	
ttatatttatcatttgcttaaaaaattttcagcaaggccatggagaaagcgagtaagaatgaggctatcatcttcatctaaatgtttttataaaatcatttaactgagaaatttgaaggctgccaattatatttatcatttgcctaaaaaatttcaccaaggcaaaggagaaagcgagtaagaatcaggctatcattaagtc
>CRlnc20133_1	
aattattattattattattattatgtagcttctctgtgtcacaaccgacgatgggcaggctttggttttggttctaattttttttaatttattttcttgtagtttgttgatggacccaaaacgactgttacttagagagaagggagcgaaacgtagagagtagatggatatgtgagaatgtgaagagagagctcactttctttgctaagaaaataatggtggtttaggttttttatagacga
>CRlnc20143_1	
gctgaattcggatggaaaatcaaataaaagaataacaaactgttttattccactattatttgatgtacaccaggcccctctccaccactgttcattccccatcagatgttttacacgtgttgttcgaccccacaaaaataatcaccccacctcaaacccaataataacaatattgagttaatcatcgccatgatcatcaacaatcagaacaaaatgaatccaagaaaaatacaagaaaagaaccaaataaataataataaaacactactcaatcaacaaaggagaataacagatctctcgatccgaaagccgaaaacgttacttcttctaaatcataaaagcagcgatgaaagttccaactagagcagttccaaagatagcggctctgttgacccatccgtcgacaaagctaccgctgggagcgggcggtgaagtactgccgggaggagttgcagcgggaggtgttgttgatggagttggaggagtgactggaagtggggtcggtgaacgaggagatggtgcagattccggtgattgagctggtgatggagtcggtgagggttttggtgatggtgttggtgttggtgttggtgctggtactggtggcctctc
>CRlnc20191_c1_1	
gttttttttttttttttttttttctttcttaatttgggtgacccacccatccgacattgttttttaaacaagaaaaagatactgaaatttttttaggggttcaaagatatttttgcaatgttgggggatgcccatgtaaatacgttttgtaaattataaatgagtaaaaatacattatttttttgactttattaaattgtttttttttttttttggttgcctcgaatcgaagcttctcttgtgg
>CRlnc20197_1	
ggcatgatccctccatacttctttttcacagctgcttcctcctcttcagataatggcatagacttctgagactcctcaggggcactcctatccaccatttcttgatcttttagctccacggtgcccgacataatgccacccaacaaaaagcaaatcaaattgcccaacaccagaaggaagcaaatgtttataaatcaataactgtccaaaaaactaagaaataaaggaggagctaatagggttatcccatttgatattcaaagaagcaatcatgaatagcaaatccagcgtggggccaggattgcaacaaaacttggacttttccctttgtcacaa
>CRlnc20212_1	
gagagagagagagagagagagttagggcggggggaagggagattcttctcccttaggatgaatatccatgagctccagatatctatgatcaagaacatacaaaatcactaatacaacataagtctaaaattccatgcaatgttgggccactatacgttgatacattaaagaggctatctagcttaaataaagatgttgtaatagtggaaagaccttcatggaacaaaaatgaagcaagagctacatatgcaggacccatttaagctcctcaagcaacttttacaaaaggtgatacctaaccgcaagcaaataattttgaagtgcagcaaggccagcaaccctttacaagagcctctttg
>CRlnc20230_1	
gtcaaatcccgcattgaccgcactcccttaatacactcccctgttctctatataaaaaccaacccagcctatcctctctccattacaaatcgcaatacatagcgtaactctacttaaaatcccttctatctatttacagccaacaatggcacccaaagataaaacaaataatggcgcaactaaaaggagctctggaaacaccgagatgcattacagaggagtcaggaaga
>CRlnc20233_1	
tggcttcatcaagtaccgctgaattctcagagcttcctgatcagctgcaaggaaagttttgttagaaggataactcagagttcttttgattttctcttaaatttgttcatcaacatgtagttttctttattttgaatttgtaatttcctctttttggctgacaattaaacaaatgaagttatagttggacatataattttcttaatttcttaataattttttatatgcaatatgtgtatgatggaatggtttgactgtctatggactgagactgtgccattgaagtattgaagctagtcattta
>CRlnc20238_1	
gtaaatttgttccaaaaattttgccctatccctgtaaactcatcacaatcaagtgtctttgtgtctttcaggttttttgcagaataagaaagaaagttaggagacaaaagtgaaccatatatctttgagctttaagcttttggcttttcttcgcatttaaacctgaattctctccgaccctccttgcactttctttctattaatatatatatatatatattagagtgtatataaaatgtaactagaaacttagtacctagttacaaggtggtaattaaactggtatttctaaatatgtgggctaacatcaccttgctgtaataccattcattattaacaagtactacccaactctatgcacatgatcaagcagagacaccacttccaccttcttaatccttcccatcaacccatttatttgaagaagccgaagctct
>CRlnc20260_1	
caaacttcccatttggcagcccagaattcagcttttagtattaattcgatgtaaaatgataaaaataaagaaataacagcaattcggtgtgcatcttacttgggtcttgaacccacctgttacccttggcttgtaccataagaggaagagacaattgaggagcataagaagcttgtttcaggttgggttagaagtagggactggttacttgtagtatagtatctgtaacttttccagtttgtttataaagattggaaagaaattccaattgggtattcaaactgtgcaaatagttttagcaaagaggaacagtgctatgtatccacatttttcagtacacacatgatatattattatataacttgatgatatataacaagtatgtatctattcatatacttataataggtatactgttttattacagctttaaagggagaagttaacaatgtgattcaatgtgagtaagggtgacaatcgctgaaatagagcacaaccatgagtgagttgaggatgtatcagggaagcagagctccacttcaagtgtgaatattaaagagagaagtagaataatcccacagaatgtagaaaggcatgaag
>CRlnc20264_1	
actgtgtactgttcaaagttttctgcggttttgtgtgtgtgtgtgtgtgtgttagtgcttttggaaaatgtgaaatgagtattcttcaatacacatagttgtgtattgagataatgatatcatattacaatatttatttattattagccaaaatgctatgaccaaaacagactggtttcgacaaaccagggatgcaacaatcaaattaatttgaaacgtgcttaaca
>CRlnc20276_1	
ggggactgaattataaaaaccacatcttattaaaccaaacaagaaactatcaatattatatcataaaaataacttaaaacgaaagcacagagaacaaatgtccataacatatcatagttcttatagactcctgtaacattataactgttccctagtattctgtttctagctattcaaccttcagcatcccctcataaaaaaggatttgatattttcactcactcgtaaaaaggaagcatcatgccaaaactctaagaatatcatctctcattttcatctttgtccttgaagctttgcatctcc
>CRlnc20286_1	
agcgatcatccaaatcaaaattgacattgcgttcttcccatcatatcgtatcctaaccatgagcgctgcgaagaccggtgtgacgtttatgttaggagccatgttcggctccttcgttactagaggagtattacatcgccggtaccatgatgacaagaccggtgaaggccggccttgtcctcgccacgcaaaaccaaacaagtccactccaagtccagaaatggaagccactacaacaacaatgcctatggcagtgcacagttaagcctatatatatattttgttttagtattatatgtaatatcttgcagtgctcagtcagccatatgtattcctcctattgtaatgaataaaagccttttgttctaggaactcgacagaatatattttagaatcaggtagaattgcacagcgagttccaacaccgttagcagaataactttcggtacgcggcagacaagtttataggataaatcggatggccttctaattaaccaaacccattttcgaatagaggtgaatttcttccaaacagaatcaatttaaatttagttcgaatccaaaatgatctccactcaagaacaagtttggttcagtcaaattgtcttaaaaaatagaacaagaattgccggcaaactagttttccaaagcagtgacacaggcaagacgagaaggttctggccgtgctgatcattgatccaaactggagcggcttggatgaaattcacctctacttctaatcactaataaaacaaaagctactactttttgttccgtcatctgacctgcaaagttaggctccactaggagcatgaaggtaccaaagtctctcgatgaccttattcctgagccctgtcgtgcagataaaattaagtttgcattcgtcttttctgctctgtatccagcatggaactgggcaatgtcaatcaataacaaaagaatcagtggccaaggccaatggtaaataaatttatattcatagcggcagtccaagttataggcccatcaattcgttacagtttttgggttaacatgaacctgaacctatctaagcagaca
>CRlnc20289_1	
tttttttgttttcaacatatctaaattctgatcccttctcattattcaatcaattaagaataaaattcctcaaatgggaaatcaacccatcatcaacaaattgcagcaagacattacagatatatcggccaatctaatcaacaaaaacaaatacaaaaggcaggcttaattggatttggtgtttgtggtggaatcagttttataaagcatatcataagcctcgagctcctcgtaatacacatcccacacacatctcacgcatccgcttccacaacaatccccaggctctggcttttcaggcggcgggggcggcggtggtggcggcaattccttcgattgctcctctttctctttgttgatagattcttgatctgagttggttgccatatgttttaagcaaaagactcgtgaattttgaattctcttagagacgcgttttaatgtcagatctgatcgtaatctcatgaaaaagggcgcatgggtttggattggctttgggatattggctgtggtgtttggaggatgaatttcagagtctaacagcagcgctgacgcattctggcaaaaatggacgaccgccgttcccatacaccacacaacacaacgggcaacgcaaactaatcttttataacaggtcaccaaag
>CRlnc20296_1	
tgatgctcaaacacttggcattgagaacagccattgtagctattgttgcagccattgatggtggattgtgttgaattcaagtgtttctgctgatgttgaatctggaatgtaagaatctcagtgctttgatctagagtcggatgggtggctaaggtgggaaagttgagttgaagatttgatgaggacgtgagggaaatgcagtccaatggagttctggttttcagattcttctcttatccaga
>CRlnc203_1	
ctaaaatagttatttctatccagggcaaggaagaacccaagcaattgcgtgttcatgataaaagtttacatgggatgttcggagacatgttactagtatgatctgtttgtttatcactcaagtaatttgtttcaaattattggcttgtggataataattagcaagctaactgtctgctgtggacttgcttgaatctggaattttaatcttcacatgaagtcttgtgcccctgaatttcctgatgtggactacacatttagatggaaataaagagatggcaaaattaatgcataaagtaaaatctttctgtgaattgtgagaggatcatatctagagtgcccctcctaggaccctgctgagccaaaagtaattctgggtgttatacctttttttcccctctgtatacaatagtttatatttaatgtgttcaagacattgtctatttcttgttaatgtcacagattgctaaattagag
>CRlnc2030_1	
tttacttgcccacctctcttttgtccttctttctgcttctacaacctcatagcacacagattctttttttgacctttgaagcacactctgacacaacaaaattatactacatacaatacaaagagcgtggtaaagggatatagaggaagaatgtgttacccgggcgctcctttgattagccgcagggacttggtgctcctccaaggccgatggtttgttttgcagagatcaacggccttggcagtgcctgcagcaccaactgaagcggccagggaggctgctgccggtggtggttccgttggcacagtaaagcaatgcatttgttcaccgacgaggcacccgggttctttccgatgcaggcaccaccatgctgactactcatggggtggtcgaatatcaagaaacgagtccagtagttaattacagacaaggttatttgcatcctgtgtcatgtaagcgtataaattaaaaacagttcctctttgattttgtatttaaaaaaaaa
>CRlnc20300_1	
ctcacgcgactcgtgcaggttcgaccgtacactccgctccgcccattttgactcagattcatcatccggcgttgccgattacgatcatcagcacggttcagagaagacattgatgaatctaaacctcgatcttaacctccctcccccgcctgaagttgcatgacttttgctgggttgtttagtaatttaaaaactgacatgtatggatgaagaaggagaagaatatatatgtatatacagtaactttagtacgttaagtcggatccatggtcgtatttttgcaactgagaaactatatcatctgttttgatatttctataaatgaaaatcgagagaatattttgttgggtgatgatgcttcattgcggcgtcg
>CRlnc2032_1	
agttgctttgcatggagacttacctgcaccaagacaaaatgtgaatcagtgtacaacaggcacttctatatgatgctaaatgtgtttttaagtggcttacacagacagtttgtattggtttttctctgaattctgtatgaaaggaaatgttctacttcttaataggaaaatatttcatgccaattttcatatggagtattagatgaggaaagaaacatgaatatagaatatctcactggtgtacttcctggaaattt
>CRlnc20335_1	
gttcagtgatgagaatccgaacgcgtgctccatcatgtaaatgaaacaatacgtcaatcatgaataaaagggtggataaggtaaagcttttattagtaaaggcctaaattgtaaataatgaagtgaaccgggagagaaaagtgattacgtaaataccaaaaatttactagaattttggaatcatagggttcgcaatttagtatagtattagactggtgccggctgggtttgggttgggttaggttaggcggttcagttggctgattgtttgttggatgtgtactttgttcgttcttttaatatgaaatattaaaaattttatattctactttaaaaaaaaagaaaa
>CRlnc2036_1	
gtaaccaaatcctcaaagtgctgcccaaaaacccaataggttagatcgcagtattcaaactccagataaatcaaatcagacaggtctcattcaataactgcaaattcatacatacacatacaccaccacatttcagcacaattgaataatcaaatatcattccattggtttaaacaattcaagaacgaataattatgaaattcatctatgccacctaaaaagatttgtatgtgtatggcacaaacaattaatgggaatagataatgtccacaaccatgcaaatgcaggtgcacagtctttctgcaatacttgaatcatttaaactttatattacagttgacaaacaataaatgcgaagcctagtaaaaataatgccaccacaattaaatctacccgaacagatcctaatcaaaaccataaagaatgtactgaaaggaacttgacagataaatcctccaagaaaggtaaacagagtaaatttatgacacaaatcccagctgacatcctacctgcggtgggtttcttagtgtgca
>CRlnc2037_1	
tgttccactcactaaagaactcggctttcaccagtatgatgtgtatggcaacttgtttggactccttgcagcgcacccggttacgccattggtgtcgcttcatcacctggatgtagtcgagcccatctttcccaatgtgactcgcgttgaagcccttgagcgccttatggtgcctaagaagctagattcatctgctctcctgcaacaatccatctgctatgaca
>CRlnc20402_1	
ggtgcaacaacatccattaactaaaattgaagcaatagtaaattctcaaaaagaagaaattaatattaaaattttgaatgtgtctaaggcttagaacaagaaaaatgttcctagaagcaacctcaccctgagcagacttgacaaacactaaaactggtttacaaactccagaactcgctatactgaaatttgataggcatgataacattttcacctgctttactctcttcgaacaaagtaaagcttaccca
>CRlnc20465_1	
attaagatggaaaccctttcagattattaagtcaaaacagtgccaggcataatttgaagttaaaaaagctcatagaattgggacaattttcagatgagttatggaagttaccaacttatttcatgttggtttataaggatttatacactttactgatgaactagaaagcccagattacaaaatttgaaactgttttatttttcttcaaagacttaaactttgcatcttcactggttttactg
>CRlnc2048_1	
ttatcatctcttaccgttgatttggttatgtcaaaagtgtgtacatactgtgattaaatttgttgatgcgccagtacagcatgttattattttgagatgtcttctcccaaacaaaagcttactctacctgtgtttgtgaaatattttaatgctcttactgaagccagaaacagtaccaggtatgggtgatactggcaaggcacatggctggtataagtcaacctgaaaacaaactaattcctgcatttattaagtctgaataaatttttgttcaaggttttgttttatattctttgttattctggaaaaggcactcatgcaatttaaagaattggaggaagttttaattgtgattttctattcatagcttcataatttgtgccttttttaatttgtctcaataatttcctattctccagtcgatcacagtcacctgtga
>CRlnc20482_1	
gggatttctggtcttgaataattaagaatcaaaatagcataaaggaattgtatgcaaataatcttccttatggttgatgtgacaaaattgttggagacattttcagagaattttcggattacgaagtaaatttcactttctatcagtgccactccttaaaagctgtgaatttctacgatccgtggaagtagaaagtcttcaagcaggtcttgtaatatgctggaagttggagataatgagtaacatgtgaggcggaaagacagagagagaaagggagagcttgattctgcgcaactaatcactacaaaagatgtgctcgttcttccataacattgaagaaagtgaaaatgtgttcagcaataaacccagaccctgttttagtgcctaaacttcaattttagttgtttttattttgatgtcagaacattgttttacacagaagtttccatagccatactgcatatatatgattcctcatatacaggattaaacaactcagctgcctattaataaatattaatttgtaagataattagaatataaatgaacattcag
>CRlnc20487_1	
tgaggtcatcaacttgaactccaaatggcaataagattatcggaaaagttccaagagttaaattgtaacattccaaattggcactggaacttctattgatattatattaatatcaatccaggtgccctacaagatcaagagcccaaacattagcaaatagcatagcatttggtaatttattaagatgcccattcaggcaaaccaaagcacaactgttgcaatcatctcagcagagtccaggaagcgaggacatagcatcccataatttgtaagagatcaaactacaacattaaaccatattttaagttcaaccattataagcctaaaaggaatgaagtcttccctcaacaagagacccaatacaaaagctcccactcccttgatgccaccaactccaagattaatctatacaaccagccgcttacctattctgtgtttcatcgcatgttttctctgcgacgcacgtatcgggttctgtcgttgtatcttggtctgtcctgagctctctggggctgcggttccaccctcctctgtctttcaggtgatctctgaactatttctccattcacaaacaactcagcgccataatctttgtattcaggatca
>CRlnc20491_1	
aatttatcatacactcagaaaagacaagttcactcagaattggagacattaatctcaaacatcaacaccgataaactgaacatgagttcagagaaaacacactacttccaaagcaaaaacaagaaaagagataaaaactgcttatgtataaagaagaaagatgaacccaaatatgtacgatagaaggcttggaaatgaagcttgaaagatgctaaagaaatgaggaaagatgctgcaagactactggggagaagaaaggggaaagtagaacagggagaagagagattgagggggtggaatttatagaggtaaagaggacgaacaagtggatgaaaatataattaataaataaaaaataaaagagagtttggtttcggtttggatttggaatctcctgtaagataaaag
>CRlnc20501_1	
gatacccgattcagcaaggcgcattcgggtttagacagtgaaaacacgaagacaataaaaattccctcgagtgttgaaatgtttaccgagtataaaaaagcacattcaaaatttactcaatacgtataatttgtggatgataatgataactatacgtattcgagagggttgagttgacaaattgggaaaggtaaatatgtaaatatgggattcttttgggggtaattaatattctggctatagatattccacgtgattaaggtgaagttaggggggtgaggggaatggcttggcttggcttggcttggcttgattcttgaagaaccaaatgggcaaaattggatggcttcttttgtcttttttttaaggtcaggtaagtagattcgacaaaggcaagcacaaaatcaacaatcattgtacaattgatttcaatttaatctgaaattaattatcatgtaatttcaaatgaagtggcttgcaggattccacgcatttcatgtatgaagatttaaataattgttcaattttaatccaaatctatgaaatattttttcaattatttgtttgtgaca
>CRlnc20521_1	
catatttgagagctgttgtgggccgatgtttggtgggcctcctgggccaccaccattctgaaaacttcatttccagccgcttttatcttctcgtgtttgtgttagatgtgttgatgcataatgtatggtgatgttgatgctcatcaactttaccttaaaaaagtttaaaatggagtcttgcagtttctttttatcttcttcactttagcttattgttcatcctttttcaagcaacccatgttcaaaatcttcaatttcttttatcttttctacataaaatcacttcatatatctatgtaatgcccaactccaatcagatttcaattctctacattaacagtgtcttgaagttgtggataagatgaacaattaagccctgactcattcaaataaagaaatactggtgactgatggatgtatctttcatcaaatctttattaaaa
>CRlnc20568_1	
ggtcaagtctggtgtccaagtccaaccatgaggagtccattgaagaaggcttaggtgataactgagtgggttatgaagatgaaggtagtagagaaagatataaatgagaaaattgatgcaaagggggataaaaatatataggagaagataaagttttagggaaggaaagttggtggaaggagaccagaagagacagtcattgaaacgaaatcaagttgt
>CRlnc2057_1	
ggcatatcctgaagcagtatcccttttttgttctgcaaatgtttatttcactttgaatcattcaactctgctttatactatctatttggcctatttctctgtcagaattgcctttgtttgatccagaatccatgagtaacacaatgaggccgaggattgagttcatgttttatatggtttatgacagaggttaactaaatccttttgcttcattttctttttccttttttctttcataaattgttcatcaatcaccacaggtgttttttcataaattcttgccttaatcaccatggatgtaatgagcaaagcaaaagaaaagaaagccagtttgatcctcaagacatgggagagatgcaaatc
>CRlnc20588_1	
gcaagaaaaagattcaccaaaaagtattcatgaaaaattaattataaccagaaaattgaattgaattgaaatgtttgccaatgtagcaaccttttatctcaaataaacaatgactagcaatgcccattttacagagagcagggctagtggcctatatagtctatttgatttattggataaaaaaatagtactatctccggtttgtgaaaaaatctccaacaacagcaaaatggcatggcatggcatggcatggtaggggaaaacagagcgtcagcatgtgtttcaagcag
>CRlnc20594_1	
ggcacaggcagtggcgcttgcatctgcaccccgccacactacttgactgtatatatatatctattaattaccggctcctaacttactaagttcgttggacgaagagtgttcctataaaaagagttacttttgaaggtttttctcttcattttttcttgcttggaagattagctttttgatcttgaggggattctattttcttttatctttttgcatttcacaccagaactatactctgtaaatctcttggcttgtaaatattacacgatcccgaccaagatggagccttcaatgttgatggtgtattattttattatcaagtgtctgttgtcagcttgtacagggattctgttttgttaacagtgtgttgttcaatgttcaacttgaagaattaaggcccataaatatataattcactgctttgattctgaagtacaactatagtctttcctgcttacgcaatcttccga
>CRlnc20608_1	
tcttggctcattcaggagccaaactcacgtctgagtttttaaattaaagattgccttcttcatggatacattggattaaaaaagattggaagaagggtctgatgagtgaataatgagggaagtttttgtgcttttgtatggtggaattctgtatttgtgtgctcaaactggggtcttgggattgtaggtaaaaagcctctctttattaataatgggggctttattttttaatatccctattgtacttttaagcacccttgccttagaattcacttcaatatttgtctttcaattccactactttctatgtgattatgctttaagaaaaaagttgagtgatgtgggtttctgcttaaaaaaaaa
>CRlnc20609_1	
tgagctgattgcaaattagcaattgcttgtactcagcatcaaagaaaaattgtcaaaaataaaaaacgacttcagaatgacatatgatactcagtttgtcatttttatctgtggaacagtagaacatgactttacatcctgggtttcttcatgccttgcatctttttgtctcatgctgctttcgtttgtcgtttctcttcttccatcttggcctta
>CRlnc2061_1	
agtctcagtctccttccaatccatcagttgatcattttcaatgtcccgcccatccatatcacactcatgatttgcactattctgtctatccatgtatgattgtttcaactttccctgcaacctgctaaatcttagatttaaaagagagaaaacacaacagggttgagaattgagatcatatgatttacatatatttctactgattgatgctcccaacccaagaagataatctcatgaatggtttttgtatagaacaagttaaacaagacagaaaaagagacgggaagtgtttgcataaacgatgatgattatgatctaaaacatgattaagaaaaaggagtgaaggataaaag
>CRlnc2062_1	
attaccgtgcctcatattggacaactgcaatgagcaaaatgttcaatgtccaatcagatgtttattcaatatgaaattcaagcaacacaaaagattacattagaacaaaaaacacctcacatgttgcacctaaaacttaatagagctggatcatggattacacaagaccaacacaaacaggagacactatggtttaaaatttcaacaatgactttaaacaaactatcgaagcatgtccaatttgttgaagtttttctcttggtataatccacaaatgcacccatcaaaaagaacttttgagagacccaaacgctgtacaccaagtactgtaagtttaaacttcaaaaccatgtaatacacataagttatacagcacattccttgcattattacaaggcaaatacatatatcacagttcctcaaatgtatctaaccatatagcaagccacacgtttgacaaaaatatataaactctgaactctttcaaattatactgaaatactaagtccccaaattcttccttaataaatcctcatcacagaaacataagcaaagacatcaatttatccctgtcactaggcagtcattaacaaactttcactccagcaattttatataactccagactctttcaaatcatacctaaatgtgaagtccacaaattcttcattaacaaatctccggcgagtacgcttcttgtaca
>CRlnc20620_1	
agtcatttggagtcaatattgggcggctaacggcctcatgcttgaagatatttccatgattttccagacctaaacttgattttcacgttagaaaataataataaacctaacaacttgactttgagaaagccataaaatcatctgagatttataaaaatcgaatccccttctcccaaggaaagcgtgtttgatatggggaaagttatttgcgcggaagtagaagagggtggattaaatctgatcggactgatggtggcacttgtaattgctctccttctcatgctggtatgtctccaacctcctccacgccgccgctatattgtatctacctatcccgccctttatgttagaagatgaaaacacagttgttgaacaaaaccagtctgtgtttttaattttatttttatgggtggggcgtctctagtttgatttcattttcaccaatacggcttctttcatttttggtggtgtttccttcgtttatgttatacgcatcgtcagaattttacttgtgaatttgttgtgaggagagtcatgctctcctcagaggagagtctctgtaattattatatgccctttctaaataaaagaggttcatggtgtcttgcacaactgaattcattataaaaaaaaaa
>CRlnc20624_1	
aaataatttatttacatcaaatttatattataataaaaaaatgtctaaatcttaagatcgaatccctgaaatatagaatacttcgatctgtctgcttttgctactgatgataaaagtgattaagaagatcatccgagattaaaatcatctcttcactcttgaattcataaaaataaaaattcaataaatcatgtaaaaataagatctctttccactttcacatgcaactcggagaaaaagtaccagaagaagaacagagcttcaaacattaagattgataccattttatagaagaattaatcctgattttacaggaatatgaatgaaagaacagaggagg
>CRlnc2063_1	
aagtatcctcatgtaattgctggatgtgaatggagacagtgaactaaattggtggcccagatgatgtacgatgccttcctcggtttctgcgtaaagtttatttttcaatgtggttccaggctagaaagaatctagaggataatataaaaagatgcggtttttcattaacagagcgtcacggaatgttaatatgtccgtgcttgagctgggaaagctgctttaacattaactcaagacaagaacctagcgacagaatcaatttggagccagcctggctaagtggctcgtgggttcattccctaaaataatattatatatagtcaagatttgcctataaaatgagatcgtgtagatcaacatgaagagattcagtgcatccgattccaataattaacctgcaaatatcctacgtgttctatcttccaatgttagaactgtatttttg
>CRlnc2066_1	
cttttgtagtttttattgatcgatattgaaagtttggttctttttctgtatgttgatttctttgggttcctttttttttttttcccaatttcgttagttcttttttaccttgtttgggtgtttaaattgtgaaagttctggtggttgaattgatcgttttataaaatttggtatttatgttgtgcgaagtttaatgagtgtgctataagggaaaggttgacgtggacattgttagatatttttgggggagaaatgagagcttagatggtatttgggactttggtcttagattgggctaaatgga
>CRlnc20663_1	
tgccgtcgcatttgaacccaaacttctccattttacactctcaaatgaaatcataatagcgctttaagcttgggctcttgctatgccccgaaatgtatgtgcaaatgaataattcaatataacaagagcaacccggaacaaaaatggaaataaaaaatgtttatgaatttctcattttcctcatgtatattcatcaattcattaaacgaattattcccaaaaaaaaaaaaaaaaaaaaaa
>CRlnc2068_1	
gaatggtgtcacatcataaacctacaagatgaaagcttaatttaaatgtgagaataaactaaaattattgtaccataagcatttaaatggttaaattctttttctcccatgtctaacatgtaacataaaaaaacttttgggaactgttaacaggttgtccttgggagcacacattaaactcactaatatacaaaaatttcgttattgtcaatgcatttggtttacaagacaaagatgccttataccataaaaattttgcatatttgcgttttcagcatgtgcccatgttaaagaccactgaaaaacccaggcaaccaaagatggagaataaatcaatgataatgtaataaatgaatgttatcgaacaggattattcagggtgaagcagttgcttatactcttccctcatgaaattatttacaaactatggagctattactataggtctcaatcgaatcaatcgatcacaaaattcatagttggatggactgcaactcttttcctatgccaaatagggaatattttgtactttcttgctgatcaccaccacaactttattaggaaaacctgtatctgtacagtctaagatccctttagagttcataaacagttgaccctgtcaaacatgactgtctgtttaaaattcaaaagcggttgcaactatcaactatctccttatattttctcaaactgtgttagatcaccatattgtttcagtcactattctataaataaaactccagttgaaaaagaagaccaaacatttaattggtaatttcagcagtcacacatttctaccattcccagaaaagtttaagaagtgtagaccacaatccagttacaaacatcataatatctcataatgccttatcagaatatgcaaggaggtcttttaaatcctacatttaaactaaccagttaatatcctttatgggaagaacatcaattgcagtaaatctcaaccattccacaatatcccgcatattttattcgttcaatccctttcaaatattttaataaattcggactgttacagaaaattatagtcaaccaaaaccaagtgtcaacagcaggaagacgatttattacaataaagtcaaaatagtttaacagaatcacaaatcaatcaatcaacaatgatctgatttaacacaaacagccagaggtcaaacaaacatcaatcacaaatttcaagtttaaagaagggggaaaaagagccaaagatgaagatttgaccttgccagaaataataagcca
>CRlnc20688_1	
gatcaaagacaagtatcagaagacgacccagaaacattagtaggatggtggtattaccatatctgttaattgttatttctttttctcttcgatcgacttgatttatcttttgtttatttatagaatatggagtttccttattttttctgtttcggttttaaatattgctctgtttcttttcctttgtattgatccttaaacgacttaaaaatggccagaataggggtggacgcggatcaggctgctgagccagatcatcctttagtttgaattcgacttaaataaaaaatatcttatttaagttaaaaaaaa
>CRlnc20698_1	
ttttttttatggaaaggagattaatatagttctgtaagatgacagtaaacatacaaatcaatcttcctgaggaatgagaaattaataatataaaaaaaaaaataacaaatttttgtttttctttttggatcttgcctagtctctggactaacccacgaatgatatgagcagtggctcattcattgtcattcttcctaaaccacaacaacgatcgaggaatacaaataagaatacgaaagaatatcaatttagttag
>CRlnc20740_1	
gattagttcaatagtttatataagagtcaccctgagtgtcctattaaacaataacgaaacaaatctcatgaatgatgctaagtctaatatacaaaagatatgactctatatgggtttctcacaccaccgtttgaaaatgttaaaataagactgaaataatcggcgaactcctaacatgaaccaggatgtcacagaaggctccgaaaatacagtggaaaagctatggctaatggctatacataataagagtagtcacgaggagaagtcttactctttacaaggtacagatctgaaagaatatttattcttctgcttatttttctcagaaaacaacatataaaacaacgaaactgaagcctgcaacagcatatttctgcacccctcacatacttacaattgaaattgatgatcttaacagaataagaaagcgatttttcactgtcaaataaataacaaaacaaactatacacacagacacaaagactttattttttattctacacaactctttatctcaatttcacgatacaatatctctccaaatcatgtgacactttattggaactaattctaagtgcatataacatcacttttatgcgataaaaactgaaatcccacatggcaaatatggtgtctaattgaagaaatcattataattaagaagaaagatcgagcagctcaggagggatagacaaggaaggagaagatgagttgggcggaaacggggagaaatggagatcaaactctatatcagaaaattccgataaagagtttgtttgaaaacaaaaataagaaagaaaatacgcaaaatggggtcttacaaggtcaagaaaaggtcttacaaggtcaagaagactagaaccagaaagaaaataagaaaagaaagaaattaaaaacaaagtgaaaaatgaagaagaaaagagtagttgaaaaagctcaggtaggatagcaccaaattaagatgaagatgaagcagcggtaattgcctcatcttccatggagtcttcagcttcagcttctgcttctgcttcaaatttaccttgaagaaacctgtgccttggctccatctgggaaagtgttcttgtgttgaaactcagactcttttatctctctccagggttgtgtgggagagagaaaagagagattaataataagcagagaagagaagaaagtgaacgtgatgtaagggaaaagtg
>CRlnc2075_1	
caagctgatgggcatgatgacagacgtcctatctgttcaggtgccggcacaaacttatgccgggcgacctgaggttgagggtttgagctaaaaactcatcatggccagttacctatcttaaatgcacaaagtatcgaatgaagttgaactgggttcattatcttcttaattatggaaaggtggtaagttgattttgtgaagaggctcttaatccaagcgtagatatcatgaaatttcattcagcatacaaacatgacttcatttttttttttccggaaaatatatttaggcctttataagttacaaagcttatcctgtgatgaatttatgtaacagacaatgtgtcctgattggggagctctttaaaatggttgtggtataggaaattggcattgtttggattgggg
>CRlnc20762_1	
aataaaaaataagtaaaactcaatcatcacttatttctatacctaattgtgttctaaaaaactggtatagatagctttactcataagtaaatgctccgtattaagaatcttgtatataaaattcaaacaagagttaatgaaaatctcatatatcaactatccaaatcaaacaagagtttaattcattaagctcatctctgtcttcaaccttctgccttttcttagagtgggtggcactgaggagctcaacccagaactttagtattaatagaaaaactagtaacagtacctaaatcatcaacagatgcataattggaaagtaagaaaggcaaataatactctctaataaagcataaaattttatagaagtctaagcaacaattcataccacgtagcgccagccttgctgataattacttaaatgaaaccacaaagaaagaaaaaatcataacctaaattaagaggctgatttctgg
>CRlnc20775_1	
tttctctgattttggagaagtccaaggagtaatcaggcagctcccccttctgatcccagtccccaaactgtggcactgatagccatggagcagttttctccttacgatcctccattaagagctgaaaagagataagcaaaaggtgattgcaagcttaaaatttgatggagaaagagaggaagaagctggttttttgagaaaagtacagcacgagagaagatagaaaaagagatagagatgaagatgaagaggtagagaaattgagagacgtgcttttgggttctcgggggaaaagagcttctgaggtagaagcgcttttaaagtagaaaccgcaaagctcgaactgtaggaaagtaacagcacgatgacagccggatacacattcacg
>CRlnc20781_1	
atgatgatgatgatgatgatgatccactattttatttgatttgtgttgttcattgggtgttgttacttctattatcatcaattagcgcattgtaaaatcttcggaacttcgtaggcaatgctctcgttcccttttcagattatgcaatttaatgtatatattttaacaaattgtattcccttcctactaatctccttataataataataaaccatctgggtaaattacaggatttccattgaa
>CRlnc20784_1	
ggtcaccgatggtggtagattgtaggctggatggtccaaaatatattaatttatcagttgatgaaacaaaatccgctgcactcaggcactccgagatgtaatttcgccggaaaaacagatgattttagtacaggctaactaaaggcctgatcaatgagtttgaagcgggtgctcagttttagccagaaatcgtggtcccaattcaaccatcacaaaacaaaagatttcagaccattaatgattatacatatgccaatataattgccttaaagaacattagaagggttgtccattaaatctctacaccgttgtctctggccatcagaaacaccagatgcccaagttctcaagaactagtcacattagcttcaattatgcgagtacaccaaaacactgggatctatcattattctccatcatcactgttgtgcacattgcaccctttgaccaccactgtgcatgtcatcatcctcatcatat
>CRlnc2080_1	
ttctgcacattgctaatgttcaccattaaaaaatttataacattgtgcatgtgtatagcaattagtcttacacaatcctatcctaaaaaggtttcactagctcaacataatttaccatggcatatattgctgtctttctgatcaactccaatagcccagctgggcaaaggccatatagcactaaactggcatccagtatgaaacgtgtaacttaaaacgtgaactgattgcttggatccagggggagaaaagcaactagaataagataaccttaactggaaaggttcccaa
>CRlnc2086_1	
attagacatagaagctatcaacacgcgcggaaagaaggtaaccatcctaaatcgtatccttcattggcagtagtaacaactcttcatcactttacttctttgccgcagaaattttgaaattaatcggctgatgcatgaagcggaaacgcagatgttacaagtttcggggaagggagagaaacaaagcgcggcggagggagtgggagaatcgacggaacggggcgtcagttgaagccatcacggcgaaattttcctttttg
>CRlnc20886_1	
gaaagtagccgaagccatgttgattatgggaggaacaaagttcaaagtagctagcaaggagtcgtattaggaaagacagactcgagaaaatgctgaaaaggttataatgtgatcaagtaatgaagtgggtagcagtgaagtggtggatgcgaaagagaggatgagattttggatagcctctcactcaacgtatggttgtagtttgtggctagtgttggtgtctctaaatctctctaactatttca
>CRlnc20887_1	
atggctgacccacttccttcacagtctttttatgtatgcattttgtatggtagcaaatagtattgtatcaagggatggtgatgacgtgaggatgatcatgataatcgtggtgatgataaagacgtgtgattatagaggcaatggtggttctctacggtactgatctctgatgaaagtagttcgtttggttccactcctcggtcttcctaagcaaaggaagctaaattccaactgggcatgtgggcccgcctgtgccagtatacaggcctatagctccgtggcctgatgaaaaccttggcatttgacag
>CRlnc20930_1	
gacgacattgaacatccatgaggctgcatctagggttgccttcttgtcagccttggttgtggaagacatttttgttcaatagcttccaatttgttggcagaagtcactactcaaatcttcatgcgaacaacttggaagatggctgagagaatgagaaaattgtggctctttgcttcgagaatataaataaataaataaatcaatcaatcaatcaaaggaggaaaaagaaatcgaaattcgaattgaaaatggtaataaaaatatttattct
>CRlnc20989_1	
tctgaaagtgcacaatgataaaagtaatggaattggaagaacaagaagaggaagtcgaggcgaactgcttagagaagcgcaatgcactccggtaaaatgaaccaagcagagcttataatttatattaaaatgagtcgtctgagtaactcagctcactatagttctgacacgcaatcaataattggacccagaaggccgagagcattcccacccgagggtcccgggg
>CRlnc21013_1	
gttacactcaagtagatccaatgacccagaagggaagtcagaaataaaaaacaaaaacaagcattacattttcaagagatgcatgcagattgtaattcctcaccaactagggctaaattctaacttgaacctctgtgttaaaaggggcctacatacatcttcagctctatcaaaaaattactgggaagctcacgggcactagttactcataacacaccatagccttaaaaaccaaagaagccaagctcactggctctt
>CRlnc21020_1	
agaattgagatcttagactgagataagaactagaaaaagactgttttagttggctggattgctagatattgtgcttgctgggccacatcccactcaacactcctttagctgtcatagtgcgtggcatctccaggatgtcttagacataacgtgtggacttggaaacttccagggattttattctgaaagtttgaaggcatcttgtagatgactatgaatgttgagaaattttcggacggtggccataatctaaggaaaaccagaatcaaaaccagaacggattccacataaagcttaaacataaaacggaaatcgggaaaccaggcagaaagttcaacaacaaataaagaaacttaatacaatctcttattcaaagatcccatcactctactgtcatggggtagttgtaaattattaagcctaaaccaagcatcctttacatta
>CRlnc21025_1	
atcagatcagaacttcattgatgatgaaattgaaggtgaaaaaccaagccgaatgcgcagctcaaagaagatgaaaacaacataattaccccttcaaagtcatgatccggtgacatgacaagaaaatggtactgagaagtatgcttttctgtaatctacagccagttaataaacttgcaccagtggctcccagatcaagaatgcaatggtttgttcattttctgacctaatgggtgattgcaggcaatactgcattagattttttttttcaatttctatgtattgtaccaattttgttaatatgctttaagggcagtgcatgtattgacttaagaacagggaaagaggttcccactctcaggcattttctttttaacacaaaatcaaccaatacaggaccgtacccaagcaaaagaccatttagaataagagatttaaggaaag
>CRlnc21061_1	
tggagaaatagatgtggaatcagtcgttgtactctcatccaaagaatttgcatccatttttctaatcaaaagaaaggaatttaaatcgacaggcatgaaaatatgacttcgatttgcttgaagacatacatatgtatatatagatatataagagaggtttaaggcaagtgtggatattaaaataataaaaagaagaaaaaaatggggctttgttggtaaagaggatgtgggtgaagtgggtcaacccaggtaaggaagtagccaggaagatgagttattggattaacaaatatag
>CRlnc2108_1	
gaaaacatgtggatgctttcaaacaccgtactaagaaacaataacttaattgtgattccgctaccctaccttgctctttccctttactgggtcaataaagatcttgctaaaaatgtacaaaataaagtccagtaaatataaaaaattctacaacttgggctagagggttatatatgacaatcaaataaaaattactagatttctttaggcaagtggggtgacccataaatatcacaaaaaccattaccagatttcttgggcgaaatgtgaagacagcagatcttctaaatgcaataaaaggtacttattccttgaaatcacataaaaactaagcaattctccacaagcaaaagtcacacttagtaccatttatacaagatttcataaaaggatacgagaatcacatgtcaaaattgtctgtttggcttccagaaacaaacagaaaattcacctgaaaatatcaatccctactcatataacaagcaacgaatttaattctacctgaaaatatttatcaacacccaatccgttaaattccaatcttatgctgtcaaccaacatcacaaaaaaaaaaatgattctcttataatgaatttgtcggaaacaatcaactaatcacaaccgagaaaaaaaaattagatttcatatacggccgtttacatacaggtagtactttaattgatagcatgagaccaaataaatcgattgatgttctcggtttttacaaagttgtattccgatggatgtaaaatttcggttatgatcaatatgatattagcgataataatttcttcgatatccattaatggctgacagcaataaggaaaccctaagtaaaaacaacttaccctcgattgatattaagaaaccga
>CRlnc21080_1	
gagagacaagcttggtcaacttcgcgctaaaaggaacttgaggaaatttacatgacagatcattctaaagaatttaacttgtaaatagaaacattcttggaagctaaatgaggttggcctcactgcttaaatcaatcatgtatccacattctatccctttctaccaagatatgtgtagtacaatatgtgaatatttatgtatataaacgtccaaccagttgttatgttgaagtacttgacattagttatttctgcttattgttattcagctccttttgccacacctcatcggccagggcttcccat
>CRlnc2111_1	
ttttgattgaatgggcgaaaataatgcaggccacactgagttgtgccataacactgctggctaaaaatatttggcccccccaaaaaagccgaaaagtacacgcccaagactaaatattcccatgccgaaaaaaaaaaccccacgacctacccaacaaagcaaccccagccactgacactacaggactgatactttaaacaacagaaccatcatgcaactaatgcaagttcatgttcatcatcataattccaaataaatcagatcagatgcttgcatgataccatacacatacatacacatgcatgcatacacatacatatgtatgtgtgattgattgatcgatgatgaag
>CRlnc21172_1	
gcctctgaagaaactccccattgtaattgcaaagtaaagtcacctgacaaggaagaggccgaaaagaggagaacgacgaaatagcctgctgatgagagaaagcagagaaaagaaagaatgaaggaaaactggaaaaatatcaaaagagttcggtgcaaaataggagacagagaggggaatgctacttggttgtttattacagagtttgcgagaaagaaaacgacgccgtggtaggcacacgcccttttggaattaggagactccttcctttgattggtt
>CRlnc21174_1	
caagaggtacagccttctcaagccttcccattgcagcaggttagcccagctccagattcatgatgatcatatttaatttctatgttttatatggtgcttcaagacatgtaatttttattgctatttttgtgcatcttcttatgtaaaagtatgataatatcaactctcttgtatcattcttccatgtaaagtttgtgcggtaaaactatgcgaacttagacctattctcaaactttaaataagtaggacgacacggttgttttattgagccgtgccacaaaatcaagagctttaactgag
>CRlnc21181_1	
gcatggacggcggggcagccatgtatgggttgcttggcacttagttgaaagctatgatcatacattgaatttgaattccactttatgtgcctatacaaaggcaaccttgtaaaaaataattccacaccatagaacaataaacatatggtgtcatttaaaacaagctggcaagctcatatgactcgcaagccacttggattcgtttactctaatatatgcaaataaactcgatttgaatccatcctatccaaagggttgacctctgaaataattcataaacaaatagatgttaaatcacaatccaagaacactg
>CRlnc21193_1	
gttcctccaaggcctctatcccaaccaccaccaccaccaccaccacctaactgagaatcagcaagaacacccatagaagaggcaacaaaagtgcaccttactctgaacaacaacaacaacaacaaatatcaaaagatgggtacttatagtctaacaacaatcctaaacttctaaacctgccccgggtctctgtacagaatggggaccgactgctgaattttgcagggacaaggaaaaatttcttgtttcctttcttatctggtatttgtttcaacccagtaaagaaaggaaacgaagtgaaatgaaacgaaaaggagttggaggaatttgtactgattgcgtggagacgagagatgctgaaacgc
>CRlnc2120_1	
ggtttttttttttttttttaaattaattgtatgagtgaaagacaataaccgagaacataaatatgtgaaagggctagtatttaattgcgccaccttggctggcggcttgtgagcggtggtgggttattatactggaataaaactgtgtaatataaagtaacagataggccctctgttcctcgttccagtaaatgtactttattattttttttatcatttcccaggttgccctgttttatcattctgcatgacagagtgcatgcaaactacttcagagggaaataggcgcagacttaacgtattccccatgccatacatagacgatgagtagtcaaatttcagcccgtctccgaacagtttgccggtgtatgtcaagaaatgaagttttgatcgaagaagaccgacaacatcattgatgtcgg
>CRlnc2120_c1_1	
tttcatttctctctactggaaggtacatttgttctcatttcaggcttaattctttcccaacatgtaaaattttcatatctgtgatgtctctttcggtgctgatgcacttgacaactaaagaaatctttggtctgtagttggtagctcataaatggtgaagataatatatctacctccaagaagccttgaaccaccatctgcgacatgaactctagctgattgtttttgtgcaccttgtagttggctatctttgagagaacatgtatctcttgatatcgatcaaaaaagatatttttcagagaacatgtatctcttgatactattcttccgatcaaagatagtctttgataggaaagcagcttgtca
>CRlnc2121_1	
gttttcatcaagaagtcttggtaattttgtttttgctaaaattgtttagatgtttcacatgttttcagtgagcacaaaagtttccgtaagcacaaatcgttctcataaacagaaagtagataaatagataactctggcaatattcctcactaggccaaagcccctatttttatttctctcaattctttcttcttctctttactattcttctaactcctttttatattctcttttatttcaatttctgtccttttactctcaattctccctaattttttactcgtcagttttattctttgttgtaacttacagccttttaattattcatttgtcattcatgcagccagagggtgtacttacatattaccttgtaatttgatgcttaatttgaaattattccttaaatttcccagtaagcaaaagactaatcagatgaaggtggtataagaattatctatagattcttcccttttgcagctagtaaacccacggtgtagtttgtccttatcctttaattgagttttgcaaaactgtattcaccacttggatgaatcatgtgccatttactacttctatctttattataagatttatgttttcggtttttttatttttcagatt
>CRlnc21214_1	
gtgactgtgagtagcgtgactcgccagtgacaatataaaatctctctttcttgctctcaacaaaactttctctctcctaggggtcgagattgcaggcagattcgtagcagccacacaaaacaaaatggattgatactttttatttccgcccaaatttttgcaatttccacccccttctccgacggtttctgcaatggaagacagccaatcagttgctatgctcatggactctaca
>CRlnc21218_1	
gctggccccaagattgaggaagttgattaagtaataggataagatggtttgggctgatgaatatggtgtcttttcttttttgatgtatcggttggctggtattcgaattatatgatggtgcctttgtttttaatctctttccttatggtattgtaattttttttttctctttcaatactgtattatgcccgtagctgtttcattcggttaagtaatacttgggctgcattcatcatgatttgcccccttacccattctaaaactctgtacctttttggaaattcatgggcatttattgtctgacttttaaattacggtcacttgtcaaaaaactctag
>CRlnc2124_1	
acgtgtatgttaatgtttgttaatatttttaattttgtagatgagtttgccaagttttaccgaatctgttcagcacaggcagtgaaattggtgccaaattacttcaatacactgtgagcagatcagaagttgaaattgatgtcatttttttggtctgattttagttgacaggtggatataatgtgattcaggaactttccttgtggatctatataatgaagctttagtttttaaaacgtgatttgttgagatgctgtttgaaaatgtcatctgctactgctaggcagtattcaatttaggtaaggtccatcaaggatcgtaaagtgcaaatacatagaattgaatggctcctgaatatat
>CRlnc21248_1	
accagttcattacagttcacctcccccaccagttcatcacaattcaccaccaccaccacattacaattcaccaccgccaccagttccatgcgaaaacccaccacctcctaccccagtaaatgatgcaccattgccgccagtgattggagtctcatacgcttcacctccgccacctcccttctattgattcttttgagaattttgtcctctaacctttcatcaacaacacaaacataatttacaaatgggtaattgcggagtacggttccgttttcctcttttggttgggcaattctcgtcgctctgtggaggaagaagagtaaaagagattgaaattggagattaaaataagttttctgtgcagtaattgaaattacgtgatcccgaagagtttaaaaagaaaagaaagaatagagaggtaagaggacaaagtctctccatatttatttgaattgttatgaatatttgagttgtgaaataaaaatggcagagaaagagttttaggttgcagaggaagtgtatgtatagggatgaattggtgaccattaccatcacagcttgcagattgcttcgctgatgttagtgatggttctggtttgtgagtttttattgttattatctcatcttcttcttttcaagtatcatacttttccgttcttttccattttatagtataatcatgaacattttacttgtatttgagttcagaattcttctcatttcttcttccttatttgtgaaccatatttgtatattgattattatggtgtcaattcagataatggatctctgtcaatgtcttgacattaaacaataaatttccagagcttattccgcggaaatgtttatgtaatattag
>CRlnc21268_1	
ttgacagcaaggcataaatggagttgaaaaaaaaaaaaaatctaattttgaaagcagcagtttgctagtttctatgtcaagcacttattttagaccaagaatggaaagctgtattgaacctttaatagcctgtgaaactgaccaaaatttatcaatgaattgttgacaatataaagagatttgtttaataagtcaaatttgtg
>CRlnc21285_1	
cccgccccttttgatatatatctgagttcgcaagcaccaggatcgtttctcctggtgataattggaacctgtcagtcactgtaattttattttcatttccttcagttgctacagactaaaatcatatgtgctttattaaataaattggatacgttattcactgtttatatctatggttttaattttttaattattgttgttgtaaatgtccttctccaagtctgaagaagaaacgttttctcatccagggaggcctctttttacttatatgcttcataaaatactgttatcaatatcatcaactgcttcttccatctcaatcacag
>CRlnc21302_1	
gctcaggcaggctttcgaagcggccagggtcgctatggctggagatggaatcgaaggagggcataacccttcattaacaagaagaaacaagagacgaaaccctagctttagtgcagaagagcccatcagaacaatgatgttcttgggatcatggagtcacacatgatctgtgattgtgaacattaaaatgaatcactctccatcaacttggatgaacaccttttggttccttcttggaatcattgtgtaatagttgatgaaaaccgtggctgaggtgatgaggatttattaattatatttgtacaaatagtatattttacgtatgtatgtacgtataataaacgtgctacatagtttggctagtataataaaaaacaaaatattttcatgcaggtgtacaagtcgtccg
>CRlnc21306_1	
acaacacttgcaagcaattccaagcgtttcaaatatcttcccatatctctgttgaggctggaaggacagtggccttgcttctgcagtttctggtttatggtacaccgaaacaatgataattaacaggatcagaagtagagaaggcttagaaaaacccatgattcaacacagaccactgaaaaaaaaggtttctatagataaacccagataagattagcacttatcaggcaaattctttttaaaagggctggttggtgtaaagaaaagttaattgggaatttattattgtaggagggtggtggctgcttctgtttgaattcgtacagcttggattcaag
>CRlnc21311_1	
ccaacccatcatggcatctgcagatatgtctcagtattgatcatcgtcgtcgtcatcttatggcagatatttggtcaattacggttgtcattgttccttttaatggctctgtttggagcaatggactatcggggtacttggcttttgtaacgtgtcccactgtgaatataatgtgaaggagcctggatatattcgggtttttctggtagtcaagttaaaagtatttggatttttagtttccatcaatcctgtgtggcgttccttcttttgtctggagtggaatggtttcaagttgaagtttatgtctaatatctcggattgaaattaatttatttatctttttaattatcttatttatcttatctctatattatagatttaattcaaagttcaaattgggtccatccatactaggcttgtggcttcctcctttacgcaaaat
>CRlnc2132_1	
actccatgagggcttgcatttacagattcataagaaaataacactcattccataatcaagaacaaaatgaaatgtttctgggtatgcagttgtgaagtcagcttctttacaaaacttagaaaacaatgaataaaagcctcctcttggaactggccaattggcaagctagaaagttcctcagttaacatcacaaagattatagctttttgtttattaaactttcaattttttttcttttattg
>CRlnc2133_1	
aacctcatccacctgctgcttaattgcagctctcacattaccgatatctgtttccttcttaccttcctttttgtcagatgcagctacaatgcaataactgctagacacatcccccttggagaatggaaatatggtcttgacagaacaatctttccacatatctgcagatgtatttgtcaatgcctcatttctagaccaagggttgtccccaaagctttctttagagtatgtaacgccactcttaagttgctgatcaacaacttttggctcacttgtttgaattttttcatacttggattctgcattggttttactggtactctcaacccatgaagtcctcttttcacca
>CRlnc21362_1	
attcaatatttagaagatgccacctgcgaaagcagaattaacaagaaatctactgccactttatttacagtagccggcttgtgggcgcatatatatatggatcaaatgtccctggtttcactctttgatgtctgaagtctgaacccactttgctgcttctctctgtttctggagaaaatactgttctaatctttttgtcaccgaatttcaccgaaataaaacccaaaaatgtcttcaccaagcaaacgccga
>CRlnc21387_1	
cattacttgtatagaatagattatccatacatatttgatagagttagcacccaaaagattaaaccacacttgagattatctttattgccaaaaggcaagtcttttgaaatatgcgccaaatcattcaacaagtaaccacgtgctaaacattttgctgtaacacatgttttgaattttaaagcaacagtacttttcttcaaacagtctaatttccagtttccacttaagagggggacaaaactgtcatgtagaccttaattggggcaataagatatgtccctatattataacaacttgatgcacaactgatgttgtttatcatttcagtcatgcatcttgagcacacaacggaggcaacccccttcatgcatcaagtgaaatg
>CRlnc2140_1	
ctaaattaatacactagaaaatataaagatcagacaagaaataaaagggaaacatagttaaatgcacagcacaacaacttaacagtcaaacagttgaaaaagggaagaacttcaggaataatgcaattacttaaacagcacacatgaaccctggaatagtcaaggaaattcaaaagccctcatataaaacttactccattacaatatatacataag
>CRlnc21405_1	
ttgatgttggtgataaaatccatcgtcagtatcatcataatcatcttcttgcgtagaagaaacaaaaatcgtactttcatcagatgccatggcgacaaaccgggagcaatcagcagaagaagagtgaacagtgaagaataaatagaagaaagtaagagaggaatgtaaaagggtcgagactgggcagcgcttgagcttttgtaaatcagtcgttactgaaaaatttctcaataacgtcaatgtaaagtggtccgggggaatgtaaaagggtcgag
>CRlnc2144_1	
tgacttgaaggttaagtgaacactctattcctaaagctacaatgttccataacttctttccactgagaaatttgtttttcctttttctaaaatgagttttctttaggacctaagacagccaatttgttgacctgtttacttctctgtatttgagtaaacaaaaacataacaataatgataattataacaatcaagactcacaaatatttatgttagtcaaatgatccactgcatatcttgaaaaaagagttgtagattgcatgattaaataacttggtaattaagagtggtaatcctatgaacaaattgccatatgaatgaggatacaatttgacaccttatcaacatcaa
>CRlnc21444_1	
acaacaaatggtgttttttgcacggttggttggacacttcaatgttgcagatgatatttctccaatcaaaattgacaactttgacagctagaataatggaatctggttgcaatgaatttattttagccaagcatttacttgtacatcatgtaatgaataatccttcactctgttttacttttaccgtgtatggggctaattgccaactacaacacatgcttttgaagttgccatagtcctcttttccttcccactcaaactcttcatgttactgttgaccgctgcctattgtttaatgtttagatgatgatgaatcccctcccacttctagaagttgacattctagta
>CRlnc21468_1	
tgtggcatggatatcatcatatcatattaaaaagtagctgaactcagataaatattataaattcgcatagaatatgcatacattagtattatataataaaccttcagagatcaggaagaagaataacagcacagaaactagtttctctctctcactcactccatagctatctgagttcagtaatggtttcgcccattagacgccagttgctgggggcttccccgaggtgttgccaccttcagctccatcacccttcctagcttggcctctcgtcaaagtgatgaaaccctcacgcaattcctccgcaatcttggctttaatcagccctctctttggtgggggattccgaatattcttcaccttctttgctttgttgtccatagcctgctatgagggaaggaagtagtgatagtgaagtagaagaagaagaaataagaaagaaagaggaagattgtgaaataaagccaggtgggttctttatatcagagattcttagtgggaaaagcacatgacttgaggcaaactcactgacaaaagtccaatgtgtcactctgaaaatgaaacctttggccaaaagagagatgaaataattgttg
>CRlnc21479_1	
gcggaagggaagtcgcgtcccgtcttcactcgaaagtggaagccctcataccaaagaagtctctagaactccagccccctcactaaagtacctcaataactcccgtcttttatccatttcattctcattagctttaacctccctaaactagatccttccttgttatttagcaaattaagagagccatggatgaggatttcgatat
>CRlnc21510_1	
atttggaagatataatatgagtggcgttggttcggctcttcatcttttgtgaagaccgagagagggaaatggtgttgatgaagctgaagaactgcaagatgtcgaattgtatgcaaggtgtatatatagtaatacgattgagatgaaagattcgtttttctttttttttttctaattactcgtttatttggtttgaattttatgcagattacacggtcaaaggttaggcatgagaagcatgaaaattagaacgtaggtagtagaaatgtcagaagctaactaacaacaga
>CRlnc21517_1	
tggacttcaaaatctggcttttcagatgcaataccctcatggataagatgtgttttgtttgaagtctcagcggctcaagcagtaactgtgttttcattcaactcattagtatagttgtgtactttgtgtttgtgctttttccttgtttatgtgaatatgttatgaagaacttgagtttagtcatggtattattagaacttggaggggacatgatcgtgttttgcttgcaaattgaaagctctgaaatgtgaaacagcaagaagattctgaaacccttggaagtttagtctttgtatttaagattctgcagtcgagttggaggtcttgagattttctctcttgattagttacaccctcatttatgtggttaagcaggcagagatttgcttatccaaaatgcatcttcaatcaggtatggtggaaagtattgtcttcaaagattgtaggaactagaagtaaggatagtttgaagcacagaattgggctgcattcttttgtcccattatttgatgcctctgaggtaagatttgaatgcagaaagagaagcattgcatggctatggaatttgaagtgcatttgaagaatgaaaataaagggcatctccaagaaaagcatcttcaattataaggagaaagctcggaatgtttcaaggcaaatgcctatctgtttggttggttatgtgtaagaaatctgataaattcaacaatttctatgaattatgtggtgatattaacagtgaaatgacaccatttgtgctttcctatg
>CRlnc21559_1	
gcaagtgttgtgatgtgagtggaaaagagtgctctagtgcttggactgagccttgttcaaagcttcaatgtctgccatggaagtataataaagacaccactgttctcgccagttaaactctctacatatgttggtttgtttgtacatatcgaattatcgatatctatatactgaaattgagtggtctaaatctgttcaagacactggcttgttgatatatatatcttaagctttatatgggtgttttagttcttggcttctctgttctatacagatgtactttaatttagctaaaactccatctctaagtataacaagaaatctagttcaaggtgtagcttctacttcagagcagatgacagatgcttttatcagacattgaccagcaactttttgcaagaaccttcaataataatttagctttagccttggataaaaatctacatattacag
>CRlnc21560_1	
aagagtgccacgagcaatagagtgagccatgagcttgccttgtcttttcccagaagaataaaaacaaaagggtccttgtccctgaggtgaaacaccagaagaaactactctagtagcaaaaccagggacagtaactgatgtaactgttccaaatttcgtaaaaacaaggaagaggaagaacgaagagctttaaaaggaggggaagataaagaagtgaccaaacatacaacaatggctgccactatgagtgtacatttaggaaaaagacagtatg
>CRlnc21566_1	
agtgctagcgccgacaccgtctaattttccgatatctccttctactgggagcccagcgcaggcacctggatcatctatgccggccatatctccttctagtattcctctgtcaggggcgccgtcaccatcagggactccggcgagtattgcgtcaccaccgacatcgacaacatcaaatgcgaatgcagttgttacgctggggagtttgatggcggtggcggtttctgttgcagtgggtattgtcgttttgggttagagatgttgaataataattttatggggggcattgtaattctgatatttttacgagcgtttattgtaataggagaaatttagtttgatttaatttttatatggaaataattacacgatattatatcctaaaaaa
>CRlnc21573_1	
ggttgccccagccaagcccaagaagatcagcgaggctgcagagtcaagacaagacaagcaacagtaaatcagagcttgcctgcagttgattcatcagtaagtttctgtttctaactcagctctaactatgattttgattactgtaatggctgagtttgtatgcaaacaattcattagctactggttactagggtaattttgtagactgtatctggactggttgttgtagcagggctcaaaattactgtccattttttttttttgaagaaatcaaattctaaatgcattttttcttgtggcaccttgaggaccttttattccag
>CRlnc21596_1	
ttgttgtcttcctcttaacaaaagaagcattttgtaaagtgtattagtaagtttctgtaaataatggcacttgtgttgaaataaagaaaaaggaaaaattttgaactagtaagtgatagttttcacacagaagaagtaagctacgcagttagagtggacacttgagactcatgactgaggtagtaaggtatcaatcatcatgtataattgtgattgttcttggttttaatgcaatagtttaatgcttgcttcgttagctcatgtaatcttgtggagcagtttggagtatcttctgtagttgtatgtgtaaaattttgaagctg
>CRlnc2160_2	
tgcctgggattgaaagggctagttaaaaaccaaaagacaaagtgaactttcattcacaattactacaagagggggccgggcagagaatatatgacaattaatattcattttagagaagttgtaccacatatatattttctatcttcagatagtattggacgaaagtcattttagagaagttgtgctatattttcccactttcgccaaacatcattaaccaagtaagaaccgtcaaattgacttgaaagtgaattgagtacaacatgggcaacagttgtttagcctatatcagtactgtgtgtgatccgtattaggcagatatcatttgacccaatacatgataattttcttaacattttatatgttataccaaccagttcatattcaggggata
>CRlnc21614_1	
aagccttacaattaataaacaggtttcatcctccattaataaggatgagtcatcccttagtcagttccggacgtcgagtccagtttctgttctggagagtagtagctcctgctcaggagagaaaactgtgttgagcagccccgaaacacttgccccaggaagacatggacgtgctcgcagcaagcgtcctcgccctgcaacttttaatcctcgccctcctgttcaacttatctcaccgacttcttcagtcactgaggcgcaccagccctttgttgcccctaagataccatccgattctgagaattttgccgagtctcgccttgtgatcaagata
>CRlnc21669_1	
tggcgtgaatctgtcaaagaaaccactgcttcgtaagcgcgacggctttatacttgaactgcttcgcgttcttgcttgaactgtcaatattaagattagttaatgttatggaaatttaattcaacttctgaagtggaattctcgaactgaaaaatgaagttttatttcacagtgtcttgattgacgccgcttttctatcaattaatattagctcttgtgttcatcctaaattttggtcacctgcca
>CRlnc21680_1	
tgtttttgtttttgtttttgttttcaaattgcgaagcttagaaaaatggcggtggtctcggttgaagatgactaggatttcttgctacagaatatttaaaagcaattgaagaaggcaaaggaagttctttttcttgcctgtttaaagaggagaggagagacagacagagactcttttgtttttgttttttgaattttatatagtttacgaataaacttcattttg
>CRlnc21691_1	
tcttgttttaactcctcatcgatcataattgccattgcttctcttcttccgacttaccggagggctcttcttctcaacgggaaacggttatttggaagctaatctgaatttagatcagacactggtgtgtttcttaacgattctgccaaatataatctttactttttagcctttttattcagtattatctagttcatataaattataaagcctggtcagtgggaatgctgaacgatgtgcttgaaagttgaaaattacttggctgaggttaatcaagtgttagctccatttgattttgagcagcacttgttcatccttgatgagtttcaacttcaacgttttacttacaccccatttcggtttccagctcagaagcccagtataggtagaattttgagaaaacgggtga
>CRlnc21704_1	
aaaaaactgaagaagattcattactcacgaagaaatatatacaaagagtttatttttatagtcaaattttattctctgtgatgaaaacaagtcgtatcaaaatcaaaacagctaaaagtattaatcctatcagaaatcatatactcgtataagtatatatatacgatacaagctagaaagaagaagaacagagctttcctttctcttcaaccagctacctcaactttctgggttccgaaggagtaattttgatgacgagacccgggaagacatcatccgggtcatggataggcgg
>CRlnc21722_1	
tgacttgattgtccacatggcatccactgcttaaactgttgcggataatcagagccagaggcgttgtctttcatgatttgttggcttagagtttatttatttatacatggagctggaataaacatgagttgtgtattttgttttagatgtttagtttccctttctgggtgagaattcagagggatgttgaataatttcatggtttatagccggtcagacaaacctcttaccgatttcaaattcgtcatttcaataatcaaaagcagattgtgttctttcgtgaaaaaaaaa
>CRlnc21727_1	
atctttgagggaatgggttgttgatcacaagcttagaaccgttgggtgtttatggcttagtgggatcactgggtcgatcgcgtataattggtctcagcctaatatgaaaccaagcgtcaagatcattcacgctaggttgcatgctcaggctcttactctagctgcattagccggtgctgcggtagttgaataccatgaccgcaaatctggacagaaggctgaccgatattcaaagttcctcccggctgatgcctacacacacaaagagtgaataaataacctttcggtcggcacctactcatgcaaggactaaaagtagctactcattcagcataaacttattgaattttttctaagctcatatcgaacggatagattcaacagtatctttgttggggaggtcctgtactgctgtttctccaacatatggt
>CRlnc21750_1	
gccgatgccctgagtcgaagccgtaacgatcgcgactttcccttcaaatcttttgcccagcttcatcttcagcttctccaattttccgtaattctcgatgcaaaaagcaactaagcaagtgtgatttttctatatttatttagagtaataatgatattttagttgaatgctgaccgtcggatctcgtgaggtttccttgggatttacaggttaagtggacgtcggctcagttttgttttctttccaatgtaaattca
>CRlnc2176_1	
aggcttctctatcacagtcttcaccttagacaataactcctgactctcagctggttgcttctttaagctttgtggtaaaattactgtaagcaactccggtttctctgctcttaaagcacctttgataacagctgcatttgtccctgatgcacctgatgtatatatatgatttttagttataaccaaagcataactaagaatctcaatgagttcttggtgcatgaaccccatattcctggtcccaaaaaatccaatagctctaggcccttgctgttgaatggccaacaactcctgtagataatctacatca
>CRlnc21779_1	
tgcccacatacacctacctaagtcatctcagcctttattgctccagcgaccaacaaaacaacccaaaaattatcccctataacagcctctgtcatccttcattatcaaaccctctttcagctgcaccatccctgcaaggccacccctcccatgcttcactttctcaaaccaaaatggcagctgggggtggccttgatgctcttattgtcatcttaaagtgatggtgttgtgggtactttccatatttgatttactcccaagaatctttttaaaaggtttttgggagttcttctcttgtagggcaacttcgatcctttggcattttcactccctggggctcagaatctgcctttgctagctgcatgcaggtggtttttgaactggggaaaagcatctcaagggcgagtcagataatattatgcttgtttatgttctgtttcttctgtaatttcactaaagtattttatgcatatcagtgcttttctaccagtagaaatggcagtgggtcgtgtcagtcgtgccggaccagttctggcacaggtgttttacaaacaataaatgaaataagcactgtctaactatgtaattggagttcagtttctatcagtaatacttaataatgtctctcatttagtatataaatcgatgaacatgcattggtgactgaaggtggcg
>CRlnc2180_1	
ggctggcggccgttgaataacaggtcatttatgttgtctttggaatgcataatttgggtcatggaaatcagggctttattggtattctaaagacattaagttgaatgggttaaaaaatattgtgtgatttgtgctggacgcatttcttctgtctgttatctgatatcaatatataagcatgtttgttgacagatatttttgcaacttctgttcacaatcattagttcttgatacttgatttgtaagtgtgtttggatcttttcctataatataaatttaaatcattacattttccaaacttccacagttctgggttattcattgacattttgatttaaggaatgcttttgagagccctgtgggtagagtagaactttccatttgattctttt
>CRlnc2187_1	
gaattgaagtttgttggatggtaatactttactaacagttgtgtatccaaggtctacattatgatgcaaattcatttattttgcaatgtgctttatttctgacagcgtgtctgaagggatagttgattaatttggtggtttaggtgctttccatgatgtttaagtcattcagtaggggacactggtttagcagacataactttctaaatgtattgtaatgaaatatcttctttgcctaacacagatcttcaatggagtttttct
>CRlnc21891_1	
ttggtgtcctttgtcaattgtaccaagtggtccgaatcaccttaatgatcagtacaggaggcgtaatgcaaacatttgctgagataggtgttggatatatagcgcacttttacaatgcatcagtgattctgattgaacatccagcctataattttaagaaaacgccttccgggggttgaggtctgcaaagtcatgataaggttgcttttgtagtgttagacaagcatttctgattgaa
>CRlnc21902_1	
aaaaatagtaaaaacaaaaacgaagaatagctggcagaggccaactccgatgctacagggtaaaagagttcgagccaaacaacaatccaagctccaacagcttgaatcaaattcattcccagctgtgggtacaataatttgcttgataattattttggagcactaatggctgaggtatgaagaaaacaaccgcattaaaattacatgctagaaaaattttctaggcatgaacaccagctctcaatttttattgaagaacgataagtagaaaagtcaattccaaggactaactttgtcatgtagcagacgtaattgttaatgtcatgaaagaatacagcatcagaaactaaatctgtagcctgaattaagtttcaaaatttataaaccttttcttatctcctgcgattgtcctggtaattctcctcgctttctttatcctttaaaaaccctaaa
>CRlnc21908_1	
aacaaatatttcccatctgtgtgatggagacagcactaagttctaagttggtcttagcaaatcctgaaagtttctaaatctctgtgtggaattattaaatatcattatgttgtttcctgtgaaatctaatcacacgctatatagaagtaaaggatagtttgcttctctatagatgtcccagaacatttgttgaattgttctttctctgtaaatccactgcaggacgaggaattgagttaacaatgaagcagttgtgcttttttggttaaaaaaaa
>CRlnc21914_1	
tgatttgaagttatgggtggcttagattagttgattgttaattgattcagtctttagatgatagattttgatttttcttctttcaattcaccaacctgtcaggattttggcggggaattattcatttaacagtcttgtatatgaacagaaatatataatatatacagcttgttttagtgagatattatccgatgcctctatttgagttattttgttaatttttattga
>CRlnc21934_1	
gaaaataaaacaatttttttgtatccacagaccaaactcaaactaaaaccaaaaccaaaaccaaaaccaaaacagaagaaccagaccttctatgaccatgaagcttttgagttttgagttgagtatggtgaaagagacagcgaagccgtagagggagaaagtttgttttagactaaagaagaagaggaggtttaagagagggttttaggtccaccaactggtggttagaagattgatctcttaaccaaacatatctcttcatcaccacaaacaaatcatcagctaacaacactaaggaagaa
>CRlnc2194_1	
aaagaggaaagaaaggtgtaaatattaggttaaacttgtttttatttttaattcttttgtacgtaaaagtttgttgtagcgacaggtgtatatgctgatatgtcctggagttcttaatcttgattaaggtggtagcggagagatcctctagacaaaggcaaggtatagaaagcttctgtactcattaggatatatggacaggatattttgaatatttgtgtacacaaaaatagttgactattttcgaatactggag
>CRlnc21948_1	
ttttttaattaaagtcatttcattatcttcaattcatgacaaaagcaaaggaaatacatgattggtgtaagagatgcatgcccagtagcattacaattataaaatcaaatagctagctacattgtatgcatctcttacatcccatgttcagaggcaaataaactaaaggacaaatatgtaaaagaacatgacaaaccaaggttaaaaaaagaacaagaacgaaattaaacaccaaagttacagtaattcggaccgctaccctcaattccccgcaatgcaataatgtcgctctcccaactctgccctttactagaggctagaaactcaggagagcgcaattgcaaagcattgtttatgtttgttcttttgtcatttgtcttcaaccatatttacagaagaactcttttcggctgcaaagctgctgcccgccgccaccgcttcctctgcagccaccgctagagttgacaaactggtgcaagtatccggcagtcataattgaagtttacacttgatatgtattagagggggaaaaaaggggatgatgcccaagaggaaagaaagagttggaaaaaattgtggatagagagctatgggaacatgaaggtggtatataaaggcgagattag
>CRlnc21958_1	
tttttttagaaacttaaacaagaatcataaattaataataaatatatacatagagaaaccacaatgaatcaccctcccgatactgaaacgtcaaataagctcaagcaagcacacttagacgatataaataaagtacataaattatatattatttatacagactaattcaaggatggatcacaggaaagtccttgggcaatgtgggcctgtcaaggtcaggcaagtgaggaactgctggcaactccggcaccttggggagctaaggcattttgggaagctcaggctctctgggaagctcg
>CRlnc2196_1	
gttttcccctctttccatagcctgaaaggcatataaggataaaataagcaggaaaagcaaatctcttactcatgatttatcagcaatttcacctcagcaacaagctttacaactaatcaaaacaacataacaaattacagacagatcttttatctgtttaaatatgggaaaactaaatcgactactccagtactacacgttaaccattgtacagctgataccatttctgactaatggtgattagatactcagagagtcaatctttatctttcaactttccagctgaatttactagatgaaacagttgacaaaatacttgatgttaagatagactaaaaaggccacacattggaataattctgtcaaaaggctcaggttctaatttcgatcacaccacacaacgttgcttaggcaagtcaaaacaagttgtgacctccaagattttgaaacatcaagagcaatttctaggttcatttggccacactccatatagattacaccccaataggagtcatgataagggctcttagtagttaggacttggttctccaccatctactacacctgtctgagcgatgaactgtacgagtattccaccatcctaattaagactgaaaaagacaattttcctctaaaagcacccttgataatctagaatccactctgataaagctatggaaatcatgctcttcaaatatcattaaacctaaggccacaaaacagaggtacatggtgctccaccaccattgcaaaaacttccgcactaaaagggtaacttacaggtagcaagaaaactagcaggacaaaaatgcaaatgcaaaacatgatagaaagttccatatacagaagttaaagaattgacaatactcaagaaaaatgagtatattctgcagctagatggcttaccttgtcaatattctctaacatta
>CRlnc21962_1	
tttactctctggttattactctgccgacttctcaaactcccctttctgggagaacagaaaatagaagccgacgaaagagcattagcagaagccattttcttttgtgtggctgaggaaactacacgaaagccagtaggagttttggtgagggcttagtttgcttgatttttatcctaagagtacggaggttccagaagattctttcaagcggtggaacctttcccgcacccggcccaaccaaattttgctttaaggtatttgttttttgttttggg
>CRlnc21984_1	
gtttaattacgcaaaactggaaaacaaaaaaggtttggccatgaaaagagggaattacagtatcaatacagctgccggcttaggccaaagtcattgaatatgctaacacgacatcaacagggttagaaaaatctacaactagacgataacttcttttcaaattgataaataacccctctatacctcatcaagaaggaacaggaaaaatattaatcagcaaatgctgacatacaggaagaaagcaattaaacaattgcagattttgtgattcat
>CRlnc22008_1	
aatgatttacagtcctctggtgtctgttacaagaataataaatatctatcacaatgaatttcagtttgctatttatcaatcttgcaaaatttaatgccaccatatgaattttccggagaattgtgcacatatgagtcgaatcgagtccaaccagtgacagtgaatgtaaacatagtccagttcagaactaaccagtgatctcttggctcttgctat
>CRlnc2201_1	
gtggaaatgaccacaaacttggatatatcattcatgtggtgagtttttttcctgctgccagagccaaagttgttaattagagtaaatgtacaactattgttgctgattcagttaaaataggctcttccacttcctatttgtttcttcatagatatgtaagttaaaagttgctggttttttggaagagatagaaatatttgtaaatattcaatttttttactgaagtaaaatcattttctgttttgtcttacatcagtaggtgcagccttccgaattacaagaatgaaatagctatatcacttaggttcttttgtagttgaaagggttattgtatacatggcgaatttgctgtgtttatgtaaacaataagccttgtccggtatgaatcttcataatgtactttgtgtgttctgttatgtattttccatgcccctttctttctagttcatacgataaagccagctatttgttttatattttta
>CRlnc2204_1	
gtttatccatttttaaatgattttggatacagttgtatgtgttaaaccccatctgcacatatgaattgatacttctgatctaggtggtatttatttggacttagttttgtccaatcagatttcttagtttataagtttgaaatcttctttaggcttgtagatctttaatgattttcgttatcacatggaaagtttttcaaagctgagttgttttttctttttgatttgtttatataggattttcgtctatgttaaacttagagccttttagcttattgaattgttgttaatgggatttacaggagatgatgaattccgttctggt
>CRlnc22042_1	
tacacatccaagtgtgccaactataattcctcccaaaacaaagccaccaatgaagatgcctgcactatttgactgtccatcactatatgcagcttgaactgtgagattccttctagaggtagaaagttgtactttgcacagacgatttgaactgaatgacaaattggccaagccacaactcccaagacatcggtctgatggcttcaaggaagagccagaagaaagatggagccgagggtttttcggcaaaaccaaattattggaaacagctgtcattgtgaatttgtagcgtggacgagaaatgagctttgaatggtctagtctggaagataaatgaagcactcctacacactgcaggtttctatgttcgataatatctaagctggttctctgagcatgattcatgatagcctgccagatcacctgataaattcaccaagagatggactccatcgttgatg
>CRlnc22051_1	
gtaggggttgtagagacgggtgttggggtcgggttcatggtccgatccagtggtgcggttgccagccatgaattgttgggtttttagggttagttcagagagagagaaagagagaagggaagagaaaattgattggatggaaaattaaagaagatggcgtgatggaaagtctgttctggtttattcgagacgcattggtccg
>CRlnc22052_1	
agtagacacggctctcttatttatggtaaacttattatttttattcacattattgctgcttttggtttctttctgtcatgtccgagttttatctttaacatgttcaggggttgcagctgcagctctttccacctttgcaggcgcaaccgtttccacatttgcaggcgttttttgcacaatcacaactgcagccaccattctctg
>CRlnc22055_1	
tttaataattaaatatttagacatcattcagccaaatcgctattgtggctgggtgctgctctcaaaaaccaaaatggtattgtggtcgtatccgccgacgccgaagcaattagcgacgactgccgtactcttcatcactggtgcttcactctttggcgccggagcttacctctcattcctcaacatagctccacaacaagctcgtgccaaagctcgtagagacttcatcaaagatcgccttagaaagcgtctagatgactagcaacaccaatccctaatttctggttcttctcttttgaattgtgtcaattcgcgactgaaaaatgaatttgtttatgttggaaagtttatgtaaaagaatataagctaattgtttgttattttaaatttctgattagcgaagatttttacccaaattttagcagaaaattaggtttgtgtaattataacgatatcttgaattttctatattggtgaaatttatattgaaagttttgggcttga
>CRlnc22065_1	
ttttttttcactgcacagaagtagaaattgcattccaaatctcacgaatcaaagagttcagaagttaacatccatgttgaaataacaaaagcatcaaactcccaattccagaaacccagacctgacacaatacaacaacttccatactaactacctacacctccctatttcacagttacttcttattggctttccctccaccgctgccggcatttatcgctccaccggccgcctgagccgcctttctagcggccttctcttgtaatgctttcgcatctctctcacggcgttgctcacgagtcaaaccatcgtctttgggttgcttacccttgtggcccgcccgggcttgagccctttcccggtctctatccctctggttaccgcgttcgctgtgatgatcgaacacagagagatgtttatttgtgctgtcaaatcaaaagagcttacccttgtggcccg
>CRlnc22088_1	
cgaaatttcaaaacaattgaagatccataatcacatgaacccaatttaataatgcagcaattcactcaacacaaaaggggaaacataaatttataatttaataccattacagtaacaacatggataattctaaatcggaaaactggctatcaaaacaagccaaaagggccaaactggtgtcactgaattgattcctaccaaaattgtctaattacgg
>CRlnc22105_1	
gtttcttggcccgctgttacccttggctaggtcatagaaagttacgaaaaatcatccttacttgagccgatctgatcaaaccaaacaggtgaaattacggatcaagtaatcaaatccacaaccaatgtttcaagtgaatcaaaagtttgattttaatacattgctaataaaactttgctccctagtattataatagtgcatgaaacgcgagtccctaatcaaatataggtgtgattcactttggttctttttctgaagtggttgaaagctgatctcacaatactttttcgccattgaaatggtcagatgttgcccaccattccaatttgggacctacaacattctcccttttaagaaagtagaattgaatccaagtgatcaccagcttgaccaggtggaaaaacctagcaaattgagtcccctgttcccacctgaataacaatgaaccctttagccaaatgagtaagaattcatgagtagaagacaatcttccaaacaatgccacctttcaaattgatacaacatacagaaaaatcgtatacacagacttggaggaatcttttaactgattcctctgatttttcctaccaaagagaattgaataccattctttcctatcttccaacacattcgatgggttttgccctcttcattctttttcttgtttaaatcagaacttgtaatatactgagctatgagaattacaccagatatagtatgttgatattagcatatcacgcttcttcagttgtccccattggagaccttgattgctgccttttatgtgatcttgattcagaaagctttgcagtaacctcagccacaacaagcttagttagaagcagccctgcaattagagcagctgccatcagcattgtgaaaactgcactccag
>CRlnc22112_1	
aaactgagaagaaaatagtttgctggttccaattcccatatgattgtttagtttcagcatttgaattagttacagaaagagatagtaattcagtccatgaaattgggtctccaatccacccctctctgaaggggaaaaagattctttaataaatacaatgatggtataaggataaatatatccccaaaccatcccttctttggctcatctcttccccatgtcatccccttttatatacactccataaactttctagcgaaggagaggaagggaagagaattttttctttgaggggggtggggaggggggaaggaggtgtacaatagagattctccgtcatccttgtatttagggatgggataaagaagaaaatatgttttttttgtagggacgaaaacgagtattaaagtatttaatctctatctatcccattgttatctttagtgacacaagatgtgtcaaaataaactattagaacaagttttttggcaacttgattttagtgcaaatgaattataataaaaaacaaaaagagaggtgagttaaattaccttgtcttctccatattgaatcca
>CRlnc22113_1	
atgttcagttacttcacatggatggaaattctcaaagtcccttagtgaaatcgcatcaaactgaaaacccgacacattatagccgtccttaaacccagttgagtctgtaaagggatcgaatccctcgttgtggtctggattaattggcaactgtagtgcagggagagggctttgattccaccgataacagctattggctgaatcgagttcgtctagtagttgaggatctacctgca
>CRlnc22130_1	
agaaccagtgggcatttgagtaaaagaagactctcagttacccctcaaccatcaaggccggccttatagtactctctttcaattatttagtccgccattaggtttattcggtagttttgtttgttatgtatgggattccatgagcttttgtgttcggataagtggttctgatctgtacatggaagaaaccatatttgaactaacataagagtattctgcaacatattatatttaatattactttaatgcctattaattaaaaa
>CRlnc22134_1	
cttcttcttcttcttcttcttactttgctcttcgccgtctttctccaatctcctcctcttctctccactgccttccataatttcaaatctagcaacacaaaattatactaccataaattataacacaagagtcttacatgttataaaatctgaagaatctaaacattcatatgaacatcaggtgtcattatcgaaggtactgtgaaaatctcgaatcatggaagaatttttttaaaaaaatatttgatcgggg
>CRlnc22144_1	
tgaagggcaatcgccagttggttctagtggtggtggtggcggcggtggggccgagagtgaacaagtggcgggtggagagtcatgtggtatgtccatgtacagttgtcatttgcctggtgacgtgatatgggcacccacagctagaccaccgccaccgccttattgagtttttctctttttttctcttctactgtctcccgtgaattaattaaacaatagatttacgtttaatttggtggctagtgcttcttctttgtgaagatgctccatgttcaatttcagaattccatgttgaatgttaatgatctagtaatatttgtttttgttgaatataaaagagaagtgataagccagctggtgtctttaatgctggtaatcttacgtcaaaatcaatccctcttctgattgaattattacccatcaagatatttggttgggattttgtttagatttatgaaggagcaatgactaatgggggtggctaagttttaaacacagctcttctttcaggtttgaaactgaacctatatcagtggtaattgaaatagggggctgtagctgaagcagtgggtgaagacatggctaattctggttcataacttgtattgggttattgaatgggataaagcttatgacagttgagaacaagggtagggttattcttgccacttgccacttgccacttgccagtgcagctgcagagataagagagagactctttgaaagaattgctttatccaatacgttattgaaagctctcaaaaaccccatcttaatatatatatcatctgattctgatcaaatctgtactttggtttgtctatttcgtctgcctttaatgggcaaaaagaaaacacatcgatagcaaggtagctctctcctagctgtcttatcttctgcaccaccg
>CRlnc22156_1	
gtccgatcacaactctttatccaaataaaccaaacctaacagtaagcttcttctttatcttcccatctgctggaaaataaaacctaataggctaaataccgtgtaataattcggaccctctggatccgaactacaatttatctcaattttcaacccaaatctacccggtcctatctgttaatccttaatcgaaatggcacgccgatgctcgcattgcagccacaatggc
>CRlnc2217_1	
tagttaccaaagtcagctacctgttgatccaaatccaagtttcacgggtaaaaagaaagacatcataggaatggtatggcagcctgataatggtgaaaaaaataaaaaatatagaagtttgtttgtaataattctttttttttctaaagaattgtagaaatgttctagctaagcacattttcttaaagttgtcaatagagaggaacagtcatgatcaaggaacaaatgctgctgaatagaaactgtatgtcaagcagcctatggataaattctgctgcgaatagaaactgctttgcaagcagaaatctgtaagaagaatttgttcataagacggaagaaaaacgctgattgaaggtcctccattgaattatgagcagtttgaaggggctgtggaaatgaaagtagtctagatgaagtgataagaaaacctaactctcaacatgtaatccacccacatagaatgaaaaaaagcatcacatatttccctttgaaattaaggtcatatggtgagacatataagaaacaaagcaattcactacatgtagttttcaaggcaggttcatagatagtcattaataagacctcaaattggatgtgtttcataaacaataattgacttgatgtgagctttgtgaacctataatgcaagaaagtagataaaataattcacattcaaaacattctcag
>CRlnc2218_2	
gctccaaaagagaaaatataaaataattcttaccctgttcatcaactgtaccttattccatgtcttggaccaatgtacaatgttccaagcacaacacattgctcctgcctcctgtccagcgcttcttttgacaaacagaatgagcaacctagctgatggtgtcaacaactggcaatcctaaaagtccatctaaattataaatttgatgcgaagaattgtcagtccagtttcttctttataaaccagagattaatcccgatgcaactaggagacatgttgctcatggaagccaacaattttaaccaacttcagtgcacttatggcaacagtacagatcatctcaaccaacagccccttcatctaagctcagcaacccagaatggtagctcatatttcctttgctttgccattgaatacaactttagtaaatgcgggcaggcatgacattcaatgtagaattgcacattgggaatccaatactaa
>CRlnc22188_1	
tgagggatctgagatgaactatggagcagaaacttctcctgcaacccctgcaatggttggaagtgaaatatacgaacgtacccagatataaaagcagctgtgcttatcttattttatcttaaataagaagaaaacttttgtctctttactgtaaataagaaagccaaggcaattcaaaaatcctttgttggattttgatgtagcc
>CRlnc22214_1	
ttttttttttactttaaattgaatgcacataattttattgtaaattttatactgagtccaaacatggatactttctgaattaacacatgctgtaaatacagaaacctcaaattaccaactgaaacagcatgcaaatcttgtaaagagaaacagtatatattgtcaatagacccatggttaattcaattttgtcctcaattcctaaatctgactccaaaaactgaatgataaagacttaacttgattgaatcagcagaagatgggggctttatgtggcagtctccagctgtggtatggaggagtttgcatatactgggtgaaggacatgcccttccttgggttcaacatgcacccacttgcgg
>CRlnc2223_1	
tatcctctaatctcaagttcttatcttttaactttaaaaatttcatttatttatttatggtcagataaaattaaaaaactttaactccttaaagttttatctttttttcctttttaaactctaaaaattaactatttcccttataaaccaattttaaaaaacaacattttccctcttaggatttagttttcaaactccaacactattgtcgacgatctctccctccttaagcttcctctccctccagtgatctctctccactcagctgtatgcccaatcaacgtcaaatgaagcttgggaggaagttgagagagagagagagatcgctgataatgatgttggagtttgaaaactaaaccatagggggggaatgccattttttaaaatttgtcttaggtgcaaaagtttaatttttagggtttttggaggggga
>CRlnc2225_1	
gtgctttctactccgaatgtgagtgttattgctatttaactttcagacatagtaatgcggaaatgataataatgcattcatggtgttccttaattggtgtaattgctaaatagtggccttattcaacactttcggggttttcggtgacaggtatttttgaggtggcaacgagtttgccagtaaataacaatttgatacttgaaaaatcagtggtccaggtctttgtatggggtgatttgttatatgtttactatgatatgaactgattgaggacatgtctgtatgagtatacatgttatctttttacctgctaaagtaggaagtggtcaaccatataataattttactcataacatacagatctgtacttggatatatatttgatataagatttaatttactgatctggtgaaataactgctttcctctcgcttacttgcattcactattaaatgcatgcttgttgtgatgaaagatctcaatttactcactttcaattgccatttttctccttgggcatttcgcttgcttcccttcacaatgaagatatacaactaccaaggagttgtt
>CRlnc22256_1	
gtgtggtcaaagataattggaaaacttcagcagctagataattgatctaagaatttagaccactgaacaacaataaactcaaatgattttcaacagaaggggtagaaaatttattcacacatgcaatctcctctaatacagccttcagaaataacctaagacaatcctgcatcaactcaaaggagctggaatttggtcaaaaaaaaaaaatcaaataaaagtagctgtgacaaatatcagttcagtctctatgcttcatcactagggaataacaccagcatcttcattccatcataggaattgacccaccggcagcaatgatctgttgctccaat
>CRlnc2227_1	
atacgccattaaactgtctctgcaaaacagtttcatacatgaaaaaaaccatacttgctcaattaaaaaaaaaaataacatttttcattcattttacttctattatttctactcgctaaaagcagaacaattaataaattaactttaataaacatcttctaacttggtgggttgacacatatagtttaggaaactggcaaggtgtcataaatgattaaaatagaaattataataatatgcatcagttatatggctgttgaaatagaatttttctaagatgtgatgccaaaaaatactcactcaaaaaaaaaaaaaaattaaataaa
>CRlnc22272_1	
ataatgcttttaacaaactaaaccaaacaacatttcaagagccaattccattgataaataaagctgtcataggcatcagaaacatcaatcttttgttataactgtgccaatagccagtgagaattatacagaactgctaaagaaaatcacaagtaatccaattagtcaatccccttgccaagcagactacaacataaattattctggaacaactttcttcatcttgatgcatctcagcaagagttgtcatcactatgcttgccaagaccagagagaactttcttgattcttgaattttgaaacgaaatagacgggagcagaaggagccgcgagagagtctg
>CRlnc22277_1	
tcaaaattatcgccatcatatcattgttcggtatcatgagctaatagccagctcaccaagacaacgtactaccagaaccagaccacatttgcagaagaaagtatgcttatggagggagaattaatttcttgttactatgaaaagacctgtatataacaccaccatatctgtatgaagactgacaaacgcctatggcttcagcagatggacgtttaccgcctcaagctctccacaatgtag
>CRlnc22310_1	
aatacatgattatttctctcgactccgtgctcttagttccctttggctagcccgtccgagagagtgaagacacaatgtaatttatgggcagggcatgaaaatctattgacagtcctgacaaagatccttcttctttagtcttgtcagaaaaaagtttcttcatttagattttcatgtgtgatagaattgatgtttaatgtgcattagtctctgtatgttgattgagattgatgatagagtttatgtgaagtatgtatttctgttaattgtttatgatataatcagtacttgtgaaagtgttattatatcatctcttgtcattgtaactaacatcttctgaaatgaatttaaatgattggagacgccgat
>CRlnc22312_1	
ggaaataattgccattaatttcattttctgtaccatttatgagcggtttcaaaacgcaggctcactaaattcccaaaatgcccacgtcaacggtgacgtcgttgccgcccactccttggctcacttcggcgtcattcacatggcctcgtggggattccagaaacttccctggccaaccatgtcgtcgctcttggcatcagtttcatcgcctccccataatagatggtccaccggttatgccgcctcggcttatggctacctcaaaggcaaacccaagctactcttaacggtcttcaagtcgggttatgcccatgaagattcatatttccatcggcatcttttgctgaggcagaggattatcaggttttcgaatgagtttacgaatattttgatttgtaagttataaaatttgtaatcaatgtcatgatattagagtgtgttattgacaaaaatattgccgaagaaataatgagtgaaagaaagataattactatagataagtattattagaataaatattgagtttctcac
>CRlnc22316_1	
agaaagcaaccaaagaaacaagaagacaatgcccacatggtgcattatcgaaacctctattaaagtagccatctttagtttcttcaaaacttaaatttcttcgtggaatgaaatccaaatcatcaacttcaagaacataatcataacttcgtcaaaccaaagtacgagaaaactccacttaaactggagagggttttgttgcaatctccgtttctgacacattttcagtttcacagttggaaacttgacataggctagttggttttgtcttcgtgtttataaacggagagaagttaaggcagatagggagatttggatattaacaagagttaatgagagattaatt
>CRlnc22320_1	
gaggaatctatttttacagcggcgatacgtatcagatgtcaaacgtctgagtggatatggttccacagagttgggagttaacccacccgccccgacctgtggacccaaaacacccactactccaacaggtcttcagcgatactatttatttttcatcaattaaaacataaaaaaaataaagaatagaaaatcatttaagaaaagacaaagaattagttacttgcgcaggtctaggactagggtttatgttttacgcgcttatatcggtctctcttttgctttgattaacgttcatattgtttgagaggttctcttatcttttttctgaagagtaagggaaaacgcttccgttgaacaatcagatccggacgggtttatttgaggatatggctggcagtgaggagaaacaatctaaagctaaggactttaaagccaagctgagtggcg
>CRlnc22323_1	
gctaggtatttgcttacataggttaaatatatacatgatttcactgagttgataatagtattagactgttaagcttattaaaatatcacaacataacaacataaaagaagcaaatacatattttgacaaatatacagattttatacatggccccattatctctcagtattgcaatacttgtttttctttttttctttttttcctttcttt
>CRlnc22327_1	
gtttattggtggattcatgagcacgattgatgaataagaggcagtaagattgtgcctgcctgccaagctctgtgttaaattagtttttgttatgtttgtactttaaatggcagtaacatgatacttcataggacatttcctgatgtatgaagaaagtcttgtgccatttttgtgtagtggaatttccaaatcaaccaggattaccaaaatttttaagtgttgatgtatttgtttacctattttctctattgatggtgtaagtgaagttctttgtgcgttcaaaaaa
>CRlnc22337_1	
ttggatctacttgagtgtaactctcttagatccaggatatttttcatctttagaaacaaatcagagaatatacttttatttgtttttcaagtttcaagcccttaaccatgtaatggggccaaaggactattttctgttcaagttttaatgcaaagataaatacatatttgcaaagttttaaaaattcaaatattttcaaattatgttttttttgttaaaatttgtcgttaattataag
>CRlnc2234_1	
tatagattctggataatttgacatgcttgtcccatctaaggcattctcatttcatgtcattaaattgatattgttgataaccaaaacggttaatgtttaacccttaattgcacaaacaaattcatatgacagaagaaatgtttattgaatcaaagggatcattgagggcaaaaaattggttacaagttaccagatgctccacctgggtaatatggattgcagagctcctctatgtactattactgagtgaatttcttctaa
>CRlnc22342_1	
ccatccattatattttcaccatcaaaacccgcatatgtatttccaacattctcttctggaatttgagtacttgtagccccactatcaccaggaacagcagcactattccaatctgttgttaaaccaagtccctgtgatctagctctttcactaaagtcaccaaaagaaagtgcatgtaaactcaccattgcatcttcaatcttactgtcatgatccctgagaacagattttacgatctcaggatccaagtcaggaaacatctgaagcaacgccgaaacggggtcctcggatcctgatcggatg
>CRlnc22391_1	
tcattagaagccatcactgaatcaccaatctgaagtgaaaatccttgacgctaagaaacgaacaagaccagaacagagctagaggtacgttatattgatgaattttagttaaaaatttgcaaattatattggaaattcttttgattattttatagaggaacagctggatagatgaagcttgccgttggcggttctttgttttaaagtaaaaattaagaaagacg
>CRlnc22405_1	
gatgctgattgtgacatacgaaggagatcacagtcactctgtgcctatccatgatgcgcctgctgcagtggtcctcgaatcatcttagtgaactcatcagacggcgaagatgagatgtttgaaaattgaatcacacccttccaaaagtggggtatcagtaagttgctcagatagtcaacgaagatgctgggcagtgtcttgaagaaagaaaaaaagattgattagtgggggttacctaaataggattccttcgtttttggcttctgttttcgtttttggttgaagactttgtttaaaaggaaaaagaaatgggaaagcgtagaaattgtggattttggcagacttcgattcttgcaaatacaagtagtgggttcgctcttttgtttttaattattttatttctaaatgttcttatactcgtctcagatcagatggaatttagctttatataaatatagtggtggatcttgcttggatgctatgcttgctttattttattccatttttcactttaaattatttacaataatatataatgggaatatgggttgtcatagaggaatgtttatttctaaaattatttgggagggttgaccttatttttattgtgattaagagatttcgg
>CRlnc22407_1
[truncated: 2,450,361 more chars]
